# Supplementary material for: Enzymatic Investigation of Spongospora subterranea Zoospore Attachment to Roots of Potato Cultivars Resistant or Susceptible to Powdery Scab Disease
Source: Proteomes. 2023 Feb 9;11(1):7. doi: 10.3390/proteomes11010007 (PMC9944879; doi:10.3390/proteomes11010007)
Supplement: Supplementary file 1 [file proteomes-11-00007-s001.zip]

Archive with 5 entries (5 files):
- Supplemental file 1 - zoospore root attachment result for time course trypsin shaving.xlsx
- Supplemental file 2 - all protiens identified in trypsin shaving experiment.xlsx
- Supplemental file 3 - all significant proteins identified in trypsin shaving experiment.xlsx
- Supplemental file 4 - all significant proteins identified in the whole-root proteome.xlsx
- Supplemental file 5 - twenty most fold change proteins in trypsin shaving experiment compared with the whole-root proteins.xlsx
