# Supplementary material for: Enzymatic Investigation of Spongospora subterranea Zoospore Attachment to Roots of Potato Cultivars Resistant or Susceptible to Powdery Scab Disease
Source: Proteomes. 2023 Feb 9;11(1):7. doi: 10.3390/proteomes11010007 (PMC9944879; doi:10.3390/proteomes11010007)
Supplement: Supplementary file 1 [file proteomes-11-00007-s001.zip › Supplemental file 1 - zoospore root attachment result for time course trypsin shaving.xlsx]

## Sheet: trypsin time course
	Trypsin
	Cultivar	0 min	SE	5 min	SE	15 min	SE	30 min	SE	60 min	SE
	Iwa	9.11111	1.27592	2.08889	0.150976	2.17778	0.175643	2.35556	0.114626	1.95556	0.133915
	Gla	3.35556	1.02015	1.44444	0.162857	1.46644	0.126236	1.42222	0.162652	1.46667	0.143437
	P < 0.001
