# Supplementary material for: Enzymatic Investigation of Spongospora subterranea Zoospore Attachment to Roots of Potato Cultivars Resistant or Susceptible to Powdery Scab Disease
Source: Proteomes. 2023 Feb 9;11(1):7. doi: 10.3390/proteomes11010007 (PMC9944879; doi:10.3390/proteomes11010007)
Supplement: Supplementary file 1 [file proteomes-11-00007-s001.zip › Supplemental file 2 - all protiens identified in trypsin shaving experiment.xlsx]

## Sheet: All
LFQ intensity 1	LFQ intensity 2	LFQ intensity 3	LFQ intensity 4	LFQ intensity 5	LFQ intensity 6	LFQ intensity 7	LFQ intensity 8	LFQ intensity 9	LFQ intensity 10	LFQ intensity 11	LFQ intensity 12	LFQ intensity 13	LFQ intensity 14	LFQ intensity 15	LFQ intensity 16	LFQ intensity 17	LFQ intensity 18	LFQ intensity 19	LFQ intensity 20	LFQ intensity 21	LFQ intensity 22	LFQ intensity 23	LFQ intensity 24	Only identified by site	Reverse	Potential contaminant	Peptides	Razor + unique peptides	Unique peptides	Sequence coverage [%]	Unique + razor sequence coverage [%]	Unique sequence coverage [%]	Mol. weight [kDa]	Q-value	Score	Intensity	MS/MS count	Protein IDs	Majority protein IDs	id	Fasta headers
#!{Type}E	E	E	E	E	E	E	E	E	E	E	E	E	E	E	E	E	E	E	E	E	E	E	E	C	C	C	N	N	N	N	N	N	N	N	N	N	N	T	T	T	T
#!{C:Group1}G_5	G_5	G_5	G_15	G_15	G_15	G_30	G_30	G_30	G_60	G_60	G_60	I_5	I_5	I_5	I_15	I_15	I_15	I_30	I_30	I_30	I_60	I_60	I_60
NaN	NaN	23.6414	21.6772	23.6099	NaN	NaN	NaN	23.7986	24.0208	23.1807	NaN	NaN	NaN	21.971	24.4811	NaN	24.8982	NaN	NaN	NaN	NaN	24.4113	25.1579				14	2	2	10	1.7	1.7	104.46	0	5.593	348330000	26	tr|M1AUY5|M1AUY5_SOLTU	tr|M1AUY5|M1AUY5_SOLTU	734	tr|M1AUY5|M1AUY5_SOLTU Plasma membrane ATPase OS=Solanum tuberosum OX=4113 GN=102601115 PE=3 SV=1
NaN	NaN	NaN	NaN	NaN	NaN	NaN	NaN	NaN	NaN	NaN	NaN	NaN	NaN	NaN	NaN	NaN	NaN	NaN	NaN	NaN	NaN	NaN	20.7939				2	2	2	2	2	2	115.27	0.00065963	2.3758	21298000	4	tr|M1AC14|M1AC14_SOLTU;tr|M1AC15|M1AC15_SOLTU	tr|M1AC14|M1AC14_SOLTU;tr|M1AC15|M1AC15_SOLTU	522	tr|M1AC14|M1AC14_SOLTU Carbamoyl-phosphate synthase (glutamine-hydrolyzing) OS=Solanum tuberosum OX=4113 PE=3 SV=1;tr|M1AC15|M1AC15_SOLTU Carbamoyl-phosphate synthase (glutamine-hydrolyzing) OS=Solanum tuberosum OX=4113 PE=3 SV=1
NaN	NaN	NaN	NaN	NaN	22.25	NaN	NaN	NaN	NaN	NaN	NaN	NaN	NaN	NaN	NaN	NaN	NaN	NaN	NaN	NaN	NaN	NaN	NaN				2	2	2	2.2	2.2	2.2	86.694	0.0018657	1.8709	132710000	3	tr|M0ZYJ3|M0ZYJ3_SOLTU;tr|M1BAR7|M1BAR7_SOLTU;sp|Q2VEJ6|PSBA_SOLTU;tr|M1D199|M1D199_SOLTU;tr|M1D1A0|M1D1A0_SOLTU	tr|M0ZYJ3|M0ZYJ3_SOLTU;tr|M1BAR7|M1BAR7_SOLTU;sp|Q2VEJ6|PSBA_SOLTU;tr|M1D199|M1D199_SOLTU;tr|M1D1A0|M1D1A0_SOLTU	373	tr|M0ZYJ3|M0ZYJ3_SOLTU 32 kDa thylakoid membrane protein OS=Solanum tuberosum OX=4113 GN=psbA PE=3 SV=1;tr|M1BAR7|M1BAR7_SOLTU Photosystem Q(B) protein OS=Solanum tuberosum OX=4113 PE=3 SV=1;sp|Q2VEJ6|PSBA_SOLTU Photosystem II protein D1 OS=Solanum tuberos
NaN	NaN	NaN	NaN	NaN	NaN	20.1289	NaN	NaN	NaN	NaN	NaN	NaN	NaN	NaN	NaN	NaN	NaN	NaN	NaN	NaN	NaN	NaN	NaN				2	2	2	2.4	2.4	2.4	99.479	0.0024038	1.6858	17665000	4	tr|M1CFN8|M1CFN8_SOLTU;tr|M1AN97|M1AN97_SOLTU;tr|M1AN98|M1AN98_SOLTU	tr|M1CFN8|M1CFN8_SOLTU;tr|M1AN97|M1AN97_SOLTU;tr|M1AN98|M1AN98_SOLTU	1359	tr|M1CFN8|M1CFN8_SOLTU Formylglycinamide ribonucleotide amidotransferase OS=Solanum tuberosum OX=4113 PE=3 SV=1;tr|M1AN97|M1AN97_SOLTU Formylglycinamide ribonucleotide amidotransferase OS=Solanum tuberosum OX=4113 GN=102587455 PE=3 SV=1;tr|M1AN98|M1AN98_SO
NaN	NaN	NaN	NaN	NaN	NaN	NaN	NaN	NaN	NaN	NaN	NaN	NaN	NaN	NaN	NaN	NaN	NaN	NaN	NaN	NaN	NaN	NaN	22.194				3	2	2	3.8	2.5	2.5	74.599	0	4.2846	57426000	3	tr|M1C9L0|M1C9L0_SOLTU	tr|M1C9L0|M1C9L0_SOLTU	1295	tr|M1C9L0|M1C9L0_SOLTU HIPL1 protein OS=Solanum tuberosum OX=4113 GN=102598136 PE=4 SV=1
NaN	19.8289	NaN	NaN	NaN	NaN	NaN	NaN	NaN	NaN	NaN	NaN	NaN	NaN	NaN	NaN	NaN	NaN	NaN	NaN	NaN	NaN	NaN	NaN				2	2	2	2.7	2.7	2.7	102.66	0.00063052	1.9895	9390500	2	tr|M0ZS04|M0ZS04_SOLTU	tr|M0ZS04|M0ZS04_SOLTU	285	tr|M0ZS04|M0ZS04_SOLTU NMDA receptor-regulated protein OS=Solanum tuberosum OX=4113 GN=102599994 PE=4 SV=1
NaN	20.694	NaN	NaN	NaN	NaN	NaN	NaN	NaN	NaN	NaN	20.6011	NaN	NaN	NaN	NaN	NaN	NaN	NaN	NaN	NaN	NaN	NaN	NaN				2	2	2	2.7	2.7	2.7	105.62	0	3.1202	22014000	2	tr|M1A379|M1A379_SOLTU	tr|M1A379|M1A379_SOLTU	433	tr|M1A379|M1A379_SOLTU Alpha-glucosidase OS=Solanum tuberosum OX=4113 PE=3 SV=1
NaN	21.1857	NaN	NaN	NaN	NaN	NaN	NaN	NaN	NaN	NaN	NaN	NaN	NaN	21.142	20.8878	NaN	NaN	NaN	NaN	NaN	20.3386	NaN	NaN				3	2	2	4.3	3	3	92.789	0	4.5745	27512000	3	tr|M1A8J5|M1A8J5_SOLTU;tr|M1A8J6|M1A8J6_SOLTU	tr|M1A8J5|M1A8J5_SOLTU;tr|M1A8J6|M1A8J6_SOLTU	487	tr|M1A8J5|M1A8J5_SOLTU Sucrose synthase OS=Solanum tuberosum OX=4113 PE=3 SV=1;tr|M1A8J6|M1A8J6_SOLTU Sucrose synthase OS=Solanum tuberosum OX=4113 PE=4 SV=1
NaN	20.3704	NaN	NaN	NaN	NaN	NaN	NaN	NaN	NaN	NaN	20.9886	NaN	NaN	NaN	NaN	NaN	NaN	NaN	NaN	NaN	NaN	NaN	NaN				2	2	2	3.1	3.1	3.1	141.89	0	3.2096	55017000	2	tr|M1AP53|M1AP53_SOLTU	tr|M1AP53|M1AP53_SOLTU	659	tr|M1AP53|M1AP53_SOLTU Serine/threonine protein kinase OS=Solanum tuberosum OX=4113 GN=102595305 PE=4 SV=1
21.9225	21.5617	21.8885	21.3768	21.723	21.0699	21.3304	20.8356	21.993	NaN	NaN	21.6035	22.8044	21.8218	21.6114	21.7285	21.7383	21.8188	21.7152	21.4755	21.6745	21.5525	21.5557	21.8062				2	2	2	3.1	3.1	3.1	114.05	0.00068166	2.6828	119640000	5	tr|M1AYJ8|M1AYJ8_SOLTU;tr|M1AYJ9|M1AYJ9_SOLTU;tr|M1AYK0|M1AYK0_SOLTU	tr|M1AYJ8|M1AYJ8_SOLTU;tr|M1AYJ9|M1AYJ9_SOLTU;tr|M1AYK0|M1AYK0_SOLTU	783	tr|M1AYJ8|M1AYJ8_SOLTU Calcium-transporting ATPase OS=Solanum tuberosum OX=4113 PE=3 SV=1;tr|M1AYJ9|M1AYJ9_SOLTU Calcium ATPase OS=Solanum tuberosum OX=4113 PE=4 SV=1;tr|M1AYK0|M1AYK0_SOLTU Calcium-transporting ATPase OS=Solanum tuberosum OX=4113 PE=3 SV=1
NaN	NaN	NaN	NaN	NaN	20.0207	20.2163	NaN	NaN	NaN	NaN	22.277	NaN	NaN	NaN	NaN	NaN	NaN	NaN	NaN	NaN	NaN	NaN	NaN				2	2	2	3.2	3.2	3.2	80.043	0.0058754	1.4988	38206000	3	tr|M1BBG6|M1BBG6_SOLTU;tr|M1C2S4|M1C2S4_SOLTU	tr|M1BBG6|M1BBG6_SOLTU;tr|M1C2S4|M1C2S4_SOLTU	925	tr|M1BBG6|M1BBG6_SOLTU Subtilisin-like protease OS=Solanum tuberosum OX=4113 PE=3 SV=1;tr|M1C2S4|M1C2S4_SOLTU Subtilisin-like protease OS=Solanum tuberosum OX=4113 GN=102597025 PE=3 SV=1
NaN	NaN	NaN	NaN	NaN	20.8837	NaN	NaN	NaN	NaN	NaN	20.9952	NaN	NaN	NaN	NaN	NaN	NaN	NaN	NaN	NaN	NaN	NaN	NaN				2	2	2	3.2	3.2	3.2	96.151	0	10.914	40912000	5	tr|M1CMR4|M1CMR4_SOLTU;tr|M1CMR5|M1CMR5_SOLTU	tr|M1CMR4|M1CMR4_SOLTU;tr|M1CMR5|M1CMR5_SOLTU	1445	tr|M1CMR4|M1CMR4_SOLTU SAP domain containing protein OS=Solanum tuberosum OX=4113 GN=102582659 PE=4 SV=1;tr|M1CMR5|M1CMR5_SOLTU SAP domain containing protein OS=Solanum tuberosum OX=4113 GN=102582659 PE=4 SV=1
23.5491	22.3483	23.3088	22.786	22.9563	21.9454	22.4096	22.6835	22.7543	NaN	NaN	22.4281	23.4549	23.4405	22.5832	22.6724	22.9316	23.6224	23.3889	22.9137	23.093	22.7457	23.1693	23.3314				2	2	2	3.3	3.3	3.3	80.236	0	8.8082	326140000	26	tr|M1D0T5|M1D0T5_SOLTU;tr|M1B4C0|M1B4C0_SOLTU;tr|M1CS04|M1CS04_SOLTU;tr|M0ZSL2|M0ZSL2_SOLTU;tr|M1ADJ8|M1ADJ8_SOLTU	tr|M1D0T5|M1D0T5_SOLTU;tr|M1B4C0|M1B4C0_SOLTU;tr|M1CS04|M1CS04_SOLTU;tr|M0ZSL2|M0ZSL2_SOLTU;tr|M1ADJ8|M1ADJ8_SOLTU	836	tr|M1D0T5|M1D0T5_SOLTU H(+)-exporting diphosphatase OS=Solanum tuberosum OX=4113 GN=102579479 PE=3 SV=1;tr|M1B4C0|M1B4C0_SOLTU H(+)-exporting diphosphatase OS=Solanum tuberosum OX=4113 GN=102583477 PE=3 SV=1;tr|M1CS04|M1CS04_SOLTU H(+)-exporting diphosphat
NaN	20.5935	NaN	NaN	20.6709	NaN	NaN	NaN	NaN	NaN	NaN	20.8706	20.4852	NaN	20.78	NaN	NaN	NaN	NaN	NaN	NaN	NaN	NaN	NaN				2	2	2	3.3	3.3	3.3	93.435	0	2.7757	30721000	4	tr|M1B5K7|M1B5K7_SOLTU;tr|M1B5K8|M1B5K8_SOLTU	tr|M1B5K7|M1B5K7_SOLTU;tr|M1B5K8|M1B5K8_SOLTU	852	tr|M1B5K7|M1B5K7_SOLTU Beta-adaptin-like protein OS=Solanum tuberosum OX=4113 GN=102591040 PE=3 SV=1;tr|M1B5K8|M1B5K8_SOLTU AP-2 complex subunit beta-1 OS=Solanum tuberosum OX=4113 GN=102591040 PE=4 SV=1
NaN	NaN	NaN	NaN	NaN	NaN	NaN	NaN	22.4458	NaN	NaN	NaN	NaN	NaN	NaN	NaN	NaN	NaN	NaN	NaN	NaN	NaN	NaN	NaN				3	3	2	3.3	3.3	2	172.95	0	5.6062	35272000	3	tr|M1BVP9|M1BVP9_SOLTU;tr|M1BVP8|M1BVP8_SOLTU	tr|M1BVP9|M1BVP9_SOLTU;tr|M1BVP8|M1BVP8_SOLTU	1141	tr|M1BVP9|M1BVP9_SOLTU Myosin XI OS=Solanum tuberosum OX=4113 GN=102595825 PE=3 SV=1;tr|M1BVP8|M1BVP8_SOLTU Myosin XI OS=Solanum tuberosum OX=4113 GN=102595825 PE=3 SV=1
NaN	NaN	NaN	NaN	NaN	NaN	NaN	NaN	NaN	NaN	NaN	NaN	NaN	NaN	NaN	NaN	NaN	NaN	NaN	NaN	NaN	NaN	21.1059	NaN				2	2	2	3.3	3.3	3.3	81.041	0	4.8142	38629000	2	tr|M1DF23|M1DF23_SOLTU	tr|M1DF23|M1DF23_SOLTU	1701	tr|M1DF23|M1DF23_SOLTU Subtilase family protein OS=Solanum tuberosum OX=4113 GN=102598020 PE=3 SV=1
NaN	NaN	NaN	20.318	20.7421	NaN	NaN	NaN	NaN	NaN	NaN	20.8925	22.1038	22.3567	22.6968	NaN	21.6772	NaN	21.3086	21.8531	22.7121	21.7715	21.6942	21.8362				2	2	2	3.4	3.4	3.4	69.788	0	3.9733	90326000	22	tr|M1AUJ0|M1AUJ0_SOLTU;tr|M1AUJ2|M1AUJ2_SOLTU;tr|M1AUJ1|M1AUJ1_SOLTU	tr|M1AUJ0|M1AUJ0_SOLTU;tr|M1AUJ2|M1AUJ2_SOLTU;tr|M1AUJ1|M1AUJ1_SOLTU	729	tr|M1AUJ0|M1AUJ0_SOLTU Alpha-galactosidase OS=Solanum tuberosum OX=4113 GN=102605217 PE=3 SV=1;tr|M1AUJ2|M1AUJ2_SOLTU Alpha-galactosidase OS=Solanum tuberosum OX=4113 GN=102605217 PE=3 SV=1;tr|M1AUJ1|M1AUJ1_SOLTU Alpha-galactosidase OS=Solanum tuberosum OX
NaN	NaN	NaN	NaN	NaN	NaN	NaN	NaN	NaN	NaN	NaN	NaN	NaN	22.3226	22.4377	22.1824	NaN	21.5395	NaN	NaN	22.9695	22.741	NaN	21.9944				2	2	2	3.4	3.4	3.4	34.532	0	3.6227	50488000	7	tr|M1B8Q1|M1B8Q1_SOLTU;tr|M1B8Q0|M1B8Q0_SOLTU	tr|M1B8Q1|M1B8Q1_SOLTU;tr|M1B8Q0|M1B8Q0_SOLTU	893	tr|M1B8Q1|M1B8Q1_SOLTU CT099 OS=Solanum tuberosum OX=4113 PE=4 SV=1;tr|M1B8Q0|M1B8Q0_SOLTU CT099 OS=Solanum tuberosum OX=4113 PE=4 SV=1
20.5459	NaN	20.3214	NaN	NaN	NaN	NaN	NaN	NaN	NaN	NaN	21.268	NaN	NaN	NaN	NaN	NaN	NaN	NaN	NaN	NaN	NaN	NaN	NaN				2	2	2	3.4	3.4	3.4	149.94	0	6.5993	23937000	3	tr|M1BJW0|M1BJW0_SOLTU	tr|M1BJW0|M1BJW0_SOLTU	1013	tr|M1BJW0|M1BJW0_SOLTU WD_REPEATS_REGION domain-containing protein OS=Solanum tuberosum OX=4113 GN=102597779 PE=4 SV=1
NaN	19.6155	NaN	NaN	NaN	NaN	20.0873	NaN	NaN	NaN	NaN	21.2794	NaN	20.4178	22.6139	NaN	NaN	NaN	NaN	NaN	20.4164	20.4091	NaN	NaN				2	2	2	3.5	3.5	3.5	82.8	0	3.6744	30199000	4	tr|M1A1D2|M1A1D2_SOLTU	tr|M1A1D2|M1A1D2_SOLTU	415	tr|M1A1D2|M1A1D2_SOLTU Subtilase family protein OS=Solanum tuberosum OX=4113 GN=102595687 PE=3 SV=1
NaN	22.5305	21.7524	NaN	NaN	22.0697	22.3792	NaN	22.2174	NaN	NaN	22.5456	NaN	NaN	NaN	NaN	NaN	NaN	NaN	NaN	NaN	NaN	NaN	NaN				2	2	2	3.5	3.5	3.5	90.488	0	9.8151	181360000	20	tr|M1A6G8|M1A6G8_SOLTU;tr|M1A6G9|M1A6G9_SOLTU	tr|M1A6G8|M1A6G8_SOLTU;tr|M1A6G9|M1A6G9_SOLTU	466	tr|M1A6G8|M1A6G8_SOLTU Heat shock protein OS=Solanum tuberosum OX=4113 GN=102591977 PE=3 SV=1;tr|M1A6G9|M1A6G9_SOLTU Heat shock protein OS=Solanum tuberosum OX=4113 GN=102591977 PE=3 SV=1
NaN	20.648	NaN	NaN	NaN	NaN	NaN	NaN	NaN	NaN	NaN	NaN	NaN	NaN	NaN	NaN	NaN	NaN	NaN	NaN	NaN	NaN	NaN	NaN				3	2	2	5.6	3.5	3.5	103.72	0	7.226	7796000	2	tr|M1CZJ7|M1CZJ7_SOLTU	tr|M1CZJ7|M1CZJ7_SOLTU	1599	tr|M1CZJ7|M1CZJ7_SOLTU Eukaryotic translation initiation factor 3 subunit C OS=Solanum tuberosum OX=4113 GN=102595553 PE=3 SV=1
NaN	NaN	NaN	NaN	NaN	NaN	NaN	NaN	NaN	NaN	NaN	20.9565	NaN	NaN	NaN	NaN	NaN	NaN	NaN	NaN	NaN	NaN	NaN	NaN				2	2	2	3.6	3.6	3.6	109.5	0.001853	1.8327	12950000	1	sp|P04045|PHSL1_SOLTU;tr|M0ZR60|M0ZR60_SOLTU;tr|M1ACZ6|M1ACZ6_SOLTU	sp|P04045|PHSL1_SOLTU;tr|M0ZR60|M0ZR60_SOLTU;tr|M1ACZ6|M1ACZ6_SOLTU	31	sp|P04045|PHSL1_SOLTU Alpha-1,4 glucan phosphorylase L-1 isozyme, chloroplastic/amyloplastic OS=Solanum tuberosum OX=4113 PE=1 SV=2;tr|M0ZR60|M0ZR60_SOLTU Alpha-1,4 glucan phosphorylase OS=Solanum tuberosum OX=4113 PE=3 SV=1;tr|M1ACZ6|M1ACZ6_SOLTU Alpha-1,
NaN	NaN	NaN	NaN	NaN	NaN	NaN	NaN	NaN	NaN	NaN	NaN	NaN	21.2239	NaN	22.4701	NaN	NaN	NaN	NaN	NaN	NaN	NaN	NaN				2	2	2	3.7	3.7	3.7	86.424	0.00064309	2.1277	24404000	2	tr|M1A0N5|M1A0N5_SOLTU	tr|M1A0N5|M1A0N5_SOLTU	401	tr|M1A0N5|M1A0N5_SOLTU Elongation factor G, chloroplastic OS=Solanum tuberosum OX=4113 GN=102584198 PE=3 SV=1
NaN	NaN	NaN	NaN	NaN	20.7764	NaN	NaN	NaN	NaN	21.1834	NaN	21.1492	20.6283	NaN	NaN	NaN	NaN	NaN	21.1486	NaN	20.8085	20.9238	NaN				2	2	2	3.9	3.9	3.9	62.939	0	4.2636	38258000	3	tr|M1BJ21|M1BJ21_SOLTU	tr|M1BJ21|M1BJ21_SOLTU	1004	tr|M1BJ21|M1BJ21_SOLTU Poly(RC)-binding protein OS=Solanum tuberosum OX=4113 GN=102580072 PE=4 SV=1
NaN	21.389	21.0718	NaN	NaN	21.6054	NaN	NaN	21.161	NaN	NaN	21.2153	21.1323	21.4327	21.8235	21.4707	NaN	NaN	21.3172	NaN	21.5996	21.8006	NaN	NaN				11	2	2	17.9	4	4	80.882	0	11.98	65816000	11	tr|M1AKD9|M1AKD9_SOLTU;tr|M1CTL4|M1CTL4_SOLTU;tr|M1CTL2|M1CTL2_SOLTU	tr|M1AKD9|M1AKD9_SOLTU	626	tr|M1AKD9|M1AKD9_SOLTU Heat shock protein 83 OS=Solanum tuberosum OX=4113 GN=102603244 PE=3 SV=1
23.2435	21.6822	21.7407	22.4009	21.259	NaN	NaN	21.6707	21.5064	22.0625	21.7857	21.3972	21.3198	21.4914	21.2393	21.3434	NaN	NaN	NaN	21.4917	22.0347	21.0939	21.9157	21.5234				2	2	2	4	4	4	39.001	0	5.3107	122810000	8	tr|M1C4C1|M1C4C1_SOLTU	tr|M1C4C1|M1C4C1_SOLTU	1227	tr|M1C4C1|M1C4C1_SOLTU Alpha-1,4-glucan-protein synthase [UDP-forming] OS=Solanum tuberosum OX=4113 GN=102591845 PE=4 SV=1
NaN	NaN	NaN	NaN	NaN	NaN	NaN	NaN	NaN	NaN	NaN	22.7759	NaN	NaN	NaN	NaN	NaN	NaN	NaN	NaN	NaN	NaN	NaN	NaN				2	2	2	4.2	4.2	4.2	37.367	0.0069646	1.3996	20169000	3	tr|M0ZG34|M0ZG34_SOLTU;tr|M0ZG35|M0ZG35_SOLTU;tr|M0ZG33|M0ZG33_SOLTU;tr|M0ZG32|M0ZG32_SOLTU	tr|M0ZG34|M0ZG34_SOLTU;tr|M0ZG35|M0ZG35_SOLTU;tr|M0ZG33|M0ZG33_SOLTU;tr|M0ZG32|M0ZG32_SOLTU	137	tr|M0ZG34|M0ZG34_SOLTU Acetyl-coenzyme A carboxylase carboxyl transferase alpha OS=Solanum tuberosum OX=4113 GN=102584328 PE=4 SV=1;tr|M0ZG35|M0ZG35_SOLTU Acetyl-coenzyme A carboxylase carboxyl transferase alpha OS=Solanum tuberosum OX=4113 GN=102584328 PE
NaN	NaN	NaN	NaN	NaN	21.9538	NaN	NaN	22.5668	NaN	NaN	21.7305	NaN	NaN	NaN	NaN	22.2599	NaN	NaN	22.4632	NaN	21.9841	NaN	NaN				2	2	2	4.2	4.2	4.2	91.454	0	6.7422	91916000	8	tr|M1CSY7|M1CSY7_SOLTU	tr|M1CSY7|M1CSY7_SOLTU	1528	tr|M1CSY7|M1CSY7_SOLTU Methionyl-tRNA synthetase OS=Solanum tuberosum OX=4113 GN=102583584 PE=3 SV=1
NaN	NaN	NaN	NaN	NaN	NaN	NaN	NaN	NaN	NaN	NaN	NaN	23.3065	24.3529	24.2563	26.0632	NaN	23.7582	NaN	25.2917	NaN	24.6748	NaN	NaN				2	2	2	4.4	4.4	4.4	85.896	0	4.539	573730000	8	tr|M1BJX6|M1BJX6_SOLTU	tr|M1BJX6|M1BJX6_SOLTU	1016	tr|M1BJX6|M1BJX6_SOLTU GRIP and coiled-coil domain-containing protein OS=Solanum tuberosum OX=4113 GN=102604558 PE=4 SV=1
NaN	NaN	NaN	NaN	NaN	NaN	NaN	NaN	NaN	NaN	NaN	20.7059	NaN	NaN	NaN	NaN	NaN	NaN	NaN	NaN	NaN	NaN	NaN	NaN				2	2	2	4.4	4.4	4.4	76.899	0	7.4235	21948000	1	tr|M1C7V3|M1C7V3_SOLTU;tr|M1C7V2|M1C7V2_SOLTU	tr|M1C7V3|M1C7V3_SOLTU;tr|M1C7V2|M1C7V2_SOLTU	1273	tr|M1C7V3|M1C7V3_SOLTU YTH domain-containing protein OS=Solanum tuberosum OX=4113 GN=102583016 PE=4 SV=1;tr|M1C7V2|M1C7V2_SOLTU YTH domain-containing protein OS=Solanum tuberosum OX=4113 GN=102583016 PE=4 SV=1
24.8147	21.7237	23.801	24.9561	NaN	22.5534	NaN	24.9382	23.5419	25.2049	25.0566	NaN	23.0902	22.8419	NaN	23.5479	23.9951	NaN	NaN	24.2547	23.9939	22.6919	23.9482	NaN				22	2	2	54.2	4.4	4.4	46.843	0	16.236	511290000	40	tr|M1CUZ9|M1CUZ9_SOLTU	tr|M1CUZ9|M1CUZ9_SOLTU	1544	tr|M1CUZ9|M1CUZ9_SOLTU Eukaryotic initiation factor 4A-2 OS=Solanum tuberosum OX=4113 GN=102595069 PE=3 SV=1
22.1607	21.9123	22.2576	NaN	22.1168	21.4438	NaN	21.7815	21.8872	21.9005	21.6907	21.4719	22.2723	22.9402	22.5171	22.5175	22.6223	22.5465	NaN	22.5318	22.6129	21.9412	22.3566	22.3636				3	2	2	6.1	4.5	4.5	67.365	0	8.7864	156010000	26	tr|M1E0E5|M1E0E5_SOLTU;tr|M1CTZ8|M1CTZ8_SOLTU;tr|M1BYD3|M1BYD3_SOLTU;tr|M0ZTB9|M0ZTB9_SOLTU;tr|M0ZTC1|M0ZTC1_SOLTU;tr|M1BYD2|M1BYD2_SOLTU	tr|M1E0E5|M1E0E5_SOLTU;tr|M1CTZ8|M1CTZ8_SOLTU	1715	tr|M1E0E5|M1E0E5_SOLTU Uncharacterized protein OS=Solanum tuberosum OX=4113 PE=3 SV=1;tr|M1CTZ8|M1CTZ8_SOLTU Aminotransferase ybdL OS=Solanum tuberosum OX=4113 PE=4 SV=1
NaN	20.8826	NaN	NaN	NaN	NaN	NaN	NaN	21.0953	NaN	NaN	NaN	NaN	NaN	NaN	NaN	NaN	NaN	NaN	NaN	NaN	NaN	NaN	NaN				2	2	2	4.6	4.6	4.6	27.077	0	4.8901	30013000	3	tr|M1AQJ1|M1AQJ1_SOLTU;tr|M1AQJ4|M1AQJ4_SOLTU;tr|M1BGQ6|M1BGQ6_SOLTU;tr|M1BGQ5|M1BGQ5_SOLTU;sp|Q43839|G6PDC_SOLTU;tr|M1AQJ3|M1AQJ3_SOLTU	tr|M1AQJ1|M1AQJ1_SOLTU;tr|M1AQJ4|M1AQJ4_SOLTU;tr|M1BGQ6|M1BGQ6_SOLTU;tr|M1BGQ5|M1BGQ5_SOLTU;sp|Q43839|G6PDC_SOLTU;tr|M1AQJ3|M1AQJ3_SOLTU	106	tr|M1AQJ1|M1AQJ1_SOLTU Glucose-6-phosphate 1-dehydrogenase OS=Solanum tuberosum OX=4113 PE=4 SV=1;tr|M1AQJ4|M1AQJ4_SOLTU Glucose-6-phosphate 1-dehydrogenase OS=Solanum tuberosum OX=4113 PE=4 SV=1;tr|M1BGQ6|M1BGQ6_SOLTU Glucose-6-phosphate 1-dehydrogenase,
NaN	NaN	NaN	NaN	NaN	NaN	NaN	NaN	20.8328	NaN	NaN	NaN	NaN	NaN	NaN	NaN	NaN	NaN	NaN	NaN	NaN	NaN	NaN	NaN				2	2	2	4.6	4.6	4.6	72.037	0	6.3367	71022000	2	tr|M1D1X2|M1D1X2_SOLTU	tr|M1D1X2|M1D1X2_SOLTU	1624	tr|M1D1X2|M1D1X2_SOLTU SUMO-activating enzyme subunit OS=Solanum tuberosum OX=4113 GN=102588847 PE=3 SV=1
NaN	NaN	NaN	NaN	NaN	NaN	NaN	NaN	20.4244	NaN	NaN	NaN	NaN	NaN	NaN	NaN	NaN	NaN	NaN	NaN	NaN	NaN	NaN	NaN				2	2	2	4.7	4.7	4.7	70.673	0	4.5072	60336000	2	tr|E1AXT4|E1AXT4_SOLTU	tr|E1AXT4|E1AXT4_SOLTU	120	tr|E1AXT4|E1AXT4_SOLTU Beta-fructofuranosidase OS=Solanum tuberosum OX=4113 GN=Pain-1 PE=2 SV=1
NaN	NaN	NaN	NaN	NaN	NaN	NaN	NaN	20.3726	NaN	NaN	NaN	NaN	NaN	NaN	NaN	NaN	NaN	NaN	NaN	NaN	NaN	NaN	NaN				2	2	2	4.7	4.7	4.7	56.985	0.00065876	2.3577	15108000	2	tr|M0ZP85|M0ZP85_SOLTU	tr|M0ZP85|M0ZP85_SOLTU	251	tr|M0ZP85|M0ZP85_SOLTU Conserved oligomeric Golgi complex subunit 6 OS=Solanum tuberosum OX=4113 PE=3 SV=1
NaN	21.8751	22.1022	NaN	NaN	23.0431	NaN	NaN	22.2459	NaN	NaN	NaN	22.4518	NaN	22.3231	NaN	NaN	NaN	NaN	NaN	22.5362	22.5567	22.5491	NaN				2	2	2	4.8	4.8	4.8	67.599	0	13.005	187460000	20	tr|M0ZQ75|M0ZQ75_SOLTU	tr|M0ZQ75|M0ZQ75_SOLTU	266	tr|M0ZQ75|M0ZQ75_SOLTU F17H15.1/F17H15.1 OS=Solanum tuberosum OX=4113 GN=102578344 PE=4 SV=1
NaN	NaN	21.9982	NaN	NaN	NaN	NaN	NaN	NaN	NaN	NaN	NaN	NaN	NaN	NaN	NaN	NaN	NaN	NaN	NaN	NaN	NaN	NaN	NaN				2	2	2	4.8	4.8	4.8	92.297	0	3.8525	130320000	2	tr|M1C5H0|M1C5H0_SOLTU;tr|M1C5G9|M1C5G9_SOLTU;tr|M1CNY1|M1CNY1_SOLTU	tr|M1C5H0|M1C5H0_SOLTU;tr|M1C5G9|M1C5G9_SOLTU;tr|M1CNY1|M1CNY1_SOLTU	1244	tr|M1C5H0|M1C5H0_SOLTU IBR3 (IBA-RESPONSE 3) OS=Solanum tuberosum OX=4113 GN=102587144 PE=3 SV=1;tr|M1C5G9|M1C5G9_SOLTU IBR3 (IBA-RESPONSE 3) OS=Solanum tuberosum OX=4113 GN=102587144 PE=3 SV=1;tr|M1CNY1|M1CNY1_SOLTU IBR3 (IBA-RESPONSE 3) OS=Solanum tubero
NaN	21.6481	21.5913	21.7839	20.9832	21.2663	20.6922	NaN	22.7569	21.5306	21.4079	21.3606	NaN	NaN	NaN	NaN	20.6011	NaN	NaN	21.8071	NaN	20.585	21.7885	NaN				2	2	2	4.9	4.9	4.9	57.945	0	3.4037	86170000	7	tr|M1B6H2|M1B6H2_SOLTU;tr|M1B6H1|M1B6H1_SOLTU	tr|M1B6H2|M1B6H2_SOLTU;tr|M1B6H1|M1B6H1_SOLTU	866	tr|M1B6H2|M1B6H2_SOLTU p-coumaroyl quinate/shikimate 3-hydroxylase OS=Solanum tuberosum OX=4113 GN=102590830 PE=3 SV=1;tr|M1B6H1|M1B6H1_SOLTU p-coumaroyl quinate/shikimate 3-hydroxylase OS=Solanum tuberosum OX=4113 GN=102590484 PE=3 SV=1
NaN	NaN	NaN	NaN	NaN	NaN	20.7562	NaN	NaN	NaN	NaN	NaN	NaN	NaN	NaN	NaN	NaN	NaN	NaN	NaN	NaN	NaN	NaN	NaN				2	2	2	4.9	4.9	4.9	67.335	0	11.365	44545000	1	tr|M1BAA4|M1BAA4_SOLTU;tr|M1BAA3|M1BAA3_SOLTU	tr|M1BAA4|M1BAA4_SOLTU;tr|M1BAA3|M1BAA3_SOLTU	911	tr|M1BAA4|M1BAA4_SOLTU Protein transport protein SEC23 OS=Solanum tuberosum OX=4113 GN=102579841 PE=3 SV=1;tr|M1BAA3|M1BAA3_SOLTU Protein transport protein SEC23 OS=Solanum tuberosum OX=4113 GN=102579841 PE=3 SV=1
NaN	NaN	NaN	NaN	NaN	21.3752	NaN	NaN	NaN	NaN	NaN	NaN	NaN	21.5727	21.5439	NaN	NaN	NaN	21.6195	NaN	NaN	NaN	NaN	NaN				2	2	2	4.9	4.9	4.9	109.7	0	3.7338	23439000	3	tr|M1C559|M1C559_SOLTU	tr|M1C559|M1C559_SOLTU	1239	tr|M1C559|M1C559_SOLTU Quinonprotein alcohol dehydrogenase OS=Solanum tuberosum OX=4113 PE=4 SV=1
NaN	NaN	21.9405	NaN	22.1986	NaN	NaN	22.4246	22.1421	22.389	22.3337	22.3912	NaN	NaN	NaN	NaN	NaN	NaN	NaN	NaN	22.2311	NaN	NaN	NaN				2	2	2	5.1	5.1	5.1	36.528	0	7.8406	127170000	20	tr|M1AMV5|M1AMV5_SOLTU	tr|M1AMV5|M1AMV5_SOLTU	649	tr|M1AMV5|M1AMV5_SOLTU C2 domain-containing protein OS=Solanum tuberosum OX=4113 GN=102581444 PE=4 SV=1
NaN	NaN	NaN	NaN	NaN	NaN	NaN	NaN	NaN	NaN	NaN	22.4834	NaN	NaN	NaN	NaN	NaN	NaN	NaN	NaN	NaN	NaN	NaN	NaN				2	2	2	5.2	5.2	5.2	75.553	0	4.4883	33310000	3	tr|M1BBG5|M1BBG5_SOLTU	tr|M1BBG5|M1BBG5_SOLTU	924	tr|M1BBG5|M1BBG5_SOLTU Subtilisin-like protease OS=Solanum tuberosum OX=4113 PE=3 SV=1
NaN	NaN	21.1831	NaN	NaN	NaN	NaN	NaN	20.7776	NaN	NaN	20.3818	NaN	NaN	NaN	NaN	NaN	NaN	NaN	NaN	NaN	NaN	NaN	NaN				2	2	2	5.2	5.2	5.2	54.286	0.0058582	1.4871	44635000	4	tr|M1CGV9|M1CGV9_SOLTU;tr|M1B529|M1B529_SOLTU;tr|M1B530|M1B530_SOLTU	tr|M1CGV9|M1CGV9_SOLTU;tr|M1B529|M1B529_SOLTU;tr|M1B530|M1B530_SOLTU	1374	tr|M1CGV9|M1CGV9_SOLTU Uridine kinase OS=Solanum tuberosum OX=4113 GN=102601516 PE=3 SV=1;tr|M1B529|M1B529_SOLTU UMP pyrophosphorylase OS=Solanum tuberosum OX=4113 GN=102604082 PE=3 SV=1;tr|M1B530|M1B530_SOLTU Uridine kinase OS=Solanum tuberosum OX=4113 GN
NaN	19.8663	NaN	NaN	20.6299	NaN	NaN	NaN	20.1306	NaN	NaN	NaN	NaN	NaN	NaN	20.756	20.0427	20.1589	NaN	NaN	NaN	20.32	NaN	20.5029				2	2	2	5.3	5.3	5.3	45.67	0.00065402	2.2712	31248000	4	tr|M0ZI96|M0ZI96_SOLTU	tr|M0ZI96|M0ZI96_SOLTU	165	tr|M0ZI96|M0ZI96_SOLTU Serine-type peptidase OS=Solanum tuberosum OX=4113 GN=102591161 PE=3 SV=1
NaN	NaN	NaN	NaN	NaN	NaN	NaN	20.9185	NaN	NaN	NaN	NaN	NaN	NaN	NaN	NaN	NaN	NaN	NaN	NaN	NaN	NaN	NaN	NaN				4	2	2	8.1	5.3	5.3	63.443	0.0081206	1.382	31080000	2	tr|M1D470|M1D470_SOLTU;tr|M1D471|M1D471_SOLTU;tr|M1D468|M1D468_SOLTU;tr|M1D469|M1D469_SOLTU	tr|M1D470|M1D470_SOLTU;tr|M1D471|M1D471_SOLTU;tr|M1D468|M1D468_SOLTU;tr|M1D469|M1D469_SOLTU	1649	tr|M1D470|M1D470_SOLTU Peptidylprolyl isomerase OS=Solanum tuberosum OX=4113 GN=102594043 PE=4 SV=1;tr|M1D471|M1D471_SOLTU Peptidylprolyl isomerase OS=Solanum tuberosum OX=4113 GN=102594043 PE=4 SV=1;tr|M1D468|M1D468_SOLTU Peptidylprolyl isomerase OS=Solan
NaN	21.5795	21.395	NaN	NaN	NaN	NaN	NaN	21.4498	NaN	NaN	21.4582	21.4809	NaN	21.8091	NaN	21.4215	NaN	NaN	21.5315	21.4552	21.6765	21.5706	NaN				2	2	2	5.4	5.4	5.4	57.769	0	3.7333	71008000	10	tr|M1A1C5|M1A1C5_SOLTU;tr|M0ZR79|M0ZR79_SOLTU;sp|Q9MT28|THRC_SOLTU	tr|M1A1C5|M1A1C5_SOLTU;tr|M0ZR79|M0ZR79_SOLTU;sp|Q9MT28|THRC_SOLTU	414	tr|M1A1C5|M1A1C5_SOLTU Threonine synthase OS=Solanum tuberosum OX=4113 GN=102591826 PE=3 SV=1;tr|M0ZR79|M0ZR79_SOLTU Threonine synthase OS=Solanum tuberosum OX=4113 GN=102577745 PE=3 SV=1;sp|Q9MT28|THRC_SOLTU Threonine synthase, chloroplastic OS=Solanum tu
NaN	20.5541	NaN	NaN	NaN	NaN	NaN	NaN	20.6578	NaN	NaN	21.0889	20.8779	20.8966	NaN	NaN	20.5673	NaN	NaN	NaN	NaN	NaN	NaN	NaN				2	2	2	5.4	5.4	5.4	64.399	0.0029994	1.6739	34549000	2	tr|M1AE79|M1AE79_SOLTU	tr|M1AE79|M1AE79_SOLTU	551	tr|M1AE79|M1AE79_SOLTU Protein disulfide-isomerase OS=Solanum tuberosum OX=4113 GN=102590935 PE=3 SV=1
22.8457	20.481	22.7552	23.2137	22.3227	22.6333	23.5575	25.1202	22.2185	24.6068	25.9922	19.9663	23.4182	24.5251	21.3176	24.3204	23.9771	25.5678	26.5926	24.353	25.1569	22.1143	24.4691	24.5959				26	2	2	47.9	5.4	5.4	37.149	0	12.509	665290000	58	tr|M1CZ42|M1CZ42_SOLTU	tr|M1CZ42|M1CZ42_SOLTU	1590	tr|M1CZ42|M1CZ42_SOLTU Actin OS=Solanum tuberosum OX=4113 GN=102593904 PE=3 SV=1
NaN	NaN	NaN	NaN	NaN	NaN	NaN	NaN	NaN	NaN	20.6132	NaN	NaN	NaN	22.223	NaN	NaN	21.2622	NaN	NaN	NaN	NaN	NaN	NaN				2	2	2	5.5	5.5	5.5	40.457	0.00063131	2.0031	25349000	3	tr|M0ZVR1|M0ZVR1_SOLTU	tr|M0ZVR1|M0ZVR1_SOLTU	338	tr|M0ZVR1|M0ZVR1_SOLTU Ferredoxin--NADP reductase, chloroplastic OS=Solanum tuberosum OX=4113 GN=102591399 PE=3 SV=1
NaN	21.809	NaN	NaN	21.4193	20.8827	NaN	NaN	21.479	NaN	NaN	21.063	NaN	NaN	21.1978	NaN	NaN	NaN	NaN	NaN	NaN	NaN	NaN	NaN				2	2	2	5.5	5.5	5.5	70.109	0	5.0703	54635000	5	tr|M0ZY55|M0ZY55_SOLTU;tr|M0ZY54|M0ZY54_SOLTU;tr|M0ZY53|M0ZY53_SOLTU;tr|M1BSV4|M1BSV4_SOLTU	tr|M0ZY55|M0ZY55_SOLTU;tr|M0ZY54|M0ZY54_SOLTU;tr|M0ZY53|M0ZY53_SOLTU;tr|M1BSV4|M1BSV4_SOLTU	365	tr|M0ZY55|M0ZY55_SOLTU Acetyl-coenzyme A synthetase OS=Solanum tuberosum OX=4113 PE=3 SV=1;tr|M0ZY54|M0ZY54_SOLTU Acetyl-CoA synthetase OS=Solanum tuberosum OX=4113 PE=4 SV=1;tr|M0ZY53|M0ZY53_SOLTU Acetyl-coenzyme A synthetase OS=Solanum tuberosum OX=4113
NaN	20.2008	NaN	NaN	NaN	20.0559	NaN	NaN	20.1092	NaN	NaN	NaN	NaN	NaN	NaN	NaN	NaN	NaN	NaN	NaN	NaN	NaN	NaN	19.837				2	2	2	5.5	5.5	5.5	45.394	0	2.9216	20206000	2	tr|M1A189|M1A189_SOLTU;tr|Q2XPV3|Q2XPV3_SOLTU;tr|M1C3I3|M1C3I3_SOLTU;tr|M0ZT44|M0ZT44_SOLTU;tr|M0ZT45|M0ZT45_SOLTU;tr|M1CEZ1|M1CEZ1_SOLTU	tr|M1A189|M1A189_SOLTU;tr|Q2XPV3|Q2XPV3_SOLTU;tr|M1C3I3|M1C3I3_SOLTU;tr|M0ZT44|M0ZT44_SOLTU;tr|M0ZT45|M0ZT45_SOLTU;tr|M1CEZ1|M1CEZ1_SOLTU	412	tr|M1A189|M1A189_SOLTU Oligouridylate binding protein OS=Solanum tuberosum OX=4113 GN=102577639 PE=4 SV=1;tr|Q2XPV3|Q2XPV3_SOLTU Oligouridylate binding protein OS=Solanum tuberosum OX=4113 GN=102577639 PE=2 SV=1;tr|M1C3I3|M1C3I3_SOLTU Oligouridylate bindin
NaN	NaN	NaN	NaN	NaN	NaN	NaN	NaN	NaN	NaN	NaN	NaN	NaN	21.736	NaN	NaN	22.1669	NaN	NaN	NaN	21.7029	NaN	NaN	NaN				2	2	2	5.5	5.5	5.5	30.791	0	4.1582	53048000	3	tr|M1AY53|M1AY53_SOLTU;tr|M1AY54|M1AY54_SOLTU	tr|M1AY53|M1AY53_SOLTU;tr|M1AY54|M1AY54_SOLTU	776	tr|M1AY53|M1AY53_SOLTU ATP binding protein OS=Solanum tuberosum OX=4113 GN=102583118 PE=4 SV=1;tr|M1AY54|M1AY54_SOLTU ATP binding protein OS=Solanum tuberosum OX=4113 GN=102583118 PE=4 SV=1
22.955	NaN	NaN	NaN	22.3878	NaN	NaN	NaN	22.2326	NaN	NaN	NaN	NaN	NaN	NaN	NaN	NaN	NaN	NaN	NaN	NaN	NaN	NaN	NaN				2	2	2	5.6	5.6	5.6	52.278	0	6.9905	33392000	4	tr|K7WVF4|K7WVF4_SOLTU;tr|M1CHP6|M1CHP6_SOLTU	tr|K7WVF4|K7WVF4_SOLTU;tr|M1CHP6|M1CHP6_SOLTU	130	tr|K7WVF4|K7WVF4_SOLTU Glycosyltransferase OS=Solanum tuberosum OX=4113 GN=102579997 PE=2 SV=1;tr|M1CHP6|M1CHP6_SOLTU UDP-glucose:glucosyltransferase OS=Solanum tuberosum OX=4113 PE=4 SV=1
NaN	20.0574	19.7421	NaN	20.4302	20.2716	NaN	NaN	20.0489	NaN	NaN	22.1942	NaN	NaN	NaN	NaN	NaN	NaN	NaN	NaN	NaN	NaN	NaN	NaN				2	2	2	5.6	5.6	5.6	58.127	0	6.8798	31095000	3	tr|M0ZW73|M0ZW73_SOLTU	tr|M0ZW73|M0ZW73_SOLTU	344	tr|M0ZW73|M0ZW73_SOLTU Aspartic proteinase nepenthesin-1 OS=Solanum tuberosum OX=4113 PE=3 SV=1
23.4248	22.6153	23.0011	23.3499	22.8864	23.6498	23.3055	NaN	23.073	23.6903	24.3307	NaN	23.7987	24.0197	NaN	23.6378	NaN	24.1374	NaN	23.4003	23.6952	NaN	23.5115	NaN				3	2	2	17.7	5.6	5.6	30.943	0	10.759	352750000	23	tr|M1A1S5|M1A1S5_SOLTU;tr|M1A4X3|M1A4X3_SOLTU	tr|M1A1S5|M1A1S5_SOLTU;tr|M1A4X3|M1A4X3_SOLTU	419	tr|M1A1S5|M1A1S5_SOLTU Major intrinsic protein 1 OS=Solanum tuberosum OX=4113 PE=3 SV=1;tr|M1A4X3|M1A4X3_SOLTU Water channel protein OS=Solanum tuberosum OX=4113 GN=102593589 PE=3 SV=1
NaN	20.802	21.3578	21.528	21.2285	21.4449	NaN	NaN	21.4468	NaN	NaN	21.4406	21.536	NaN	NaN	21.6045	21.5776	NaN	NaN	21.534	NaN	NaN	NaN	21.6504				2	2	2	5.6	5.6	5.6	54.437	0	6.4253	90376000	19	tr|M1BGJ0|M1BGJ0_SOLTU;tr|M1BGI9|M1BGI9_SOLTU	tr|M1BGJ0|M1BGJ0_SOLTU;tr|M1BGI9|M1BGI9_SOLTU	982	tr|M1BGJ0|M1BGJ0_SOLTU Serine/threonine-protein phosphatase 5 OS=Solanum tuberosum OX=4113 PE=3 SV=1;tr|M1BGI9|M1BGI9_SOLTU Serine/threonine-protein phosphatase 5 OS=Solanum tuberosum OX=4113 PE=3 SV=1
24.1001	22.0048	23.7508	24.3233	24.6143	25.5023	23.9173	25.2355	22.068	24.512	26.2912	23.1328	23.6403	25.092	23.599	22.4795	23.5095	24.2489	26.0604	22.0955	23.163	20.695	23.4218	23.4142				4	2	2	6.9	5.7	5.7	26.601	0	10.541	658740000	54	tr|M0ZTN0|M0ZTN0_SOLTU;tr|M1B0L7|M1B0L7_SOLTU;tr|M0ZTM8|M0ZTM8_SOLTU	tr|M0ZTN0|M0ZTN0_SOLTU;tr|M1B0L7|M1B0L7_SOLTU;tr|M0ZTM8|M0ZTM8_SOLTU	312	tr|M0ZTN0|M0ZTN0_SOLTU Osmotin OS=Solanum tuberosum OX=4113 GN=102585092 PE=4 SV=1;tr|M1B0L7|M1B0L7_SOLTU Osmotin OS=Solanum tuberosum OX=4113 PE=4 SV=1;tr|M0ZTM8|M0ZTM8_SOLTU Osmotin OS=Solanum tuberosum OX=4113 PE=4 SV=1
NaN	NaN	21.7214	NaN	21.9004	NaN	NaN	NaN	NaN	NaN	NaN	NaN	22.3784	22.4053	NaN	NaN	NaN	NaN	NaN	NaN	NaN	NaN	NaN	NaN				4	2	2	9.9	5.7	5.7	51.347	0.00065232	2.249	119590000	4	tr|M1ADJ6|M1ADJ6_SOLTU	tr|M1ADJ6|M1ADJ6_SOLTU	542	tr|M1ADJ6|M1ADJ6_SOLTU V-type proton ATPase subunit H OS=Solanum tuberosum OX=4113 GN=102598844 PE=3 SV=1
22.239	21.5676	21.6504	NaN	NaN	NaN	NaN	NaN	21.5726	NaN	NaN	21.3821	NaN	NaN	NaN	NaN	NaN	NaN	NaN	NaN	NaN	NaN	NaN	NaN				2	2	2	5.7	5.7	5.7	44.56	0.00068681	2.7439	54596000	3	tr|M1D3X9|M1D3X9_SOLTU	tr|M1D3X9|M1D3X9_SOLTU	1647	tr|M1D3X9|M1D3X9_SOLTU UDP-glucose:glucosyltransferase OS=Solanum tuberosum OX=4113 PE=4 SV=1
NaN	20.8089	20.9338	NaN	NaN	NaN	NaN	NaN	NaN	NaN	NaN	NaN	NaN	NaN	21.3767	NaN	NaN	NaN	NaN	NaN	NaN	21.0072	NaN	NaN				2	2	2	5.8	5.8	5.8	81.293	0.00062578	1.935	82678000	2	tr|M1C3X2|M1C3X2_SOLTU;tr|M1BPI3|M1BPI3_SOLTU	tr|M1C3X2|M1C3X2_SOLTU;tr|M1BPI3|M1BPI3_SOLTU	1223	tr|M1C3X2|M1C3X2_SOLTU ATP-dependent transporter OS=Solanum tuberosum OX=4113 GN=102578605 PE=4 SV=1;tr|M1BPI3|M1BPI3_SOLTU ATP-dependent transporter OS=Solanum tuberosum OX=4113 GN=102603555 PE=4 SV=1
19.8925	20.8339	NaN	19.9491	NaN	NaN	NaN	NaN	20.1397	NaN	NaN	NaN	NaN	NaN	19.7458	NaN	NaN	NaN	20.2201	NaN	NaN	NaN	NaN	NaN				2	2	2	5.9	5.9	5.9	44.262	0	3.639	26764000	2	tr|M1BCZ5|M1BCZ5_SOLTU;sp|P54260|GCST_SOLTU	tr|M1BCZ5|M1BCZ5_SOLTU;sp|P54260|GCST_SOLTU	74	tr|M1BCZ5|M1BCZ5_SOLTU Aminomethyltransferase OS=Solanum tuberosum OX=4113 PE=3 SV=1;sp|P54260|GCST_SOLTU Aminomethyltransferase, mitochondrial OS=Solanum tuberosum OX=4113 GN=GDCST PE=2 SV=1
21.0059	20.8348	NaN	NaN	21.0865	NaN	NaN	NaN	NaN	NaN	NaN	20.8003	NaN	NaN	NaN	NaN	NaN	NaN	NaN	20.7032	NaN	NaN	NaN	NaN				2	2	2	5.9	5.9	5.9	39.659	0	14.302	32903000	5	tr|M0ZH84|M0ZH84_SOLTU	tr|M0ZH84|M0ZH84_SOLTU	146	tr|M0ZH84|M0ZH84_SOLTU MAPKK OS=Solanum tuberosum OX=4113 GN=102593817 PE=3 SV=1
NaN	21.4282	NaN	NaN	NaN	21.2048	NaN	NaN	21.1006	NaN	NaN	NaN	NaN	NaN	NaN	NaN	NaN	NaN	NaN	NaN	NaN	NaN	NaN	NaN				2	2	2	5.9	5.9	5.9	38.689	0	4.4224	42701000	4	tr|M0ZZY2|M0ZZY2_SOLTU;tr|M1BYD6|M1BYD6_SOLTU;tr|M0ZZY1|M0ZZY1_SOLTU	tr|M0ZZY2|M0ZZY2_SOLTU;tr|M1BYD6|M1BYD6_SOLTU;tr|M0ZZY1|M0ZZY1_SOLTU	385	tr|M0ZZY2|M0ZZY2_SOLTU Eukaryotic translation initiation factor 3 subunit H OS=Solanum tuberosum OX=4113 GN=102601497 PE=3 SV=1;tr|M1BYD6|M1BYD6_SOLTU Eukaryotic translation initiation factor 3 subunit H OS=Solanum tuberosum OX=4113 GN=102604600 PE=3 SV=1;
NaN	NaN	NaN	NaN	21.298	21.5186	20.9076	NaN	21.714	21.5226	21.4422	NaN	21.5161	21.4369	21.2022	NaN	21.5213	21.493	21.7147	21.5429	21.3864	21.4447	21.7185	21.4465				2	2	2	5.9	5.9	5.9	54.804	0	3.8721	96066000	14	tr|M1A476|M1A476_SOLTU;tr|M1A477|M1A477_SOLTU;tr|M1A478|M1A478_SOLTU	tr|M1A476|M1A476_SOLTU;tr|M1A477|M1A477_SOLTU;tr|M1A478|M1A478_SOLTU	450	tr|M1A476|M1A476_SOLTU Eukaryotic peptide chain release factor GTP-binding subunit OS=Solanum tuberosum OX=4113 PE=4 SV=1;tr|M1A477|M1A477_SOLTU Eukaryotic peptide chain release factor GTP-binding subunit OS=Solanum tuberosum OX=4113 PE=4 SV=1;tr|M1A478|M1
NaN	NaN	NaN	NaN	NaN	NaN	21.6219	NaN	NaN	NaN	NaN	NaN	NaN	NaN	NaN	NaN	NaN	NaN	NaN	NaN	NaN	NaN	NaN	NaN				3	2	2	10.1	5.9	5.9	38.031	0	2.8254	36200000	10	tr|M1C183|M1C183_SOLTU	tr|M1C183|M1C183_SOLTU	1200	tr|M1C183|M1C183_SOLTU Peroxidase OS=Solanum tuberosum OX=4113 GN=102605292 PE=3 SV=1
NaN	20.3491	NaN	NaN	NaN	NaN	NaN	NaN	NaN	NaN	NaN	NaN	NaN	NaN	NaN	NaN	NaN	NaN	NaN	NaN	NaN	NaN	NaN	NaN				2	2	2	5.9	5.9	5.9	60.654	0.0086356	1.3258	13891000	2	tr|M1C7M2|M1C7M2_SOLTU	tr|M1C7M2|M1C7M2_SOLTU	1270	tr|M1C7M2|M1C7M2_SOLTU Sorting nexin-4 OS=Solanum tuberosum OX=4113 GN=102579002 PE=4 SV=1
NaN	20.3127	NaN	NaN	20.1134	NaN	NaN	NaN	NaN	NaN	NaN	21.6467	NaN	NaN	NaN	NaN	NaN	NaN	NaN	NaN	NaN	NaN	NaN	NaN				2	2	2	5.9	5.9	5.9	65.678	0	2.7637	34319000	3	tr|M1CLN2|M1CLN2_SOLTU	tr|M1CLN2|M1CLN2_SOLTU	1437	tr|M1CLN2|M1CLN2_SOLTU Insulin degrading enzyme OS=Solanum tuberosum OX=4113 PE=3 SV=1
NaN	21.3033	21.1472	NaN	NaN	NaN	20.8415	NaN	21.2279	NaN	NaN	21.0083	NaN	NaN	NaN	NaN	NaN	NaN	NaN	21.4363	NaN	21.5472	NaN	NaN				2	2	2	6	6	6	53.535	0	11.716	71452000	3	tr|M1CCR8|M1CCR8_SOLTU	tr|M1CCR8|M1CCR8_SOLTU	1333	tr|M1CCR8|M1CCR8_SOLTU Cystathionine gamma synthase OS=Solanum tuberosum OX=4113 PE=3 SV=1
NaN	21.225	NaN	NaN	NaN	NaN	NaN	NaN	NaN	NaN	22.0246	NaN	NaN	NaN	NaN	NaN	NaN	NaN	NaN	NaN	NaN	NaN	NaN	NaN				2	2	2	6	6	6	54.425	0	3.7837	54568000	3	tr|M1D8N5|M1D8N5_SOLTU	tr|M1D8N5|M1D8N5_SOLTU	1695	tr|M1D8N5|M1D8N5_SOLTU Glucosyltransferase OS=Solanum tuberosum OX=4113 GN=102601174 PE=4 SV=1
NaN	22.3995	21.9105	NaN	NaN	NaN	21.773	NaN	21.7506	NaN	NaN	22.0079	NaN	NaN	22.2375	NaN	NaN	NaN	NaN	21.7263	22.0172	22.1336	NaN	NaN				31	2	2	62.6	6.1	6.1	41.642	0	14.844	112780000	16	sp|P30171|ACT11_SOLTU	sp|P30171|ACT11_SOLTU	50	sp|P30171|ACT11_SOLTU Actin-97 OS=Solanum tuberosum OX=4113 GN=AC97 PE=3 SV=1
20.6387	NaN	21.2843	NaN	20.5486	NaN	NaN	NaN	20.9087	NaN	NaN	NaN	20.8143	NaN	NaN	NaN	NaN	NaN	NaN	NaN	NaN	NaN	NaN	NaN				22	2	2	47.3	6.1	6.1	50.277	0	2.7854	44794000	4	tr|M1CZM0|M1CZM0_SOLTU	tr|M1CZM0|M1CZM0_SOLTU	1600	tr|M1CZM0|M1CZM0_SOLTU Tubulin beta chain OS=Solanum tuberosum OX=4113 GN=102581203 PE=3 SV=1
NaN	20.8338	NaN	NaN	NaN	NaN	NaN	NaN	20.9104	NaN	NaN	21.0838	NaN	NaN	NaN	NaN	NaN	NaN	NaN	NaN	NaN	NaN	NaN	NaN				2	2	2	6.1	6.1	6.1	43.613	0.00067431	2.5459	37327000	3	tr|M1D5V8|M1D5V8_SOLTU	tr|M1D5V8|M1D5V8_SOLTU	1670	tr|M1D5V8|M1D5V8_SOLTU Uncharacterized protein OS=Solanum tuberosum OX=4113 PE=3 SV=1
NaN	22.0084	NaN	NaN	NaN	NaN	NaN	NaN	NaN	21.6534	NaN	21.838	NaN	NaN	NaN	NaN	NaN	NaN	NaN	21.7503	NaN	21.4978	21.6823	NaN				2	2	2	6.2	6.2	6.2	63.7	0	7.4147	115210000	10	tr|M1C8R8|M1C8R8_SOLTU	tr|M1C8R8|M1C8R8_SOLTU	1289	tr|M1C8R8|M1C8R8_SOLTU Pyruvate kinase OS=Solanum tuberosum OX=4113 GN=102597674 PE=3 SV=1
NaN	NaN	21.9025	NaN	22.0971	NaN	NaN	NaN	21.8657	NaN	NaN	NaN	NaN	NaN	NaN	NaN	NaN	NaN	NaN	NaN	NaN	NaN	NaN	NaN				2	2	2	6.3	6.3	6.3	51.09	0	3.7383	74465000	3	tr|M1BSG8|M1BSG8_SOLTU;tr|M1BSG7|M1BSG7_SOLTU	tr|M1BSG8|M1BSG8_SOLTU;tr|M1BSG7|M1BSG7_SOLTU	1097	tr|M1BSG8|M1BSG8_SOLTU Ras-GTPase-activating protein-binding protein OS=Solanum tuberosum OX=4113 GN=102580874 PE=4 SV=1;tr|M1BSG7|M1BSG7_SOLTU Ras-GTPase-activating protein-binding protein OS=Solanum tuberosum OX=4113 GN=102580874 PE=4 SV=1
NaN	20.3054	19.8738	NaN	19.8546	NaN	20.1669	NaN	19.9095	NaN	NaN	NaN	NaN	NaN	20.1712	NaN	NaN	NaN	NaN	NaN	NaN	NaN	NaN	NaN				2	2	2	6.3	6.3	6.3	35.479	0.00064725	2.1529	20009000	3	tr|M1CB27|M1CB27_SOLTU	tr|M1CB27|M1CB27_SOLTU	1313	tr|M1CB27|M1CB27_SOLTU Serine/threonine-protein phosphatase OS=Solanum tuberosum OX=4113 GN=102583934 PE=3 SV=1
NaN	20.6191	NaN	NaN	NaN	20.3737	NaN	NaN	NaN	NaN	NaN	20.677	NaN	NaN	NaN	NaN	NaN	NaN	NaN	NaN	NaN	NaN	NaN	NaN				2	2	2	6.3	6.3	6.3	53.223	0.00063091	1.9995	20616000	3	tr|M1CGX0|M1CGX0_SOLTU;tr|M1B4B0|M1B4B0_SOLTU;tr|M1B4B1|M1B4B1_SOLTU	tr|M1CGX0|M1CGX0_SOLTU;tr|M1B4B0|M1B4B0_SOLTU;tr|M1B4B1|M1B4B1_SOLTU	1375	tr|M1CGX0|M1CGX0_SOLTU Flotillin-like OS=Solanum tuberosum OX=4113 GN=102580202 PE=3 SV=1;tr|M1B4B0|M1B4B0_SOLTU Flotillin-like OS=Solanum tuberosum OX=4113 GN=107059579 PE=3 SV=1;tr|M1B4B1|M1B4B1_SOLTU Flotillin-like OS=Solanum tuberosum OX=4113 GN=102605
NaN	21.1882	NaN	21.9796	NaN	22.9898	21.5275	NaN	NaN	NaN	NaN	NaN	NaN	NaN	NaN	NaN	NaN	NaN	NaN	NaN	NaN	NaN	NaN	NaN				2	2	2	6.4	6.4	6.4	36.314	0	5.729	52887000	6	tr|M0ZY43|M0ZY43_SOLTU	tr|M0ZY43|M0ZY43_SOLTU	364	tr|M0ZY43|M0ZY43_SOLTU Peroxidase OS=Solanum tuberosum OX=4113 GN=102581043 PE=3 SV=1
NaN	NaN	NaN	NaN	NaN	NaN	NaN	NaN	NaN	NaN	NaN	20.6111	NaN	NaN	NaN	NaN	NaN	NaN	NaN	NaN	NaN	NaN	NaN	NaN				2	2	2	6.4	6.4	6.4	50.054	0.00067024	2.4742	23198000	2	tr|M1B537|M1B537_SOLTU;tr|M1B538|M1B538_SOLTU	tr|M1B537|M1B537_SOLTU;tr|M1B538|M1B538_SOLTU	844	tr|M1B537|M1B537_SOLTU Heterogeneous nuclear ribonucleoprotein 27C OS=Solanum tuberosum OX=4113 PE=4 SV=1;tr|M1B538|M1B538_SOLTU Heterogeneous nuclear ribonucleoprotein 27C OS=Solanum tuberosum OX=4113 PE=4 SV=1
NaN	20.8444	20.7684	NaN	20.8903	NaN	NaN	NaN	NaN	NaN	NaN	20.6331	20.7102	NaN	NaN	NaN	NaN	NaN	NaN	NaN	NaN	NaN	NaN	NaN				2	2	2	6.4	6.4	6.4	70.91	0	3.3393	50180000	7	tr|M1BAP5|M1BAP5_SOLTU;tr|M1B2T1|M1B2T1_SOLTU	tr|M1BAP5|M1BAP5_SOLTU;tr|M1B2T1|M1B2T1_SOLTU	915	tr|M1BAP5|M1BAP5_SOLTU Clathrin assembly protein OS=Solanum tuberosum OX=4113 GN=102586018 PE=4 SV=1;tr|M1B2T1|M1B2T1_SOLTU Clathrin assembly protein OS=Solanum tuberosum OX=4113 GN=102602571 PE=4 SV=1
NaN	22.113	21.9051	NaN	21.557	22.819	21.6129	NaN	22.0637	NaN	NaN	22.3964	21.704	NaN	21.4088	NaN	22.0072	NaN	NaN	21.6949	NaN	21.7263	21.8423	21.828				5	2	2	16.1	6.4	6.4	38.753	0	5.0668	130880000	13	tr|M1BBJ7|M1BBJ7_SOLTU	tr|M1BBJ7|M1BBJ7_SOLTU	930	tr|M1BBJ7|M1BBJ7_SOLTU Cinnamyl alcohol dehydrogenase OS=Solanum tuberosum OX=4113 GN=102595669 PE=3 SV=1
NaN	NaN	NaN	NaN	NaN	NaN	NaN	NaN	NaN	NaN	NaN	NaN	NaN	NaN	NaN	24.601	NaN	NaN	NaN	NaN	NaN	23.4849	NaN	NaN				2	2	2	6.4	6.4	6.4	14.938	0.0006566	2.3073	124710000	2	tr|M1D7T1|M1D7T1_SOLTU	tr|M1D7T1|M1D7T1_SOLTU	1693	tr|M1D7T1|M1D7T1_SOLTU Dehydrin DH2a OS=Solanum tuberosum OX=4113 GN=102599708 PE=3 SV=1
NaN	NaN	NaN	NaN	NaN	NaN	NaN	NaN	21.0492	NaN	NaN	NaN	NaN	NaN	NaN	NaN	NaN	NaN	NaN	NaN	NaN	NaN	NaN	NaN				2	2	2	6.4	6.4	6.4	58.094	0.00066845	2.4648	54712000	1	tr|M1DBH4|M1DBH4_SOLTU	tr|M1DBH4|M1DBH4_SOLTU	1698	tr|M1DBH4|M1DBH4_SOLTU Ran GTPase-activating protein 1 OS=Solanum tuberosum OX=4113 GN=102577850 PE=4 SV=1
21.6708	NaN	20.929	21.7786	21.4997	NaN	NaN	22.118	21.3094	22.0796	22.1483	NaN	NaN	21.6628	NaN	21.8118	21.8781	NaN	NaN	21.7817	21.8752	21.5263	21.5757	NaN				2	2	2	6.5	6.5	6.5	43.602	0	11.836	86591000	13	tr|M1AH59|M1AH59_SOLTU	tr|M1AH59|M1AH59_SOLTU	584	tr|M1AH59|M1AH59_SOLTU Armadillo/beta-catenin repeat family protein OS=Solanum tuberosum OX=4113 GN=102598108 PE=4 SV=1
NaN	NaN	NaN	NaN	NaN	NaN	NaN	22.2866	NaN	NaN	NaN	NaN	NaN	NaN	NaN	NaN	NaN	NaN	NaN	NaN	NaN	NaN	NaN	NaN				6	2	2	13.1	6.6	6.6	62.469	0	6.979	56579000	5	tr|M1AVG8|M1AVG8_SOLTU	tr|M1AVG8|M1AVG8_SOLTU	738	tr|M1AVG8|M1AVG8_SOLTU CPN60A OS=Solanum tuberosum OX=4113 GN=102587813 PE=3 SV=1
NaN	22.8341	22.6898	NaN	22.4638	NaN	NaN	NaN	23.2101	NaN	NaN	22.3	22.7579	NaN	22.5115	NaN	21.9481	21.7916	NaN	NaN	22.6894	22.4036	22.431	22.1243				35	2	2	66.8	6.6	6.6	41.734	0	16.439	197050000	28	tr|M1C6S0|M1C6S0_SOLTU;sp|P81228|ACT5_SOLTU;sp|P81229|ACT8_SOLTU;sp|P30170|ACT10_SOLTU	tr|M1C6S0|M1C6S0_SOLTU;sp|P81228|ACT5_SOLTU;sp|P81229|ACT8_SOLTU;sp|P30170|ACT10_SOLTU	1265	tr|M1C6S0|M1C6S0_SOLTU Actin-58 OS=Solanum tuberosum OX=4113 GN=102597225 PE=3 SV=1;sp|P81228|ACT5_SOLTU Actin-66 (Fragment) OS=Solanum tuberosum OX=4113 PE=3 SV=1;sp|P81229|ACT8_SOLTU Actin-79 (Fragment) OS=Solanum tuberosum OX=4113 PE=3 SV=1;sp|P30170|AC
NaN	NaN	20.4799	NaN	NaN	NaN	NaN	20.8362	NaN	NaN	NaN	NaN	NaN	20.7934	NaN	22.4723	NaN	NaN	20.99	20.5305	20.9876	20.9607	NaN	21.1587				2	2	2	6.7	6.7	6.7	46.875	0	3.1201	35002000	4	tr|M1CVZ7|M1CVZ7_SOLTU	tr|M1CVZ7|M1CVZ7_SOLTU	1558	tr|M1CVZ7|M1CVZ7_SOLTU Delta-aminolevulinic acid dehydratase OS=Solanum tuberosum OX=4113 GN=102604643 PE=3 SV=1
NaN	22.3225	NaN	NaN	NaN	NaN	NaN	NaN	NaN	NaN	NaN	NaN	NaN	NaN	23.0667	NaN	NaN	NaN	NaN	NaN	NaN	NaN	NaN	NaN				2	2	2	6.8	6.8	6.8	40.753	0	17.151	43315000	12	tr|M1CQG4|M1CQG4_SOLTU	tr|M1CQG4|M1CQG4_SOLTU	1489	tr|M1CQG4|M1CQG4_SOLTU V-type proton ATPase subunit OS=Solanum tuberosum OX=4113 GN=102595807 PE=3 SV=1
NaN	NaN	NaN	NaN	NaN	NaN	NaN	NaN	NaN	NaN	NaN	NaN	22.258	NaN	21.8104	21.9426	21.7874	21.8339	NaN	21.6901	21.0955	NaN	21.4937	22.4332				3	2	2	14.1	6.8	6.8	44.934	0	3.3084	53130000	8	tr|M1D4F6|M1D4F6_SOLTU;tr|M1D4F5|M1D4F5_SOLTU	tr|M1D4F6|M1D4F6_SOLTU;tr|M1D4F5|M1D4F5_SOLTU	1653	tr|M1D4F6|M1D4F6_SOLTU Phospholipase A1 OS=Solanum tuberosum OX=4113 GN=102585794 PE=3 SV=1;tr|M1D4F5|M1D4F5_SOLTU Phospholipase A1 OS=Solanum tuberosum OX=4113 GN=102585794 PE=3 SV=1
NaN	NaN	NaN	NaN	NaN	NaN	22.5558	NaN	NaN	NaN	NaN	NaN	NaN	NaN	NaN	NaN	NaN	NaN	NaN	NaN	NaN	NaN	NaN	NaN				2	2	2	6.9	6.9	6.9	35.845	0	3.0811	111220000	12	tr|M1B703|M1B703_SOLTU	tr|M1B703|M1B703_SOLTU	869	tr|M1B703|M1B703_SOLTU Peroxidase OS=Solanum tuberosum OX=4113 PE=3 SV=1
NaN	NaN	NaN	NaN	NaN	22.0707	NaN	NaN	NaN	NaN	NaN	NaN	NaN	NaN	23.3918	22.6005	NaN	NaN	NaN	NaN	21.5714	22.4883	NaN	NaN				2	2	2	6.9	6.9	6.9	44.493	0	4.8634	59274000	4	tr|M1BTG2|M1BTG2_SOLTU	tr|M1BTG2|M1BTG2_SOLTU	1110	tr|M1BTG2|M1BTG2_SOLTU D-fructose-1,6-bisphosphate 1-phosphohydrolase OS=Solanum tuberosum OX=4113 PE=3 SV=1
NaN	20.2276	NaN	NaN	NaN	NaN	NaN	NaN	20.5974	NaN	NaN	20.5145	NaN	NaN	NaN	NaN	NaN	NaN	NaN	NaN	NaN	NaN	20.7253	NaN				2	2	2	7	7	7	42.817	0.00067069	2.4834	39573000	3	tr|M0ZG93|M0ZG93_SOLTU;tr|M1DN84|M1DN84_SOLTU;tr|M1DJN5|M1DJN5_SOLTU;tr|M0ZG92|M0ZG92_SOLTU;tr|M1AW73|M1AW73_SOLTU	tr|M0ZG93|M0ZG93_SOLTU;tr|M1DN84|M1DN84_SOLTU;tr|M1DJN5|M1DJN5_SOLTU;tr|M0ZG92|M0ZG92_SOLTU;tr|M1AW73|M1AW73_SOLTU	138	tr|M0ZG93|M0ZG93_SOLTU Mitogen-activated protein kinase OS=Solanum tuberosum OX=4113 GN=102580899 PE=2 SV=1;tr|M1DN84|M1DN84_SOLTU Mitogen-activated protein kinase 4 OS=Solanum tuberosum OX=4113 PE=4 SV=1;tr|M1DJN5|M1DJN5_SOLTU Mitogen-activated protein ki
NaN	NaN	22.1987	23.5171	21.7717	22.9829	21.9437	NaN	22.8468	25.0026	22.3612	20.9598	NaN	22.5641	22.5364	24.5999	24.7647	26.5205	25.4199	22.2975	25.0701	25.0294	24.4587	25.3999				2	2	2	7	7	7	30.411	0	14.403	478670000	36	tr|M1CIH8|M1CIH8_SOLTU	tr|M1CIH8|M1CIH8_SOLTU	1393	tr|M1CIH8|M1CIH8_SOLTU Chlorophyll a-b binding protein, chloroplastic OS=Solanum tuberosum OX=4113 GN=102584316 PE=3 SV=1
NaN	18.9751	NaN	NaN	NaN	NaN	NaN	NaN	NaN	NaN	NaN	NaN	NaN	NaN	NaN	NaN	NaN	NaN	NaN	NaN	NaN	NaN	NaN	NaN				2	2	2	7.1	7.1	7.1	66.056	0	3.2489	30692000	2	tr|M1AY74|M1AY74_SOLTU	tr|M1AY74|M1AY74_SOLTU	777	tr|M1AY74|M1AY74_SOLTU Steroid nuclear receptor, ligand-binding OS=Solanum tuberosum OX=4113 GN=102588284 PE=4 SV=1
21.9031	NaN	NaN	NaN	21.8453	22.1687	NaN	NaN	NaN	22.2197	NaN	21.6994	21.5316	NaN	NaN	NaN	NaN	NaN	22.3856	22.0508	22.1857	NaN	21.8532	22.0834				2	2	2	7.1	7.1	7.1	34.888	0	5.7709	121250000	20	tr|M1CFH5|M1CFH5_SOLTU;tr|M1CFH7|M1CFH7_SOLTU;tr|M1CFH8|M1CFH8_SOLTU;tr|M1DGW4|M1DGW4_SOLTU	tr|M1CFH5|M1CFH5_SOLTU;tr|M1CFH7|M1CFH7_SOLTU;tr|M1CFH8|M1CFH8_SOLTU;tr|M1DGW4|M1DGW4_SOLTU	1358	tr|M1CFH5|M1CFH5_SOLTU Gibberellin receptor GID1 OS=Solanum tuberosum OX=4113 GN=102580493 PE=4 SV=1;tr|M1CFH7|M1CFH7_SOLTU CXE carboxylesterase OS=Solanum tuberosum OX=4113 PE=4 SV=1;tr|M1CFH8|M1CFH8_SOLTU Gibberellin receptor GID1 OS=Solanum tuberosum OX
NaN	20.2999	NaN	NaN	NaN	NaN	NaN	NaN	NaN	NaN	NaN	NaN	NaN	NaN	NaN	NaN	NaN	NaN	NaN	NaN	NaN	NaN	NaN	NaN				2	2	2	7.1	7.1	7.1	59.685	0	3.0861	14209000	1	tr|M1CRA1|M1CRA1_SOLTU;tr|M1CRA0|M1CRA0_SOLTU	tr|M1CRA1|M1CRA1_SOLTU;tr|M1CRA0|M1CRA0_SOLTU	1503	tr|M1CRA1|M1CRA1_SOLTU Mitochondrial processing peptidase OS=Solanum tuberosum OX=4113 PE=3 SV=1;tr|M1CRA0|M1CRA0_SOLTU Mitochondrial processing peptidase OS=Solanum tuberosum OX=4113 PE=4 SV=1
NaN	NaN	NaN	NaN	NaN	NaN	NaN	NaN	20.4521	NaN	NaN	NaN	NaN	NaN	NaN	NaN	NaN	NaN	NaN	NaN	NaN	NaN	NaN	NaN				2	2	2	7.1	7.1	7.1	50.839	0	3.433	37975000	2	tr|M1CXI6|M1CXI6_SOLTU	tr|M1CXI6|M1CXI6_SOLTU	1572	tr|M1CXI6|M1CXI6_SOLTU Aspartate aminotransferase OS=Solanum tuberosum OX=4113 PE=3 SV=1
19.8534	20.3519	19.998	NaN	19.7169	19.7825	NaN	NaN	19.9142	NaN	NaN	19.8433	19.8828	NaN	20.0778	NaN	NaN	NaN	NaN	NaN	NaN	19.8579	NaN	NaN				2	2	2	7.2	7.2	7.2	36.603	0.00068399	2.699	23349000	2	tr|M0ZMW3|M0ZMW3_SOLTU;tr|M0ZMW4|M0ZMW4_SOLTU	tr|M0ZMW3|M0ZMW3_SOLTU;tr|M0ZMW4|M0ZMW4_SOLTU	228	tr|M0ZMW3|M0ZMW3_SOLTU Phospholipase C OS=Solanum tuberosum OX=4113 GN=102589273 PE=4 SV=1;tr|M0ZMW4|M0ZMW4_SOLTU Phospholipase C OS=Solanum tuberosum OX=4113 GN=102588952 PE=4 SV=1
NaN	NaN	NaN	NaN	21.1657	NaN	NaN	NaN	NaN	NaN	NaN	NaN	NaN	NaN	NaN	24.4472	NaN	NaN	NaN	NaN	NaN	NaN	NaN	NaN				2	2	2	7.2	7.2	7.2	39.983	0	7.9604	101500000	5	tr|M1A0A2|M1A0A2_SOLTU;tr|M1A0A3|M1A0A3_SOLTU	tr|M1A0A2|M1A0A2_SOLTU;tr|M1A0A3|M1A0A3_SOLTU	393	tr|M1A0A2|M1A0A2_SOLTU Alanine--glyoxylate aminotransferase OS=Solanum tuberosum OX=4113 GN=102592345 PE=3 SV=1;tr|M1A0A3|M1A0A3_SOLTU Alanine--glyoxylate aminotransferase OS=Solanum tuberosum OX=4113 GN=102592345 PE=3 SV=1
NaN	NaN	NaN	NaN	NaN	NaN	19.875	NaN	NaN	NaN	NaN	NaN	NaN	NaN	NaN	NaN	NaN	NaN	NaN	NaN	NaN	NaN	NaN	NaN				2	2	2	7.2	7.2	7.2	36.319	0	7.7205	8579600	3	tr|M1A251|M1A251_SOLTU	tr|M1A251|M1A251_SOLTU	422	tr|M1A251|M1A251_SOLTU Peroxidase OS=Solanum tuberosum OX=4113 GN=102583921 PE=3 SV=1
NaN	21.7502	21.8537	NaN	22.2935	22.2595	22.3599	NaN	21.6473	NaN	22.3378	21.5817	NaN	21.9518	NaN	NaN	NaN	21.7642	NaN	NaN	NaN	21.2395	NaN	NaN				2	2	2	7.2	7.2	7.2	36.574	0	5.6658	112160000	21	tr|M1A4U5|M1A4U5_SOLTU;tr|M1A4U4|M1A4U4_SOLTU	tr|M1A4U5|M1A4U5_SOLTU;tr|M1A4U4|M1A4U4_SOLTU	455	tr|M1A4U5|M1A4U5_SOLTU Aldose 1-epimerase OS=Solanum tuberosum OX=4113 GN=102593955 PE=3 SV=1;tr|M1A4U4|M1A4U4_SOLTU Aldose-1-epimerase OS=Solanum tuberosum OX=4113 GN=102593955 PE=3 SV=1
NaN	NaN	NaN	NaN	NaN	NaN	NaN	NaN	NaN	NaN	NaN	NaN	NaN	NaN	NaN	NaN	NaN	NaN	NaN	NaN	NaN	NaN	22.1341	NaN				2	2	2	7.2	7.2	7.2	58.982	0	6.9558	32746000	2	tr|M1AEC2|M1AEC2_SOLTU;tr|M1AEB9|M1AEB9_SOLTU;tr|M1AEC1|M1AEC1_SOLTU	tr|M1AEC2|M1AEC2_SOLTU;tr|M1AEB9|M1AEB9_SOLTU;tr|M1AEC1|M1AEC1_SOLTU	555	tr|M1AEC2|M1AEC2_SOLTU Beta-galactosidase OS=Solanum tuberosum OX=4113 GN=102604796 PE=3 SV=1;tr|M1AEB9|M1AEB9_SOLTU Beta-galactosidase OS=Solanum tuberosum OX=4113 GN=102604796 PE=3 SV=1;tr|M1AEC1|M1AEC1_SOLTU Beta-galactosidase OS=Solanum tuberosum OX=41
NaN	NaN	NaN	NaN	NaN	NaN	NaN	NaN	NaN	NaN	NaN	20.752	20.7652	20.4541	22.4549	NaN	NaN	NaN	NaN	NaN	NaN	NaN	NaN	NaN				2	2	2	7.3	7.3	7.3	48.422	0.0006402	2.0966	35423000	3	tr|M1D6K3|M1D6K3_SOLTU;tr|M1D6K2|M1D6K2_SOLTU	tr|M1D6K3|M1D6K3_SOLTU;tr|M1D6K2|M1D6K2_SOLTU	1676	tr|M1D6K3|M1D6K3_SOLTU P5CDH1 OS=Solanum tuberosum OX=4113 PE=4 SV=1;tr|M1D6K2|M1D6K2_SOLTU P5CDH1 OS=Solanum tuberosum OX=4113 PE=4 SV=1
NaN	22.4582	NaN	NaN	NaN	NaN	NaN	NaN	NaN	NaN	NaN	NaN	NaN	NaN	NaN	NaN	NaN	NaN	NaN	NaN	NaN	NaN	NaN	NaN				2	2	2	7.4	7.4	7.4	55.282	0	5.3781	95852000	2	tr|M1AUL6|M1AUL6_SOLTU	tr|M1AUL6|M1AUL6_SOLTU	730	tr|M1AUL6|M1AUL6_SOLTU Glycosyltransferase OS=Solanum tuberosum OX=4113 PE=3 SV=1
NaN	21.6825	NaN	NaN	21.5254	21.386	NaN	NaN	22.1885	NaN	NaN	NaN	NaN	NaN	21.1099	NaN	NaN	NaN	NaN	NaN	NaN	NaN	NaN	NaN				2	2	2	7.4	7.4	7.4	68.097	0.00066138	2.3953	61445000	4	tr|M1BRF5|M1BRF5_SOLTU	tr|M1BRF5|M1BRF5_SOLTU	1082	tr|M1BRF5|M1BRF5_SOLTU ABC transporter E family member 2 OS=Solanum tuberosum OX=4113 GN=102595871 PE=4 SV=1
NaN	NaN	NaN	NaN	NaN	21.6589	NaN	NaN	NaN	NaN	NaN	NaN	NaN	NaN	NaN	NaN	NaN	NaN	NaN	NaN	NaN	NaN	NaN	NaN				2	2	2	7.5	7.5	7.5	40.831	0.00065359	2.2668	19895000	3	tr|M1AMQ2|M1AMQ2_SOLTU	tr|M1AMQ2|M1AMQ2_SOLTU	648	tr|M1AMQ2|M1AMQ2_SOLTU Zinc finger protein OS=Solanum tuberosum OX=4113 GN=102599309 PE=3 SV=1
21.7883	21.7197	21.842	21.5857	21.9528	NaN	21.4415	NaN	21.6032	NaN	NaN	21.8835	21.3092	NaN	21.0778	NaN	NaN	NaN	NaN	NaN	NaN	21.3103	NaN	NaN				2	2	2	7.7	7.7	7.7	49.241	0	4.4844	82821000	12	tr|M0ZNT9|M0ZNT9_SOLTU	tr|M0ZNT9|M0ZNT9_SOLTU	243	tr|M0ZNT9|M0ZNT9_SOLTU Placental protein 11 OS=Solanum tuberosum OX=4113 GN=102584210 PE=3 SV=1
NaN	NaN	NaN	NaN	NaN	NaN	NaN	NaN	NaN	NaN	NaN	21.9297	NaN	NaN	NaN	NaN	NaN	NaN	NaN	NaN	NaN	NaN	NaN	NaN				2	2	2	7.7	7.7	7.7	26.137	0	8.0747	96077000	20	tr|M1AJ01|M1AJ01_SOLTU;tr|Q3HRW9|Q3HRW9_SOLTU;tr|M1CGU5|M1CGU5_SOLTU	tr|M1AJ01|M1AJ01_SOLTU;tr|Q3HRW9|Q3HRW9_SOLTU;tr|M1CGU5|M1CGU5_SOLTU	611	tr|M1AJ01|M1AJ01_SOLTU Polyadenylate-binding protein OS=Solanum tuberosum OX=4113 GN=102577678 PE=3 SV=1;tr|Q3HRW9|Q3HRW9_SOLTU Polyadenylate-binding protein OS=Solanum tuberosum OX=4113 GN=102577678 PE=2 SV=1;tr|M1CGU5|M1CGU5_SOLTU Salt tolerance protein
NaN	NaN	NaN	NaN	NaN	NaN	NaN	NaN	NaN	NaN	NaN	NaN	NaN	NaN	21.4352	NaN	NaN	NaN	NaN	NaN	NaN	NaN	NaN	NaN				3	2	2	7.7	7.7	7.7	45.088	0	3.6057	23763000	3	tr|M1B1N0|M1B1N0_SOLTU	tr|M1B1N0|M1B1N0_SOLTU	809	tr|M1B1N0|M1B1N0_SOLTU Heterogeneous nuclear ribonucleoprotein 27C OS=Solanum tuberosum OX=4113 GN=102601968 PE=4 SV=1
NaN	NaN	NaN	NaN	NaN	NaN	NaN	NaN	21.2192	NaN	NaN	NaN	NaN	NaN	NaN	NaN	NaN	NaN	NaN	NaN	NaN	NaN	NaN	NaN				2	2	2	7.7	7.7	7.7	45.917	0	2.9355	50361000	3	tr|M1B693|M1B693_SOLTU;tr|M1B694|M1B694_SOLTU	tr|M1B693|M1B693_SOLTU;tr|M1B694|M1B694_SOLTU	864	tr|M1B693|M1B693_SOLTU ATSLY1 OS=Solanum tuberosum OX=4113 GN=102600457 PE=3 SV=1;tr|M1B694|M1B694_SOLTU ATSLY1 OS=Solanum tuberosum OX=4113 GN=102600457 PE=3 SV=1
21.9971	21.1857	NaN	21.7112	21.8162	21.7568	21.7062	NaN	21.6924	21.929	21.842	21.5427	21.9713	21.8944	NaN	21.9833	21.9976	NaN	NaN	22.2398	NaN	21.6718	21.9835	21.8398				2	2	2	7.7	7.7	7.7	39.472	0	3.838	112710000	17	tr|M1CDF4|M1CDF4_SOLTU;tr|M1B681|M1B681_SOLTU	tr|M1CDF4|M1CDF4_SOLTU;tr|M1B681|M1B681_SOLTU	1340	tr|M1CDF4|M1CDF4_SOLTU Homoserine kinase OS=Solanum tuberosum OX=4113 GN=102600638 PE=3 SV=1;tr|M1B681|M1B681_SOLTU Homoserine kinase OS=Solanum tuberosum OX=4113 PE=3 SV=1
NaN	20.4885	20.8718	NaN	NaN	NaN	NaN	NaN	NaN	NaN	NaN	21.1526	NaN	NaN	21.3969	NaN	NaN	NaN	NaN	NaN	NaN	21.1488	NaN	NaN				30	2	2	66.2	7.7	7.7	53.384	0	5.1209	36881000	6	tr|M1CJD7|M1CJD7_SOLTU	tr|M1CJD7|M1CJD7_SOLTU	1401	tr|M1CJD7|M1CJD7_SOLTU Vacuolar proton pump subunit B OS=Solanum tuberosum OX=4113 PE=3 SV=1
NaN	NaN	NaN	NaN	NaN	NaN	NaN	NaN	NaN	NaN	NaN	21.4573	NaN	NaN	22.8491	NaN	NaN	NaN	NaN	NaN	22.2614	NaN	NaN	NaN				2	2	2	7.8	7.8	7.8	29.246	0	7.0305	56086000	6	tr|M1BFR4|M1BFR4_SOLTU	tr|M1BFR4|M1BFR4_SOLTU	971	tr|M1BFR4|M1BFR4_SOLTU Acid phosphatase 1 OS=Solanum tuberosum OX=4113 GN=102602290 PE=4 SV=1
21.5397	20.4866	20.0846	NaN	20.2965	21.126	20.3787	NaN	20.497	NaN	20.5139	20.4772	NaN	20.8029	23.55	20.9782	NaN	NaN	NaN	NaN	20.7282	21.272	NaN	NaN				2	2	2	7.9	7.9	7.9	38.847	0	4.608	54332000	2	tr|M1ASK9|M1ASK9_SOLTU	tr|M1ASK9|M1ASK9_SOLTU	704	tr|M1ASK9|M1ASK9_SOLTU Coproporphyrinogen oxidase OS=Solanum tuberosum OX=4113 PE=3 SV=1
21.3562	NaN	NaN	NaN	NaN	NaN	NaN	NaN	NaN	21.9657	21.7223	NaN	22.4365	21.728	NaN	22.0862	22.74	NaN	NaN	21.7965	21.8669	NaN	NaN	22.4027				2	2	2	7.9	7.9	7.9	20.649	0	8.4065	94755000	19	tr|M1CL49|M1CL49_SOLTU;tr|M1CL46|M1CL46_SOLTU;tr|M1CL47|M1CL47_SOLTU;tr|M1CL45|M1CL45_SOLTU	tr|M1CL49|M1CL49_SOLTU;tr|M1CL46|M1CL46_SOLTU;tr|M1CL47|M1CL47_SOLTU;tr|M1CL45|M1CL45_SOLTU	1430	tr|M1CL49|M1CL49_SOLTU UDP-glucosyltransferase family 1 protein OS=Solanum tuberosum OX=4113 GN=102591695 PE=4 SV=1;tr|M1CL46|M1CL46_SOLTU UDP-glucosyltransferase family 1 protein OS=Solanum tuberosum OX=4113 GN=102592037 PE=4 SV=1;tr|M1CL47|M1CL47_SOLTU U
22.5408	23.6085	23.679	23.5078	23.3886	22.394	23.2215	NaN	23.289	21.8207	21.8518	22.9451	23.8346	23.5013	23.0526	NaN	23.1128	NaN	NaN	22.9095	23.1037	23.147	23.3684	23.0676				17	2	2	33.4	8	8	42.058	0	16.1	358760000	29	sp|P25083|ADT1_SOLTU;tr|M1A927|M1A927_SOLTU	sp|P25083|ADT1_SOLTU	46	sp|P25083|ADT1_SOLTU ADP,ATP carrier protein, mitochondrial OS=Solanum tuberosum OX=4113 GN=ANT PE=2 SV=1
NaN	20.342	NaN	NaN	20.8853	NaN	21.056	NaN	NaN	NaN	21.2524	20.8776	NaN	NaN	NaN	21.2849	21.0409	NaN	NaN	NaN	20.5383	NaN	NaN	NaN				2	2	2	8	8	8	33.419	0	4.0829	46338000	9	tr|M1CHR3|M1CHR3_SOLTU;sp|Q3HVN1|AGUB_SOLTU	tr|M1CHR3|M1CHR3_SOLTU;sp|Q3HVN1|AGUB_SOLTU	1386	tr|M1CHR3|M1CHR3_SOLTU N-carbamoylputrescine amidase OS=Solanum tuberosum OX=4113 PE=4 SV=1;sp|Q3HVN1|AGUB_SOLTU N-carbamoylputrescine amidase OS=Solanum tuberosum OX=4113 GN=CPA PE=2 SV=1
NaN	NaN	NaN	NaN	NaN	NaN	NaN	NaN	NaN	NaN	NaN	20.8293	NaN	NaN	NaN	NaN	NaN	NaN	NaN	NaN	NaN	NaN	NaN	NaN				2	2	2	8	8	8	35.499	0	2.7501	18073000	2	tr|M1CLY7|M1CLY7_SOLTU;tr|M1CLY6|M1CLY6_SOLTU;tr|M1C5R2|M1C5R2_SOLTU;tr|M1C5R3|M1C5R3_SOLTU	tr|M1CLY7|M1CLY7_SOLTU;tr|M1CLY6|M1CLY6_SOLTU;tr|M1C5R2|M1C5R2_SOLTU;tr|M1C5R3|M1C5R3_SOLTU	1439	tr|M1CLY7|M1CLY7_SOLTU Far upstream element-binding protein OS=Solanum tuberosum OX=4113 GN=102590818 PE=4 SV=1;tr|M1CLY6|M1CLY6_SOLTU Far upstream element-binding protein OS=Solanum tuberosum OX=4113 GN=102590818 PE=4 SV=1;tr|M1C5R2|M1C5R2_SOLTU Far upstr
NaN	NaN	NaN	NaN	NaN	21.1911	NaN	21.9982	NaN	NaN	22.0818	NaN	NaN	21.9968	NaN	22.5196	NaN	21.9841	23.4786	NaN	22.658	NaN	20.9841	21.7118				3	3	2	8	8	6.4	64.103	0	6.251	50370000	8	tr|M1D905|M1D905_SOLTU;tr|M0ZXE1|M0ZXE1_SOLTU;tr|M0ZXA1|M0ZXA1_SOLTU;tr|M0ZX99|M0ZX99_SOLTU;tr|M0ZXE4|M0ZXE4_SOLTU	tr|M1D905|M1D905_SOLTU;tr|M0ZXE1|M0ZXE1_SOLTU	1696	tr|M1D905|M1D905_SOLTU P69B protein OS=Solanum tuberosum OX=4113 PE=4 SV=1;tr|M0ZXE1|M0ZXE1_SOLTU P69B protein OS=Solanum tuberosum OX=4113 PE=3 SV=1
NaN	NaN	NaN	NaN	NaN	21.2256	NaN	NaN	NaN	NaN	NaN	NaN	NaN	NaN	NaN	22.4962	NaN	NaN	NaN	NaN	NaN	21.1458	NaN	NaN				2	2	2	8.1	8.1	8.1	26.326	0	3.1075	21657000	4	tr|M1A7S3|M1A7S3_SOLTU	tr|M1A7S3|M1A7S3_SOLTU	481	tr|M1A7S3|M1A7S3_SOLTU Caffeoyl-CoA O-methyltransferase OS=Solanum tuberosum OX=4113 GN=102599242 PE=3 SV=1
NaN	NaN	NaN	NaN	NaN	NaN	NaN	NaN	20.7097	NaN	NaN	NaN	NaN	NaN	NaN	NaN	NaN	NaN	NaN	NaN	NaN	NaN	NaN	NaN				2	2	2	8.2	8.2	8.2	57.958	0.00068259	2.6903	15562000	2	tr|M1AJK7|M1AJK7_SOLTU;tr|M1AJK6|M1AJK6_SOLTU	tr|M1AJK7|M1AJK7_SOLTU;tr|M1AJK6|M1AJK6_SOLTU	619	tr|M1AJK7|M1AJK7_SOLTU Argininosuccinate lyase OS=Solanum tuberosum OX=4113 GN=102578683 PE=3 SV=1;tr|M1AJK6|M1AJK6_SOLTU Argininosuccinate lyase OS=Solanum tuberosum OX=4113 GN=102578683 PE=3 SV=1
NaN	NaN	NaN	NaN	NaN	NaN	NaN	NaN	21.0409	NaN	NaN	NaN	NaN	NaN	NaN	NaN	NaN	NaN	NaN	NaN	NaN	NaN	NaN	NaN				2	2	2	8.2	8.2	8.2	44.081	0	3.3328	102160000	8	tr|M1B588|M1B588_SOLTU	tr|M1B588|M1B588_SOLTU	849	tr|M1B588|M1B588_SOLTU Fasciclin-like arabinogalactan protein 10 OS=Solanum tuberosum OX=4113 GN=102601845 PE=3 SV=1
NaN	NaN	NaN	NaN	22.1837	NaN	NaN	NaN	NaN	NaN	NaN	NaN	NaN	NaN	NaN	NaN	NaN	NaN	NaN	NaN	NaN	NaN	NaN	NaN				2	2	2	8.2	8.2	8.2	35.532	0	13.554	60321000	4	tr|M1BF30|M1BF30_SOLTU;tr|M1BF31|M1BF31_SOLTU;tr|M1B0J3|M1B0J3_SOLTU	tr|M1BF30|M1BF30_SOLTU;tr|M1BF31|M1BF31_SOLTU;tr|M1B0J3|M1B0J3_SOLTU	965	tr|M1BF30|M1BF30_SOLTU Proteasome endopeptidase complex OS=Solanum tuberosum OX=4113 PE=4 SV=1;tr|M1BF31|M1BF31_SOLTU Proteasome subunit beta OS=Solanum tuberosum OX=4113 PE=3 SV=1;tr|M1B0J3|M1B0J3_SOLTU Proteasome subunit beta type OS=Solanum tuberosum OX
NaN	NaN	NaN	NaN	NaN	21.7607	NaN	NaN	NaN	NaN	NaN	NaN	NaN	NaN	22.375	NaN	NaN	NaN	NaN	NaN	NaN	21.9445	NaN	21.7864				7	2	2	27.6	8.2	8.2	37.111	0	5.406	45860000	9	tr|M1C8A8|M1C8A8_SOLTU;sp|P46276|F16P2_SOLTU;tr|M1C8A6|M1C8A6_SOLTU;tr|M1C8A9|M1C8A9_SOLTU	tr|M1C8A8|M1C8A8_SOLTU;sp|P46276|F16P2_SOLTU;tr|M1C8A6|M1C8A6_SOLTU	1279	tr|M1C8A8|M1C8A8_SOLTU D-fructose-1,6-bisphosphate 1-phosphohydrolase OS=Solanum tuberosum OX=4113 PE=3 SV=1;sp|P46276|F16P2_SOLTU Fructose-1,6-bisphosphatase, cytosolic OS=Solanum tuberosum OX=4113 PE=2 SV=1;tr|M1C8A6|M1C8A6_SOLTU D-fructose-1,6-bisphosph
NaN	NaN	NaN	NaN	NaN	NaN	NaN	NaN	21.4773	NaN	NaN	NaN	NaN	NaN	NaN	NaN	NaN	NaN	NaN	NaN	NaN	NaN	NaN	NaN				2	2	2	8.3	8.3	8.3	40.084	0	3.1372	19368000	2	tr|M1AB01|M1AB01_SOLTU	tr|M1AB01|M1AB01_SOLTU	511	tr|M1AB01|M1AB01_SOLTU Zinc finger protein OS=Solanum tuberosum OX=4113 GN=102603979 PE=3 SV=1
NaN	21.6606	NaN	21.5973	NaN	NaN	NaN	NaN	21.4903	NaN	NaN	NaN	NaN	NaN	NaN	NaN	NaN	NaN	NaN	NaN	NaN	21.479	21.4269	NaN				2	2	2	8.3	8.3	8.3	17.951	0	7.1032	52178000	9	tr|M1ASX8|M1ASX8_SOLTU	tr|M1ASX8|M1ASX8_SOLTU	710	tr|M1ASX8|M1ASX8_SOLTU Mitochondrial protein YMF19 OS=Solanum tuberosum OX=4113 GN=orfB PE=3 SV=1
NaN	23.2901	NaN	22.7206	22.8794	NaN	NaN	NaN	23.2897	NaN	NaN	22.9473	21.9094	NaN	NaN	NaN	NaN	NaN	NaN	NaN	NaN	NaN	NaN	21.353				18	2	2	39.1	8.3	8.3	50.35	0	32.984	156200000	12	tr|M1CQC8|M1CQC8_SOLTU	tr|M1CQC8|M1CQC8_SOLTU	1485	tr|M1CQC8|M1CQC8_SOLTU Tubulin beta chain OS=Solanum tuberosum OX=4113 GN=102586422 PE=3 SV=1
NaN	NaN	NaN	NaN	NaN	NaN	18.7862	NaN	NaN	NaN	NaN	NaN	NaN	NaN	NaN	NaN	NaN	NaN	NaN	NaN	NaN	NaN	NaN	NaN				2	2	2	8.4	8.4	8.4	28.922	0	6.169	12862000	2	tr|M1CAQ3|M1CAQ3_SOLTU;tr|M1CAQ4|M1CAQ4_SOLTU	tr|M1CAQ3|M1CAQ3_SOLTU;tr|M1CAQ4|M1CAQ4_SOLTU	1306	tr|M1CAQ3|M1CAQ3_SOLTU 6-phosphogluconate dehydrogenase NAD-binding domain-containing protein OS=Solanum tuberosum OX=4113 PE=4 SV=1;tr|M1CAQ4|M1CAQ4_SOLTU 6-phosphogluconate dehydrogenase NAD-binding domain-containing protein OS=Solanum tuberosum OX=4113
21.4513	21.2368	21.3815	21.1813	21.5098	21.0831	NaN	NaN	21.4572	NaN	NaN	21.2187	22.3337	21.8469	21.7255	21.9075	21.7694	NaN	NaN	21.8746	21.663	21.5382	21.5635	21.764				2	2	2	8.6	8.6	8.6	42.47	0	4.7744	101490000	6	tr|M1AA65|M1AA65_SOLTU	tr|M1AA65|M1AA65_SOLTU	501	tr|M1AA65|M1AA65_SOLTU Ribokinase OS=Solanum tuberosum OX=4113 GN=102591122 PE=3 SV=1
NaN	NaN	NaN	NaN	NaN	NaN	NaN	NaN	NaN	NaN	NaN	22.0297	NaN	NaN	NaN	NaN	NaN	NaN	NaN	NaN	NaN	NaN	NaN	NaN				2	2	2	8.6	8.6	8.6	51.844	0.0018349	1.7911	34630000	2	tr|M1CSC2|M1CSC2_SOLTU;tr|M1CSC4|M1CSC4_SOLTU	tr|M1CSC2|M1CSC2_SOLTU;tr|M1CSC4|M1CSC4_SOLTU	1518	tr|M1CSC2|M1CSC2_SOLTU Glutathione synthetase OS=Solanum tuberosum OX=4113 PE=3 SV=1;tr|M1CSC4|M1CSC4_SOLTU Glutathione synthetase OS=Solanum tuberosum OX=4113 PE=1 SV=1
24.741	23.3927	23.8003	24.8358	24.1001	22.9082	23.5762	NaN	23.8023	24.0935	24.8655	24.6322	23.3572	23.4284	23.8911	23.356	24.3327	24.6363	24.3203	24.2987	24.079	23.2235	24.2263	24.1995				23	3	2	62.5	8.7	4.4	46.887	0	8.2249	614440000	37	tr|M1AEQ1|M1AEQ1_SOLTU;tr|M1A1C3|M1A1C3_SOLTU	tr|M1AEQ1|M1AEQ1_SOLTU;tr|M1A1C3|M1A1C3_SOLTU	562	tr|M1AEQ1|M1AEQ1_SOLTU Eukaryotic initiation factor 4A-14 OS=Solanum tuberosum OX=4113 GN=102597872 PE=3 SV=1;tr|M1A1C3|M1A1C3_SOLTU Eukaryotic initiation factor 4A-8 OS=Solanum tuberosum OX=4113 PE=3 SV=1
24.5435	24.132	24.2404	24.7778	24.3029	24.2308	24.0271	23.797	24.4129	23.9442	23.4314	23.1734	24.4815	24.1381	23.5349	24.5858	24.9186	24.5889	23.7717	24.4629	24.3434	24.4156	24.3859	24.5174				16	2	2	52.9	8.7	8.7	23.545	0	16.143	751920000	57	tr|Q3HRW1|Q3HRW1_SOLTU	tr|Q3HRW1|Q3HRW1_SOLTU	1747	tr|Q3HRW1|Q3HRW1_SOLTU 60S ribosomal protein L13a OS=Solanum tuberosum OX=4113 GN=102584826 PE=2 SV=1
21.0961	22.0264	22.0289	22.1548	21.6825	24.3778	24.0174	NaN	21.3725	24.2723	24.124	21.6232	NaN	NaN	NaN	NaN	NaN	NaN	NaN	NaN	NaN	NaN	NaN	NaN				4	2	2	17.5	8.8	8.8	17.887	0	13.115	161920000	13	tr|M0ZMA8|M0ZMA8_SOLTU	tr|M0ZMA8|M0ZMA8_SOLTU	215	tr|M0ZMA8|M0ZMA8_SOLTU TSI-1 protein OS=Solanum tuberosum OX=4113 GN=102583253 PE=3 SV=1
NaN	21.769	NaN	NaN	21.6018	NaN	NaN	NaN	NaN	NaN	NaN	21.036	NaN	NaN	NaN	NaN	NaN	NaN	NaN	NaN	NaN	NaN	NaN	NaN				2	2	2	8.8	8.8	8.8	48.558	0	5.6041	33634000	3	tr|M1DUC5|M1DUC5_SOLTU	tr|M1DUC5|M1DUC5_SOLTU	1713	tr|M1DUC5|M1DUC5_SOLTU Endo-1,3(4)-beta-glucanase OS=Solanum tuberosum OX=4113 PE=3 SV=1
NaN	NaN	NaN	NaN	NaN	NaN	NaN	NaN	NaN	NaN	NaN	NaN	NaN	NaN	NaN	NaN	NaN	NaN	NaN	NaN	NaN	NaN	22.7316	NaN				2	2	2	8.9	8.9	8.9	34.196	0	4.5043	90956000	7	tr|M1BQG8|M1BQG8_SOLTU	tr|M1BQG8|M1BQG8_SOLTU	1074	tr|M1BQG8|M1BQG8_SOLTU Chaperonin containing t-complex protein 1, beta subunit, tcpb OS=Solanum tuberosum OX=4113 PE=4 SV=1
20.6562	NaN	20.9489	NaN	NaN	NaN	NaN	NaN	20.8758	NaN	NaN	20.8208	21.1975	21.3538	22.2062	22.3738	NaN	NaN	NaN	NaN	22.0692	NaN	NaN	NaN				2	2	2	9	9	9	31.834	0	5.3256	70140000	17	tr|M0ZXG5|M0ZXG5_SOLTU	tr|M0ZXG5|M0ZXG5_SOLTU	355	tr|M0ZXG5|M0ZXG5_SOLTU ATP-dependent Clp protease proteolytic subunit OS=Solanum tuberosum OX=4113 GN=102604367 PE=3 SV=1
22.2423	21.203	22.27	22.9263	21.9703	22.1028	22.4817	21.9811	22.6139	22.1129	22.0293	21.7573	22.508	21.9023	21.0884	21.9835	23.0848	23.2567	NaN	23.1217	23.1206	22.3999	22.9098	23.4775				2	2	2	9	9	9	15.307	0	7.0659	199890000	28	tr|M1AM95|M1AM95_SOLTU;tr|M1AM97|M1AM97_SOLTU;tr|M1AM96|M1AM96_SOLTU	tr|M1AM95|M1AM95_SOLTU;tr|M1AM97|M1AM97_SOLTU;tr|M1AM96|M1AM96_SOLTU	644	tr|M1AM95|M1AM95_SOLTU Uncharacterized protein OS=Solanum tuberosum OX=4113 GN=102605586 PE=4 SV=1;tr|M1AM97|M1AM97_SOLTU Uncharacterized protein OS=Solanum tuberosum OX=4113 GN=102605586 PE=4 SV=1;tr|M1AM96|M1AM96_SOLTU Uncharacterized protein OS=Solanum
NaN	21.2698	21.3361	NaN	21.4048	NaN	21.4814	NaN	NaN	NaN	NaN	21.9086	20.748	NaN	21.3225	NaN	NaN	NaN	NaN	NaN	21.571	21.2696	NaN	NaN				2	2	2	9	9	9	26.44	0.0018645	1.8645	90534000	4	tr|M1B248|M1B248_SOLTU	tr|M1B248|M1B248_SOLTU	815	tr|M1B248|M1B248_SOLTU Eukaryotic translation initiation factor 3 subunit K OS=Solanum tuberosum OX=4113 GN=102585284 PE=3 SV=1
NaN	21.0739	NaN	NaN	NaN	NaN	NaN	NaN	21.1906	NaN	NaN	NaN	21.2781	NaN	NaN	NaN	NaN	NaN	NaN	NaN	NaN	NaN	NaN	NaN				2	2	2	9	9	9	47.974	0	4.4624	49726000	3	tr|M1BTA3|M1BTA3_SOLTU;tr|M1BTA4|M1BTA4_SOLTU	tr|M1BTA3|M1BTA3_SOLTU;tr|M1BTA4|M1BTA4_SOLTU	1109	tr|M1BTA3|M1BTA3_SOLTU Uncharacterized protein OS=Solanum tuberosum OX=4113 GN=102587461 PE=4 SV=1;tr|M1BTA4|M1BTA4_SOLTU Uncharacterized protein OS=Solanum tuberosum OX=4113 GN=102587461 PE=4 SV=1
22.6769	NaN	21.3395	21.585	22.3709	20.8686	21.7101	21.9196	21.1809	23.56	22.1548	22.0758	22.1698	21.1411	NaN	20.9467	21.6021	22.4306	21.8741	21.3631	21.5094	21.0179	21.6461	21.6402				3	2	2	10.8	9	9	44.149	0	5.3474	121010000	19	tr|M1CSB2|M1CSB2_SOLTU;REV__tr|M1B8Z1|M1B8Z1_SOLTU	tr|M1CSB2|M1CSB2_SOLTU	1517	tr|M1CSB2|M1CSB2_SOLTU Rac-GTP binding protein OS=Solanum tuberosum OX=4113 PE=4 SV=1
NaN	21.125	NaN	NaN	NaN	NaN	NaN	NaN	NaN	NaN	NaN	22.1291	NaN	NaN	NaN	NaN	NaN	NaN	NaN	NaN	NaN	NaN	NaN	NaN				2	2	2	9.1	9.1	9.1	48.501	0	5.1108	56139000	6	tr|M1B311|M1B311_SOLTU;tr|M1B310|M1B310_SOLTU	tr|M1B311|M1B311_SOLTU;tr|M1B310|M1B310_SOLTU	826	tr|M1B311|M1B311_SOLTU Vacoular processing enzyme 1 OS=Solanum tuberosum OX=4113 GN=102577844 PE=3 SV=1;tr|M1B310|M1B310_SOLTU Vacoular processing enzyme 1 OS=Solanum tuberosum OX=4113 GN=102577844 PE=3 SV=1
NaN	21.5844	NaN	NaN	NaN	NaN	NaN	NaN	NaN	NaN	NaN	21.4933	NaN	NaN	NaN	NaN	NaN	NaN	NaN	NaN	NaN	NaN	NaN	NaN				2	2	2	9.1	9.1	9.1	39.908	0	4.1741	93609000	2	tr|M1C132|M1C132_SOLTU;tr|M1C130|M1C130_SOLTU	tr|M1C132|M1C132_SOLTU;tr|M1C130|M1C130_SOLTU	1196	tr|M1C132|M1C132_SOLTU Dihydrolipoyllysine-residue succinyltransferase OS=Solanum tuberosum OX=4113 GN=102604382 PE=3 SV=1;tr|M1C130|M1C130_SOLTU Dihydrolipoyllysine-residue succinyltransferase OS=Solanum tuberosum OX=4113 GN=102604382 PE=3 SV=1
21.4562	20.9976	NaN	21.5119	21.26	NaN	21.3845	NaN	21.7092	NaN	NaN	21.239	21.2145	21.0333	20.9366	21.2972	NaN	21.6795	NaN	NaN	21.5369	21.6439	NaN	21.6574				2	2	2	9.1	9.1	9.1	42.813	0.001836	1.795	74077000	8	tr|M1CP74|M1CP74_SOLTU;tr|M1CP73|M1CP73_SOLTU	tr|M1CP74|M1CP74_SOLTU;tr|M1CP73|M1CP73_SOLTU	1470	tr|M1CP74|M1CP74_SOLTU Zinc finger protein OS=Solanum tuberosum OX=4113 GN=102578769 PE=4 SV=1;tr|M1CP73|M1CP73_SOLTU Zinc finger protein OS=Solanum tuberosum OX=4113 GN=102578769 PE=4 SV=1
NaN	NaN	NaN	NaN	NaN	NaN	NaN	NaN	NaN	NaN	NaN	NaN	NaN	22.9341	NaN	19.9727	NaN	NaN	NaN	NaN	NaN	NaN	NaN	20.3969				2	2	2	9.2	9.2	9.2	27.176	0.00063898	2.0764	40463000	3	tr|M0ZHU5|M0ZHU5_SOLTU	tr|M0ZHU5|M0ZHU5_SOLTU	158	tr|M0ZHU5|M0ZHU5_SOLTU Osmotin OS=Solanum tuberosum OX=4113 GN=102596553 PE=4 SV=1
NaN	NaN	NaN	NaN	NaN	NaN	NaN	NaN	NaN	NaN	NaN	NaN	NaN	NaN	22.942	NaN	NaN	NaN	NaN	NaN	NaN	NaN	NaN	NaN				2	2	2	9.2	9.2	9.2	45.083	0	4.4366	16054000	3	tr|M0ZL57|M0ZL57_SOLTU;tr|M1A029|M1A029_SOLTU	tr|M0ZL57|M0ZL57_SOLTU;tr|M1A029|M1A029_SOLTU	194	tr|M0ZL57|M0ZL57_SOLTU 30S ribosomal protein S1, chloroplastic OS=Solanum tuberosum OX=4113 GN=102588822 PE=4 SV=1;tr|M1A029|M1A029_SOLTU 30S ribosomal protein S1, chloroplastic OS=Solanum tuberosum OX=4113 GN=102588477 PE=4 SV=1
NaN	NaN	21.2909	NaN	20.7101	NaN	NaN	NaN	21.5263	NaN	NaN	NaN	21.1169	NaN	NaN	NaN	21.0718	NaN	NaN	NaN	NaN	NaN	20.8136	NaN				2	2	2	9.2	9.2	9.2	47.176	0	4.2854	42063000	5	tr|M1B425|M1B425_SOLTU	tr|M1B425|M1B425_SOLTU	834	tr|M1B425|M1B425_SOLTU Hydroxycinnamoyl transferase OS=Solanum tuberosum OX=4113 PE=3 SV=1
21.6938	NaN	21.0907	NaN	21.8358	21.9447	22.2877	22.8324	22.4106	22.4395	24.1746	20.784	NaN	22.2329	21.644	NaN	NaN	21.5167	21.6382	NaN	21.0551	20.969	NaN	21.0895				2	2	2	9.2	9.2	9.2	39.717	0	9.086	112090000	18	tr|M1CCJ9|M1CCJ9_SOLTU;tr|M1CCJ8|M1CCJ8_SOLTU;tr|M1CCK0|M1CCK0_SOLTU	tr|M1CCJ9|M1CCJ9_SOLTU;tr|M1CCJ8|M1CCJ8_SOLTU;tr|M1CCK0|M1CCK0_SOLTU	1331	tr|M1CCJ9|M1CCJ9_SOLTU Peroxidase OS=Solanum tuberosum OX=4113 GN=102585990 PE=3 SV=1;tr|M1CCJ8|M1CCJ8_SOLTU Peroxidase OS=Solanum tuberosum OX=4113 GN=102586327 PE=3 SV=1;tr|M1CCK0|M1CCK0_SOLTU Peroxidase OS=Solanum tuberosum OX=4113 GN=102586327 PE=3 SV=
21.6891	21.6715	21.5858	21.4239	21.5052	20.7882	NaN	21.1493	21.4903	21.3367	NaN	21.87	21.5466	20.9889	21.0499	NaN	21.3202	NaN	NaN	NaN	20.8324	21.0953	21.1088	NaN				2	2	2	9.2	9.2	9.2	29.24	0	10.91	94519000	10	tr|M1D5C0|M1D5C0_SOLTU;tr|M1D5C1|M1D5C1_SOLTU	tr|M1D5C0|M1D5C0_SOLTU;tr|M1D5C1|M1D5C1_SOLTU	1664	tr|M1D5C0|M1D5C0_SOLTU Short chain alcohol dehydrogenase OS=Solanum tuberosum OX=4113 GN=102598194 PE=4 SV=1;tr|M1D5C1|M1D5C1_SOLTU Short chain alcohol dehydrogenase OS=Solanum tuberosum OX=4113 GN=102598194 PE=4 SV=1
NaN	NaN	NaN	NaN	21.4931	NaN	NaN	NaN	NaN	NaN	NaN	20.8778	NaN	NaN	NaN	NaN	NaN	NaN	NaN	NaN	NaN	NaN	NaN	NaN				2	2	2	9.3	9.3	9.3	36	0	2.8506	20681000	3	tr|M0ZRV7|M0ZRV7_SOLTU	tr|M0ZRV7|M0ZRV7_SOLTU	282	tr|M0ZRV7|M0ZRV7_SOLTU Clavaminate synthase OS=Solanum tuberosum OX=4113 GN=102605032 PE=4 SV=1
NaN	21.2193	20.3925	NaN	NaN	20.7063	NaN	NaN	NaN	NaN	NaN	NaN	NaN	NaN	NaN	NaN	NaN	NaN	NaN	NaN	NaN	NaN	NaN	NaN				9	2	2	33.3	9.3	9.3	24.594	0	3.3434	26237000	5	tr|M1CHW0|M1CHW0_SOLTU;tr|M1CHV8|M1CHV8_SOLTU	tr|M1CHW0|M1CHW0_SOLTU;tr|M1CHV8|M1CHV8_SOLTU	1388	tr|M1CHW0|M1CHW0_SOLTU Ribosomal protein OS=Solanum tuberosum OX=4113 GN=102606043 PE=3 SV=1;tr|M1CHV8|M1CHV8_SOLTU Ribosomal protein OS=Solanum tuberosum OX=4113 GN=102606043 PE=3 SV=1
NaN	NaN	NaN	NaN	NaN	20.6041	NaN	NaN	NaN	NaN	NaN	NaN	NaN	NaN	NaN	NaN	NaN	NaN	NaN	NaN	NaN	NaN	22.4429	NaN				3	2	2	11.6	9.3	9.3	37.291	0	4.7089	70376000	2	tr|M1CSG3|M1CSG3_SOLTU	tr|M1CSG3|M1CSG3_SOLTU	1520	tr|M1CSG3|M1CSG3_SOLTU Uncharacterized protein OS=Solanum tuberosum OX=4113 PE=4 SV=1
20.3707	21.1607	21.2007	21.8063	21.4515	21.2898	21.3515	21.7704	21.3266	21.8812	21.9781	21.1273	21.55	20.384	20.6135	21.348	21.6005	21.4914	NaN	22.1577	21.461	21.3166	21.653	21.4955				2	2	2	9.4	9.4	9.4	42.603	0	6.7193	99598000	17	tr|M0ZJ33|M0ZJ33_SOLTU	tr|M0ZJ33|M0ZJ33_SOLTU	173	tr|M0ZJ33|M0ZJ33_SOLTU Phosphatase Psc923 OS=Solanum tuberosum OX=4113 GN=102603772 PE=4 SV=1
NaN	NaN	NaN	NaN	NaN	NaN	NaN	NaN	NaN	NaN	NaN	NaN	NaN	NaN	NaN	NaN	NaN	NaN	NaN	NaN	NaN	NaN	NaN	20.3667				2	2	2	9.4	9.4	9.4	28.494	0	3.1394	37824000	2	tr|M1CCE5|M1CCE5_SOLTU;tr|M1CCE4|M1CCE4_SOLTU	tr|M1CCE5|M1CCE5_SOLTU;tr|M1CCE4|M1CCE4_SOLTU	1328	tr|M1CCE5|M1CCE5_SOLTU Copper ion binding protein OS=Solanum tuberosum OX=4113 GN=102598917 PE=4 SV=1;tr|M1CCE4|M1CCE4_SOLTU Copper ion binding protein OS=Solanum tuberosum OX=4113 GN=102598917 PE=4 SV=1
NaN	NaN	NaN	NaN	NaN	NaN	NaN	NaN	21.0577	NaN	NaN	21.5494	NaN	NaN	NaN	NaN	NaN	NaN	NaN	NaN	NaN	NaN	NaN	NaN				2	2	2	9.4	9.4	9.4	33.146	0	5.2995	51802000	8	tr|M1CZB0|M1CZB0_SOLTU	tr|M1CZB0|M1CZB0_SOLTU	1594	tr|M1CZB0|M1CZB0_SOLTU Pyridoxine biosynthesis protein isoform A OS=Solanum tuberosum OX=4113 GN=102590002 PE=3 SV=1
NaN	NaN	NaN	NaN	NaN	NaN	NaN	NaN	19.6506	NaN	NaN	NaN	NaN	NaN	NaN	NaN	NaN	NaN	NaN	NaN	NaN	NaN	NaN	NaN				2	2	2	9.5	9.5	9.5	46.345	0	11.21	29508000	4	tr|M0ZLQ0|M0ZLQ0_SOLTU	tr|M0ZLQ0|M0ZLQ0_SOLTU	202	tr|M0ZLQ0|M0ZLQ0_SOLTU Eukaryotic translation initiation factor 3 subunit M OS=Solanum tuberosum OX=4113 GN=102578354 PE=3 SV=1
NaN	NaN	NaN	NaN	NaN	NaN	NaN	NaN	NaN	NaN	NaN	22.9718	NaN	NaN	NaN	NaN	NaN	NaN	NaN	NaN	NaN	NaN	NaN	NaN				3	2	2	12.3	9.5	9.5	39.387	0.00063012	1.9864	111980000	9	tr|M1BMA2|M1BMA2_SOLTU;tr|M1BMA8|M1BMA8_SOLTU;tr|M1CPK8|M1CPK8_SOLTU;tr|M1BMA9|M1BMA9_SOLTU;tr|M1BMA1|M1BMA1_SOLTU	tr|M1BMA2|M1BMA2_SOLTU;tr|M1BMA8|M1BMA8_SOLTU	1041	tr|M1BMA2|M1BMA2_SOLTU LEDI-5c protein OS=Solanum tuberosum OX=4113 PE=3 SV=1;tr|M1BMA8|M1BMA8_SOLTU LEDI-5c protein OS=Solanum tuberosum OX=4113 GN=102598213 PE=3 SV=1
NaN	21.6039	NaN	21.1659	NaN	NaN	NaN	NaN	NaN	NaN	NaN	NaN	NaN	NaN	NaN	NaN	NaN	NaN	NaN	NaN	NaN	NaN	NaN	NaN				2	2	2	9.5	9.5	9.5	40.115	0	7.3873	30322000	4	tr|M1BMT8|M1BMT8_SOLTU	tr|M1BMT8|M1BMT8_SOLTU	1043	tr|M1BMT8|M1BMT8_SOLTU Methyltransferase OS=Solanum tuberosum OX=4113 GN=102589166 PE=3 SV=1
NaN	NaN	NaN	NaN	NaN	NaN	NaN	NaN	NaN	NaN	NaN	NaN	NaN	NaN	21.8861	NaN	22.4175	NaN	22.5109	22.8291	22.3526	22.3984	22.4807	22.5155				15	2	2	29.8	9.6	9.6	49.244	0	8.2553	65373000	7	tr|M1BQM9|M1BQM9_SOLTU	tr|M1BQM9|M1BQM9_SOLTU	1078	tr|M1BQM9|M1BQM9_SOLTU Elongation factor 1-alpha OS=Solanum tuberosum OX=4113 GN=102598326 PE=3 SV=1
23.0104	23.2419	23.4385	NaN	23.6329	23.8358	NaN	NaN	23.3838	23.338	22.5222	23.5607	23.2099	24.0521	25.5732	25.3632	23.5814	NaN	23.7261	23.7948	23.7827	23.6479	23.5367	23.6912				2	2	2	9.6	9.6	9.6	17.186	0	8.7554	488590000	11	tr|M1BX50|M1BX50_SOLTU	tr|M1BX50|M1BX50_SOLTU	1157	tr|M1BX50|M1BX50_SOLTU ML domain protein OS=Solanum tuberosum OX=4113 PE=4 SV=1
NaN	NaN	NaN	NaN	NaN	NaN	NaN	NaN	21.9797	NaN	NaN	NaN	NaN	NaN	NaN	NaN	NaN	NaN	NaN	NaN	NaN	NaN	NaN	NaN				2	2	2	9.6	9.6	9.6	50.829	0	4.1861	108720000	8	tr|M1D7P9|M1D7P9_SOLTU	tr|M1D7P9|M1D7P9_SOLTU	1692	tr|M1D7P9|M1D7P9_SOLTU Adenylyl cyclase-associated protein OS=Solanum tuberosum OX=4113 GN=102589664 PE=3 SV=1
NaN	21.6336	NaN	NaN	NaN	NaN	NaN	NaN	21.5738	NaN	NaN	21.6772	NaN	NaN	NaN	NaN	NaN	NaN	NaN	NaN	NaN	NaN	NaN	NaN				2	2	2	9.7	9.7	9.7	30.778	0	3.1977	49266000	3	tr|M1AWK7|M1AWK7_SOLTU	tr|M1AWK7|M1AWK7_SOLTU	755	tr|M1AWK7|M1AWK7_SOLTU 26S proteasome regulatory particle non-ATPase subunit 12 OS=Solanum tuberosum OX=4113 GN=102603250 PE=3 SV=1
21.2638	21.3203	21.3756	22.9355	NaN	22.7744	22.2252	22.9232	21.809	22.5906	23.1099	22.5526	21.368	22.8727	21.7516	21.8988	21.6784	22.2732	NaN	21.4749	21.9097	22.1451	22.2902	21.947				2	2	2	9.7	9.7	9.7	42.908	0	10.988	184770000	20	tr|M1BU57|M1BU57_SOLTU;tr|M1BU58|M1BU58_SOLTU	tr|M1BU57|M1BU57_SOLTU;tr|M1BU58|M1BU58_SOLTU	1119	tr|M1BU57|M1BU57_SOLTU EBP1 OS=Solanum tuberosum OX=4113 GN=102599893 PE=3 SV=1;tr|M1BU58|M1BU58_SOLTU EBP1 OS=Solanum tuberosum OX=4113 GN=102599893 PE=3 SV=1
NaN	20.8093	NaN	NaN	NaN	NaN	NaN	NaN	20.8288	NaN	NaN	NaN	NaN	NaN	NaN	NaN	NaN	NaN	NaN	NaN	20.5796	NaN	NaN	NaN				2	2	2	9.7	9.7	9.7	33.184	0	3.9549	43926000	7	tr|M1C6D8|M1C6D8_SOLTU	tr|M1C6D8|M1C6D8_SOLTU	1259	tr|M1C6D8|M1C6D8_SOLTU GLABRA2 expression modulator OS=Solanum tuberosum OX=4113 GN=102590090 PE=3 SV=1
NaN	NaN	NaN	NaN	NaN	NaN	22.3027	NaN	NaN	NaN	NaN	NaN	NaN	NaN	NaN	NaN	NaN	NaN	NaN	NaN	NaN	NaN	NaN	NaN				3	3	2	9.8	9.8	7.6	40.596	0	17.851	71359000	10	tr|M1A4F6|M1A4F6_SOLTU;tr|M1A4F5|M1A4F5_SOLTU	tr|M1A4F6|M1A4F6_SOLTU	452	tr|M1A4F6|M1A4F6_SOLTU Uncharacterized protein OS=Solanum tuberosum OX=4113 PE=4 SV=1
NaN	NaN	NaN	NaN	NaN	NaN	NaN	NaN	20.451	NaN	NaN	NaN	NaN	NaN	NaN	NaN	NaN	NaN	NaN	NaN	NaN	NaN	NaN	NaN				2	2	2	9.8	9.8	9.8	29.881	0.00065147	2.227	30032000	1	tr|M1ACL6|M1ACL6_SOLTU;tr|M0ZJG4|M0ZJG4_SOLTU	tr|M1ACL6|M1ACL6_SOLTU;tr|M0ZJG4|M0ZJG4_SOLTU	529	tr|M1ACL6|M1ACL6_SOLTU Salicylic acid-binding protein 2 OS=Solanum tuberosum OX=4113 GN=102598255 PE=4 SV=1;tr|M0ZJG4|M0ZJG4_SOLTU Salicylic acid-binding protein 2 OS=Solanum tuberosum OX=4113 GN=102599105 PE=4 SV=1
NaN	NaN	NaN	NaN	NaN	NaN	NaN	NaN	NaN	NaN	NaN	NaN	NaN	NaN	22.1751	22.4211	NaN	22.6776	NaN	NaN	NaN	23.5054	22.5942	NaN				2	2	2	9.9	9.9	9.9	39.535	0	14.674	47414000	4	sp|Q2VEI1|PSBD_SOLTU	sp|Q2VEI1|PSBD_SOLTU	100	sp|Q2VEI1|PSBD_SOLTU Photosystem II D2 protein OS=Solanum tuberosum OX=4113 GN=psbD PE=3 SV=1
20.6326	20.1557	20.3146	NaN	20.4672	20.1164	NaN	NaN	20.6049	NaN	NaN	20.3796	NaN	NaN	NaN	NaN	20.557	NaN	NaN	NaN	NaN	NaN	NaN	NaN				2	2	2	9.9	9.9	9.9	32.685	0	6.6184	30252000	2	tr|M1CKC1|M1CKC1_SOLTU;tr|M1CKC0|M1CKC0_SOLTU;tr|M1CKB9|M1CKB9_SOLTU	tr|M1CKC1|M1CKC1_SOLTU;tr|M1CKC0|M1CKC0_SOLTU;tr|M1CKB9|M1CKB9_SOLTU	1414	tr|M1CKC1|M1CKC1_SOLTU CBS domain containing protein OS=Solanum tuberosum OX=4113 GN=102603043 PE=4 SV=1;tr|M1CKC0|M1CKC0_SOLTU CBS domain containing protein OS=Solanum tuberosum OX=4113 GN=102603043 PE=4 SV=1;tr|M1CKB9|M1CKB9_SOLTU CBS domain containing p
NaN	NaN	NaN	NaN	NaN	NaN	NaN	NaN	21.5986	NaN	NaN	NaN	NaN	NaN	NaN	NaN	NaN	NaN	NaN	NaN	NaN	NaN	NaN	NaN				2	2	2	10	10	10	26.289	0	6.9648	83506000	9	tr|Q38M79|Q38M79_SOLTU;sp|P80269|NDUS8_SOLTU	tr|Q38M79|Q38M79_SOLTU;sp|P80269|NDUS8_SOLTU	82	tr|Q38M79|Q38M79_SOLTU NADH:ubiquinone oxidoreductase OS=Solanum tuberosum OX=4113 GN=102585803 PE=2 SV=1;sp|P80269|NDUS8_SOLTU NADH dehydrogenase [ubiquinone] iron-sulfur protein 8, mitochondrial OS=Solanum tuberosum OX=4113 PE=1 SV=2
21.1042	NaN	20.7138	NaN	NaN	20.705	NaN	NaN	NaN	NaN	20.8931	20.8959	21.2326	NaN	20.8368	NaN	21.096	NaN	NaN	NaN	NaN	20.9321	20.9716	20.9275				2	2	2	10	10	10	36.179	0	3.0294	55165000	5	tr|M1BE04|M1BE04_SOLTU	tr|M1BE04|M1BE04_SOLTU	957	tr|M1BE04|M1BE04_SOLTU Protein-lysine N-methyltransferase 102587567 OS=Solanum tuberosum OX=4113 GN=102587567 PE=3 SV=1
NaN	NaN	NaN	NaN	NaN	NaN	NaN	NaN	20.2533	NaN	NaN	NaN	NaN	NaN	NaN	NaN	NaN	NaN	NaN	NaN	NaN	NaN	NaN	NaN				2	2	2	10	10	10	47.18	0	4.3531	50770000	3	tr|M1C5P2|M1C5P2_SOLTU	tr|M1C5P2|M1C5P2_SOLTU	1250	tr|M1C5P2|M1C5P2_SOLTU Translation initiation factor OS=Solanum tuberosum OX=4113 GN=102594760 PE=3 SV=1
23.7629	22.536	22.5224	22.1246	23.9024	22.218	23.6573	NaN	21.9959	NaN	NaN	23.5961	22.0417	22.5712	22.3852	21.7614	NaN	NaN	22.6115	21.4811	21.8971	22.1479	NaN	NaN				2	2	2	10	10	10	28.752	0	11.84	219460000	32	tr|M1CXL8|M1CXL8_SOLTU	tr|M1CXL8|M1CXL8_SOLTU	1574	tr|M1CXL8|M1CXL8_SOLTU C2 domain-containing protein OS=Solanum tuberosum OX=4113 GN=102600321 PE=4 SV=1
NaN	NaN	NaN	NaN	20.3308	21.472	21.0579	NaN	NaN	NaN	NaN	21.1578	NaN	NaN	23.198	NaN	NaN	NaN	NaN	NaN	NaN	NaN	NaN	NaN				2	2	2	10.1	10.1	10.1	21.58	0	3.8428	45496000	6	tr|M1AMX7|M1AMX7_SOLTU	tr|M1AMX7|M1AMX7_SOLTU	651	tr|M1AMX7|M1AMX7_SOLTU Nb cell deth marker OS=Solanum tuberosum OX=4113 GN=102592480 PE=3 SV=1
21.552	NaN	21.5352	NaN	NaN	NaN	NaN	21.0518	NaN	NaN	NaN	NaN	NaN	NaN	NaN	NaN	NaN	NaN	NaN	NaN	NaN	NaN	21.43	NaN				2	2	2	10.1	10.1	10.1	36.419	0	3.7609	53132000	5	tr|M1CAR8|M1CAR8_SOLTU	tr|M1CAR8|M1CAR8_SOLTU	1307	tr|M1CAR8|M1CAR8_SOLTU Acyl-CoA binding protein OS=Solanum tuberosum OX=4113 PE=3 SV=1
20.6476	21.6173	20.9211	20.5857	21.0415	NaN	NaN	NaN	21.1274	NaN	NaN	21.5679	21.2341	21.2893	22.4076	20.8675	NaN	NaN	NaN	NaN	NaN	21.3369	NaN	20.907				2	2	2	10.2	10.2	10.2	22.969	0	3.248	103500000	13	tr|M0ZRH9|M0ZRH9_SOLTU;tr|Q38JI9|Q38JI9_SOLTU;tr|M1D2T1|M1D2T1_SOLTU	tr|M0ZRH9|M0ZRH9_SOLTU;tr|Q38JI9|Q38JI9_SOLTU;tr|M1D2T1|M1D2T1_SOLTU	277	tr|M0ZRH9|M0ZRH9_SOLTU Small GTPase Rab2 OS=Solanum tuberosum OX=4113 GN=102587231 PE=4 SV=1;tr|Q38JI9|Q38JI9_SOLTU GTP-binding protein OS=Solanum tuberosum OX=4113 GN=102577689 PE=2 SV=1;tr|M1D2T1|M1D2T1_SOLTU Nt-rab7c protein OS=Solanum tuberosum OX=4113
NaN	NaN	NaN	NaN	NaN	NaN	NaN	NaN	NaN	NaN	NaN	NaN	NaN	NaN	NaN	NaN	22.8865	NaN	NaN	NaN	NaN	NaN	NaN	NaN				4	2	2	19.5	10.4	10.4	25.814	0	3.1605	88584000	5	tr|M1BWS6|M1BWS6_SOLTU;tr|M1B670|M1B670_SOLTU;tr|M0ZQ15|M0ZQ15_SOLTU;tr|M0ZQ31|M0ZQ31_SOLTU;tr|M0ZQ36|M0ZQ36_SOLTU;tr|M1DPR5|M1DPR5_SOLTU	tr|M1BWS6|M1BWS6_SOLTU;tr|M1B670|M1B670_SOLTU	1150	tr|M1BWS6|M1BWS6_SOLTU Glutathione S-transferase OS=Solanum tuberosum OX=4113 GN=102603110 PE=4 SV=1;tr|M1B670|M1B670_SOLTU Glutathione S-transferase/peroxidase OS=Solanum tuberosum OX=4113 PE=4 SV=1
NaN	20.6104	NaN	NaN	NaN	22.7318	22.7771	22.0529	22.4501	NaN	NaN	NaN	22.3297	22.542	23.5001	24.4361	24.0728	23.7574	NaN	23.1782	22.9885	24.2574	22.6321	24.5751				2	2	2	10.4	10.4	10.4	37.643	0	7.3892	245730000	22	tr|M1CJ42|M1CJ42_SOLTU;tr|M1CJ43|M1CJ43_SOLTU	tr|M1CJ42|M1CJ42_SOLTU;tr|M1CJ43|M1CJ43_SOLTU	1398	tr|M1CJ42|M1CJ42_SOLTU Magnesium chelatase OS=Solanum tuberosum OX=4113 GN=102591731 PE=4 SV=1;tr|M1CJ43|M1CJ43_SOLTU Mg-protoporphyrin IX chelatase OS=Solanum tuberosum OX=4113 GN=102591731 PE=3 SV=1
21.5803	21.6466	21.6522	21.8031	NaN	21.6801	NaN	NaN	NaN	NaN	NaN	21.5079	NaN	NaN	NaN	NaN	NaN	NaN	NaN	NaN	NaN	NaN	NaN	NaN				3	3	2	10.5	10.5	7.6	49.004	0	12.136	89011000	15	tr|M1ACF3|M1ACF3_SOLTU;tr|M1C5T2|M1C5T2_SOLTU;tr|M1AS22|M1AS22_SOLTU	tr|M1ACF3|M1ACF3_SOLTU;tr|M1C5T2|M1C5T2_SOLTU	525	tr|M1ACF3|M1ACF3_SOLTU Eukaryotic peptide chain release factor subunit 1-3 OS=Solanum tuberosum OX=4113 GN=102596756 PE=3 SV=1;tr|M1C5T2|M1C5T2_SOLTU Eukaryotic peptide chain release factor subunit 1-3 OS=Solanum tuberosum OX=4113 GN=102577912 PE=3 SV=1
21.1888	20.991	20.9209	20.7951	20.9985	NaN	NaN	NaN	21.5235	NaN	NaN	21.182	NaN	NaN	NaN	NaN	NaN	NaN	NaN	NaN	20.8518	NaN	NaN	NaN				2	2	2	10.5	10.5	10.5	30.056	0.00066622	2.4391	67160000	6	tr|M1C5J8|M1C5J8_SOLTU	tr|M1C5J8|M1C5J8_SOLTU	1247	tr|M1C5J8|M1C5J8_SOLTU Biotin carboxyl carrier protein of acetyl-CoA carboxylase OS=Solanum tuberosum OX=4113 GN=102579411 PE=4 SV=1
NaN	NaN	NaN	NaN	NaN	NaN	NaN	NaN	NaN	NaN	NaN	20.865	NaN	NaN	22.2823	NaN	NaN	NaN	NaN	NaN	NaN	NaN	NaN	NaN				2	2	2	10.5	10.5	10.5	34.009	0	7.3623	36757000	2	tr|M1CPX7|M1CPX7_SOLTU;tr|M1CPX8|M1CPX8_SOLTU	tr|M1CPX7|M1CPX7_SOLTU;tr|M1CPX8|M1CPX8_SOLTU	1477	tr|M1CPX7|M1CPX7_SOLTU GrpE protein homolog OS=Solanum tuberosum OX=4113 GN=102605233 PE=3 SV=1;tr|M1CPX8|M1CPX8_SOLTU GrpE protein homolog OS=Solanum tuberosum OX=4113 GN=102605233 PE=3 SV=1
NaN	NaN	NaN	NaN	NaN	NaN	NaN	NaN	NaN	NaN	NaN	NaN	NaN	NaN	NaN	NaN	NaN	NaN	NaN	NaN	NaN	NaN	23.0518	NaN				3	2	2	17.4	10.6	10.6	15.405	0	5.1595	119960000	7	tr|M1AHP6|M1AHP6_SOLTU;tr|M1ARB2|M1ARB2_SOLTU;tr|M1AHP7|M1AHP7_SOLTU;tr|M1DDI0|M1DDI0_SOLTU;tr|M1CNK8|M1CNK8_SOLTU	tr|M1AHP6|M1AHP6_SOLTU;tr|M1ARB2|M1ARB2_SOLTU;tr|M1AHP7|M1AHP7_SOLTU;tr|M1DDI0|M1DDI0_SOLTU;tr|M1CNK8|M1CNK8_SOLTU	593	tr|M1AHP6|M1AHP6_SOLTU Actin-depolymerizing factor 1 OS=Solanum tuberosum OX=4113 GN=102585767 PE=3 SV=1;tr|M1ARB2|M1ARB2_SOLTU Actin depolymerizing factor OS=Solanum tuberosum OX=4113 GN=102596934 PE=3 SV=1;tr|M1AHP7|M1AHP7_SOLTU Actin-depolymerizing fact
NaN	NaN	NaN	NaN	NaN	22.2604	22.2605	NaN	NaN	NaN	NaN	21.8487	21.8649	21.5596	22.5879	21.9612	22.1321	NaN	NaN	21.7248	21.5798	22.9713	21.8938	21.9167				2	2	2	10.6	10.6	10.6	31.06	0	14.756	85605000	9	tr|M1BPR5|M1BPR5_SOLTU	tr|M1BPR5|M1BPR5_SOLTU	1062	tr|M1BPR5|M1BPR5_SOLTU Ribose-5-phosphate isomerase OS=Solanum tuberosum OX=4113 GN=102588569 PE=3 SV=1
NaN	NaN	NaN	NaN	NaN	NaN	NaN	NaN	22.231	NaN	NaN	NaN	NaN	NaN	NaN	NaN	NaN	NaN	NaN	NaN	NaN	NaN	NaN	NaN				2	2	2	10.7	10.7	10.7	36.376	0	6.4663	53291000	4	tr|M1A3Z7|M1A3Z7_SOLTU	tr|M1A3Z7|M1A3Z7_SOLTU	446	tr|M1A3Z7|M1A3Z7_SOLTU Esterase/lipase/thioesterase family protein OS=Solanum tuberosum OX=4113 GN=102585209 PE=4 SV=1
NaN	21.5308	21.5108	NaN	NaN	21.9129	21.9366	NaN	21.8584	NaN	NaN	21.4828	NaN	21.1064	NaN	NaN	NaN	NaN	NaN	20.9553	NaN	NaN	21.5608	NaN				2	2	2	10.7	10.7	10.7	39.255	0	10.364	74255000	9	tr|M1AI12|M1AI12_SOLTU	tr|M1AI12|M1AI12_SOLTU	601	tr|M1AI12|M1AI12_SOLTU Chaperone protein dnaJ OS=Solanum tuberosum OX=4113 GN=102605081 PE=4 SV=1
23.0496	22.7567	23.007	23.2648	22.2698	22.8755	22.8608	23.1219	23.0297	22.9037	22.2184	22.4993	23.5937	22.6356	22.358	23.6956	23.9498	23.2661	NaN	23.7461	23.3124	23.2054	NaN	23.2919				15	2	2	81.3	10.7	10.7	16.359	0	12.683	325570000	34	tr|Q38JI8|Q38JI8_SOLTU	tr|Q38JI8|Q38JI8_SOLTU	1743	tr|Q38JI8|Q38JI8_SOLTU Ribosomal protein S14 OS=Solanum tuberosum OX=4113 GN=102581547 PE=2 SV=1
NaN	NaN	22.1172	NaN	NaN	23.1091	22.8806	NaN	NaN	22.7838	22.4927	22.2356	22.8857	22.4787	22.2788	22.7463	23.1989	22.8283	22.9689	22.5223	22.9898	22.3931	23.3042	23.607				2	2	2	10.8	10.8	10.8	29.372	0.00066007	2.3793	203450000	19	tr|M1AZI8|M1AZI8_SOLTU;tr|M1AZI7|M1AZI7_SOLTU	tr|M1AZI8|M1AZI8_SOLTU;tr|M1AZI7|M1AZI7_SOLTU	796	tr|M1AZI8|M1AZI8_SOLTU 117M18_4 OS=Solanum tuberosum OX=4113 GN=102587731 PE=4 SV=1;tr|M1AZI7|M1AZI7_SOLTU 117M18_4 OS=Solanum tuberosum OX=4113 GN=102587731 PE=4 SV=1
NaN	22.5335	23.314	NaN	21.3816	NaN	NaN	NaN	21.1521	NaN	NaN	NaN	NaN	21.3017	NaN	21.3925	NaN	NaN	NaN	21.5785	NaN	NaN	21.2777	NaN				17	2	2	53.2	10.9	10.9	17.701	0	10.395	108940000	5	sp|P62981|RS27A_SOLTU;tr|M1AWG5|M1AWG5_SOLTU;tr|M1A5A2|M1A5A2_SOLTU;tr|M1C0R2|M1C0R2_SOLTU;tr|M1B5C2|M1B5C2_SOLTU;tr|M1APA4|M1APA4_SOLTU;tr|M1B5C1|M1B5C1_SOLTU;tr|M1DHJ4|M1DHJ4_SOLTU;tr|M1B5C3|M1B5C3_SOLTU;tr|M0ZXL4|M0ZXL4_SOLTU;tr|M1C0Q9|M1C0Q9_SOLTU;tr|M1BYD8|M1BYD8_SOLTU	sp|P62981|RS27A_SOLTU;tr|M1AWG5|M1AWG5_SOLTU;tr|M1A5A2|M1A5A2_SOLTU;tr|M1C0R2|M1C0R2_SOLTU;tr|M1B5C2|M1B5C2_SOLTU;tr|M1APA4|M1APA4_SOLTU;tr|M1B5C1|M1B5C1_SOLTU;tr|M1DHJ4|M1DHJ4_SOLTU;tr|M1B5C3|M1B5C3_SOLTU;tr|M0ZXL4|M0ZXL4_SOLTU	79	sp|P62981|RS27A_SOLTU Ubiquitin-40S ribosomal protein S27a OS=Solanum tuberosum OX=4113 GN=UBI3 PE=2 SV=2;tr|M1AWG5|M1AWG5_SOLTU Ubiquitin OS=Solanum tuberosum OX=4113 GN=102580286 PE=3 SV=1;tr|M1A5A2|M1A5A2_SOLTU Ubiquitin OS=Solanum tuberosum OX=4113 GN=
22.0999	23.312	22.9143	22.5824	21.1727	NaN	NaN	NaN	21.2721	NaN	NaN	NaN	NaN	NaN	21.2373	NaN	NaN	NaN	NaN	21.1847	NaN	NaN	21.1594	NaN				17	3	2	53.2	10.9	10.9	17.701	0	15.757	112270000	9	tr|O04829|O04829_SOLTU;tr|M1A024|M1A024_SOLTU	tr|O04829|O04829_SOLTU;tr|M1A024|M1A024_SOLTU	389	tr|O04829|O04829_SOLTU Ubiquitin OS=Solanum tuberosum OX=4113 GN=102593024 PE=2 SV=1;tr|M1A024|M1A024_SOLTU Ubiquitin OS=Solanum tuberosum OX=4113 GN=102590530 PE=3 SV=1
NaN	NaN	NaN	NaN	NaN	NaN	NaN	NaN	20.5124	NaN	NaN	NaN	NaN	NaN	NaN	NaN	NaN	NaN	NaN	NaN	NaN	NaN	NaN	NaN				2	2	2	10.9	10.9	10.9	32.302	0	5.3041	67618000	5	tr|M1C8Y1|M1C8Y1_SOLTU;tr|M1C8Y0|M1C8Y0_SOLTU;tr|M1C8X9|M1C8X9_SOLTU	tr|M1C8Y1|M1C8Y1_SOLTU;tr|M1C8Y0|M1C8Y0_SOLTU;tr|M1C8X9|M1C8X9_SOLTU	1292	tr|M1C8Y1|M1C8Y1_SOLTU Proteasome inhibitor OS=Solanum tuberosum OX=4113 GN=102587438 PE=4 SV=1;tr|M1C8Y0|M1C8Y0_SOLTU Proteasome inhibitor OS=Solanum tuberosum OX=4113 GN=102587438 PE=4 SV=1;tr|M1C8X9|M1C8X9_SOLTU Proteasome inhibitor OS=Solanum tuberosum
NaN	20.8928	NaN	NaN	NaN	NaN	NaN	NaN	21.2506	NaN	NaN	21.005	NaN	NaN	NaN	NaN	NaN	NaN	NaN	NaN	NaN	NaN	NaN	NaN				2	2	2	11.1	11.1	11.1	50.443	0	4.8081	31288000	4	tr|M0ZJA8|M0ZJA8_SOLTU;tr|M0ZJA9|M0ZJA9_SOLTU	tr|M0ZJA8|M0ZJA8_SOLTU;tr|M0ZJA9|M0ZJA9_SOLTU	176	tr|M0ZJA8|M0ZJA8_SOLTU Adenylyl cyclase-associated protein OS=Solanum tuberosum OX=4113 PE=3 SV=1;tr|M0ZJA9|M0ZJA9_SOLTU Adenylyl cyclase-associated protein OS=Solanum tuberosum OX=4113 PE=3 SV=1
NaN	22.5823	22.6365	NaN	22.6719	22.9003	22.0721	23.3922	22.7698	NaN	22.6659	22.6206	22.4939	NaN	22.3602	NaN	22.7377	22.7336	22.6333	22.632	NaN	22.5504	NaN	22.4635				2	2	2	11.1	11.1	11.1	18.14	0	3.103	212850000	7	tr|M1ACH6|M1ACH6_SOLTU;tr|M1CXC3|M1CXC3_SOLTU;tr|M1ACH8|M1ACH8_SOLTU;tr|M1CXC2|M1CXC2_SOLTU;tr|M1ACH7|M1ACH7_SOLTU	tr|M1ACH6|M1ACH6_SOLTU;tr|M1CXC3|M1CXC3_SOLTU;tr|M1ACH8|M1ACH8_SOLTU;tr|M1CXC2|M1CXC2_SOLTU;tr|M1ACH7|M1ACH7_SOLTU	527	tr|M1ACH6|M1ACH6_SOLTU ERD15 OS=Solanum tuberosum OX=4113 GN=102602203 PE=4 SV=1;tr|M1CXC3|M1CXC3_SOLTU Dehydration-induced protein ERD15 OS=Solanum tuberosum OX=4113 GN=102604076 PE=4 SV=1;tr|M1ACH8|M1ACH8_SOLTU ERD15 OS=Solanum tuberosum OX=4113 GN=10260
NaN	NaN	NaN	NaN	21.2427	NaN	NaN	NaN	NaN	NaN	NaN	NaN	NaN	NaN	NaN	NaN	NaN	NaN	NaN	NaN	NaN	NaN	NaN	NaN				2	2	2	11.2	11.2	11.2	38.597	0	3.6609	25378000	2	tr|M1A3Z3|M1A3Z3_SOLTU	tr|M1A3Z3|M1A3Z3_SOLTU	445	tr|M1A3Z3|M1A3Z3_SOLTU Serine-threonine kinase receptor-associated protein OS=Solanum tuberosum OX=4113 GN=102586216 PE=4 SV=1
NaN	20.5541	NaN	NaN	20.8524	20.5439	20.9426	NaN	NaN	NaN	NaN	20.8774	NaN	NaN	21.0401	20.3269	NaN	NaN	NaN	NaN	NaN	NaN	NaN	NaN				3	2	2	14.4	11.2	11.2	39.129	0.0018564	1.839	29172000	2	tr|M1B2B9|M1B2B9_SOLTU	tr|M1B2B9|M1B2B9_SOLTU	817	tr|M1B2B9|M1B2B9_SOLTU Thioredoxin reductase OS=Solanum tuberosum OX=4113 GN=102599463 PE=3 SV=1
NaN	NaN	NaN	NaN	NaN	NaN	NaN	NaN	21.57	NaN	NaN	NaN	NaN	NaN	NaN	NaN	NaN	NaN	NaN	NaN	NaN	NaN	NaN	NaN				2	2	2	11.3	11.3	11.3	22.76	0	5.0417	73101000	5	tr|M0ZRT5|M0ZRT5_SOLTU;tr|M1A137|M1A137_SOLTU;tr|M1ACY8|M1ACY8_SOLTU;tr|M1A138|M1A138_SOLTU	tr|M0ZRT5|M0ZRT5_SOLTU;tr|M1A137|M1A137_SOLTU;tr|M1ACY8|M1ACY8_SOLTU;tr|M1A138|M1A138_SOLTU	280	tr|M0ZRT5|M0ZRT5_SOLTU Developmental protein OS=Solanum tuberosum OX=4113 GN=102596846 PE=4 SV=1;tr|M1A137|M1A137_SOLTU Developmental protein OS=Solanum tuberosum OX=4113 GN=102583560 PE=4 SV=1;tr|M1ACY8|M1ACY8_SOLTU Developmental protein OS=Solanum tubero
NaN	NaN	NaN	NaN	NaN	NaN	NaN	NaN	NaN	NaN	NaN	NaN	NaN	NaN	21.8084	NaN	NaN	NaN	NaN	NaN	NaN	NaN	NaN	NaN				2	2	2	11.3	11.3	11.3	30.944	0	3.5097	6971000	2	tr|M1AX69|M1AX69_SOLTU	tr|M1AX69|M1AX69_SOLTU	765	tr|M1AX69|M1AX69_SOLTU Protein phosphatase 2C OS=Solanum tuberosum OX=4113 GN=102593800 PE=4 SV=1
NaN	20.7604	21.8333	NaN	NaN	NaN	NaN	NaN	21.7199	NaN	22.7545	21.5998	NaN	23.0088	NaN	NaN	23.0109	NaN	NaN	NaN	23.0459	22.8663	22.8732	21.9614				2	2	2	11.4	11.4	11.4	27.318	0	11.996	152170000	21	tr|M0ZT51|M0ZT51_SOLTU	tr|M0ZT51|M0ZT51_SOLTU	304	tr|M0ZT51|M0ZT51_SOLTU Proteasome subunit alpha type OS=Solanum tuberosum OX=4113 GN=102582717 PE=3 SV=1
NaN	21.2496	NaN	NaN	NaN	NaN	NaN	NaN	NaN	NaN	NaN	21.2468	NaN	21.5597	22.9048	NaN	NaN	NaN	NaN	NaN	NaN	22.0068	NaN	NaN				2	2	2	11.4	11.4	11.4	32.548	0	6.5389	51974000	8	tr|M1D1J1|M1D1J1_SOLTU	tr|M1D1J1|M1D1J1_SOLTU	1617	tr|M1D1J1|M1D1J1_SOLTU ATP-dependent Clp protease proteolytic subunit OS=Solanum tuberosum OX=4113 GN=102605723 PE=3 SV=1
21.3576	NaN	NaN	NaN	NaN	NaN	NaN	NaN	NaN	NaN	NaN	21.2385	NaN	21.5439	NaN	NaN	NaN	NaN	NaN	NaN	NaN	21.3584	21.4126	21.6259				2	2	2	11.5	11.5	11.5	30.449	0	5.1202	60258000	8	tr|M1A017|M1A017_SOLTU;tr|M0ZNT6|M0ZNT6_SOLTU	tr|M1A017|M1A017_SOLTU;tr|M0ZNT6|M0ZNT6_SOLTU	388	tr|M1A017|M1A017_SOLTU Novel plant snare OS=Solanum tuberosum OX=4113 GN=102592689 PE=4 SV=1;tr|M0ZNT6|M0ZNT6_SOLTU Novel plant snare OS=Solanum tuberosum OX=4113 GN=102585527 PE=4 SV=1
NaN	NaN	NaN	NaN	NaN	NaN	NaN	NaN	NaN	NaN	NaN	22.1088	NaN	NaN	NaN	NaN	NaN	NaN	NaN	NaN	NaN	NaN	NaN	NaN				2	2	2	11.5	11.5	11.5	31.104	0	15.659	36030000	3	tr|M1CQF8|M1CQF8_SOLTU	tr|M1CQF8|M1CQF8_SOLTU	1488	tr|M1CQF8|M1CQF8_SOLTU NADH-cytochrome b5 reductase OS=Solanum tuberosum OX=4113 GN=102598093 PE=3 SV=1
NaN	NaN	NaN	NaN	NaN	21.6105	NaN	NaN	NaN	NaN	NaN	21.5302	NaN	NaN	22.8138	NaN	NaN	NaN	NaN	NaN	22.3364	NaN	NaN	NaN				2	2	2	11.8	11.8	11.8	43.34	0	10.899	67758000	11	tr|M1AYQ6|M1AYQ6_SOLTU	tr|M1AYQ6|M1AYQ6_SOLTU	787	tr|M1AYQ6|M1AYQ6_SOLTU Fasciclin-like arabinogalactan protein 13 OS=Solanum tuberosum OX=4113 GN=102584452 PE=3 SV=1
NaN	NaN	NaN	NaN	NaN	NaN	21.4507	NaN	NaN	NaN	NaN	NaN	NaN	NaN	23.0202	NaN	NaN	NaN	NaN	NaN	NaN	NaN	NaN	NaN				2	2	2	11.8	11.8	11.8	28.979	0	3.7727	20697000	2	tr|M1BU84|M1BU84_SOLTU;tr|M1BU83|M1BU83_SOLTU	tr|M1BU84|M1BU84_SOLTU;tr|M1BU83|M1BU83_SOLTU	1122	tr|M1BU84|M1BU84_SOLTU Gamma interferon inducible lysosomal thiol reductase family protein OS=Solanum tuberosum OX=4113 GN=102604365 PE=3 SV=1;tr|M1BU83|M1BU83_SOLTU Gamma interferon inducible lysosomal thiol reductase family protein OS=Solanum tuberosum O
NaN	NaN	NaN	NaN	NaN	23.8654	NaN	NaN	NaN	NaN	NaN	22.2646	NaN	NaN	NaN	NaN	NaN	NaN	NaN	NaN	NaN	NaN	NaN	24.457				2	2	2	11.8	11.8	11.8	31.324	0	20.035	165760000	13	tr|Q8W214|Q8W214_SOLTU	tr|Q8W214|Q8W214_SOLTU	1765	tr|Q8W214|Q8W214_SOLTU Single-stranded DNA binding protein OS=Solanum tuberosum OX=4113 GN=102577524 PE=2 SV=1
NaN	NaN	20.695	NaN	NaN	NaN	NaN	NaN	NaN	NaN	NaN	NaN	NaN	NaN	NaN	NaN	NaN	NaN	NaN	NaN	NaN	NaN	NaN	NaN				3	2	2	14.4	11.9	11.9	41.422	0.0006812	2.6539	62728000	3	tr|M1AQY2|M1AQY2_SOLTU	tr|M1AQY2|M1AQY2_SOLTU	687	tr|M1AQY2|M1AQY2_SOLTU Cytosolic acetoacetyl-coenzyme A thiolase OS=Solanum tuberosum OX=4113 GN=102601957 PE=3 SV=1
21.4398	21.9483	21.6805	NaN	21.5434	NaN	NaN	NaN	21.8848	NaN	NaN	21.5432	NaN	NaN	20.9897	NaN	NaN	NaN	NaN	NaN	NaN	NaN	NaN	NaN				2	2	2	11.9	11.9	11.9	41.593	0	4.7232	65368000	6	tr|M1CCJ6|M1CCJ6_SOLTU;tr|M1CCJ7|M1CCJ7_SOLTU	tr|M1CCJ6|M1CCJ6_SOLTU;tr|M1CCJ7|M1CCJ7_SOLTU	1330	tr|M1CCJ6|M1CCJ6_SOLTU Choline/ethanolamine kinase OS=Solanum tuberosum OX=4113 GN=102582451 PE=4 SV=1;tr|M1CCJ7|M1CCJ7_SOLTU Choline/ethanolamine kinase OS=Solanum tuberosum OX=4113 GN=102582451 PE=4 SV=1
NaN	NaN	NaN	NaN	NaN	NaN	NaN	NaN	19.7969	NaN	NaN	NaN	NaN	NaN	NaN	NaN	NaN	NaN	NaN	NaN	NaN	NaN	NaN	NaN				2	2	2	12	12	12	26.18	0.00067889	2.617	32697000	2	tr|M0ZZ36|M0ZZ36_SOLTU	tr|M0ZZ36|M0ZZ36_SOLTU	379	tr|M0ZZ36|M0ZZ36_SOLTU Dienelactone hydrolase family protein OS=Solanum tuberosum OX=4113 GN=102602095 PE=4 SV=1
NaN	20.7128	NaN	NaN	20.5644	NaN	NaN	NaN	20.5746	NaN	NaN	20.4459	20.5207	21.002	20.661	NaN	NaN	NaN	NaN	NaN	NaN	20.8537	NaN	NaN				2	2	2	12	12	12	35.021	0	3.4376	35184000	2	tr|M1BPD9|M1BPD9_SOLTU	tr|M1BPD9|M1BPD9_SOLTU	1057	tr|M1BPD9|M1BPD9_SOLTU Biotin-containing subunit of methylcrotonyl-CoA carboxylase OS=Solanum tuberosum OX=4113 PE=4 SV=1
NaN	NaN	NaN	NaN	NaN	21.6283	NaN	NaN	21.9588	NaN	NaN	21.607	NaN	NaN	NaN	NaN	NaN	NaN	NaN	22.0068	NaN	NaN	NaN	NaN				2	2	2	12.1	12.1	12.1	40.152	0.0024331	1.7547	59846000	4	tr|M1AY37|M1AY37_SOLTU;tr|M1AY36|M1AY36_SOLTU	tr|M1AY37|M1AY37_SOLTU;tr|M1AY36|M1AY36_SOLTU	775	tr|M1AY37|M1AY37_SOLTU RNA binding protein OS=Solanum tuberosum OX=4113 GN=102579349 PE=4 SV=1;tr|M1AY36|M1AY36_SOLTU RNA binding protein OS=Solanum tuberosum OX=4113 GN=102579349 PE=4 SV=1
NaN	20.7554	NaN	NaN	22.5446	22.3433	22.0329	NaN	21.3825	NaN	NaN	21.5079	23.0501	23.0912	23.5049	22.844	23.0893	23.4241	NaN	NaN	23.8146	23.2992	22.8677	23.3253				2	2	2	12.1	12.1	12.1	29.506	0	33.108	169330000	21	tr|M1BD67|M1BD67_SOLTU;tr|M1DPV0|M1DPV0_SOLTU;tr|M1BD66|M1BD66_SOLTU;tr|M1BD68|M1BD68_SOLTU	tr|M1BD67|M1BD67_SOLTU;tr|M1DPV0|M1DPV0_SOLTU;tr|M1BD66|M1BD66_SOLTU;tr|M1BD68|M1BD68_SOLTU	953	tr|M1BD67|M1BD67_SOLTU Stem 28 kDa glycoprotein OS=Solanum tuberosum OX=4113 GN=102598975 PE=4 SV=1;tr|M1DPV0|M1DPV0_SOLTU Acid phosphatase 1 OS=Solanum tuberosum OX=4113 PE=4 SV=1;tr|M1BD66|M1BD66_SOLTU Stem 28 kDa glycoprotein OS=Solanum tuberosum OX=411
NaN	21.3539	21.9011	21.4962	21.4259	NaN	NaN	21.7471	NaN	NaN	21.6618	NaN	NaN	21.4201	NaN	NaN	NaN	NaN	NaN	21.7058	21.9463	NaN	21.6651	NaN				2	2	2	12.3	12.3	12.3	26.351	0	11.827	69920000	8	tr|M1CHL1|M1CHL1_SOLTU	tr|M1CHL1|M1CHL1_SOLTU	1383	tr|M1CHL1|M1CHL1_SOLTU Tyramine N-feruloyltransferase 10/30 OS=Solanum tuberosum OX=4113 GN=102591379 PE=4 SV=1
NaN	NaN	NaN	NaN	NaN	21.9299	NaN	NaN	NaN	NaN	NaN	NaN	NaN	NaN	NaN	NaN	NaN	NaN	NaN	NaN	NaN	NaN	NaN	NaN				2	2	2	12.4	12.4	12.4	16.365	0.00062657	1.9429	63869000	6	tr|M0ZSE0|M0ZSE0_SOLTU	tr|M0ZSE0|M0ZSE0_SOLTU	293	tr|M0ZSE0|M0ZSE0_SOLTU Uncharacterized protein OS=Solanum tuberosum OX=4113 GN=102596945 PE=4 SV=1
NaN	NaN	NaN	NaN	NaN	NaN	NaN	NaN	20.2158	NaN	NaN	NaN	NaN	NaN	NaN	NaN	NaN	NaN	NaN	NaN	NaN	NaN	NaN	NaN				2	2	2	12.6	12.6	12.6	20.824	0.0029833	1.6435	39909000	2	tr|M1CHP4|M1CHP4_SOLTU;tr|M1CW10|M1CW10_SOLTU	tr|M1CHP4|M1CHP4_SOLTU;tr|M1CW10|M1CW10_SOLTU	1385	tr|M1CHP4|M1CHP4_SOLTU Arginine/serine-rich splicing factor OS=Solanum tuberosum OX=4113 GN=102582109 PE=4 SV=1;tr|M1CW10|M1CW10_SOLTU Arginine/serine-rich splicing factor OS=Solanum tuberosum OX=4113 GN=102578563 PE=4 SV=1
22.8758	22.6978	22.6357	22.2661	22.7897	22.9333	23.1147	NaN	22.3729	22.2477	22.0952	22.5575	NaN	NaN	21.5702	NaN	NaN	NaN	NaN	NaN	NaN	21.0438	NaN	NaN				6	2	2	37.7	12.6	12.6	23.459	0	13.388	163500000	21	tr|M1CY58|M1CY58_SOLTU;tr|M1CY59|M1CY59_SOLTU	tr|M1CY58|M1CY58_SOLTU;tr|M1CY59|M1CY59_SOLTU	1581	tr|M1CY58|M1CY58_SOLTU Ascorbate peroxidase OS=Solanum tuberosum OX=4113 PE=3 SV=1;tr|M1CY59|M1CY59_SOLTU Ascorbate peroxidase OS=Solanum tuberosum OX=4113 PE=3 SV=1
NaN	23.0922	22.0105	21.4982	22.1178	22.0992	22.2087	NaN	21.9201	21.8338	NaN	23.0613	22.2577	22.2328	22.7392	NaN	21.5373	21.6846	NaN	NaN	21.6466	22.2241	NaN	21.781				2	2	2	12.9	12.9	12.9	35.996	0	7.8797	153970000	6	tr|M1BQU0|M1BQU0_SOLTU;tr|M1BQT9|M1BQT9_SOLTU	tr|M1BQU0|M1BQU0_SOLTU;tr|M1BQT9|M1BQT9_SOLTU	1080	tr|M1BQU0|M1BQU0_SOLTU Protease C56 OS=Solanum tuberosum OX=4113 GN=102591897 PE=3 SV=1;tr|M1BQT9|M1BQT9_SOLTU Protease C56 OS=Solanum tuberosum OX=4113 GN=102591897 PE=3 SV=1
22.2013	21.7532	21.8779	21.9242	21.9935	22.3968	22.0957	22.1973	22.0974	NaN	21.9221	21.4756	NaN	21.5321	NaN	NaN	NaN	NaN	21.8481	21.7695	21.7014	21.8641	21.9866	21.7706				3	3	2	13	13	7.4	35.636	0	4.7811	127420000	6	tr|M1CSJ8|M1CSJ8_SOLTU;tr|M1CSJ7|M1CSJ7_SOLTU;tr|A0A0C4B0N6|A0A0C4B0N6_SOLTU;sp|P25076|CY11_SOLTU	tr|M1CSJ8|M1CSJ8_SOLTU;tr|M1CSJ7|M1CSJ7_SOLTU;tr|A0A0C4B0N6|A0A0C4B0N6_SOLTU;sp|P25076|CY11_SOLTU	1524	tr|M1CSJ8|M1CSJ8_SOLTU Cytochrome c1-1, heme protein, mitochondrial OS=Solanum tuberosum OX=4113 GN=102605393 PE=4 SV=1;tr|M1CSJ7|M1CSJ7_SOLTU Cytochrome c1-1, heme protein, mitochondrial OS=Solanum tuberosum OX=4113 GN=102605393 PE=4 SV=1;tr|A0A0C4B0N6|A0
23.3377	22.4639	22.8244	NaN	NaN	NaN	NaN	NaN	22.6938	NaN	NaN	NaN	NaN	22.1817	NaN	22.4095	23.3541	22.7047	NaN	22.9837	22.6054	NaN	23.0374	NaN				5	2	2	37.4	13.1	13.1	12.277	0	6.4847	238530000	26	tr|M1D6L0|M1D6L0_SOLTU	tr|M1D6L0|M1D6L0_SOLTU	1678	tr|M1D6L0|M1D6L0_SOLTU 60S ribosomal protein L34 OS=Solanum tuberosum OX=4113 PE=3 SV=1
NaN	NaN	NaN	NaN	NaN	NaN	NaN	NaN	20.3415	NaN	NaN	NaN	NaN	NaN	NaN	NaN	NaN	NaN	NaN	NaN	NaN	NaN	NaN	NaN				2	2	2	13.2	13.2	13.2	29.588	0	4.2415	75061000	14	tr|M1A6H0|M1A6H0_SOLTU	tr|M1A6H0|M1A6H0_SOLTU	467	tr|M1A6H0|M1A6H0_SOLTU Short-chain alcohol dehydrogenase OS=Solanum tuberosum OX=4113 GN=102592304 PE=4 SV=1
NaN	NaN	21.9979	NaN	NaN	22.6716	23.1239	23.2526	22.9738	NaN	NaN	22.9309	NaN	22.2927	22.2965	22.5285	22.8378	22.8972	NaN	22.8171	22.5739	22.7767	22.8385	NaN				2	2	2	13.2	13.2	13.2	22.234	0	11.926	233800000	12	tr|M1CWV3|M1CWV3_SOLTU;tr|M1BHY3|M1BHY3_SOLTU;tr|M1BHY6|M1BHY6_SOLTU	tr|M1CWV3|M1CWV3_SOLTU;tr|M1BHY3|M1BHY3_SOLTU;tr|M1BHY6|M1BHY6_SOLTU	1566	tr|M1CWV3|M1CWV3_SOLTU RNA-binding protein RZ-1 OS=Solanum tuberosum OX=4113 GN=102592243 PE=4 SV=1;tr|M1BHY3|M1BHY3_SOLTU RNA binding protein RZ-1 OS=Solanum tuberosum OX=4113 GN=102593310 PE=4 SV=1;tr|M1BHY6|M1BHY6_SOLTU RNA binding protein RZ-1 OS=Solan
NaN	NaN	21.0901	NaN	NaN	NaN	NaN	NaN	NaN	NaN	NaN	21.6881	NaN	NaN	NaN	NaN	NaN	NaN	NaN	NaN	NaN	NaN	NaN	NaN				3	2	2	16.4	13.4	13.4	26.173	0	10.698	45050000	7	tr|M1APP3|M1APP3_SOLTU	tr|M1APP3|M1APP3_SOLTU	668	tr|M1APP3|M1APP3_SOLTU ATP-dependent Clp protease proteolytic subunit OS=Solanum tuberosum OX=4113 GN=102601523 PE=3 SV=1
NaN	23.225	22.8807	NaN	NaN	22.3051	NaN	NaN	23.3756	NaN	NaN	23.3813	NaN	NaN	22.7946	NaN	NaN	NaN	NaN	NaN	NaN	22.6537	NaN	NaN				3	2	2	17.7	13.6	13.6	25.581	0	20.541	243060000	10	tr|M1CN57|M1CN57_SOLTU	tr|M1CN57|M1CN57_SOLTU	1453	tr|M1CN57|M1CN57_SOLTU Glutathione S-transferase T5 OS=Solanum tuberosum OX=4113 PE=4 SV=1
NaN	21.0048	21.5059	NaN	21.3492	20.9331	NaN	NaN	20.99	NaN	NaN	20.928	NaN	NaN	20.7876	NaN	NaN	NaN	NaN	NaN	NaN	20.7686	20.9458	NaN				2	2	2	13.7	13.7	13.7	19.824	0	3.5106	60730000	6	tr|M1CTL0|M1CTL0_SOLTU;sp|P80266|NDUA5_SOLTU	tr|M1CTL0|M1CTL0_SOLTU;sp|P80266|NDUA5_SOLTU	1532	tr|M1CTL0|M1CTL0_SOLTU NADH dehydrogenase OS=Solanum tuberosum OX=4113 GN=102579808 PE=3 SV=1;sp|P80266|NDUA5_SOLTU NADH dehydrogenase [ubiquinone] 1 alpha subcomplex subunit 5 (Fragment) OS=Solanum tuberosum OX=4113 PE=1 SV=1
NaN	NaN	NaN	NaN	21.6662	NaN	NaN	NaN	NaN	NaN	NaN	NaN	NaN	NaN	NaN	NaN	NaN	NaN	NaN	NaN	NaN	NaN	NaN	NaN				2	2	2	13.8	13.8	13.8	29.027	0	3.816	53406000	2	tr|M1AJ40|M1AJ40_SOLTU	tr|M1AJ40|M1AJ40_SOLTU	614	tr|M1AJ40|M1AJ40_SOLTU Chorismate mutase OS=Solanum tuberosum OX=4113 GN=102589786 PE=4 SV=1
NaN	21.7627	21.9248	22.1364	NaN	NaN	NaN	NaN	22.4381	NaN	NaN	21.4582	NaN	NaN	21.9209	22.2143	22.4442	NaN	NaN	22.2214	22.1441	21.9986	NaN	21.9946				2	2	2	13.9	13.9	13.9	28.917	0	6.114	118260000	7	tr|M1CS66|M1CS66_SOLTU	tr|M1CS66|M1CS66_SOLTU	1512	tr|M1CS66|M1CS66_SOLTU Tryptophan synthase OS=Solanum tuberosum OX=4113 PE=3 SV=1
NaN	21.288	NaN	NaN	NaN	NaN	NaN	NaN	NaN	NaN	NaN	21.4366	21.3596	NaN	NaN	NaN	NaN	NaN	NaN	21.3759	NaN	NaN	NaN	NaN				2	2	2	14.1	14.1	14.1	22.819	0	4.9284	60552000	5	tr|M0ZNU7|M0ZNU7_SOLTU;tr|M0ZNV0|M0ZNV0_SOLTU;tr|M0ZNU9|M0ZNU9_SOLTU	tr|M0ZNU7|M0ZNU7_SOLTU;tr|M0ZNV0|M0ZNV0_SOLTU;tr|M0ZNU9|M0ZNU9_SOLTU	244	tr|M0ZNU7|M0ZNU7_SOLTU 2-deoxyglucose-6-phosphate phosphatase OS=Solanum tuberosum OX=4113 GN=102578921 PE=4 SV=1;tr|M0ZNV0|M0ZNV0_SOLTU 2-deoxyglucose-6-phosphate phosphatase OS=Solanum tuberosum OX=4113 GN=102578921 PE=4 SV=1;tr|M0ZNU9|M0ZNU9_SOLTU 2-deo
22.3684	22.385	22.2423	22.6068	22.3813	NaN	NaN	NaN	22.7401	22.8638	NaN	22.063	NaN	NaN	NaN	NaN	NaN	NaN	NaN	NaN	NaN	NaN	NaN	NaN				2	2	2	14.2	14.2	14.2	44.733	0	3.7845	104820000	6	tr|M1CCX0|M1CCX0_SOLTU	tr|M1CCX0|M1CCX0_SOLTU	1335	tr|M1CCX0|M1CCX0_SOLTU Tyrosine--tRNA ligase OS=Solanum tuberosum OX=4113 GN=102595197 PE=3 SV=1
NaN	NaN	19.2841	NaN	19.3149	NaN	NaN	NaN	NaN	NaN	NaN	NaN	NaN	NaN	23.1172	20.5129	NaN	19.9391	19.8513	NaN	21.0388	20.9555	NaN	NaN				2	2	2	14.2	14.2	14.2	17.435	0.00063251	2.0082	29406000	4	tr|M1CYW5|M1CYW5_SOLTU	tr|M1CYW5|M1CYW5_SOLTU	1589	tr|M1CYW5|M1CYW5_SOLTU Sn-1 protein OS=Solanum tuberosum OX=4113 GN=102602597 PE=4 SV=1
22.7227	21.9665	22.4071	NaN	21.6013	21.0595	NaN	NaN	22.4775	NaN	NaN	21.7557	22.0928	NaN	NaN	NaN	NaN	NaN	NaN	NaN	NaN	NaN	NaN	NaN				2	2	2	14.3	14.3	14.3	17.513	0	3.8537	101680000	11	tr|M1BUJ0|M1BUJ0_SOLTU	tr|M1BUJ0|M1BUJ0_SOLTU	1128	tr|M1BUJ0|M1BUJ0_SOLTU Ferredoxin OS=Solanum tuberosum OX=4113 GN=102586026 PE=4 SV=1
NaN	20.4504	NaN	NaN	NaN	NaN	NaN	NaN	NaN	NaN	NaN	20.1048	NaN	NaN	NaN	NaN	NaN	NaN	NaN	NaN	NaN	NaN	NaN	NaN				2	2	2	14.4	14.4	14.4	21.579	0.0018727	1.9193	19930000	3	tr|M1AP60|M1AP60_SOLTU;tr|M1AP59|M1AP59_SOLTU	tr|M1AP60|M1AP60_SOLTU;tr|M1AP59|M1AP59_SOLTU	661	tr|M1AP60|M1AP60_SOLTU Thioredoxin I OS=Solanum tuberosum OX=4113 GN=102597067 PE=4 SV=1;tr|M1AP59|M1AP59_SOLTU Thioredoxin I OS=Solanum tuberosum OX=4113 GN=102597067 PE=4 SV=1
24.4934	24.6196	24.5197	24.0175	23.8007	23.2023	23.2621	23.351	24.3543	23.4684	22.9929	22.8467	22.7628	22.4559	NaN	22.7747	23.0461	NaN	NaN	NaN	NaN	NaN	22.5792	NaN				14	2	2	43	14.5	14.5	24.818	0	5.4242	422180000	25	tr|M1BIS3|M1BIS3_SOLTU;tr|M1C7Z2|M1C7Z2_SOLTU;tr|M1C7Z1|M1C7Z1_SOLTU	tr|M1BIS3|M1BIS3_SOLTU;tr|M1C7Z2|M1C7Z2_SOLTU	1002	tr|M1BIS3|M1BIS3_SOLTU Ribosomal protein L19 OS=Solanum tuberosum OX=4113 GN=102577496 PE=3 SV=1;tr|M1C7Z2|M1C7Z2_SOLTU Aminotransferase ybdL OS=Solanum tuberosum OX=4113 GN=107057705 PE=3 SV=1
NaN	21.8483	21.3008	NaN	NaN	NaN	21.8615	NaN	22.4428	NaN	NaN	22.0659	21.7621	NaN	23.9788	22.8399	21.8934	21.5389	23.3907	21.1307	23.6832	23.3167	21.4646	21.6219				2	2	2	14.5	14.5	14.5	25.341	0	7.0448	165480000	24	tr|M1CQA6|M1CQA6_SOLTU	tr|M1CQA6|M1CQA6_SOLTU	1484	tr|M1CQA6|M1CQA6_SOLTU Aquaporin TIP1;3 OS=Solanum tuberosum OX=4113 GN=102589703 PE=3 SV=1
NaN	NaN	NaN	NaN	NaN	20.6195	NaN	NaN	NaN	NaN	NaN	20.3341	NaN	NaN	22.3735	NaN	NaN	NaN	NaN	NaN	NaN	20.7289	NaN	NaN				2	2	2	14.7	14.7	14.7	22.234	0	3.4584	20034000	2	tr|M0ZW66|M0ZW66_SOLTU;tr|M0ZW67|M0ZW67_SOLTU	tr|M0ZW66|M0ZW66_SOLTU;tr|M0ZW67|M0ZW67_SOLTU	343	tr|M0ZW66|M0ZW66_SOLTU Usp domain-containing protein OS=Solanum tuberosum OX=4113 GN=102601883 PE=4 SV=1;tr|M0ZW67|M0ZW67_SOLTU Uncharacterized protein OS=Solanum tuberosum OX=4113 GN=102601883 PE=4 SV=1
NaN	NaN	NaN	NaN	NaN	NaN	NaN	NaN	22.0742	NaN	NaN	NaN	NaN	NaN	NaN	NaN	NaN	NaN	NaN	NaN	NaN	NaN	NaN	NaN				2	2	2	14.7	14.7	14.7	15.561	0	2.9739	72299000	7	tr|M1AE31|M1AE31_SOLTU	tr|M1AE31|M1AE31_SOLTU	548	tr|M1AE31|M1AE31_SOLTU Glutaredoxin-C4 OS=Solanum tuberosum OX=4113 GN=102591615 PE=3 SV=1
NaN	20.8496	20.7126	NaN	21.818	NaN	NaN	NaN	NaN	NaN	NaN	NaN	NaN	NaN	NaN	21.1868	NaN	NaN	NaN	21.2923	NaN	NaN	NaN	NaN				2	2	2	14.7	14.7	14.7	27.582	0	6.1356	56268000	6	tr|M1BFV1|M1BFV1_SOLTU	tr|M1BFV1|M1BFV1_SOLTU	977	tr|M1BFV1|M1BFV1_SOLTU Electron transfer flavoprotein subunit beta OS=Solanum tuberosum OX=4113 GN=102593918 PE=3 SV=1
NaN	NaN	NaN	NaN	NaN	20.7792	NaN	NaN	NaN	NaN	NaN	NaN	NaN	NaN	NaN	NaN	NaN	NaN	NaN	NaN	NaN	NaN	NaN	NaN				2	2	2	14.8	14.8	14.8	26.355	0.00064267	2.126	55621000	3	tr|M1AE75|M1AE75_SOLTU;tr|M1AE74|M1AE74_SOLTU	tr|M1AE75|M1AE75_SOLTU;tr|M1AE74|M1AE74_SOLTU	550	tr|M1AE75|M1AE75_SOLTU Lactoylglutathione lyase OS=Solanum tuberosum OX=4113 GN=102577546 PE=3 SV=1;tr|M1AE74|M1AE74_SOLTU Lactoylglutathione lyase OS=Solanum tuberosum OX=4113 GN=102577546 PE=3 SV=1
NaN	NaN	NaN	NaN	NaN	NaN	NaN	NaN	22.9845	NaN	NaN	NaN	NaN	NaN	NaN	NaN	NaN	NaN	NaN	NaN	NaN	NaN	NaN	NaN				5	2	2	34	14.8	14.8	21.724	0	4.1875	259240000	5	tr|M1CCB0|M1CCB0_SOLTU;tr|M1CCA9|M1CCA9_SOLTU;tr|M1A6W5|M1A6W5_SOLTU	tr|M1CCB0|M1CCB0_SOLTU;tr|M1CCA9|M1CCA9_SOLTU	1326	tr|M1CCB0|M1CCB0_SOLTU NAD(P)H dehydrogenase (quinone) OS=Solanum tuberosum OX=4113 GN=102585783 PE=3 SV=1;tr|M1CCA9|M1CCA9_SOLTU NAD(P)H dehydrogenase (quinone) OS=Solanum tuberosum OX=4113 GN=102585783 PE=3 SV=1
25.9438	24.691	25.3369	26.0154	25.0592	25.1711	24.5173	25.733	24.8579	25.3863	25.056	23.6313	24.772	24.4964	23.7214	25.6648	25.6555	25.4794	24.9144	25.2911	25.2877	24.0952	25.1724	25.223				2	2	2	14.9	14.9	14.9	10.737	0	22.754	1269700000	68	tr|M1BDD9|M1BDD9_SOLTU;tr|M0ZRH4|M0ZRH4_SOLTU	tr|M1BDD9|M1BDD9_SOLTU;tr|M0ZRH4|M0ZRH4_SOLTU	276	tr|M1BDD9|M1BDD9_SOLTU Ribosomal protein L37 OS=Solanum tuberosum OX=4113 GN=102578677 PE=3 SV=1;tr|M0ZRH4|M0ZRH4_SOLTU Ribosomal protein L37 OS=Solanum tuberosum OX=4113 GN=102586017 PE=3 SV=1
22.3594	22.2732	22.2274	22.3389	23.6004	22.6887	22.2051	NaN	22.308	21.692	22.2298	22.0391	NaN	22.7313	23.1293	22.7483	22.4341	NaN	22.5621	21.3945	NaN	22.7731	22.0676	22.5432				2	2	2	15	15	15	26.812	0	13.48	191670000	20	tr|M1B8U4|M1B8U4_SOLTU	tr|M1B8U4|M1B8U4_SOLTU	896	tr|M1B8U4|M1B8U4_SOLTU Uncharacterized protein OS=Solanum tuberosum OX=4113 GN=102601649 PE=4 SV=1
NaN	NaN	22.3854	NaN	NaN	NaN	NaN	NaN	NaN	NaN	NaN	NaN	NaN	NaN	NaN	NaN	NaN	NaN	NaN	NaN	NaN	NaN	NaN	NaN				2	2	2	15	15	15	30.372	0	11.611	154530000	9	tr|M1BT61|M1BT61_SOLTU	tr|M1BT61|M1BT61_SOLTU	1105	tr|M1BT61|M1BT61_SOLTU Succinic semialdehyde reductase isofom1 OS=Solanum tuberosum OX=4113 GN=102599245 PE=4 SV=1
23.3213	22.8449	23.9981	24.6599	23.3538	24.4954	24.4394	25.4583	23.5924	25.3007	25.4434	23.3008	24.0201	23.1971	22.7105	24.1954	23.7453	23.8958	24.324	24.8306	23.4357	23.7939	24.0926	23.8955				7	3	2	22	15.1	10.7	17.318	0	30.594	643830000	58	sp|P56336|IF5A4_SOLTU;tr|M0ZST5|M0ZST5_SOLTU	sp|P56336|IF5A4_SOLTU;tr|M0ZST5|M0ZST5_SOLTU	78	sp|P56336|IF5A4_SOLTU Eukaryotic translation initiation factor 5A-4 OS=Solanum tuberosum OX=4113 GN=EIF5A4 PE=2 SV=1;tr|M0ZST5|M0ZST5_SOLTU Eukaryotic translation initiation factor 5A OS=Solanum tuberosum OX=4113 GN=102587998 PE=3 SV=1
23.3265	22.7837	22.9836	23.6285	22.1411	22.7962	22.6528	23.3188	23.3328	23.2526	22.7203	22.2769	24.0985	22.9346	22.7405	NaN	24.3822	23.7931	23.3882	24.4615	23.7384	23.7836	24.0485	23.6329				3	2	2	20.8	15.2	15.2	21.443	0	9.9027	400010000	27	tr|K7WTZ1|K7WTZ1_SOLTU	tr|K7WTZ1|K7WTZ1_SOLTU	129	tr|K7WTZ1|K7WTZ1_SOLTU 60S ribosomal protein L18a OS=Solanum tuberosum OX=4113 GN=102601848 PE=2 SV=1
22.521	22.4306	22.388	23.0357	21.9804	22.3721	22.2664	22.6245	22.5849	22.8125	22.261	21.9902	22.9802	21.9583	21.9344	22.7031	23.0476	22.9773	22.5152	23.1706	22.9934	22.9077	23.2849	22.9489				3	2	2	20.8	15.2	15.2	21.458	0	9.9733	245400000	39	tr|M1BT85|M1BT85_SOLTU;tr|M1BH86|M1BH86_SOLTU	tr|M1BT85|M1BT85_SOLTU	1107	tr|M1BT85|M1BT85_SOLTU 60S ribosomal protein L18a OS=Solanum tuberosum OX=4113 GN=102581830 PE=3 SV=1
23.2286	21.3818	22.0927	NaN	22.2654	NaN	NaN	21.3366	22.4918	21.789	NaN	NaN	22.2808	22.2856	NaN	22.162	22.3307	20.8645	NaN	NaN	22.4813	NaN	21.9444	22.4753				10	2	2	43.5	15.3	15.3	23.911	0	8.9366	129370000	22	tr|M1CNI9|M1CNI9_SOLTU;tr|M0ZVA2|M0ZVA2_SOLTU	tr|M1CNI9|M1CNI9_SOLTU;tr|M0ZVA2|M0ZVA2_SOLTU	1462	tr|M1CNI9|M1CNI9_SOLTU GTP-binding protein OS=Solanum tuberosum OX=4113 GN=102591326 PE=4 SV=1;tr|M0ZVA2|M0ZVA2_SOLTU Ethylene-responsive small GTP-binding protein OS=Solanum tuberosum OX=4113 GN=102598502 PE=4 SV=1
NaN	NaN	21.7846	22.0633	NaN	21.7155	22.0924	22.0604	21.6378	22.1656	22.3616	21.9738	21.9556	21.5787	21.7814	21.8988	21.5654	NaN	NaN	21.7933	21.8102	21.8957	21.9613	NaN				2	2	2	15.3	15.3	15.3	16.474	0	3.8325	109580000	8	tr|Q2XTB8|Q2XTB8_SOLTU;tr|M1D7J8|M1D7J8_SOLTU	tr|Q2XTB8|Q2XTB8_SOLTU;tr|M1D7J8|M1D7J8_SOLTU	1690	tr|Q2XTB8|Q2XTB8_SOLTU Eukaryotic translation initiation factor 4C OS=Solanum tuberosum OX=4113 GN=102595704 PE=2 SV=1;tr|M1D7J8|M1D7J8_SOLTU Eukaryotic translation initiation factor 4C OS=Solanum tuberosum OX=4113 GN=102580273 PE=3 SV=1
NaN	NaN	NaN	NaN	NaN	NaN	NaN	NaN	19.5486	NaN	NaN	NaN	NaN	NaN	NaN	NaN	NaN	NaN	NaN	NaN	NaN	NaN	NaN	NaN				2	2	2	15.5	15.5	15.5	25.154	0.00064977	2.1878	11891000	1	tr|M0ZKV6|M0ZKV6_SOLTU	tr|M0ZKV6|M0ZKV6_SOLTU	187	tr|M0ZKV6|M0ZKV6_SOLTU Clathrin coat assembly protein ap-1 OS=Solanum tuberosum OX=4113 PE=3 SV=1
22.1407	22.2755	22.6078	22.3644	NaN	22.2117	NaN	NaN	22.1941	22.8471	22.7717	22.6219	22.5014	NaN	NaN	22.7085	22.3804	22.7199	NaN	NaN	23.1223	NaN	22.7989	22.8667				13	3	2	36.4	15.5	11.2	29.224	0	8.0169	206730000	28	tr|M1BQ77|M1BQ77_SOLTU;tr|M1BQ79|M1BQ79_SOLTU;sp|Q41418|14331_SOLTU	tr|M1BQ77|M1BQ77_SOLTU;tr|M1BQ79|M1BQ79_SOLTU;sp|Q41418|14331_SOLTU	1070	tr|M1BQ77|M1BQ77_SOLTU 14-3-3 OS=Solanum tuberosum OX=4113 PE=3 SV=1;tr|M1BQ79|M1BQ79_SOLTU 14-3-3 OS=Solanum tuberosum OX=4113 PE=3 SV=1;sp|Q41418|14331_SOLTU 14-3-3-like protein OS=Solanum tuberosum OX=4113 PE=2 SV=1
NaN	NaN	NaN	NaN	NaN	NaN	NaN	NaN	NaN	NaN	NaN	NaN	NaN	NaN	24.0408	NaN	NaN	NaN	NaN	NaN	NaN	23.2657	NaN	NaN				2	2	2	15.5	15.5	15.5	24.759	0	7.9705	48222000	5	tr|M1CN41|M1CN41_SOLTU;tr|M1CN40|M1CN40_SOLTU	tr|M1CN41|M1CN41_SOLTU;tr|M1CN40|M1CN40_SOLTU	1452	tr|M1CN41|M1CN41_SOLTU Heme-binding protein OS=Solanum tuberosum OX=4113 PE=3 SV=1;tr|M1CN40|M1CN40_SOLTU Heme-binding protein OS=Solanum tuberosum OX=4113 PE=3 SV=1
NaN	21.6855	NaN	NaN	NaN	NaN	NaN	NaN	22.0525	NaN	NaN	NaN	NaN	NaN	NaN	NaN	NaN	NaN	NaN	NaN	NaN	NaN	NaN	NaN				2	2	2	15.6	15.6	15.6	37.454	0	29.757	48358000	3	tr|M1A9H8|M1A9H8_SOLTU	tr|M1A9H8|M1A9H8_SOLTU	495	tr|M1A9H8|M1A9H8_SOLTU Clostridium pasteurianum ferredoxin homolog OS=Solanum tuberosum OX=4113 GN=102592263 PE=4 SV=1
NaN	20.9754	21.072	21.5662	21.8378	20.8745	21.4183	21.8143	20.5687	21.7643	22.0224	20.9232	21.4291	21.4255	21.2106	22.1225	22.1049	22.0448	21.8605	22.6937	21.2605	21.8382	21.7299	21.7733				2	2	2	15.6	15.6	15.6	20.637	0	8.6465	108070000	14	tr|M1AU85|M1AU85_SOLTU	tr|M1AU85|M1AU85_SOLTU	724	tr|M1AU85|M1AU85_SOLTU Protein LRP16 OS=Solanum tuberosum OX=4113 PE=4 SV=1
NaN	22.1994	22.0149	NaN	NaN	22.7756	21.6258	NaN	22.2638	NaN	22.5915	22.4884	22.4472	NaN	22.8745	NaN	22.4091	22.62	NaN	22.5688	22.6737	22.6838	22.8251	22.7732				2	2	2	15.6	15.6	15.6	16.92	0	9.4945	196080000	10	tr|M1BP26|M1BP26_SOLTU	tr|M1BP26|M1BP26_SOLTU	1053	tr|M1BP26|M1BP26_SOLTU Uncharacterized protein OS=Solanum tuberosum OX=4113 PE=4 SV=1
NaN	20.7484	NaN	NaN	NaN	20.9739	20.8551	NaN	NaN	NaN	NaN	NaN	NaN	NaN	20.8903	NaN	NaN	NaN	NaN	NaN	NaN	NaN	NaN	NaN				2	2	2	15.6	15.6	15.6	23.72	0	8.5958	40874000	2	tr|M1BU59|M1BU59_SOLTU	tr|M1BU59|M1BU59_SOLTU	1120	tr|M1BU59|M1BU59_SOLTU Ran binding protein OS=Solanum tuberosum OX=4113 GN=102600448 PE=4 SV=1
NaN	22.1507	21.4233	NaN	NaN	NaN	NaN	NaN	22.1242	NaN	NaN	21.7372	NaN	NaN	NaN	NaN	NaN	NaN	NaN	21.7504	21.1013	NaN	NaN	NaN				2	2	2	15.6	15.6	15.6	29.987	0	4.3939	93493000	9	tr|M1C7P0|M1C7P0_SOLTU	tr|M1C7P0|M1C7P0_SOLTU	1271	tr|M1C7P0|M1C7P0_SOLTU Biotin carboxyl carrier protein of acetyl-CoA carboxylase OS=Solanum tuberosum OX=4113 GN=102606445 PE=4 SV=1
NaN	NaN	21.5552	22.5208	21.5703	23.09	22.6115	22.2337	22.1693	22.2974	24.1253	NaN	21.8001	23.2643	22.8258	24.3483	22.5258	23.3162	23.4779	22.7489	24.0474	22.908	23.6532	23.6981				6	6	2	15.8	15.8	8.1	64.419	0	11.326	233340000	23	tr|M1CWU2|M1CWU2_SOLTU;tr|M1CWU1|M1CWU1_SOLTU	tr|M1CWU2|M1CWU2_SOLTU;tr|M1CWU1|M1CWU1_SOLTU	1563	tr|M1CWU2|M1CWU2_SOLTU LEXYL2 protein OS=Solanum tuberosum OX=4113 PE=3 SV=1;tr|M1CWU1|M1CWU1_SOLTU LEXYL2 protein OS=Solanum tuberosum OX=4113 PE=3 SV=1
NaN	NaN	NaN	NaN	NaN	NaN	NaN	NaN	NaN	NaN	NaN	20.8793	NaN	NaN	NaN	NaN	NaN	NaN	23.7298	NaN	NaN	NaN	NaN	NaN				2	2	2	15.9	15.9	15.9	16.055	0.00066269	2.406	74008000	4	tr|M1C6C1|M1C6C1_SOLTU;tr|M1C6C0|M1C6C0_SOLTU	tr|M1C6C1|M1C6C1_SOLTU;tr|M1C6C0|M1C6C0_SOLTU	1257	tr|M1C6C1|M1C6C1_SOLTU Peroxisomal small heat shock protein OS=Solanum tuberosum OX=4113 GN=102594103 PE=3 SV=1;tr|M1C6C0|M1C6C0_SOLTU Peroxisomal small heat shock protein OS=Solanum tuberosum OX=4113 GN=102594103 PE=3 SV=1
NaN	NaN	NaN	NaN	NaN	NaN	NaN	NaN	NaN	NaN	NaN	NaN	NaN	NaN	NaN	NaN	NaN	22.0719	NaN	NaN	NaN	NaN	NaN	NaN				2	2	2	16.2	16.2	16.2	7.7029	0	4.9072	67956000	5	tr|M1AAK6|M1AAK6_SOLTU	tr|M1AAK6|M1AAK6_SOLTU	504	tr|M1AAK6|M1AAK6_SOLTU Uncharacterized protein OS=Solanum tuberosum OX=4113 GN=102600245 PE=4 SV=1
NaN	NaN	NaN	NaN	NaN	NaN	NaN	NaN	NaN	NaN	NaN	NaN	NaN	NaN	NaN	NaN	NaN	NaN	NaN	NaN	NaN	NaN	20.773	NaN				2	2	2	16.2	16.2	16.2	17.07	0.00063331	2.0141	44608000	1	tr|M1BUL5|M1BUL5_SOLTU;tr|M1CM04|M1CM04_SOLTU	tr|M1BUL5|M1BUL5_SOLTU;tr|M1CM04|M1CM04_SOLTU	1129	tr|M1BUL5|M1BUL5_SOLTU Early tobacco anther 1 OS=Solanum tuberosum OX=4113 GN=102585354 PE=4 SV=1;tr|M1CM04|M1CM04_SOLTU Early tobacco anther 1 OS=Solanum tuberosum OX=4113 GN=102581252 PE=4 SV=1
22.0876	NaN	NaN	21.8796	22.2372	NaN	NaN	NaN	NaN	NaN	NaN	21.4912	21.1134	NaN	NaN	NaN	NaN	NaN	NaN	21.6759	NaN	NaN	NaN	NaN				2	2	2	16.2	16.2	16.2	10.623	0	5.7466	73988000	14	tr|M1CER2|M1CER2_SOLTU	tr|M1CER2|M1CER2_SOLTU	1351	tr|M1CER2|M1CER2_SOLTU Uncharacterized protein OS=Solanum tuberosum OX=4113 GN=102579678 PE=3 SV=1
NaN	NaN	NaN	NaN	NaN	NaN	NaN	NaN	NaN	NaN	NaN	NaN	NaN	NaN	NaN	22.5281	NaN	NaN	NaN	NaN	NaN	21.4578	NaN	NaN				2	2	2	16.3	16.3	16.3	21.62	0	4.6165	17630000	2	tr|M1C2N5|M1C2N5_SOLTU	tr|M1C2N5|M1C2N5_SOLTU	1211	tr|M1C2N5|M1C2N5_SOLTU Forkhead-associated domain-containing protein OS=Solanum tuberosum OX=4113 GN=102598914 PE=4 SV=1
NaN	NaN	NaN	NaN	NaN	NaN	NaN	NaN	NaN	NaN	NaN	NaN	NaN	NaN	23.4585	NaN	NaN	NaN	NaN	NaN	NaN	NaN	NaN	NaN				7	2	2	33.8	16.4	16.4	25.456	0	11.445	42239000	2	tr|M1B690|M1B690_SOLTU;tr|M1B689|M1B689_SOLTU	tr|M1B690|M1B690_SOLTU;tr|M1B689|M1B689_SOLTU	863	tr|M1B690|M1B690_SOLTU C-7 protein OS=Solanum tuberosum OX=4113 GN=102602024 PE=4 SV=1;tr|M1B689|M1B689_SOLTU C-7 protein OS=Solanum tuberosum OX=4113 GN=102602024 PE=4 SV=1
NaN	NaN	NaN	NaN	NaN	21.189	NaN	NaN	NaN	NaN	NaN	NaN	NaN	NaN	NaN	NaN	NaN	NaN	NaN	NaN	NaN	NaN	NaN	NaN				2	2	2	16.4	16.4	16.4	30.15	0	10.579	29714000	5	tr|M1BJX5|M1BJX5_SOLTU	tr|M1BJX5|M1BJX5_SOLTU	1015	tr|M1BJX5|M1BJX5_SOLTU Hydrolase OS=Solanum tuberosum OX=4113 GN=102604228 PE=4 SV=1
NaN	NaN	22.0581	NaN	22.1971	NaN	NaN	NaN	NaN	NaN	NaN	20.561	NaN	NaN	NaN	NaN	NaN	NaN	NaN	NaN	NaN	NaN	NaN	NaN				2	2	2	16.4	16.4	16.4	25.623	0	5.2175	97344000	6	tr|M1C8G8|M1C8G8_SOLTU	tr|M1C8G8|M1C8G8_SOLTU	1283	tr|M1C8G8|M1C8G8_SOLTU Ubiquitin carboxyl-terminal hydrolase OS=Solanum tuberosum OX=4113 GN=102598496 PE=3 SV=1
NaN	NaN	NaN	NaN	NaN	NaN	NaN	NaN	22.6738	NaN	NaN	NaN	NaN	NaN	NaN	NaN	NaN	NaN	NaN	NaN	NaN	NaN	NaN	NaN				2	2	2	16.6	16.6	16.6	20.303	0	4.5948	35055000	2	tr|M0ZKU5|M0ZKU5_SOLTU;tr|M0ZKU6|M0ZKU6_SOLTU	tr|M0ZKU5|M0ZKU5_SOLTU;tr|M0ZKU6|M0ZKU6_SOLTU	185	tr|M0ZKU5|M0ZKU5_SOLTU Histone H1F OS=Solanum tuberosum OX=4113 GN=102591139 PE=3 SV=1;tr|M0ZKU6|M0ZKU6_SOLTU Histone H1F OS=Solanum tuberosum OX=4113 GN=102591139 PE=3 SV=1
NaN	22.4352	22.6343	22.2818	NaN	22.3981	NaN	NaN	22.5727	NaN	22.6084	22.4736	NaN	22.3534	22.6338	22.5563	NaN	NaN	22.5954	22.6984	NaN	22.6031	22.3242	NaN				2	2	2	16.6	16.6	16.6	17.89	0	23.589	182420000	19	tr|M1BZ56|M1BZ56_SOLTU	tr|M1BZ56|M1BZ56_SOLTU	1175	tr|M1BZ56|M1BZ56_SOLTU Universal stress protein OS=Solanum tuberosum OX=4113 GN=102605897 PE=4 SV=1
NaN	NaN	NaN	NaN	NaN	NaN	NaN	NaN	NaN	NaN	NaN	NaN	NaN	NaN	NaN	NaN	NaN	NaN	NaN	NaN	NaN	22.0899	NaN	NaN				2	2	2	16.6	16.6	16.6	36.453	0.0006734	2.5252	18168000	2	tr|M1D527|M1D527_SOLTU;tr|M1D526|M1D526_SOLTU	tr|M1D527|M1D527_SOLTU;tr|M1D526|M1D526_SOLTU	1659	tr|M1D527|M1D527_SOLTU Binding protein OS=Solanum tuberosum OX=4113 GN=102590017 PE=4 SV=1;tr|M1D526|M1D526_SOLTU Binding protein OS=Solanum tuberosum OX=4113 GN=102590017 PE=4 SV=1
NaN	NaN	NaN	NaN	NaN	NaN	NaN	NaN	NaN	NaN	NaN	NaN	NaN	22.231	NaN	NaN	NaN	NaN	NaN	NaN	NaN	NaN	NaN	NaN				2	2	2	16.8	16.8	16.8	17.248	0.00066357	2.4123	42324000	6	tr|M0ZMK7|M0ZMK7_SOLTU;tr|M0ZMK5|M0ZMK5_SOLTU;sp|P17642|PRS2_SOLTU;sp|P17641|PRS1_SOLTU;tr|M0ZMK6|M0ZMK6_SOLTU	tr|M0ZMK7|M0ZMK7_SOLTU;tr|M0ZMK5|M0ZMK5_SOLTU;sp|P17642|PRS2_SOLTU;sp|P17641|PRS1_SOLTU;tr|M0ZMK6|M0ZMK6_SOLTU	39	tr|M0ZMK7|M0ZMK7_SOLTU TSI-1 protein OS=Solanum tuberosum OX=4113 PE=3 SV=1;tr|M0ZMK5|M0ZMK5_SOLTU TSI-1 protein OS=Solanum tuberosum OX=4113 PE=3 SV=1;sp|P17642|PRS2_SOLTU Pathogenesis-related protein STH-2 OS=Solanum tuberosum OX=4113 GN=STH-2 PE=2 SV=1;
21.8033	22.8677	NaN	NaN	23.2721	NaN	NaN	NaN	23.3485	NaN	NaN	22.3632	22.4764	NaN	NaN	NaN	23.0787	NaN	NaN	NaN	NaN	NaN	NaN	NaN				2	2	2	16.8	16.8	16.8	34.471	0	41.795	140910000	14	tr|M0ZH89|M0ZH89_SOLTU;tr|M0ZH90|M0ZH90_SOLTU	tr|M0ZH89|M0ZH89_SOLTU;tr|M0ZH90|M0ZH90_SOLTU	147	tr|M0ZH89|M0ZH89_SOLTU Nucleosome assembly protein 1 2 OS=Solanum tuberosum OX=4113 GN=102591576 PE=3 SV=1;tr|M0ZH90|M0ZH90_SOLTU Nucleosome assembly protein 1 2 OS=Solanum tuberosum OX=4113 GN=102591576 PE=3 SV=1
NaN	NaN	NaN	NaN	NaN	NaN	NaN	NaN	NaN	NaN	NaN	NaN	NaN	NaN	NaN	NaN	NaN	NaN	NaN	NaN	NaN	NaN	21.8464	NaN				2	2	2	16.9	16.9	16.9	18.287	0	4.1247	56104000	1	tr|M1CS40|M1CS40_SOLTU	tr|M1CS40|M1CS40_SOLTU	1511	tr|M1CS40|M1CS40_SOLTU Cytochrome c oxidase family protein OS=Solanum tuberosum OX=4113 GN=102590555 PE=4 SV=1
23.6452	22.7517	23.2555	23.736	23.2897	23.6	24.2227	23.9167	23.3711	24.426	24.3938	23.4329	23.7805	23.8879	23.5768	24.07	23.8952	24.4998	24.7508	23.665	23.7995	23.5439	23.8258	24.6324				3	3	2	17.1	17.1	4.9	30.687	0	16.528	533260000	49	tr|M1AWY0|M1AWY0_SOLTU;tr|M0ZG68|M0ZG68_SOLTU;tr|M1BV08|M1BV08_SOLTU	tr|M1AWY0|M1AWY0_SOLTU	760	tr|M1AWY0|M1AWY0_SOLTU Aquaporin PIP-type pTOM75 OS=Solanum tuberosum OX=4113 GN=102595835 PE=3 SV=1
NaN	21.366	NaN	NaN	NaN	NaN	NaN	NaN	NaN	NaN	NaN	21.4786	NaN	NaN	NaN	NaN	NaN	NaN	NaN	NaN	NaN	NaN	NaN	NaN				2	2	2	17.1	17.1	17.1	25.331	0	8.4185	42266000	8	tr|M1BDU1|M1BDU1_SOLTU	tr|M1BDU1|M1BDU1_SOLTU	956	tr|M1BDU1|M1BDU1_SOLTU Superoxide dismutase OS=Solanum tuberosum OX=4113 GN=102584005 PE=3 SV=1
NaN	NaN	NaN	NaN	NaN	NaN	25.0002	NaN	NaN	NaN	NaN	NaN	NaN	23.3653	27.2643	23.366	22.2801	23.0922	22.8082	22.0726	23.7991	25.7092	22.2656	23.0094				2	2	2	17.1	17.1	17.1	10.635	0	56.846	525950000	30	tr|M1D2Q6|M1D2Q6_SOLTU;tr|M1D2Q7|M1D2Q7_SOLTU;tr|M1D2Q8|M1D2Q8_SOLTU	tr|M1D2Q6|M1D2Q6_SOLTU;tr|M1D2Q7|M1D2Q7_SOLTU;tr|M1D2Q8|M1D2Q8_SOLTU	1635	tr|M1D2Q6|M1D2Q6_SOLTU Non-specific lipid-transfer protein OS=Solanum tuberosum OX=4113 GN=102588833 PE=3 SV=1;tr|M1D2Q7|M1D2Q7_SOLTU Non-specific lipid-transfer protein OS=Solanum tuberosum OX=4113 GN=102588833 PE=3 SV=1;tr|M1D2Q8|M1D2Q8_SOLTU Non-specifi
22.0089	21.184	21.7809	21.845	21.7057	23.3939	22.3886	NaN	21.9739	22.5243	22.9933	NaN	21.9127	22.1397	22.9154	22.3311	22.0239	NaN	22.5935	NaN	NaN	22.1342	21.7413	NaN				2	2	2	17.4	17.4	17.4	15.028	0	5.076	153880000	6	tr|M1CHX0|M1CHX0_SOLTU	tr|M1CHX0|M1CHX0_SOLTU	1389	tr|M1CHX0|M1CHX0_SOLTU Electron transporter OS=Solanum tuberosum OX=4113 GN=102606005 PE=4 SV=1
NaN	NaN	NaN	NaN	NaN	NaN	NaN	NaN	22.0931	NaN	NaN	NaN	NaN	NaN	NaN	NaN	NaN	NaN	NaN	NaN	NaN	NaN	NaN	NaN				2	2	2	17.6	17.6	17.6	22.814	0	3.6234	46487000	6	sp|P92792|TOM20_SOLTU	sp|P92792|TOM20_SOLTU	86	sp|P92792|TOM20_SOLTU Mitochondrial import receptor subunit TOM20 OS=Solanum tuberosum OX=4113 GN=TOM20 PE=1 SV=1
NaN	NaN	NaN	NaN	NaN	NaN	NaN	NaN	21.3797	NaN	NaN	NaN	NaN	NaN	NaN	NaN	NaN	NaN	NaN	NaN	NaN	NaN	NaN	NaN				11	2	2	62	17.6	17.6	15.685	0	8.0612	135090000	4	tr|M1AAN4|M1AAN4_SOLTU;tr|Q2XTD8|Q2XTD8_SOLTU	tr|M1AAN4|M1AAN4_SOLTU;tr|Q2XTD8|Q2XTD8_SOLTU	506	tr|M1AAN4|M1AAN4_SOLTU Histone H2B OS=Solanum tuberosum OX=4113 GN=107057692 PE=3 SV=1;tr|Q2XTD8|Q2XTD8_SOLTU Histone H2B OS=Solanum tuberosum OX=4113 GN=102593129 PE=2 SV=1
NaN	19.9401	NaN	NaN	NaN	NaN	NaN	NaN	NaN	NaN	NaN	NaN	NaN	NaN	NaN	NaN	NaN	NaN	NaN	NaN	NaN	NaN	NaN	NaN				2	2	2	17.6	17.6	17.6	16.777	0	2.7477	28637000	2	tr|M1BK34|M1BK34_SOLTU;tr|M1BK32|M1BK32_SOLTU;tr|M1BK33|M1BK33_SOLTU;tr|M1BK35|M1BK35_SOLTU	tr|M1BK34|M1BK34_SOLTU;tr|M1BK32|M1BK32_SOLTU;tr|M1BK33|M1BK33_SOLTU;tr|M1BK35|M1BK35_SOLTU	1019	tr|M1BK34|M1BK34_SOLTU Germin-like protein OS=Solanum tuberosum OX=4113 PE=3 SV=1;tr|M1BK32|M1BK32_SOLTU Germin-like protein OS=Solanum tuberosum OX=4113 PE=3 SV=1;tr|M1BK33|M1BK33_SOLTU Germin-like protein OS=Solanum tuberosum OX=4113 PE=3 SV=1;tr|M1BK35|
NaN	22.5714	NaN	NaN	NaN	23.1578	22.8751	NaN	22.2434	NaN	NaN	22.9164	NaN	22.6395	22.9455	NaN	NaN	NaN	NaN	NaN	NaN	22.2104	NaN	NaN				6	2	2	26.7	17.6	17.6	14.157	0	4.9234	183990000	21	tr|M1CE12|M1CE12_SOLTU;tr|M1BD69|M1BD69_SOLTU;tr|M1CJS2|M1CJS2_SOLTU	tr|M1CE12|M1CE12_SOLTU	1344	tr|M1CE12|M1CE12_SOLTU Profilin OS=Solanum tuberosum OX=4113 PE=3 SV=1
21.9343	21.9167	22.0544	21.8244	21.5608	21.4991	21.3468	21.829	21.3388	21.8383	22.1804	21.6066	22.211	23.5485	22.5012	23.5272	22.3283	22.9492	23.0874	22.1476	22.1517	20.5026	22.8686	23.729				3	3	2	17.8	17.8	5.6	30.662	0	17.952	181400000	25	tr|M1C8M4|M1C8M4_SOLTU	tr|M1C8M4|M1C8M4_SOLTU	1287	tr|M1C8M4|M1C8M4_SOLTU Major intrinsic protein 2 OS=Solanum tuberosum OX=4113 GN=102596028 PE=3 SV=1
22.0038	22.9283	22.493	22.1401	22.4981	23.3492	22.8437	NaN	21.9924	22.0516	22.8668	22.3596	22.0225	22.3252	21.2972	22.5878	21.9377	22.0115	22.492	22.0367	22.2555	22.3843	21.2356	22.4081				2	2	2	17.9	17.9	17.9	13.573	0	6.587	203040000	20	tr|M1BT01|M1BT01_SOLTU	tr|M1BT01|M1BT01_SOLTU	1101	tr|M1BT01|M1BT01_SOLTU Nuclear transport factor OS=Solanum tuberosum OX=4113 GN=102578813 PE=4 SV=1
NaN	20.5785	NaN	NaN	NaN	20.4878	NaN	NaN	NaN	21.1498	NaN	NaN	NaN	NaN	NaN	NaN	NaN	NaN	NaN	NaN	NaN	NaN	NaN	NaN				2	2	2	18	18	18	27.026	0	3.6186	25945000	2	tr|M1D7P3|M1D7P3_SOLTU;tr|M1D7P2|M1D7P2_SOLTU;tr|M1D7P1|M1D7P1_SOLTU;sp|P52578|IFRH_SOLTU	tr|M1D7P3|M1D7P3_SOLTU;tr|M1D7P2|M1D7P2_SOLTU;tr|M1D7P1|M1D7P1_SOLTU;sp|P52578|IFRH_SOLTU	72	tr|M1D7P3|M1D7P3_SOLTU Isoflavone reductase homolog OS=Solanum tuberosum OX=4113 PE=4 SV=1;tr|M1D7P2|M1D7P2_SOLTU Isoflavone reductase homolog OS=Solanum tuberosum OX=4113 PE=4 SV=1;tr|M1D7P1|M1D7P1_SOLTU Isoflavone reductase homolog OS=Solanum tuberosum O
23.4404	21.6483	21.7559	22.5665	22.7601	21.9877	NaN	NaN	22.3125	22.5247	NaN	21.5949	23.6017	23.9307	23.1191	23.3725	23.4644	23.5215	23.1348	22.6444	23.1214	22.8287	22.6432	23.5589				2	2	2	18.1	18.1	18.1	20.279	0	16.434	244780000	29	tr|M0ZRA8|M0ZRA8_SOLTU	tr|M0ZRA8|M0ZRA8_SOLTU	274	tr|M0ZRA8|M0ZRA8_SOLTU PRA1 family protein OS=Solanum tuberosum OX=4113 GN=102592193 PE=3 SV=1
22.1848	21.9027	22.0515	22.2997	21.9922	21.5058	NaN	22.0985	22.4532	22.1604	NaN	NaN	NaN	NaN	NaN	NaN	22.1524	NaN	NaN	NaN	NaN	NaN	22.199	21.861				6	2	2	34	18.2	18.2	22.648	0	9.3913	122570000	12	tr|M1BB74|M1BB74_SOLTU	tr|M1BB74|M1BB74_SOLTU	921	tr|M1BB74|M1BB74_SOLTU Small GTP-binding protein OS=Solanum tuberosum OX=4113 GN=102587256 PE=4 SV=1
20.7852	23.7022	24.7805	24.9587	22.4788	24.8779	23.3123	24.9579	23.6671	24.0648	25.2775	22.9781	22.3816	25.1333	25.9254	25.9508	22.9487	23.9952	24.896	23.9305	25.6058	23.7344	24.768	23.692				2	2	2	18.4	18.4	18.4	15.275	0	15.729	838160000	52	tr|M1AQ00|M1AQ00_SOLTU	tr|M1AQ00|M1AQ00_SOLTU	671	tr|M1AQ00|M1AQ00_SOLTU Superoxide dismutase [Cu-Zn] OS=Solanum tuberosum OX=4113 PE=3 SV=1
NaN	NaN	NaN	NaN	NaN	NaN	NaN	NaN	19.6063	NaN	NaN	NaN	NaN	NaN	NaN	NaN	NaN	NaN	NaN	NaN	NaN	NaN	NaN	NaN				2	2	2	18.4	18.4	18.4	9.806	0	3.7412	48216000	4	tr|M1C5A1|M1C5A1_SOLTU	tr|M1C5A1|M1C5A1_SOLTU	1240	tr|M1C5A1|M1C5A1_SOLTU ATPase inhibitor OS=Solanum tuberosum OX=4113 GN=102582502 PE=3 SV=1
NaN	NaN	NaN	NaN	NaN	NaN	23.8574	NaN	NaN	NaN	NaN	NaN	NaN	NaN	NaN	NaN	NaN	NaN	NaN	NaN	NaN	NaN	NaN	NaN				9	2	2	43	18.6	18.6	26.068	0	15.01	300990000	13	tr|M1AKV3|M1AKV3_SOLTU;tr|M1AKV2|M1AKV2_SOLTU	tr|M1AKV3|M1AKV3_SOLTU;tr|M1AKV2|M1AKV2_SOLTU	629	tr|M1AKV3|M1AKV3_SOLTU Proteasome subunit alpha type OS=Solanum tuberosum OX=4113 GN=102599627 PE=3 SV=1;tr|M1AKV2|M1AKV2_SOLTU Proteasome endopeptidase complex OS=Solanum tuberosum OX=4113 GN=102599627 PE=3 SV=1
NaN	20.1542	NaN	NaN	NaN	NaN	NaN	NaN	NaN	NaN	NaN	NaN	NaN	NaN	NaN	NaN	NaN	NaN	NaN	NaN	NaN	NaN	NaN	NaN				2	2	2	18.7	18.7	18.7	18.139	0	3.4253	23877000	2	tr|M0ZSR5|M0ZSR5_SOLTU	tr|M0ZSR5|M0ZSR5_SOLTU	301	tr|M0ZSR5|M0ZSR5_SOLTU USP OS=Solanum tuberosum OX=4113 GN=102603140 PE=4 SV=1
NaN	NaN	NaN	NaN	NaN	NaN	21.3572	NaN	NaN	NaN	NaN	NaN	NaN	NaN	NaN	NaN	NaN	NaN	NaN	NaN	NaN	NaN	NaN	NaN				4	2	2	28.3	18.9	18.9	24.673	0	3.3262	62615000	2	tr|M0ZPG9|M0ZPG9_SOLTU;tr|M0ZPH0|M0ZPH0_SOLTU	tr|M0ZPG9|M0ZPG9_SOLTU	254	tr|M0ZPG9|M0ZPG9_SOLTU Glutathione S-transferase omega OS=Solanum tuberosum OX=4113 PE=4 SV=1
NaN	20.5582	20.3735	NaN	NaN	20.2991	NaN	NaN	20.2567	NaN	NaN	21.9454	20.4509	NaN	20.5411	NaN	NaN	NaN	NaN	NaN	NaN	NaN	NaN	NaN				2	2	2	18.9	18.9	18.9	18.554	0	4.7513	39457000	3	tr|M1A3E0|M1A3E0_SOLTU;tr|M1A3D9|M1A3D9_SOLTU;sp|Q8H9D2|NQR_SOLTU	tr|M1A3E0|M1A3E0_SOLTU;tr|M1A3D9|M1A3D9_SOLTU;sp|Q8H9D2|NQR_SOLTU	435	tr|M1A3E0|M1A3E0_SOLTU NAD(P)H dehydrogenase (quinone) OS=Solanum tuberosum OX=4113 GN=102582189 PE=4 SV=1;tr|M1A3D9|M1A3D9_SOLTU NAD(P)H dehydrogenase (quinone) OS=Solanum tuberosum OX=4113 GN=102582189 PE=4 SV=1;sp|Q8H9D2|NQR_SOLTU NAD(P)H:quinone oxidor
NaN	21.4521	NaN	NaN	NaN	NaN	NaN	NaN	NaN	NaN	NaN	NaN	NaN	21.7644	NaN	NaN	NaN	NaN	NaN	NaN	NaN	NaN	NaN	NaN				2	2	2	19.1	19.1	19.1	17.334	0	3.496	109540000	4	tr|Q2PYX5|Q2PYX5_SOLTU;tr|M0ZLF5|M0ZLF5_SOLTU;tr|Q3HRZ2|Q3HRZ2_SOLTU;tr|M1BJA1|M1BJA1_SOLTU;tr|M1BJL0|M1BJL0_SOLTU	tr|Q2PYX5|Q2PYX5_SOLTU;tr|M0ZLF5|M0ZLF5_SOLTU;tr|Q3HRZ2|Q3HRZ2_SOLTU;tr|M1BJA1|M1BJA1_SOLTU;tr|M1BJL0|M1BJL0_SOLTU	198	tr|Q2PYX5|Q2PYX5_SOLTU Ubiquitin carrier protein OS=Solanum tuberosum OX=4113 GN=102577800 PE=2 SV=1;tr|M0ZLF5|M0ZLF5_SOLTU Ubiquitin carrier protein OS=Solanum tuberosum OX=4113 PE=3 SV=1;tr|Q3HRZ2|Q3HRZ2_SOLTU Putative ubiquitin conjugating enzyme OS=Sol
NaN	NaN	NaN	NaN	NaN	NaN	NaN	NaN	NaN	NaN	22.393	NaN	NaN	NaN	NaN	NaN	21.8052	NaN	NaN	21.9168	NaN	NaN	NaN	22.5123				2	2	2	19.2	19.2	19.2	14.018	0	3.4793	66873000	7	tr|M1BYR1|M1BYR1_SOLTU	tr|M1BYR1|M1BYR1_SOLTU	1170	tr|M1BYR1|M1BYR1_SOLTU Thioredoxin h OS=Solanum tuberosum OX=4113 GN=102602362 PE=4 SV=1
21.7004	22.3235	22.1361	21.3854	22.8954	20.8095	21.2238	NaN	21.8945	21.2389	NaN	22.545	21.7664	20.9752	21.4546	20.9746	21.0748	NaN	NaN	21.0544	NaN	21.2559	20.9739	20.5445				2	2	2	19.5	19.5	19.5	14.777	0	11.213	139210000	10	tr|M0ZTN3|M0ZTN3_SOLTU;tr|M0ZTN2|M0ZTN2_SOLTU;tr|M0ZTN4|M0ZTN4_SOLTU	tr|M0ZTN3|M0ZTN3_SOLTU;tr|M0ZTN2|M0ZTN2_SOLTU;tr|M0ZTN4|M0ZTN4_SOLTU	314	tr|M0ZTN3|M0ZTN3_SOLTU Elicitor-responsive protein OS=Solanum tuberosum OX=4113 GN=102586753 PE=4 SV=1;tr|M0ZTN2|M0ZTN2_SOLTU Elicitor-responsive protein OS=Solanum tuberosum OX=4113 GN=102586753 PE=4 SV=1;tr|M0ZTN4|M0ZTN4_SOLTU Elicitor-responsive protein
NaN	NaN	NaN	NaN	NaN	NaN	NaN	NaN	19.8696	NaN	NaN	NaN	NaN	NaN	NaN	NaN	NaN	NaN	NaN	NaN	NaN	NaN	NaN	NaN				2	2	2	19.5	19.5	19.5	12.153	0	3.2098	44255000	1	tr|M1CYN2|M1CYN2_SOLTU;tr|M1CYN3|M1CYN3_SOLTU	tr|M1CYN2|M1CYN2_SOLTU;tr|M1CYN3|M1CYN3_SOLTU	1587	tr|M1CYN2|M1CYN2_SOLTU Nuclear transport factor OS=Solanum tuberosum OX=4113 GN=102587687 PE=4 SV=1;tr|M1CYN3|M1CYN3_SOLTU Nuclear transport factor OS=Solanum tuberosum OX=4113 GN=102587687 PE=4 SV=1
19.8071	21.1319	20.1391	NaN	20.2842	20.2758	NaN	NaN	NaN	NaN	NaN	21.7538	NaN	NaN	20.3221	NaN	NaN	NaN	NaN	NaN	NaN	NaN	NaN	NaN				2	2	2	19.6	19.6	19.6	20.534	0	6.9762	39839000	6	tr|M0ZRQ9|M0ZRQ9_SOLTU;tr|M0ZTR8|M0ZTR8_SOLTU;tr|M1D789|M1D789_SOLTU	tr|M0ZRQ9|M0ZRQ9_SOLTU;tr|M0ZTR8|M0ZTR8_SOLTU;tr|M1D789|M1D789_SOLTU	278	tr|M0ZRQ9|M0ZRQ9_SOLTU Coatomer subunit zeta OS=Solanum tuberosum OX=4113 GN=102583032 PE=3 SV=1;tr|M0ZTR8|M0ZTR8_SOLTU Coatomer subunit zeta OS=Solanum tuberosum OX=4113 GN=102591694 PE=3 SV=1;tr|M1D789|M1D789_SOLTU Coatomer subunit zeta OS=Solanum tubero
NaN	NaN	NaN	NaN	NaN	21.8559	NaN	NaN	NaN	NaN	NaN	NaN	NaN	NaN	NaN	NaN	NaN	NaN	NaN	NaN	NaN	NaN	NaN	NaN				2	2	2	19.6	19.6	19.6	24.587	0	6.9893	47401000	2	tr|M1C4F3|M1C4F3_SOLTU;tr|M1C4F2|M1C4F2_SOLTU	tr|M1C4F3|M1C4F3_SOLTU;tr|M1C4F2|M1C4F2_SOLTU	1228	tr|M1C4F3|M1C4F3_SOLTU 41 kD chloroplast nucleoid DNA binding protein (CND41) OS=Solanum tuberosum OX=4113 GN=102595513 PE=3 SV=1;tr|M1C4F2|M1C4F2_SOLTU 41 kD chloroplast nucleoid DNA binding protein (CND41) OS=Solanum tuberosum OX=4113 GN=102595513 PE=3 S
23.0708	22.3897	23.0607	22.3601	22.876	21.6198	22.1217	22.1789	22.7649	22.4465	NaN	21.6634	21.8563	21.7589	NaN	21.8955	22.0187	21.9569	21.8697	22.3058	21.7851	21.4186	21.9067	21.4499				2	2	2	20	20	20	14.024	0	5.6357	175160000	16	tr|M1CRX9|M1CRX9_SOLTU;tr|M1CRY0|M1CRY0_SOLTU	tr|M1CRX9|M1CRX9_SOLTU;tr|M1CRY0|M1CRY0_SOLTU	1507	tr|M1CRX9|M1CRX9_SOLTU Monothiol glutaredoxin-4 OS=Solanum tuberosum OX=4113 GN=102591260 PE=3 SV=1;tr|M1CRY0|M1CRY0_SOLTU Monothiol glutaredoxin-4 OS=Solanum tuberosum OX=4113 GN=102591260 PE=3 SV=1
21.5263	20.9674	21.1481	21.9	21.173	20.4984	20.8992	21.8833	20.9454	22.2396	21.8508	20.669	22.1046	21.3188	21.1921	21.515	22.1012	21.6522	21.5948	22.2517	21.2208	21.4673	21.6654	21.7506				2	2	2	20	20	20	20.308	0	21.374	110590000	12	tr|M1D782|M1D782_SOLTU	tr|M1D782|M1D782_SOLTU	1687	tr|M1D782|M1D782_SOLTU CID5/IPD1 OS=Solanum tuberosum OX=4113 GN=102581122 PE=4 SV=1
NaN	NaN	NaN	NaN	NaN	NaN	NaN	NaN	NaN	NaN	NaN	NaN	NaN	NaN	22.3061	21.6039	21.4111	NaN	NaN	NaN	NaN	NaN	NaN	NaN				2	2	2	20.5	20.5	20.5	18.754	0.00063291	2.009	45737000	3	tr|M1A9A1|M1A9A1_SOLTU	tr|M1A9A1|M1A9A1_SOLTU	493	tr|M1A9A1|M1A9A1_SOLTU Subunit A of ferredoxin-thioredoxin-reductase OS=Solanum tuberosum OX=4113 GN=102583051 PE=4 SV=1
NaN	NaN	20.9155	22.075	NaN	23.4035	22.3973	22.4088	21.2929	22.1686	22.3691	NaN	21.8878	21.5483	21.5194	22.1873	NaN	22.1621	21.9103	22.0307	21.7111	22.0252	NaN	NaN				2	2	2	20.9	20.9	20.9	7.222	0	4.376	104750000	5	tr|M1D3E9|M1D3E9_SOLTU	tr|M1D3E9|M1D3E9_SOLTU	1640	tr|M1D3E9|M1D3E9_SOLTU 4F5 protein family protein OS=Solanum tuberosum OX=4113 GN=102603841 PE=3 SV=1
NaN	22.0051	21.626	NaN	NaN	NaN	NaN	NaN	21.9014	NaN	NaN	21.8866	21.7174	21.1478	21.5374	NaN	NaN	NaN	NaN	NaN	NaN	21.346	NaN	NaN				2	2	2	21.1	21.1	21.1	21.546	0	4.2932	82119000	6	tr|M1A515|M1A515_SOLTU;tr|M1BYE0|M1BYE0_SOLTU;tr|M1A512|M1A512_SOLTU;tr|M1BYE2|M1BYE2_SOLTU;tr|M1A513|M1A513_SOLTU	tr|M1A515|M1A515_SOLTU;tr|M1BYE0|M1BYE0_SOLTU;tr|M1A512|M1A512_SOLTU;tr|M1BYE2|M1BYE2_SOLTU;tr|M1A513|M1A513_SOLTU	458	tr|M1A515|M1A515_SOLTU Phosphomannomutase OS=Solanum tuberosum OX=4113 PE=3 SV=1;tr|M1BYE0|M1BYE0_SOLTU Phosphomannomutase OS=Solanum tuberosum OX=4113 GN=102589310 PE=3 SV=1;tr|M1A512|M1A512_SOLTU Phosphomannomutase OS=Solanum tuberosum OX=4113 PE=3 SV=1;
NaN	NaN	NaN	NaN	NaN	NaN	NaN	NaN	NaN	NaN	NaN	22.1455	NaN	NaN	22.2357	NaN	22.4579	NaN	NaN	NaN	NaN	22.3428	NaN	22.5564				2	2	2	21.6	21.6	21.6	17.571	0	5.9021	110430000	7	tr|M1AMB4|M1AMB4_SOLTU;tr|M1AMB5|M1AMB5_SOLTU	tr|M1AMB4|M1AMB4_SOLTU;tr|M1AMB5|M1AMB5_SOLTU	646	tr|M1AMB4|M1AMB4_SOLTU Cinnamoyl-CoA reductase OS=Solanum tuberosum OX=4113 GN=102577831 PE=4 SV=1;tr|M1AMB5|M1AMB5_SOLTU Cinnamoyl-CoA reductase OS=Solanum tuberosum OX=4113 GN=102577831 PE=4 SV=1
NaN	NaN	22.8619	NaN	NaN	NaN	NaN	NaN	NaN	NaN	NaN	NaN	NaN	NaN	NaN	NaN	NaN	NaN	NaN	NaN	NaN	NaN	NaN	NaN				2	2	2	21.6	21.6	21.6	14.056	0.00065617	2.2964	86291000	6	tr|M1D4J4|M1D4J4_SOLTU;tr|M1D4J2|M1D4J2_SOLTU	tr|M1D4J4|M1D4J4_SOLTU;tr|M1D4J2|M1D4J2_SOLTU	1655	tr|M1D4J4|M1D4J4_SOLTU 60S ribosomal protein L22-3 OS=Solanum tuberosum OX=4113 GN=102600412 PE=3 SV=1;tr|M1D4J2|M1D4J2_SOLTU 60S ribosomal protein L22 OS=Solanum tuberosum OX=4113 GN=102600083 PE=3 SV=1
22.7639	22.5822	22.5972	22.378	22.9612	21.7294	22.5772	22.3908	22.2029	22.0256	22.4226	22.503	21.9737	22.5693	22.0046	21.9404	22.2073	22.6327	22.312	22.1	22.7231	22.0905	22.3026	22.0134				4	4	2	21.7	21.7	13.4	29.402	0	6.4832	204510000	12	tr|M0ZPM9|M0ZPM9_SOLTU	tr|M0ZPM9|M0ZPM9_SOLTU	256	tr|M0ZPM9|M0ZPM9_SOLTU 34 kDa outer mitochondrial membrane protein porin OS=Solanum tuberosum OX=4113 GN=102577832 PE=3 SV=1
NaN	22.0433	NaN	NaN	22.1303	NaN	NaN	NaN	NaN	NaN	NaN	22.394	NaN	NaN	22.0619	NaN	NaN	NaN	NaN	NaN	NaN	NaN	NaN	NaN				2	2	2	21.9	21.9	21.9	14.808	0.00068213	2.6845	103610000	4	tr|M1BPS2|M1BPS2_SOLTU	tr|M1BPS2|M1BPS2_SOLTU	1064	tr|M1BPS2|M1BPS2_SOLTU Prefoldin subunit 4 OS=Solanum tuberosum OX=4113 GN=102582738 PE=3 SV=1
21.7243	20.5135	21.7888	22.4092	21.4617	21.7247	21.9577	22.6208	21.5323	23.5551	22.7101	NaN	21.3313	21.4288	NaN	21.5871	21.7907	22.3791	22.2867	21.891	21.6135	21.3674	21.7505	22.2259				2	2	2	22	22	22	18.421	0	8.3068	124920000	18	tr|M1C883|M1C883_SOLTU	tr|M1C883|M1C883_SOLTU	1277	tr|M1C883|M1C883_SOLTU Ubiquitin interaction motif-containing protein OS=Solanum tuberosum OX=4113 PE=4 SV=1
22.6105	23.4977	22.3141	NaN	22.0622	21.9476	NaN	NaN	22.0182	NaN	NaN	23.3231	22.0176	NaN	NaN	NaN	21.9745	NaN	NaN	NaN	NaN	NaN	NaN	NaN				5	5	2	22.4	22.4	9.4	38.819	0	16.894	157030000	9	tr|M1BBJ6|M1BBJ6_SOLTU	tr|M1BBJ6|M1BBJ6_SOLTU	929	tr|M1BBJ6|M1BBJ6_SOLTU Cinnamyl alcohol dehydrogenase OS=Solanum tuberosum OX=4113 GN=102595669 PE=3 SV=1
NaN	NaN	NaN	NaN	NaN	NaN	NaN	NaN	NaN	NaN	NaN	23.2162	NaN	NaN	NaN	NaN	NaN	NaN	NaN	NaN	NaN	NaN	NaN	NaN				6	2	2	37.1	22.7	22.7	13.863	0	5.7307	38380000	2	tr|M1CC94|M1CC94_SOLTU;tr|M1BZ05|M1BZ05_SOLTU	tr|M1CC94|M1CC94_SOLTU;tr|M1BZ05|M1BZ05_SOLTU	1173	tr|M1CC94|M1CC94_SOLTU Histone H2A OS=Solanum tuberosum OX=4113 GN=102582157 PE=3 SV=1;tr|M1BZ05|M1BZ05_SOLTU Histone H2A OS=Solanum tuberosum OX=4113 GN=102586233 PE=3 SV=1
NaN	NaN	NaN	NaN	NaN	NaN	NaN	NaN	NaN	NaN	NaN	22.6657	NaN	NaN	NaN	NaN	NaN	NaN	NaN	NaN	NaN	NaN	NaN	NaN				2	2	2	22.8	22.8	22.8	18.758	0	19.196	43285000	4	tr|M1CSG7|M1CSG7_SOLTU	tr|M1CSG7|M1CSG7_SOLTU	1521	tr|M1CSG7|M1CSG7_SOLTU Cytochrome c oxidase family protein OS=Solanum tuberosum OX=4113 GN=102606298 PE=4 SV=1
21.8148	21.0836	22.0618	22.1056	21.3383	21.8076	22.2833	22.6561	21.5517	22.3017	22.6182	21.8611	21.7432	21.8068	21.4293	21.7337	21.6422	22.1409	21.6651	22.4392	21.6755	22.0576	22.2094	22.1007				2	2	2	22.9	22.9	22.9	13.749	0	39.72	143700000	16	tr|M0ZMR8|M0ZMR8_SOLTU	tr|M0ZMR8|M0ZMR8_SOLTU	225	tr|M0ZMR8|M0ZMR8_SOLTU Glycine-rich protein 2 OS=Solanum tuberosum OX=4113 PE=4 SV=1
NaN	NaN	NaN	NaN	NaN	NaN	NaN	NaN	22.9292	NaN	NaN	NaN	NaN	NaN	NaN	NaN	NaN	NaN	NaN	NaN	NaN	NaN	NaN	NaN				2	2	2	23.2	23.2	23.2	11.031	0	10.475	300390000	26	tr|M0ZNS6|M0ZNS6_SOLTU;tr|M0ZN48|M0ZN48_SOLTU;tr|M1B077|M1B077_SOLTU	tr|M0ZNS6|M0ZNS6_SOLTU;tr|M0ZN48|M0ZN48_SOLTU;tr|M1B077|M1B077_SOLTU	231	tr|M0ZNS6|M0ZNS6_SOLTU Protein synthesis initiation factor OS=Solanum tuberosum OX=4113 GN=102581050 PE=3 SV=1;tr|M0ZN48|M0ZN48_SOLTU Protein synthesis initiation factor OS=Solanum tuberosum OX=4113 GN=102581050 PE=3 SV=1;tr|M1B077|M1B077_SOLTU Protein syn
NaN	NaN	21.3228	21.7242	NaN	NaN	NaN	NaN	NaN	NaN	23.5722	NaN	NaN	NaN	NaN	NaN	NaN	NaN	NaN	NaN	NaN	NaN	NaN	NaN				2	2	2	23.2	23.2	23.2	19.155	0	4.0323	79266000	3	tr|M1AU92|M1AU92_SOLTU;tr|M1AU93|M1AU93_SOLTU	tr|M1AU92|M1AU92_SOLTU;tr|M1AU93|M1AU93_SOLTU	725	tr|M1AU92|M1AU92_SOLTU ATP binding protein OS=Solanum tuberosum OX=4113 PE=4 SV=1;tr|M1AU93|M1AU93_SOLTU ATP binding protein OS=Solanum tuberosum OX=4113 PE=4 SV=1
22.2993	NaN	21.4262	NaN	NaN	21.1801	NaN	NaN	22.6451	22.1614	NaN	21.5468	21.7946	22.1884	21.6333	NaN	22.2293	22.5738	NaN	22.2494	22.3445	NaN	NaN	23.1987				2	2	2	23.3	23.3	23.3	10.384	0	4.4947	108270000	9	tr|M1C9M8|M1C9M8_SOLTU	tr|M1C9M8|M1C9M8_SOLTU	1296	tr|M1C9M8|M1C9M8_SOLTU B12D protein OS=Solanum tuberosum OX=4113 GN=102605944 PE=4 SV=1
NaN	21.4527	22.0342	21.9901	NaN	NaN	NaN	NaN	20.2764	NaN	NaN	NaN	NaN	NaN	NaN	NaN	NaN	NaN	NaN	NaN	NaN	NaN	NaN	NaN				2	2	2	23.8	23.8	23.8	8.4508	0	6.3815	48614000	7	tr|M1A9W3|M1A9W3_SOLTU	tr|M1A9W3|M1A9W3_SOLTU	497	tr|M1A9W3|M1A9W3_SOLTU Protein transport protein Sec61 subunit beta OS=Solanum tuberosum OX=4113 GN=102591878 PE=3 SV=1
NaN	NaN	NaN	NaN	NaN	NaN	NaN	NaN	NaN	NaN	NaN	NaN	NaN	NaN	NaN	23.4581	NaN	21.3794	NaN	NaN	NaN	NaN	NaN	NaN				2	2	2	23.9	23.9	23.9	9.2612	0	2.8413	46152000	5	tr|M1ATD2|M1ATD2_SOLTU	tr|M1ATD2|M1ATD2_SOLTU	715	tr|M1ATD2|M1ATD2_SOLTU Protein LE25 OS=Solanum tuberosum OX=4113 GN=102605148 PE=3 SV=1
NaN	NaN	NaN	NaN	NaN	NaN	NaN	NaN	NaN	NaN	NaN	21.252	NaN	NaN	NaN	NaN	NaN	NaN	NaN	NaN	NaN	NaN	NaN	NaN				2	2	2	24.4	24.4	24.4	9.2547	0.00065317	2.2663	18458000	2	tr|M1BY28|M1BY28_SOLTU	tr|M1BY28|M1BY28_SOLTU	1166	tr|M1BY28|M1BY28_SOLTU Uncharacterized protein OS=Solanum tuberosum OX=4113 PE=4 SV=1
NaN	21.2745	NaN	NaN	NaN	20.809	NaN	NaN	21.37	NaN	NaN	22.2118	NaN	NaN	NaN	NaN	NaN	NaN	NaN	NaN	NaN	NaN	NaN	NaN				2	2	2	25	25	25	9.6689	0	5.7013	72483000	7	tr|M1AQP4|M1AQP4_SOLTU;tr|M1D699|M1D699_SOLTU	tr|M1AQP4|M1AQP4_SOLTU;tr|M1D699|M1D699_SOLTU	681	tr|M1AQP4|M1AQP4_SOLTU Protein phosphatase 2C OS=Solanum tuberosum OX=4113 PE=4 SV=1;tr|M1D699|M1D699_SOLTU Protein phosphatase 2c OS=Solanum tuberosum OX=4113 PE=4 SV=1
NaN	NaN	NaN	NaN	NaN	21.4926	NaN	NaN	NaN	NaN	NaN	21.6238	NaN	NaN	NaN	NaN	NaN	NaN	NaN	NaN	NaN	NaN	NaN	NaN				2	2	2	25	25	25	10.795	0.000668	2.4583	39447000	6	tr|M1B6V6|M1B6V6_SOLTU;tr|M1ASE9|M1ASE9_SOLTU	tr|M1B6V6|M1B6V6_SOLTU;tr|M1ASE9|M1ASE9_SOLTU	701	tr|M1B6V6|M1B6V6_SOLTU Steroid binding protein OS=Solanum tuberosum OX=4113 GN=102598454 PE=4 SV=1;tr|M1ASE9|M1ASE9_SOLTU Steroid binding protein OS=Solanum tuberosum OX=4113 GN=102583872 PE=4 SV=1
22.3764	21.2386	NaN	NaN	NaN	NaN	NaN	NaN	21.9617	NaN	NaN	NaN	22.5199	NaN	NaN	22.7368	22.5124	22.6859	22.8756	22.986	22.645	22.1065	21.7924	22.8995				3	3	2	25.3	25.3	18.2	19.758	0	4.873	122180000	11	tr|M1CQ83|M1CQ83_SOLTU	tr|M1CQ83|M1CQ83_SOLTU	1482	tr|M1CQ83|M1CQ83_SOLTU RAB6-interacting golgin OS=Solanum tuberosum OX=4113 GN=102599315 PE=3 SV=1
NaN	NaN	NaN	NaN	NaN	NaN	NaN	NaN	NaN	NaN	NaN	NaN	NaN	NaN	22.7773	NaN	NaN	NaN	NaN	NaN	NaN	NaN	NaN	NaN				2	2	2	25.4	25.4	25.4	15.982	0.00067705	2.5938	14343000	4	tr|M1CF69|M1CF69_SOLTU;tr|M1CF68|M1CF68_SOLTU	tr|M1CF69|M1CF69_SOLTU;tr|M1CF68|M1CF68_SOLTU	1353	tr|M1CF69|M1CF69_SOLTU NtPRp27 OS=Solanum tuberosum OX=4113 GN=102601131 PE=4 SV=1;tr|M1CF68|M1CF68_SOLTU NtPRp27 OS=Solanum tuberosum OX=4113 GN=102601131 PE=4 SV=1
NaN	22.3381	NaN	NaN	23.0025	NaN	21.9995	NaN	21.2685	NaN	NaN	22.7603	NaN	NaN	NaN	22.669	22.8444	NaN	NaN	23.1934	21.7324	22.5771	NaN	NaN				2	2	2	26.8	26.8	26.8	13.732	0	15.347	162970000	23	tr|M0ZII5|M0ZII5_SOLTU	tr|M0ZII5|M0ZII5_SOLTU	167	tr|M0ZII5|M0ZII5_SOLTU Hydrogen peroxide-induced 1 OS=Solanum tuberosum OX=4113 GN=102601715 PE=4 SV=1
NaN	21.917	22.04	NaN	22.3127	21.6956	21.2333	NaN	22.0273	NaN	NaN	22.3349	21.6678	NaN	20.4717	NaN	NaN	NaN	NaN	NaN	21.631	NaN	NaN	20.6269				2	2	2	27.1	27.1	27.1	7.9239	0	4.3003	114460000	9	tr|M1AIX7|M1AIX7_SOLTU;tr|M1CIJ0|M1CIJ0_SOLTU;tr|M1CTC7|M1CTC7_SOLTU	tr|M1AIX7|M1AIX7_SOLTU;tr|M1CIJ0|M1CIJ0_SOLTU;tr|M1CTC7|M1CTC7_SOLTU	610	tr|M1AIX7|M1AIX7_SOLTU ATP synthase epsilon chain, mitochondrial OS=Solanum tuberosum OX=4113 GN=102578499 PE=3 SV=1;tr|M1CIJ0|M1CIJ0_SOLTU ATP synthase epsilon subunit 1 OS=Solanum tuberosum OX=4113 PE=3 SV=1;tr|M1CTC7|M1CTC7_SOLTU ATP synthase epsilon ch
22.1196	22.2104	22.0438	21.795	NaN	21.783	21.74	NaN	22.1942	NaN	NaN	21.6351	21.9979	21.8075	NaN	21.9324	21.9243	21.859	NaN	NaN	21.6257	NaN	21.7971	NaN				7	4	2	43.3	27.6	17.2	22.405	0	12.877	127030000	10	tr|M1B024|M1B024_SOLTU;tr|M1CBL3|M1CBL3_SOLTU	tr|M1B024|M1B024_SOLTU	799	tr|M1B024|M1B024_SOLTU GTP-binding protein OS=Solanum tuberosum OX=4113 PE=4 SV=1
NaN	NaN	NaN	NaN	NaN	NaN	NaN	NaN	NaN	NaN	NaN	NaN	NaN	NaN	NaN	NaN	NaN	NaN	NaN	NaN	NaN	NaN	NaN	22.2595				2	2	2	28	28	28	9.2575	0	3.6487	37883000	3	tr|M0ZS67|M0ZS67_SOLTU;tr|M0ZS68|M0ZS68_SOLTU	tr|M0ZS67|M0ZS67_SOLTU;tr|M0ZS68|M0ZS68_SOLTU	289	tr|M0ZS67|M0ZS67_SOLTU Uncharacterized protein OS=Solanum tuberosum OX=4113 GN=102597482 PE=4 SV=1;tr|M0ZS68|M0ZS68_SOLTU FCP1 homology domain-containing protein OS=Solanum tuberosum OX=4113 GN=102597482 PE=4 SV=1
NaN	NaN	NaN	20.9415	NaN	NaN	NaN	NaN	NaN	NaN	NaN	NaN	NaN	NaN	NaN	NaN	NaN	NaN	NaN	NaN	NaN	NaN	NaN	NaN				2	2	2	29	29	29	7.7591	0	5.7934	11516000	1	tr|M1B835|M1B835_SOLTU	tr|M1B835|M1B835_SOLTU	880	tr|M1B835|M1B835_SOLTU Protein transport protein SEC61 subunit gamma OS=Solanum tuberosum OX=4113 GN=102596779 PE=3 SV=1
22.6109	22.0434	22.1179	22.9068	22.378	21.9806	22.431	22.531	23.0154	NaN	NaN	22.0761	21.7844	NaN	NaN	NaN	22.0946	NaN	NaN	21.9692	NaN	NaN	23.0541	22.2052				2	2	2	29	29	29	7.7732	0	21.668	182290000	16	tr|M1CKS0|M1CKS0_SOLTU	tr|M1CKS0|M1CKS0_SOLTU	1427	tr|M1CKS0|M1CKS0_SOLTU Protein transport protein SEC61 subunit gamma OS=Solanum tuberosum OX=4113 GN=102603715 PE=3 SV=1
21.9895	21.8393	21.917	22.9215	21.7279	22.333	22.448	22.555	22.6788	22.7619	22.3257	23.6446	21.9435	22.1385	21.7946	21.6113	22.7748	23.037	24.178	22.4674	23.8076	22.02	22.7328	23.6991				6	5	2	29.6	29.6	11.3	14.734	0	6.9686	233710000	15	tr|M1B1K7|M1B1K7_SOLTU;tr|M1A7Q8|M1A7Q8_SOLTU;tr|M1C7X8|M1C7X8_SOLTU;tr|M1A7Q7|M1A7Q7_SOLTU;tr|M1BZ04|M1BZ04_SOLTU;tr|M0ZSA5|M0ZSA5_SOLTU	tr|M1B1K7|M1B1K7_SOLTU;tr|M1A7Q8|M1A7Q8_SOLTU;tr|M1C7X8|M1C7X8_SOLTU	480	tr|M1B1K7|M1B1K7_SOLTU Histone H2A OS=Solanum tuberosum OX=4113 GN=102592368 PE=3 SV=1;tr|M1A7Q8|M1A7Q8_SOLTU Histone H2A OS=Solanum tuberosum OX=4113 GN=102597610 PE=3 SV=1;tr|M1C7X8|M1C7X8_SOLTU Histone H2A OS=Solanum tuberosum OX=4113 GN=102603971 PE=3
22.7284	22.4684	23.2842	24.1582	22.9827	22.6303	22.6895	24.6181	21.4384	24.6944	25.0646	NaN	23.4055	24.003	22.5352	23.6092	24.243	25.3184	25.3199	24.0458	22.7005	22.2263	24.7994	24.8399				5	4	2	29.7	29.7	6.1	15.589	0	9.0082	510210000	39	tr|M1B9J7|M1B9J7_SOLTU	tr|M1B9J7|M1B9J7_SOLTU	903	tr|M1B9J7|M1B9J7_SOLTU Histone H2A OS=Solanum tuberosum OX=4113 GN=102590388 PE=3 SV=1
NaN	NaN	NaN	NaN	NaN	NaN	NaN	NaN	NaN	NaN	NaN	22.2632	NaN	NaN	NaN	NaN	NaN	NaN	NaN	NaN	NaN	NaN	NaN	NaN				3	2	2	29.9	29.9	29.9	15.111	0	20.022	43347000	3	tr|M1A3J2|M1A3J2_SOLTU	tr|M1A3J2|M1A3J2_SOLTU	438	tr|M1A3J2|M1A3J2_SOLTU Cytochrome b5 OS=Solanum tuberosum OX=4113 GN=102581306 PE=3 SV=1
NaN	21.3439	NaN	NaN	NaN	22.6001	NaN	NaN	NaN	NaN	NaN	21.5136	NaN	NaN	21.6932	NaN	NaN	NaN	NaN	NaN	NaN	21.2034	NaN	NaN				3	3	2	30	30	24.1	19.258	0	6.6504	67840000	9	tr|M1A1S2|M1A1S2_SOLTU	tr|M1A1S2|M1A1S2_SOLTU	418	tr|M1A1S2|M1A1S2_SOLTU Glutathione peroxidase OS=Solanum tuberosum OX=4113 GN=102600306 PE=3 SV=1
NaN	NaN	21.4338	NaN	NaN	NaN	NaN	NaN	NaN	NaN	NaN	NaN	NaN	NaN	NaN	NaN	NaN	NaN	NaN	NaN	NaN	NaN	NaN	NaN				2	2	2	30	30	30	14.293	0	7.8677	74023000	4	tr|M1CQE7|M1CQE7_SOLTU	tr|M1CQE7|M1CQE7_SOLTU	1487	tr|M1CQE7|M1CQE7_SOLTU Histidine triad (Hit) protein OS=Solanum tuberosum OX=4113 PE=4 SV=1
NaN	NaN	NaN	NaN	NaN	NaN	NaN	NaN	NaN	NaN	NaN	NaN	NaN	NaN	22.2468	NaN	NaN	NaN	NaN	NaN	NaN	NaN	NaN	NaN				2	2	2	30.4	30.4	30.4	33.956	0.00064851	2.1638	38886000	2	tr|M1A8I4|M1A8I4_SOLTU	tr|M1A8I4|M1A8I4_SOLTU	485	tr|M1A8I4|M1A8I4_SOLTU ASR4 OS=Solanum tuberosum OX=4113 PE=3 SV=1
22.6413	22.5672	22.5727	NaN	22.369	23.606	NaN	NaN	22.5869	NaN	NaN	23.6506	NaN	NaN	22.3124	NaN	NaN	NaN	NaN	NaN	NaN	NaN	NaN	NaN				11	6	2	40.5	30.9	9.1	25.616	0	19.351	208990000	15	tr|M1B672|M1B672_SOLTU;tr|M1B671|M1B671_SOLTU;tr|M1AD88|M1AD88_SOLTU	tr|M1B672|M1B672_SOLTU;tr|M1B671|M1B671_SOLTU	862	tr|M1B672|M1B672_SOLTU Glutathione S-transferase/peroxidase OS=Solanum tuberosum OX=4113 GN=102602353 PE=4 SV=1;tr|M1B671|M1B671_SOLTU Glutathione S-transferase/peroxidase OS=Solanum tuberosum OX=4113 GN=102602353 PE=4 SV=1
NaN	NaN	NaN	NaN	NaN	NaN	NaN	NaN	20.3474	NaN	NaN	NaN	NaN	NaN	NaN	NaN	NaN	NaN	NaN	NaN	NaN	NaN	NaN	NaN				6	2	2	54.2	31.3	31.3	18.417	0	3.3744	49975000	2	tr|M1BE99|M1BE99_SOLTU;tr|M1BE98|M1BE98_SOLTU;tr|M1BE97|M1BE97_SOLTU	tr|M1BE99|M1BE99_SOLTU;tr|M1BE98|M1BE98_SOLTU;tr|M1BE97|M1BE97_SOLTU	959	tr|M1BE99|M1BE99_SOLTU Syntaxin OS=Solanum tuberosum OX=4113 GN=102584384 PE=4 SV=1;tr|M1BE98|M1BE98_SOLTU Syntaxin OS=Solanum tuberosum OX=4113 GN=102584384 PE=3 SV=1;tr|M1BE97|M1BE97_SOLTU Syntaxin OS=Solanum tuberosum OX=4113 GN=102584384 PE=3 SV=1
NaN	21.7528	NaN	NaN	NaN	NaN	NaN	NaN	NaN	NaN	NaN	22.2591	21.57	NaN	22.046	21.7788	NaN	NaN	NaN	NaN	NaN	21.6088	NaN	NaN				2	2	2	31.7	31.7	31.7	11.303	0	16.253	75684000	5	tr|M1D7X2|M1D7X2_SOLTU;tr|M1D7X3|M1D7X3_SOLTU	tr|M1D7X2|M1D7X2_SOLTU;tr|M1D7X3|M1D7X3_SOLTU	1694	tr|M1D7X2|M1D7X2_SOLTU Nuclear transport factor 2 OS=Solanum tuberosum OX=4113 GN=102586958 PE=4 SV=1;tr|M1D7X3|M1D7X3_SOLTU Nuclear transport factor 2 OS=Solanum tuberosum OX=4113 GN=102586958 PE=4 SV=1
22.9147	23.0245	22.8824	22.5462	23.5345	22.5784	23.0678	23.0916	23.1002	22.9142	23.0328	22.7939	23.2045	23.6081	23.5641	23.1804	22.4956	23.3627	23.6974	22.9792	23.4664	23.1715	22.9527	23.0204				6	6	2	33	33	19	30.045	0	14.108	334640000	28	tr|M1B6Q3|M1B6Q3_SOLTU;tr|M1CIN3|M1CIN3_SOLTU;tr|M1D7S2|M1D7S2_SOLTU	tr|M1B6Q3|M1B6Q3_SOLTU;tr|M1CIN3|M1CIN3_SOLTU	867	tr|M1B6Q3|M1B6Q3_SOLTU Syntaxin OS=Solanum tuberosum OX=4113 PE=3 SV=1;tr|M1CIN3|M1CIN3_SOLTU Syntaxin OS=Solanum tuberosum OX=4113 PE=3 SV=1
25.2043	24.8417	24.3231	24.5861	23.8699	24.0799	23.0075	24.0077	24.1253	24.1929	22.9675	23.7183	23.9259	23.3926	22.1911	24.0772	24.2156	23.5603	22.4377	24.0493	23.2673	22.3015	23.7601	23.4793				5	5	2	33.6	33.6	14.1	14.589	0	16.156	644970000	53	tr|M1CDE9|M1CDE9_SOLTU	tr|M1CDE9|M1CDE9_SOLTU	1339	tr|M1CDE9|M1CDE9_SOLTU 40S ribosomal protein S26 OS=Solanum tuberosum OX=4113 GN=102599327 PE=3 SV=1
22.4288	21.9659	22.2139	NaN	22.9864	NaN	22.9515	NaN	22.2036	NaN	22.2954	22.1893	21.9028	NaN	NaN	NaN	NaN	NaN	NaN	NaN	NaN	NaN	NaN	NaN				3	3	2	33.7	33.7	26.5	11.098	0	4.0124	102560000	8	tr|M1CZH5|M1CZH5_SOLTU	tr|M1CZH5|M1CZH5_SOLTU	1597	tr|M1CZH5|M1CZH5_SOLTU NADH dehydrogenase OS=Solanum tuberosum OX=4113 GN=102589455 PE=3 SV=1
23.8122	24.3657	23.7931	24.2204	23.4422	23.6289	23.9675	23.3667	24.0604	24.106	23.8491	23.8413	24.2274	23.7693	23.5302	23.64	24.1027	23.3268	23.5169	24.4928	23.9415	24.0635	24.3296	24.1528				8	8	2	34.1	34.1	9.2	28.934	0	32.035	659070000	56	tr|M1CS85|M1CS85_SOLTU;tr|M1CS75|M1CS75_SOLTU	tr|M1CS85|M1CS85_SOLTU;tr|M1CS75|M1CS75_SOLTU	1514	tr|M1CS85|M1CS85_SOLTU Chaperonin containing t-complex protein 1, epsilon subunit, tcpe OS=Solanum tuberosum OX=4113 PE=3 SV=1;tr|M1CS75|M1CS75_SOLTU Phosphoglycerate/bisphosphoglycerate mutase OS=Solanum tuberosum OX=4113 GN=102590374 PE=3 SV=1
21.9489	23.8136	22.9996	NaN	24.0949	23.4654	24.1671	NaN	23.0607	NaN	23.2681	24.2667	22.7754	23.5432	24.4671	23.198	22.5449	23.6006	NaN	NaN	23.3336	24.003	23.1608	23.2826				5	5	2	35.3	35.3	12.3	25.665	0	36.274	382140000	29	tr|Q38M52|Q38M52_SOLTU;tr|M1BTS5|M1BTS5_SOLTU;tr|M1API7|M1API7_SOLTU	tr|Q38M52|Q38M52_SOLTU;tr|M1BTS5|M1BTS5_SOLTU;tr|M1API7|M1API7_SOLTU	1744	tr|Q38M52|Q38M52_SOLTU Proteasome subunit alpha type OS=Solanum tuberosum OX=4113 GN=102577817 PE=2 SV=1;tr|M1BTS5|M1BTS5_SOLTU Proteasome subunit alpha type OS=Solanum tuberosum OX=4113 GN=102600813 PE=3 SV=1;tr|M1API7|M1API7_SOLTU Proteasome subunit alph
22.9399	21.4827	NaN	NaN	22.1317	NaN	NaN	23.449	NaN	22.4419	22.9615	NaN	NaN	NaN	NaN	NaN	NaN	22.1719	NaN	21.8702	NaN	NaN	NaN	NaN				2	2	2	35.7	35.7	35.7	6.5124	0	4.7148	142700000	17	tr|M1CLM8|M1CLM8_SOLTU;tr|M1CLM7|M1CLM7_SOLTU;tr|M1CLN0|M1CLN0_SOLTU;tr|M1C6M1|M1C6M1_SOLTU;tr|M1C6M0|M1C6M0_SOLTU	tr|M1CLM8|M1CLM8_SOLTU;tr|M1CLM7|M1CLM7_SOLTU;tr|M1CLN0|M1CLN0_SOLTU;tr|M1C6M1|M1C6M1_SOLTU;tr|M1C6M0|M1C6M0_SOLTU	1263	tr|M1CLM8|M1CLM8_SOLTU ATOZI1 OS=Solanum tuberosum OX=4113 GN=102581647 PE=4 SV=1;tr|M1CLM7|M1CLM7_SOLTU ATOZI1 OS=Solanum tuberosum OX=4113 GN=102581647 PE=4 SV=1;tr|M1CLN0|M1CLN0_SOLTU ATOZI1 OS=Solanum tuberosum OX=4113 GN=102581647 PE=4 SV=1;tr|M1C6M1|
20.9416	20.6042	20.7148	NaN	21.0208	NaN	NaN	20.9545	NaN	NaN	NaN	NaN	NaN	NaN	NaN	NaN	NaN	NaN	NaN	NaN	NaN	20.9514	NaN	NaN				2	2	2	36.1	36.1	36.1	8.0481	0	7.6607	48631000	5	sp|P46270|QCR9_SOLTU;tr|M1CHS7|M1CHS7_SOLTU	sp|P46270|QCR9_SOLTU;tr|M1CHS7|M1CHS7_SOLTU	61	sp|P46270|QCR9_SOLTU Cytochrome b-c1 complex subunit 9 OS=Solanum tuberosum OX=4113 PE=1 SV=1;tr|M1CHS7|M1CHS7_SOLTU Uncharacterized protein OS=Solanum tuberosum OX=4113 PE=3 SV=1
NaN	NaN	NaN	NaN	NaN	21.5832	NaN	NaN	NaN	NaN	NaN	NaN	NaN	NaN	NaN	NaN	NaN	NaN	NaN	NaN	NaN	NaN	NaN	NaN				2	2	2	36.5	36.5	36.5	11.083	0	4.0549	35650000	6	tr|M1CZN7|M1CZN7_SOLTU	tr|M1CZN7|M1CZN7_SOLTU	1603	tr|M1CZN7|M1CZN7_SOLTU Thylakoid soluble phosphoprotein OS=Solanum tuberosum OX=4113 GN=107061263 PE=4 SV=1
23.5733	23.1031	23.3924	23.9995	22.3952	22.7843	22.4808	23.1722	23.1392	23.426	22.9829	22.5841	23.3275	22.7949	22.9306	23.1405	23.1516	23.5305	NaN	23.2454	23.297	22.9609	23.5881	23.1383				6	6	2	37.1	37.1	7.9	21.458	0	29.693	365930000	30	tr|Q308A3|Q308A3_SOLTU	tr|Q308A3|Q308A3_SOLTU	1736	tr|Q308A3|Q308A3_SOLTU 60S ribosomal protein L18a OS=Solanum tuberosum OX=4113 GN=102602148 PE=2 SV=1
NaN	NaN	NaN	NaN	NaN	21.4955	20.9231	NaN	NaN	NaN	NaN	20.5922	NaN	NaN	NaN	NaN	NaN	NaN	NaN	NaN	NaN	NaN	NaN	20.6714				2	2	2	37.5	37.5	37.5	8.3556	0.0006502	2.1983	25052000	2	tr|M1CXE7|M1CXE7_SOLTU;tr|M1CXE6|M1CXE6_SOLTU	tr|M1CXE7|M1CXE7_SOLTU;tr|M1CXE6|M1CXE6_SOLTU	1569	tr|M1CXE7|M1CXE7_SOLTU KH domain-containing protein OS=Solanum tuberosum OX=4113 GN=102583330 PE=4 SV=1;tr|M1CXE6|M1CXE6_SOLTU KH domain-containing protein OS=Solanum tuberosum OX=4113 GN=102583330 PE=4 SV=1
26.8356	26.1781	26.1401	26.714	25.9634	25.6011	24.5465	26.3923	25.8285	26.0541	25.6454	25.2056	25.9193	25.2567	25.0407	26.3248	26.4825	26.2985	25.8653	26.2075	25.7367	24.5135	25.9621	25.9561				13	13	2	38.4	38.4	9.7	29.295	0	126.37	2445200000	206	tr|Q2XPW4|Q2XPW4_SOLTU;tr|M1A6R6|M1A6R6_SOLTU	tr|Q2XPW4|Q2XPW4_SOLTU	1729	tr|Q2XPW4|Q2XPW4_SOLTU 60S ribosomal protein L7a OS=Solanum tuberosum OX=4113 GN=102577601 PE=2 SV=1
NaN	NaN	NaN	NaN	NaN	NaN	NaN	NaN	21.959	NaN	NaN	NaN	NaN	NaN	NaN	NaN	NaN	NaN	NaN	NaN	NaN	NaN	NaN	NaN				2	2	2	39	39	39	8.5655	0	22.325	92405000	10	tr|M1C0X2|M1C0X2_SOLTU;tr|M1C0X1|M1C0X1_SOLTU	tr|M1C0X2|M1C0X2_SOLTU;tr|M1C0X1|M1C0X1_SOLTU	1190	tr|M1C0X2|M1C0X2_SOLTU F-box family protein OS=Solanum tuberosum OX=4113 GN=102581058 PE=4 SV=1;tr|M1C0X1|M1C0X1_SOLTU F-box family protein OS=Solanum tuberosum OX=4113 GN=102581058 PE=4 SV=1
24.439	23.5939	23.4225	24.0986	22.1825	22.3825	21.2276	22.4538	22.9395	22.7034	22.1134	20.4188	21.7517	21.9803	21.0863	22.7555	23.1277	22.2261	21.5236	23.5297	NaN	20.8223	22.7198	22.0959				2	2	2	39.2	39.2	39.2	6.4847	0	4.5658	285730000	28	tr|M0ZM74|M0ZM74_SOLTU;tr|M1AUY7|M1AUY7_SOLTU;tr|M1AUY6|M1AUY6_SOLTU	tr|M0ZM74|M0ZM74_SOLTU;tr|M1AUY7|M1AUY7_SOLTU;tr|M1AUY6|M1AUY6_SOLTU	214	tr|M0ZM74|M0ZM74_SOLTU 60S ribosomal protein L39-3 OS=Solanum tuberosum OX=4113 GN=102578685 PE=3 SV=1;tr|M1AUY7|M1AUY7_SOLTU 60S ribosomal protein L39-3 OS=Solanum tuberosum OX=4113 GN=102586829 PE=3 SV=1;tr|M1AUY6|M1AUY6_SOLTU 60S ribosomal protein L39-3
24.532	25.2457	25.1001	24.4219	24.5602	24.9596	24.0535	24.6446	24.6922	23.889	24.3478	25.5594	25.0411	24.5204	25.3079	24.4052	25.195	24.5765	24.1483	24.3155	25.1663	24.9848	24.951	24.7924				10	10	2	40.3	40.3	6.5	24.578	0	21.428	1217800000	73	tr|M1A5C6|M1A5C6_SOLTU;tr|M1AUG5|M1AUG5_SOLTU	tr|M1A5C6|M1A5C6_SOLTU	460	tr|M1A5C6|M1A5C6_SOLTU Ribosomal protein OS=Solanum tuberosum OX=4113 GN=102599549 PE=3 SV=1
NaN	NaN	NaN	NaN	NaN	NaN	NaN	20.4694	NaN	NaN	NaN	NaN	NaN	NaN	NaN	NaN	NaN	NaN	NaN	NaN	NaN	NaN	NaN	NaN				2	2	2	41	41	41	8.8701	0	5.1299	29006000	3	tr|M0ZXZ4|M0ZXZ4_SOLTU;tr|M0ZXZ5|M0ZXZ5_SOLTU	tr|M0ZXZ4|M0ZXZ4_SOLTU;tr|M0ZXZ5|M0ZXZ5_SOLTU	362	tr|M0ZXZ4|M0ZXZ4_SOLTU Subtilisin inhibitor 1 OS=Solanum tuberosum OX=4113 PE=3 SV=1;tr|M0ZXZ5|M0ZXZ5_SOLTU Subtilisin inhibitor 1 OS=Solanum tuberosum OX=4113 PE=3 SV=1
24.2922	24.4053	24.257	24.2686	24.233	24.3019	24.1088	23.7102	24.8163	23.97	23.5776	24.9571	24.8561	24.6589	24.8383	24.3246	24.2766	24.1826	24.8929	24.6488	24.7158	24.7282	24.7691	24.5637				10	10	2	41.2	41.2	13	23.951	0	42.271	883780000	101	tr|M1AHA4|M1AHA4_SOLTU;tr|M1AHA2|M1AHA2_SOLTU;tr|M1BNI9|M1BNI9_SOLTU	tr|M1AHA4|M1AHA4_SOLTU;tr|M1AHA2|M1AHA2_SOLTU;tr|M1BNI9|M1BNI9_SOLTU	589	tr|M1AHA4|M1AHA4_SOLTU Small GTP-binding protein OS=Solanum tuberosum OX=4113 GN=102587980 PE=4 SV=1;tr|M1AHA2|M1AHA2_SOLTU Small GTP-binding protein OS=Solanum tuberosum OX=4113 GN=102587980 PE=4 SV=1;tr|M1BNI9|M1BNI9_SOLTU Small GTP-binding protein OS=So
22.7015	23.8474	24.0157	23.1167	24.2657	23.9467	24.7783	23.2208	23.8338	23.0689	23.4712	24.481	23.4913	23.7706	24.0334	23.4307	23.6371	23.1944	22.9803	22.3689	24.073	23.8223	23.3002	23.301				9	9	2	41.8	41.8	17.3	26.098	0	42.84	546690000	49	tr|M1BWH6|M1BWH6_SOLTU	tr|M1BWH6|M1BWH6_SOLTU	1146	tr|M1BWH6|M1BWH6_SOLTU Proteasome subunit alpha type OS=Solanum tuberosum OX=4113 GN=102583874 PE=3 SV=1
22.322	20.7273	20.2082	NaN	22.4672	20.3804	21.3906	NaN	NaN	NaN	NaN	20.7296	24.1455	NaN	NaN	21.5952	22.6947	NaN	21.3445	NaN	20.5766	20.0193	20.7182	NaN				6	2	2	59.3	42	42	8.9545	0	5.5034	103010000	9	tr|M1CMR9|M1CMR9_SOLTU	tr|M1CMR9|M1CMR9_SOLTU	1446	tr|M1CMR9|M1CMR9_SOLTU 40S ribosomal protein S25 OS=Solanum tuberosum OX=4113 PE=3 SV=1
26.6717	27.1019	26.4489	26.2036	26.1495	26.8419	25.6315	25.6258	26.4632	25.7181	25.3051	26.3256	26.8916	26.0246	26.2161	26.4916	26.4741	25.9224	25.5944	26.5747	26.2214	26.5333	26.3121	26.0499				16	16	2	43	43	5.2	28.321	0	131.28	3364800000	177	tr|Q3HVK4|Q3HVK4_SOLTU	tr|Q3HVK4|Q3HVK4_SOLTU	1754	tr|Q3HVK4|Q3HVK4_SOLTU 40S ribosomal protein S6 OS=Solanum tuberosum OX=4113 GN=RPS6a PE=2 SV=1
23.1724	NaN	NaN	NaN	20.8757	NaN	NaN	NaN	NaN	20.3521	NaN	NaN	NaN	NaN	NaN	NaN	NaN	NaN	NaN	NaN	NaN	NaN	NaN	NaN				2	2	2	43.5	43.5	43.5	6.8738	0	2.9491	31181000	4	sp|P48505|UCR11_SOLTU;tr|M1BUD9|M1BUD9_SOLTU	sp|P48505|UCR11_SOLTU;tr|M1BUD9|M1BUD9_SOLTU	64	sp|P48505|UCR11_SOLTU Ubiquinol-cytochrome c reductase complex 6.7 kDa protein OS=Solanum tuberosum OX=4113 PE=1 SV=2;tr|M1BUD9|M1BUD9_SOLTU Ubiquinol-cytochrome c reductase complex 6.7 kDa protein OS=Solanum tuberosum OX=4113 PE=4 SV=1
25.2756	25.34	25.1968	25.2438	24.5778	24.8127	24.7953	25.3228	25.0902	25.0503	24.7613	24.4322	25.1928	25.0408	24.2962	24.969	25.2471	25.0827	25.4066	25.2981	24.8724	24.8653	25.0138	24.8642				17	16	2	45.8	45.8	4.8	46.6	0	61.961	1282500000	97	tr|M1BUA0|M1BUA0_SOLTU;tr|M1CZU6|M1CZU6_SOLTU;tr|M0ZQZ0|M0ZQZ0_SOLTU;tr|M1BUA1|M1BUA1_SOLTU	tr|M1BUA0|M1BUA0_SOLTU;tr|M1CZU6|M1CZU6_SOLTU;tr|M0ZQZ0|M0ZQZ0_SOLTU	1124	tr|M1BUA0|M1BUA0_SOLTU 26S protease regulatory subunit 6B homolog OS=Solanum tuberosum OX=4113 PE=3 SV=1;tr|M1CZU6|M1CZU6_SOLTU 26S protease regulatory subunit 6B homolog OS=Solanum tuberosum OX=4113 GN=102579765 PE=3 SV=1;tr|M0ZQZ0|M0ZQZ0_SOLTU 26S protea
23.7627	24.9478	24.555	23.3367	23.3101	23.1978	22.6338	22.8643	23.1569	21.8316	NaN	23.6264	23.2932	23.013	23.0836	23.3627	23.5361	22.9083	NaN	23.0402	22.804	22.9221	23.0845	22.8078				8	8	2	46.3	46.3	24.4	14.303	0	53.484	484260000	20	tr|M1CYM5|M1CYM5_SOLTU	tr|M1CYM5|M1CYM5_SOLTU	1586	tr|M1CYM5|M1CYM5_SOLTU 60S ribosomal protein L35 OS=Solanum tuberosum OX=4113 PE=3 SV=1
NaN	22.8103	22.5378	NaN	NaN	27.1771	23.8094	NaN	23.2126	23.9823	NaN	23.2947	NaN	24.6801	27.9271	25.0993	NaN	22.8974	NaN	NaN	24.5325	25.1709	NaN	NaN				7	7	2	48.7	48.7	7.8	13.624	0	29.383	891630000	22	tr|M1CI29|M1CI29_SOLTU;tr|M1CI30|M1CI30_SOLTU;tr|M1AYE4|M1AYE4_SOLTU;sp|P26577|RBSC_SOLTU;sp|P26576|RBSB_SOLTU;sp|P26575|RBSA_SOLTU;sp|P32764|RBS3_SOLTU;sp|P26574|RBS1_SOLTU	tr|M1CI29|M1CI29_SOLTU;tr|M1CI30|M1CI30_SOLTU;tr|M1AYE4|M1AYE4_SOLTU;sp|P26577|RBSC_SOLTU;sp|P26576|RBSB_SOLTU;sp|P26575|RBSA_SOLTU;sp|P32764|RBS3_SOLTU	47	tr|M1CI29|M1CI29_SOLTU Ribulose bisphosphate carboxylase small chain OS=Solanum tuberosum OX=4113 PE=3 SV=1;tr|M1CI30|M1CI30_SOLTU Ribulose bisphosphate carboxylase small chain OS=Solanum tuberosum OX=4113 PE=3 SV=1;tr|M1AYE4|M1AYE4_SOLTU Ribulose bisphosp
NaN	NaN	22.2634	NaN	21.9017	23.3444	22.6001	24.1393	22.583	23.7429	24.4251	22.4062	NaN	NaN	23.0685	22.9449	NaN	22.5752	NaN	22.8732	NaN	NaN	NaN	NaN				5	5	2	51.1	51.1	23.7	15.272	0	16.146	194720000	14	tr|M1B8L2|M1B8L2_SOLTU	tr|M1B8L2|M1B8L2_SOLTU	890	tr|M1B8L2|M1B8L2_SOLTU Multiprotein bridging factor 1b OS=Solanum tuberosum OX=4113 GN=102601983 PE=4 SV=1
28.3148	28.9887	28.8793	28.9963	28.821	29.1238	29.2017	29.6078	28.0394	29.0924	29.2719	28.6136	27.8207	28.699	27.4597	28.1613	28.333	27.7476	27.7083	28.0006	27.7057	28.1942	28.4909	27.6051				27	27	2	52.1	52.1	3.9	41.156	0	323.31	16406000000	658	tr|M1D165|M1D165_SOLTU;sp|P14675|ADH3_SOLTU;sp|P14674|ADH2_SOLTU;tr|M1D164|M1D164_SOLTU	tr|M1D165|M1D165_SOLTU;sp|P14675|ADH3_SOLTU;sp|P14674|ADH2_SOLTU	37	tr|M1D165|M1D165_SOLTU Alcohol dehydrogenase 3 OS=Solanum tuberosum OX=4113 PE=3 SV=1;sp|P14675|ADH3_SOLTU Alcohol dehydrogenase 3 OS=Solanum tuberosum OX=4113 GN=ADH3 PE=2 SV=1;sp|P14674|ADH2_SOLTU Alcohol dehydrogenase 2 OS=Solanum tuberosum OX=4113 GN=A
NaN	NaN	NaN	NaN	NaN	NaN	NaN	NaN	22.1722	NaN	NaN	NaN	NaN	NaN	NaN	NaN	NaN	NaN	NaN	NaN	NaN	NaN	NaN	NaN				2	2	2	52.7	52.7	52.7	12.707	0	8.895	59964000	3	tr|M1CT26|M1CT26_SOLTU;tr|M1CT25|M1CT25_SOLTU	tr|M1CT26|M1CT26_SOLTU;tr|M1CT25|M1CT25_SOLTU	1529	tr|M1CT26|M1CT26_SOLTU Glutathione S-transferase T4 OS=Solanum tuberosum OX=4113 GN=102584494 PE=4 SV=1;tr|M1CT25|M1CT25_SOLTU Glutathione S-transferase T4 OS=Solanum tuberosum OX=4113 GN=102584494 PE=3 SV=1
26.2933	26.3306	25.8364	26.0518	25.7286	25.9065	25.3325	25.4277	25.9392	24.6278	24.5252	25.8294	25.8968	25.241	25.4623	25.8953	26.2133	25.328	24.9297	26.2153	25.435	25.6689	25.7509	25.2509				16	16	2	52.9	52.9	8.7	23.487	0	58.229	2259800000	133	tr|M1ACS2|M1ACS2_SOLTU;tr|M1CWH9|M1CWH9_SOLTU;tr|M1DZ78|M1DZ78_SOLTU	tr|M1ACS2|M1ACS2_SOLTU;tr|M1CWH9|M1CWH9_SOLTU;tr|M1DZ78|M1DZ78_SOLTU	530	tr|M1ACS2|M1ACS2_SOLTU 60S ribosomal protein L13a OS=Solanum tuberosum OX=4113 GN=102587601 PE=3 SV=1;tr|M1CWH9|M1CWH9_SOLTU 60S ribosomal protein L13a OS=Solanum tuberosum OX=4113 GN=102586211 PE=3 SV=1;tr|M1DZ78|M1DZ78_SOLTU 60S ribosomal protein L13a OS
27.2302	27.0679	27.1329	27.3109	26.8946	25.869	26.8985	27.0679	27.1594	27.4785	26.6263	26.2239	26.7738	26.256	24.8964	25.1539	25.9507	24.8554	25.8465	27.0086	25.5713	25.4457	26.6701	25.5184				13	13	2	54.9	54.9	12.8	42.701	0	93.845	4109200000	196	sp|Q38JH8|METK2_SOLTU	sp|Q38JH8|METK2_SOLTU	102	sp|Q38JH8|METK2_SOLTU S-adenosylmethionine synthase 2 OS=Solanum tuberosum OX=4113 GN=METK2 PE=2 SV=1
26.0897	26.5418	26.6574	26.8521	25.3733	26.019	25.4598	25.7968	26.3845	25.4523	25.3041	25.0691	26.0295	24.9806	25.2068	26.1513	26.252	25.7239	25.6496	26.5908	25.5923	26.1151	26.1274	25.6855				18	18	2	56.9	56.9	5.8	28.215	0	59.903	2591000000	198	tr|M1BP14|M1BP14_SOLTU;tr|M1CC99|M1CC99_SOLTU	tr|M1BP14|M1BP14_SOLTU	1052	tr|M1BP14|M1BP14_SOLTU 60S ribosomal protein L8 OS=Solanum tuberosum OX=4113 GN=102579483 PE=3 SV=1
25.4466	25.3767	25.1204	25.6127	25.8915	26.1254	25.81	25.7642	25.8968	25.4682	25.8487	25.5943	25.7714	25.4105	25.5989	25.4726	25.5301	25.4506	25.9055	26.2522	24.9096	25.2475	25.4162	25.507				8	8	2	58.9	58.9	15.8	16.561	0	39.607	1841000000	105	tr|Q3HVN0|Q3HVN0_SOLTU	tr|Q3HVN0|Q3HVN0_SOLTU	1758	tr|Q3HVN0|Q3HVN0_SOLTU Ubiquitin-conjugating enzyme family protein OS=Solanum tuberosum OX=4113 GN=102588901 PE=2 SV=1
26.8351	26.9209	26.7877	26.911	26.5464	26.7414	26.6078	26.5667	26.9069	26.3576	26.1517	27.0618	26.3432	26.0254	26.565	26.207	26.3683	25.9342	26.2965	26.5802	26.1377	26.7693	26.5772	26.3353				23	23	2	62.2	62.2	3.7	46.59	0	243.6	4040900000	284	tr|M1CUZ8|M1CUZ8_SOLTU	tr|M1CUZ8|M1CUZ8_SOLTU	1543	tr|M1CUZ8|M1CUZ8_SOLTU Eukaryotic initiation factor 4A-2 OS=Solanum tuberosum OX=4113 GN=102594403 PE=3 SV=1
30.1699	29.9786	30.0907	29.8067	30.0268	28.8605	29.559	29.4075	30.0404	30.1647	28.9434	30.0186	29.3969	29.344	28.9817	29.1254	29.2557	29.1341	29.2441	29.2981	28.888	29.4687	29.5116	29.1624				38	38	2	67.6	67.6	4.8	41.757	0	323.31	35421000000	956	tr|M1BKU2|M1BKU2_SOLTU	tr|M1BKU2|M1BKU2_SOLTU	1024	tr|M1BKU2|M1BKU2_SOLTU Actin OS=Solanum tuberosum OX=4113 GN=102584969 PE=2 SV=1
24.7406	25.8791	25.0244	25.2372	24.9372	26.2125	25.8591	25.38	25.3495	24.3659	25.1066	26.2326	25.5268	26.2951	26.9133	25.3295	25.524	26.4977	26.1884	25.2957	26.9938	26.6792	26.1142	26.4169				13	13	2	68	68	17.5	11.425	0	44.863	2354000000	202	tr|M1B9C1|M1B9C1_SOLTU	tr|M1B9C1|M1B9C1_SOLTU	899	tr|M1B9C1|M1B9C1_SOLTU Histone H4 OS=Solanum tuberosum OX=4113 GN=102604694 PE=2 SV=1
25.791	26.321	25.9095	26.8564	25.5499	26.3113	25.4029	27.1217	26.111	26.1902	26.6514	27.0867	26.0916	26.721	26.7618	25.688	26.7028	28.1099	27.4637	26.3612	28.1941	27.0342	27.374	27.6374				15	15	2	69.2	69.2	8.2	16.066	0	108.67	4064100000	133	tr|Q2XPW1|Q2XPW1_SOLTU	tr|Q2XPW1|Q2XPW1_SOLTU	1728	tr|Q2XPW1|Q2XPW1_SOLTU Histone H2B OS=Solanum tuberosum OX=4113 GN=102589130 PE=2 SV=1
NaN	NaN	21.2339	NaN	NaN	21.9312	NaN	22.2135	21.4086	21.3355	21.5605	NaN	21.8903	NaN	NaN	NaN	21.7447	21.922	NaN	22.3913	NaN	NaN	21.8283	22.9621				2	2	2	77.4	77.4	77.4	5.8955	0.0024242	1.7268	92552000	9	tr|M1CIF8|M1CIF8_SOLTU;tr|M1CIF9|M1CIF9_SOLTU	tr|M1CIF8|M1CIF8_SOLTU;tr|M1CIF9|M1CIF9_SOLTU	1392	tr|M1CIF8|M1CIF8_SOLTU Uncharacterized protein OS=Solanum tuberosum OX=4113 GN=102589329 PE=4 SV=1;tr|M1CIF9|M1CIF9_SOLTU Uncharacterized protein OS=Solanum tuberosum OX=4113 GN=102589329 PE=4 SV=1
22.6443	22.8804	22.8399	NaN	23.2897	21.8386	NaN	21.5615	22.5622	NaN	NaN	22.3193	22.4131	22.1929	21.8242	NaN	21.979	21.8123	21.7727	21.6973	22.0105	21.429	21.35	21.2302				2	2	2	77.5	77.5	77.5	3.8012	0	47.28	176500000	21	sp|P80503|DLDH_SOLTU	sp|P80503|DLDH_SOLTU	84	sp|P80503|DLDH_SOLTU Dihydrolipoyl dehydrogenase (Fragment) OS=Solanum tuberosum OX=4113 PE=1 SV=1
NaN	21.3255	21.2665	NaN	NaN	21.3173	NaN	NaN	21.2311	NaN	NaN	21.1094	NaN	NaN	NaN	NaN	NaN	NaN	NaN	NaN	NaN	21.3319	NaN	NaN				3	3	3	1.9	1.9	1.9	252.54	0	4.6985	72310000	3	tr|M1AG30|M1AG30_SOLTU	tr|M1AG30|M1AG30_SOLTU	574	tr|M1AG30|M1AG30_SOLTU Acetyl-CoA carboxylase OS=Solanum tuberosum OX=4113 GN=102586340 PE=4 SV=1
NaN	NaN	NaN	NaN	NaN	NaN	20.7504	NaN	NaN	NaN	NaN	NaN	NaN	NaN	NaN	NaN	NaN	NaN	NaN	NaN	NaN	NaN	NaN	NaN				3	3	3	3.9	3.9	3.9	91.039	0.0018473	1.8194	28828000	3	tr|M1A2V8|M1A2V8_SOLTU	tr|M1A2V8|M1A2V8_SOLTU	431	tr|M1A2V8|M1A2V8_SOLTU Sec10 OS=Solanum tuberosum OX=4113 GN=102589150 PE=3 SV=1
NaN	21.7174	21.943	NaN	NaN	21.6068	NaN	NaN	22.1047	21.8453	21.1826	21.256	21.8514	21.5168	20.9096	NaN	21.577	21.728	NaN	22.052	21.7347	21.0699	21.9167	21.9004				3	3	3	3.9	3.9	3.9	112.9	0	11.945	109590000	18	tr|M1CXP4|M1CXP4_SOLTU;sp|O49954|GCSP_SOLTU	tr|M1CXP4|M1CXP4_SOLTU;sp|O49954|GCSP_SOLTU	1576	tr|M1CXP4|M1CXP4_SOLTU Glycine cleavage system P protein OS=Solanum tuberosum OX=4113 PE=3 SV=1;sp|O49954|GCSP_SOLTU Glycine dehydrogenase (decarboxylating), mitochondrial OS=Solanum tuberosum OX=4113 GN=GDCSP PE=2 SV=1
NaN	19.8671	NaN	NaN	NaN	NaN	NaN	NaN	NaN	NaN	NaN	21.9281	NaN	21.1914	21.8374	22.7185	NaN	NaN	NaN	NaN	NaN	21.2532	NaN	NaN				3	3	3	4.2	4.2	4.2	104.67	0	5.6089	74663000	13	tr|M1B5Q4|M1B5Q4_SOLTU;tr|M1BAU4|M1BAU4_SOLTU	tr|M1B5Q4|M1B5Q4_SOLTU	853	tr|M1B5Q4|M1B5Q4_SOLTU Alpha-glucosidase OS=Solanum tuberosum OX=4113 PE=3 SV=1
NaN	NaN	NaN	NaN	NaN	NaN	NaN	NaN	20.9828	NaN	NaN	NaN	NaN	NaN	NaN	NaN	NaN	NaN	NaN	NaN	NaN	NaN	NaN	NaN				3	3	3	4.2	4.2	4.2	116.07	0	6.1093	56362000	6	tr|M1B9H1|M1B9H1_SOLTU	tr|M1B9H1|M1B9H1_SOLTU	901	tr|M1B9H1|M1B9H1_SOLTU Endoplasmic reticulum [ER]-type calcium ATPase OS=Solanum tuberosum OX=4113 GN=102605714 PE=4 SV=1
21.1015	21.8153	21.5856	21.1085	21.0873	20.6633	NaN	NaN	20.7521	21.453	20.6985	21.3735	NaN	20.17	20.6985	20.6207	20.7986	NaN	NaN	NaN	NaN	20.8749	NaN	NaN				12	3	3	16.4	4.5	4.5	115.36	0	4.6207	74484000	7	tr|M1C5X7|M1C5X7_SOLTU	tr|M1C5X7|M1C5X7_SOLTU	1253	tr|M1C5X7|M1C5X7_SOLTU 2-oxoglutarate dehydrogenase OS=Solanum tuberosum OX=4113 GN=102603826 PE=3 SV=1
NaN	NaN	NaN	23.3851	NaN	NaN	23.0832	NaN	NaN	22.9178	NaN	NaN	22.9463	NaN	NaN	NaN	23.2227	NaN	NaN	NaN	NaN	23.0794	NaN	NaN				3	3	3	4.6	4.6	4.6	124.59	0	6.6465	113730000	8	tr|M1CAV4|M1CAV4_SOLTU;tr|M1CAV5|M1CAV5_SOLTU	tr|M1CAV4|M1CAV4_SOLTU;tr|M1CAV5|M1CAV5_SOLTU	1311	tr|M1CAV4|M1CAV4_SOLTU WD-repeat protein OS=Solanum tuberosum OX=4113 GN=102590171 PE=4 SV=1;tr|M1CAV5|M1CAV5_SOLTU WD-repeat protein OS=Solanum tuberosum OX=4113 GN=102590171 PE=4 SV=1
NaN	NaN	21.3878	NaN	NaN	NaN	NaN	NaN	22.0278	NaN	NaN	NaN	NaN	22.5431	22.0797	NaN	NaN	NaN	NaN	NaN	NaN	22.4182	NaN	NaN				3	3	3	4.8	4.8	4.8	79.327	0	6.2156	99270000	5	tr|M1A065|M1A065_SOLTU	tr|M1A065|M1A065_SOLTU	392	tr|M1A065|M1A065_SOLTU 3-hydroxyacyl-CoA dehydrogenase OS=Solanum tuberosum OX=4113 GN=102579434 PE=3 SV=1
22.651	21.9689	22.4481	22.9946	22.2118	21.8264	22.0681	22.1113	22.1622	22.5867	22.3472	21.9781	22.5094	22.0611	21.2766	21.914	22.2199	22.2074	22.3465	22.1872	22.2405	21.9381	22.4069	22.3331				3	3	3	4.9	4.9	4.9	99.308	0	8.5792	180510000	20	tr|M1AW83|M1AW83_SOLTU	tr|M1AW83|M1AW83_SOLTU	745	tr|M1AW83|M1AW83_SOLTU Beta-adaptin-like protein OS=Solanum tuberosum OX=4113 GN=102590622 PE=3 SV=1
24.3256	25.1298	24.888	24.547	24.5266	23.8597	24.5352	24.4928	25.1658	24.9111	23.8303	24.1054	24.5298	24.1953	23.7677	24.2765	24.5503	23.7328	24.1167	24.6761	23.7139	24.6397	24.5807	24.3155				37	3	3	63.4	5	5	41.784	0	9.8406	929340000	46	tr|M0ZXL7|M0ZXL7_SOLTU;tr|M1BNQ4|M1BNQ4_SOLTU;sp|P30169|ACT7_SOLTU;sp|P93586|ACT2_SOLTU;tr|M1BNQ3|M1BNQ3_SOLTU	tr|M0ZXL7|M0ZXL7_SOLTU;tr|M1BNQ4|M1BNQ4_SOLTU	357	tr|M0ZXL7|M0ZXL7_SOLTU Actin OS=Solanum tuberosum OX=4113 GN=102599168 PE=3 SV=1;tr|M1BNQ4|M1BNQ4_SOLTU Actin OS=Solanum tuberosum OX=4113 GN=102601944 PE=3 SV=1
22.1804	22.3422	22.339	NaN	22.1234	21.8873	NaN	22.1731	22.122	22.061	NaN	21.722	21.6276	NaN	NaN	NaN	21.7765	NaN	NaN	NaN	NaN	21.3949	NaN	NaN				3	3	3	5.2	5.2	5.2	78.665	0	4.0422	134270000	7	tr|M0ZHQ8|M0ZHQ8_SOLTU;tr|M0ZHQ7|M0ZHQ7_SOLTU;tr|M0ZHQ9|M0ZHQ9_SOLTU	tr|M0ZHQ8|M0ZHQ8_SOLTU	156	tr|M0ZHQ8|M0ZHQ8_SOLTU 3-hydroxyacyl-CoA dehydrogenase OS=Solanum tuberosum OX=4113 GN=102596014 PE=3 SV=1
NaN	NaN	NaN	21.6683	21.5249	22.0903	21.8972	22.0227	22.0164	21.7309	22.0387	22.6591	21.7097	NaN	21.8261	NaN	20.8371	NaN	22.5296	21.6913	22.0863	21.7234	22.334	22.1886				3	3	3	5.7	5.7	5.7	58.08	0.00066094	2.3847	114690000	3	tr|M1CQM8|M1CQM8_SOLTU;tr|M1CQM9|M1CQM9_SOLTU;tr|M1AHR9|M1AHR9_SOLTU	tr|M1CQM8|M1CQM8_SOLTU;tr|M1CQM9|M1CQM9_SOLTU	1494	tr|M1CQM8|M1CQM8_SOLTU Beta-fructofuranosidase OS=Solanum tuberosum OX=4113 PE=3 SV=1;tr|M1CQM9|M1CQM9_SOLTU Beta-fructofuranosidase OS=Solanum tuberosum OX=4113 PE=3 SV=1
NaN	22.0672	22.3925	22.6078	23.2782	22.4677	NaN	NaN	23.1395	NaN	22.0314	NaN	NaN	NaN	NaN	NaN	NaN	NaN	NaN	NaN	NaN	NaN	NaN	NaN				19	3	3	31	5.8	5.8	96.585	0	17.135	261210000	28	sp|Q41238|LOX16_SOLTU;sp|O22507|LOX17_SOLTU;sp|O22508|LOX18_SOLTU;sp|O24379|LOX12_SOLTU;tr|M1BVW6|M1BVW6_SOLTU;sp|P37831|LOX11_SOLTU;sp|Q43189|LOX13_SOLTU;sp|Q43191|LOX15_SOLTU;tr|M1AQS1|M1AQS1_SOLTU;tr|M1AQS2|M1AQS2_SOLTU;tr|M1CAP6|M1CAP6_SOLTU;tr|M1CAP7|M1CAP7_SOLTU;tr|M1CAQ0|M1CAQ0_SOLTU;tr|M1CAP8|M1CAP8_SOLTU;tr|M1CAP3|M1CAP3_SOLTU;tr|M1CAP4|M1CAP4_SOLTU;tr|M1CAZ1|M1CAZ1_SOLTU;tr|M1D4M7|M1D4M…	sp|Q41238|LOX16_SOLTU;sp|O22507|LOX17_SOLTU;sp|O22508|LOX18_SOLTU;sp|O24379|LOX12_SOLTU;tr|M1BVW6|M1BVW6_SOLTU;sp|P37831|LOX11_SOLTU;sp|Q43189|LOX13_SOLTU	103	sp|Q41238|LOX16_SOLTU Linoleate 9S-lipoxygenase 6 (Fragment) OS=Solanum tuberosum OX=4113 GN=LOX1.6 PE=1 SV=1;sp|O22507|LOX17_SOLTU Probable linoleate 9S-lipoxygenase 7 OS=Solanum tuberosum OX=4113 GN=LOX1.7 PE=2 SV=1;sp|O22508|LOX18_SOLTU Probable linolea
NaN	21.4536	20.557	NaN	NaN	21.128	NaN	NaN	20.819	NaN	NaN	21.0603	NaN	20.7327	21.2188	NaN	NaN	20.8586	NaN	NaN	NaN	21.1952	NaN	NaN				3	3	3	5.8	5.8	5.8	90.912	0	11.217	59942000	6	tr|M1BQI2|M1BQI2_SOLTU	tr|M1BQI2|M1BQI2_SOLTU	1076	tr|M1BQI2|M1BQI2_SOLTU Heat shock protein 90 OS=Solanum tuberosum OX=4113 GN=102578539 PE=3 SV=1
23.2831	23.3553	23.1261	23.0908	22.8816	21.0315	NaN	NaN	23.8545	23.1933	NaN	22.6794	23.5845	23.8842	23.2771	23.3149	23.6295	23.4364	22.6904	23.2097	23.0969	23.1544	23.3242	22.416				3	3	3	5.8	5.8	5.8	57.862	0	10.087	347450000	27	tr|M1C159|M1C159_SOLTU	tr|M1C159|M1C159_SOLTU	1198	tr|M1C159|M1C159_SOLTU Calcium-dependent protein kinase CDPK1 OS=Solanum tuberosum OX=4113 GN=102577877 PE=4 SV=1
NaN	21.0515	NaN	NaN	NaN	NaN	NaN	NaN	21.2875	NaN	NaN	21.274	NaN	NaN	NaN	NaN	NaN	NaN	NaN	NaN	NaN	NaN	NaN	NaN				4	4	3	5.8	5.8	4.5	97.146	0	4.9494	41773000	4	tr|M1CXH3|M1CXH3_SOLTU;tr|M1CAM6|M1CAM6_SOLTU;tr|M1BZ53|M1BZ53_SOLTU;tr|M1BWK8|M1BWK8_SOLTU;tr|M0ZV21|M0ZV21_SOLTU;tr|M1DTS4|M1DTS4_SOLTU;tr|M1AB87|M1AB87_SOLTU;tr|M1AB73|M1AB73_SOLTU	tr|M1CXH3|M1CXH3_SOLTU	1570	tr|M1CXH3|M1CXH3_SOLTU Kinase OS=Solanum tuberosum OX=4113 GN=102588417 PE=4 SV=1
NaN	22.3425	22.704	23.2356	22.5018	NaN	NaN	NaN	22.7208	NaN	NaN	22.3423	22.5121	NaN	NaN	NaN	NaN	NaN	NaN	NaN	NaN	NaN	NaN	NaN				6	3	3	10.1	5.9	5.9	95.996	0	32.749	148720000	13	tr|M1BQ94|M1BQ94_SOLTU	tr|M1BQ94|M1BQ94_SOLTU	1071	tr|M1BQ94|M1BQ94_SOLTU Importin beta-1 OS=Solanum tuberosum OX=4113 PE=4 SV=1
20.9588	21.6435	21.7393	21.8721	21.1031	20.319	NaN	NaN	21.4299	NaN	NaN	21.8958	NaN	NaN	NaN	NaN	NaN	NaN	NaN	NaN	NaN	21.5344	22.0206	NaN				3	3	3	6	6	6	82.867	0	9.0986	77347000	7	tr|M0ZN23|M0ZN23_SOLTU	tr|M0ZN23|M0ZN23_SOLTU	230	tr|M0ZN23|M0ZN23_SOLTU Eukaryotic translation initiation factor 3 subunit B OS=Solanum tuberosum OX=4113 GN=102606334 PE=3 SV=1
NaN	20.073	NaN	NaN	21.0309	NaN	20.9009	NaN	NaN	NaN	NaN	20.1568	21.0983	21.4394	22.5599	22.4396	21.9636	23.1096	22.181	21.6251	22.8752	22.4282	21.8228	23.6931				4	3	3	7.8	6.5	6.5	78.004	0	4.27	102140000	16	tr|M1AKN7|M1AKN7_SOLTU;tr|M1AKN6|M1AKN6_SOLTU	tr|M1AKN7|M1AKN7_SOLTU;tr|M1AKN6|M1AKN6_SOLTU	627	tr|M1AKN7|M1AKN7_SOLTU Phospholipase D OS=Solanum tuberosum OX=4113 GN=102588687 PE=3 SV=1;tr|M1AKN6|M1AKN6_SOLTU Phospholipase D OS=Solanum tuberosum OX=4113 GN=102588687 PE=3 SV=1
22.5963	22.5178	22.0833	22.5394	22.3734	21.8949	22.5085	22.7424	22.5145	22.8949	NaN	22.1366	NaN	NaN	NaN	NaN	NaN	NaN	NaN	NaN	NaN	NaN	21.9487	NaN				20	3	3	58.6	6.6	6.6	33.764	0	24.247	131110000	11	sp|P37829|SCRK_SOLTU;tr|M1D0Q1|M1D0Q1_SOLTU;tr|K7WU45|K7WU45_SOLTU	sp|P37829|SCRK_SOLTU	57	sp|P37829|SCRK_SOLTU Fructokinase OS=Solanum tuberosum OX=4113 PE=2 SV=1
NaN	NaN	NaN	NaN	NaN	NaN	21.7652	NaN	NaN	NaN	NaN	NaN	NaN	NaN	NaN	NaN	NaN	NaN	NaN	NaN	NaN	NaN	NaN	NaN				3	3	3	6.6	6.6	6.6	51.262	0	4.9964	42815000	4	tr|M1BI99|M1BI99_SOLTU	tr|M1BI99|M1BI99_SOLTU	1001	tr|M1BI99|M1BI99_SOLTU Uncharacterized protein OS=Solanum tuberosum OX=4113 GN=102606197 PE=4 SV=1
NaN	NaN	NaN	NaN	NaN	NaN	NaN	NaN	NaN	NaN	NaN	NaN	NaN	NaN	22.9653	NaN	NaN	NaN	NaN	NaN	22.1598	NaN	NaN	NaN				3	3	3	6.7	6.7	6.7	66.873	0.0024435	1.7723	78803000	4	tr|M1CY18|M1CY18_SOLTU	tr|M1CY18|M1CY18_SOLTU	1578	tr|M1CY18|M1CY18_SOLTU Peptide-N4-(N-acetyl-beta-glucosaminyl)asparagine amidase A OS=Solanum tuberosum OX=4113 PE=4 SV=1
NaN	21.5483	NaN	NaN	21.6888	21.6644	21.7512	NaN	21.8395	NaN	NaN	22.4509	21.6401	NaN	NaN	NaN	NaN	NaN	NaN	NaN	NaN	21.8508	NaN	NaN				3	3	3	6.8	6.8	6.8	69.321	0	5.6533	98769000	16	tr|M1AIW1|M1AIW1_SOLTU;tr|M1AIW2|M1AIW2_SOLTU	tr|M1AIW1|M1AIW1_SOLTU;tr|M1AIW2|M1AIW2_SOLTU	608	tr|M1AIW1|M1AIW1_SOLTU Ovule receptor-like kinase 28 OS=Solanum tuberosum OX=4113 GN=102585217 PE=4 SV=1;tr|M1AIW2|M1AIW2_SOLTU Ovule receptor-like kinase 28 OS=Solanum tuberosum OX=4113 GN=102585217 PE=4 SV=1
27.6671	27.224	27.7572	27.6457	28.9067	28.2135	28.7064	28.1685	26.9496	28.2496	29.0675	26.9109	28.1463	29.2823	27.6551	27.2752	27.4261	28.7894	29.454	27.0404	28.391	26.4647	26.9734	27.7848				5	5	3	6.9	6.9	6.9	26.67	0	94.26	9843000000	176	tr|M0ZTN1|M0ZTN1_SOLTU	tr|M0ZTN1|M0ZTN1_SOLTU	313	tr|M0ZTN1|M0ZTN1_SOLTU Osmotin OS=Solanum tuberosum OX=4113 GN=102584780 PE=4 SV=1
NaN	NaN	21.0205	NaN	NaN	23.2319	21.5291	NaN	20.7606	NaN	NaN	NaN	21.5767	NaN	22.6296	23.6948	22.3676	22.9466	24.0739	24.1341	21.684	22.4253	23.7501	23.8998				3	3	3	6.9	6.9	6.9	60.096	0	7.6564	188760000	25	tr|M1AM36|M1AM36_SOLTU;tr|M1AM37|M1AM37_SOLTU	tr|M1AM36|M1AM36_SOLTU	641	tr|M1AM36|M1AM36_SOLTU Pectinesterase OS=Solanum tuberosum OX=4113 GN=102588101 PE=3 SV=1
NaN	20.9261	NaN	21.1364	20.7642	21.5336	NaN	NaN	NaN	NaN	NaN	21.0751	21.2433	21.0046	21.4749	21.578	21.463	NaN	NaN	NaN	21.3644	21.559	21.3348	21.747				3	3	3	6.9	6.9	6.9	48.426	0	5.2525	73527000	12	tr|M1B234|M1B234_SOLTU;tr|M0ZT74|M0ZT74_SOLTU	tr|M1B234|M1B234_SOLTU	813	tr|M1B234|M1B234_SOLTU Pyruvate dehydrogenase E1 component subunit alpha OS=Solanum tuberosum OX=4113 GN=102606109 PE=4 SV=1
21.3515	21.4722	21.2817	21.511	20.844	21.1495	21.3051	21.2043	21.4853	21.0259	NaN	21.174	21.2621	20.8539	20.8508	21.0595	21.2882	NaN	NaN	21.3042	NaN	21.1097	21.2788	21.1253				4	4	3	6.9	6.9	4.9	104.4	0	20.973	91995000	13	tr|M1BJV6|M1BJV6_SOLTU;tr|M1BJV7|M1BJV7_SOLTU	tr|M1BJV6|M1BJV6_SOLTU;tr|M1BJV7|M1BJV7_SOLTU	1012	tr|M1BJV6|M1BJV6_SOLTU Eukaryotic translation initiation factor 3 subunit C OS=Solanum tuberosum OX=4113 GN=102595694 PE=3 SV=1;tr|M1BJV7|M1BJV7_SOLTU Translation-initiation factor 3 subunit OS=Solanum tuberosum OX=4113 GN=102595694 PE=4 SV=1
21.4435	20.626	21.0915	22.0703	21.1705	21.623	21.7741	21.6368	21.7661	21.7754	21.7984	21.3416	20.4468	NaN	19.8935	NaN	NaN	NaN	NaN	21.0756	21.0321	20.8908	21.5123	NaN				3	3	3	7	7	7	66.722	0	4.749	81206000	12	tr|M1BA40|M1BA40_SOLTU	tr|M1BA40|M1BA40_SOLTU	908	tr|M1BA40|M1BA40_SOLTU Uncharacterized protein OS=Solanum tuberosum OX=4113 GN=102586576 PE=3 SV=1
23.7153	23.743	23.4076	23.5392	23.5935	23.3202	23.6622	23.289	23.7071	23.5054	23.1183	23.3606	24.3821	23.3873	NaN	23.3684	23.6173	NaN	NaN	23.6883	NaN	24.1244	23.6959	23.533				16	3	3	24.6	7.2	7.2	70.797	0	11.602	506840000	28	tr|M1CSI8|M1CSI8_SOLTU;tr|M1CSI7|M1CSI7_SOLTU	tr|M1CSI8|M1CSI8_SOLTU;tr|M1CSI7|M1CSI7_SOLTU	1523	tr|M1CSI8|M1CSI8_SOLTU Heat shock protein OS=Solanum tuberosum OX=4113 GN=102584601 PE=3 SV=1;tr|M1CSI7|M1CSI7_SOLTU Heat shock protein OS=Solanum tuberosum OX=4113 GN=102584601 PE=3 SV=1
NaN	20.4209	NaN	NaN	NaN	NaN	NaN	NaN	NaN	NaN	NaN	22.5307	NaN	NaN	21.2891	NaN	NaN	NaN	NaN	NaN	NaN	NaN	NaN	NaN				3	3	3	7.4	7.4	7.4	44.812	0	9.1128	50001000	3	tr|M1AW93|M1AW93_SOLTU;tr|M1AW96|M1AW96_SOLTU;tr|M1AW95|M1AW95_SOLTU;tr|M1AW94|M1AW94_SOLTU	tr|M1AW93|M1AW93_SOLTU;tr|M1AW96|M1AW96_SOLTU;tr|M1AW95|M1AW95_SOLTU;tr|M1AW94|M1AW94_SOLTU	746	tr|M1AW93|M1AW93_SOLTU Peptidase M1 family protein OS=Solanum tuberosum OX=4113 PE=3 SV=1;tr|M1AW96|M1AW96_SOLTU Peptidase M1 family protein OS=Solanum tuberosum OX=4113 PE=3 SV=1;tr|M1AW95|M1AW95_SOLTU Peptidase M1 family protein OS=Solanum tuberosum OX=4
22.3435	21.9969	22.2665	NaN	22.4877	NaN	NaN	NaN	22.2461	21.9903	22.3256	22.1475	21.9166	22.2454	22.5431	21.9814	NaN	22.1903	NaN	NaN	22.0298	NaN	22.0301	22.2261				3	3	3	7.5	7.5	7.5	75.648	0	9.616	162220000	24	tr|M0ZZL1|M0ZZL1_SOLTU;tr|M1AYH9|M1AYH9_SOLTU;tr|M1AYH6|M1AYH6_SOLTU;tr|M1AYH8|M1AYH8_SOLTU	tr|M0ZZL1|M0ZZL1_SOLTU	382	tr|M0ZZL1|M0ZZL1_SOLTU Xaa-Pro aminopeptidase 2 OS=Solanum tuberosum OX=4113 PE=3 SV=1
NaN	21.6912	NaN	NaN	NaN	NaN	NaN	NaN	NaN	NaN	NaN	NaN	NaN	NaN	21.2289	NaN	NaN	NaN	NaN	NaN	NaN	NaN	NaN	NaN				3	3	3	7.6	7.6	7.6	55.595	0	8.9596	66535000	3	sp|Q2VEG8|ACCD_SOLTU	sp|Q2VEG8|ACCD_SOLTU	97	sp|Q2VEG8|ACCD_SOLTU Acetyl-coenzyme A carboxylase carboxyl transferase subunit beta, chloroplastic OS=Solanum tuberosum OX=4113 GN=accD PE=2 SV=3
NaN	21.843	21.3867	21.4401	NaN	21.2396	21.5864	21.707	22.3802	NaN	NaN	NaN	21.9392	NaN	20.7104	NaN	NaN	NaN	NaN	22.0153	NaN	NaN	21.6942	NaN				3	3	3	7.7	7.7	7.7	59.538	0	14.512	86277000	7	tr|M1CTP3|M1CTP3_SOLTU	tr|M1CTP3|M1CTP3_SOLTU	1534	tr|M1CTP3|M1CTP3_SOLTU 4-coumarate--CoA ligase OS=Solanum tuberosum OX=4113 PE=4 SV=1
NaN	20.9231	NaN	NaN	NaN	NaN	NaN	NaN	NaN	NaN	NaN	NaN	NaN	NaN	NaN	NaN	NaN	NaN	NaN	NaN	NaN	NaN	NaN	NaN				3	3	3	7.9	7.9	7.9	60.735	0	3.4205	17748000	5	tr|M1A8S9|M1A8S9_SOLTU;tr|M0ZRB1|M0ZRB1_SOLTU	tr|M1A8S9|M1A8S9_SOLTU	489	tr|M1A8S9|M1A8S9_SOLTU Serine/threonine-protein phosphatase 2A 55 kDa regulatory subunit B OS=Solanum tuberosum OX=4113 PE=3 SV=1
NaN	21.6366	21.6722	NaN	NaN	NaN	NaN	NaN	21.9162	NaN	NaN	21.5493	NaN	NaN	NaN	NaN	NaN	NaN	NaN	NaN	NaN	NaN	NaN	NaN				3	3	3	7.9	7.9	7.9	47.479	0	12.684	53147000	6	tr|M1CEG9|M1CEG9_SOLTU;tr|M1DSF3|M1DSF3_SOLTU	tr|M1CEG9|M1CEG9_SOLTU	1350	tr|M1CEG9|M1CEG9_SOLTU Acyltransferase OS=Solanum tuberosum OX=4113 GN=102581131 PE=3 SV=1
NaN	22.0586	21.3399	NaN	NaN	21.5904	NaN	NaN	21.6364	22.4759	NaN	21.1174	21.2587	NaN	NaN	NaN	NaN	NaN	NaN	21.7167	NaN	NaN	NaN	NaN				3	3	3	8.2	8.2	8.2	51.299	0	10.043	84743000	9	tr|M1C2V9|M1C2V9_SOLTU;tr|M1AXP7|M1AXP7_SOLTU	tr|M1C2V9|M1C2V9_SOLTU	1214	tr|M1C2V9|M1C2V9_SOLTU 3-hydroxy-3-methylglutaryl coenzyme A synthase OS=Solanum tuberosum OX=4113 GN=102601874 PE=3 SV=1
NaN	20.8301	21.1303	22.1425	NaN	23.188	NaN	NaN	21.1901	21.8229	NaN	21.7222	21.2977	20.8657	23.739	24.0123	21.8891	22.1534	NaN	21.8365	21.7911	22.5348	21.6784	22.4903				8	3	3	20.1	8.4	8.4	51.743	0	8.7602	139110000	18	tr|M1DPA6|M1DPA6_SOLTU	tr|M1DPA6|M1DPA6_SOLTU	1709	tr|M1DPA6|M1DPA6_SOLTU Elongation factor Tu OS=Solanum tuberosum OX=4113 GN=102584165 PE=3 SV=1
NaN	20.3691	NaN	NaN	NaN	NaN	NaN	NaN	NaN	NaN	NaN	20.5532	20.863	NaN	21.1553	NaN	NaN	NaN	NaN	NaN	NaN	20.6244	NaN	NaN				3	3	3	8.5	8.5	8.5	64.912	0	13.375	30899000	3	tr|M1BDK9|M1BDK9_SOLTU;sp|Q06801|DPEP_SOLTU;tr|M1BDK7|M1BDK7_SOLTU;tr|M1BDK8|M1BDK8_SOLTU	tr|M1BDK9|M1BDK9_SOLTU;sp|Q06801|DPEP_SOLTU;tr|M1BDK7|M1BDK7_SOLTU	91	tr|M1BDK9|M1BDK9_SOLTU 4-alpha-glucanotransferase OS=Solanum tuberosum OX=4113 PE=3 SV=1;sp|Q06801|DPEP_SOLTU 4-alpha-glucanotransferase, chloroplastic/amyloplastic OS=Solanum tuberosum OX=4113 GN=DPEP PE=1 SV=1;tr|M1BDK7|M1BDK7_SOLTU 4-alpha-glucanotransf
NaN	21.1438	NaN	NaN	NaN	NaN	NaN	NaN	21.7496	NaN	NaN	NaN	21.3523	NaN	NaN	NaN	NaN	NaN	NaN	NaN	NaN	21.1349	21.77	NaN				3	3	3	8.6	8.6	8.6	64.143	0	4.5483	42434000	7	sp|P31426|PAL2_SOLTU;tr|M1D3N2|M1D3N2_SOLTU;tr|M1BY41|M1BY41_SOLTU;tr|M1BY02|M1BY02_SOLTU;tr|M1BY03|M1BY03_SOLTU;tr|M1D3Y2|M1D3Y2_SOLTU;tr|M1BPH2|M1BPH2_SOLTU;tr|M1C5K7|M1C5K7_SOLTU;sp|P31425|PAL1_SOLTU	sp|P31426|PAL2_SOLTU;tr|M1D3N2|M1D3N2_SOLTU;tr|M1BY41|M1BY41_SOLTU;tr|M1BY02|M1BY02_SOLTU;tr|M1BY03|M1BY03_SOLTU;tr|M1D3Y2|M1D3Y2_SOLTU;tr|M1BPH2|M1BPH2_SOLTU;tr|M1C5K7|M1C5K7_SOLTU;sp|P31425|PAL1_SOLTU	52	sp|P31426|PAL2_SOLTU Phenylalanine ammonia-lyase 2 (Fragment) OS=Solanum tuberosum OX=4113 GN=PAL-2 PE=3 SV=1;tr|M1D3N2|M1D3N2_SOLTU Phenylalanine ammonia-lyase OS=Solanum tuberosum OX=4113 PE=3 SV=1;tr|M1BY41|M1BY41_SOLTU Phenylalanine ammonia-lyase OS=So
NaN	NaN	NaN	NaN	NaN	NaN	21.0146	NaN	NaN	NaN	NaN	NaN	NaN	NaN	NaN	NaN	NaN	NaN	NaN	NaN	NaN	NaN	NaN	NaN				3	3	3	8.6	8.6	8.6	44.005	0	4.0475	40170000	4	tr|M0ZKY0|M0ZKY0_SOLTU	tr|M0ZKY0|M0ZKY0_SOLTU	190	tr|M0ZKY0|M0ZKY0_SOLTU Arf gtpase-activating protein OS=Solanum tuberosum OX=4113 GN=102602036 PE=4 SV=1
NaN	21.9949	21.7299	21.5255	21.5366	21.6187	21.6728	NaN	21.5617	NaN	NaN	22.1788	22.4162	22.0335	22.7863	22.2369	22.4275	NaN	NaN	22.1899	NaN	22.4861	21.984	NaN				17	3	3	44.7	8.6	8.6	51.806	0	49.251	133230000	14	tr|M1B150|M1B150_SOLTU	tr|M1B150|M1B150_SOLTU	807	tr|M1B150|M1B150_SOLTU UTP--glucose-1-phosphate uridylyltransferase OS=Solanum tuberosum OX=4113 GN=102577726 PE=3 SV=1
21.4539	22.0567	21.912	NaN	21.1011	NaN	NaN	NaN	22.2431	21.0947	NaN	21.5953	NaN	20.5704	NaN	NaN	NaN	NaN	NaN	NaN	NaN	NaN	21.0892	NaN				3	3	3	8.7	8.7	8.7	61.664	0	3.2656	73777000	9	tr|M0ZMG0|M0ZMG0_SOLTU;tr|M1AGK4|M1AGK4_SOLTU	tr|M0ZMG0|M0ZMG0_SOLTU	219	tr|M0ZMG0|M0ZMG0_SOLTU 4-coumarate--CoA ligase OS=Solanum tuberosum OX=4113 PE=4 SV=1
NaN	NaN	NaN	NaN	NaN	NaN	NaN	NaN	NaN	NaN	NaN	NaN	NaN	NaN	21.7816	23.1179	NaN	NaN	NaN	NaN	NaN	22.1722	NaN	21.8919				10	3	3	22	8.7	8.7	47.926	0	6.3904	41018000	4	tr|M1CVH1|M1CVH1_SOLTU	tr|M1CVH1|M1CVH1_SOLTU	1552	tr|M1CVH1|M1CVH1_SOLTU Glyceraldehyde-3-phosphate dehydrogenase OS=Solanum tuberosum OX=4113 GN=102606161 PE=3 SV=1
NaN	21.2164	21.1293	21.9288	20.9938	21.3403	22.1152	22.0952	22.7635	21.6355	21.9443	22.0633	21.8888	21.8208	21.7339	21.9031	NaN	NaN	22.4872	21.2862	22.4584	23.0339	22.6211	22.253				3	3	3	8.8	8.8	8.8	63.524	0	12.723	138570000	16	tr|M0ZL18|M0ZL18_SOLTU	tr|M0ZL18|M0ZL18_SOLTU	192	tr|M0ZL18|M0ZL18_SOLTU Pectinesterase OS=Solanum tuberosum OX=4113 GN=102600147 PE=3 SV=1
NaN	NaN	21.2421	21.6465	NaN	21.4455	NaN	NaN	NaN	NaN	NaN	NaN	NaN	NaN	NaN	NaN	NaN	NaN	NaN	NaN	NaN	NaN	NaN	NaN				3	3	3	8.9	8.9	8.9	51.376	0.00066401	2.42	109870000	5	tr|M1A7H4|M1A7H4_SOLTU	tr|M1A7H4|M1A7H4_SOLTU	476	tr|M1A7H4|M1A7H4_SOLTU PB1 domain-containing protein OS=Solanum tuberosum OX=4113 PE=4 SV=1
NaN	21.8586	20.7044	NaN	NaN	NaN	NaN	NaN	NaN	NaN	NaN	NaN	NaN	NaN	NaN	NaN	NaN	NaN	NaN	21.675	NaN	NaN	NaN	NaN				3	3	3	8.9	8.9	8.9	56.225	0	15.241	85100000	3	tr|M1AD15|M1AD15_SOLTU;tr|M1BGI7|M1BGI7_SOLTU	tr|M1AD15|M1AD15_SOLTU	535	tr|M1AD15|M1AD15_SOLTU Citrate synthase OS=Solanum tuberosum OX=4113 GN=102595659 PE=3 SV=1
23.6461	24.4363	23.6956	22.9277	24.4361	23.6854	23.7613	NaN	24.0123	23.389	23.1855	25.0597	NaN	NaN	22.3168	NaN	NaN	NaN	NaN	NaN	NaN	NaN	NaN	NaN				3	3	3	8.9	8.9	8.9	39.209	0	41.472	406020000	17	tr|M1BBJ1|M1BBJ1_SOLTU;tr|M1BBJ0|M1BBJ0_SOLTU;tr|M1BBJ3|M1BBJ3_SOLTU	tr|M1BBJ1|M1BBJ1_SOLTU;tr|M1BBJ0|M1BBJ0_SOLTU	928	tr|M1BBJ1|M1BBJ1_SOLTU Sinapyl alcohol dehydrogenase 2 OS=Solanum tuberosum OX=4113 GN=102595339 PE=3 SV=1;tr|M1BBJ0|M1BBJ0_SOLTU Sinapyl alcohol dehydrogenase 2 OS=Solanum tuberosum OX=4113 GN=102595339 PE=3 SV=1
25.3661	24.114	25.6484	26.0006	25.867	23.6657	22.9329	25.6737	25.5561	26.3948	23.8773	NaN	24.6965	24.7136	25.0915	25.0699	24.4629	26.4358	25.7357	24.4684	24.6741	24.3554	24.4806	24.8006				7	4	3	17.5	9.1	6.1	42.684	0	5.7122	1394700000	27	tr|M1AVJ2|M1AVJ2_SOLTU;tr|M1CJ86|M1CJ86_SOLTU	tr|M1AVJ2|M1AVJ2_SOLTU	740	tr|M1AVJ2|M1AVJ2_SOLTU Fructose-bisphosphate aldolase OS=Solanum tuberosum OX=4113 PE=3 SV=1
23.4481	23.1823	22.9777	22.3235	22.9054	23.5892	23.7256	23.4477	23.6166	23.2932	23.135	23.0095	23.5449	23.088	22.8139	23.1137	23.919	23.0991	23.5696	23.8653	23.0125	23.3255	23.3889	23.3456				10	3	3	18.2	9.1	9.1	37.554	0	11.697	394380000	20	tr|M1BY04|M1BY04_SOLTU	tr|M1BY04|M1BY04_SOLTU	1165	tr|M1BY04|M1BY04_SOLTU Adenosine kinase OS=Solanum tuberosum OX=4113 PE=3 SV=1
NaN	21.3842	23.0865	23.149	23.1959	NaN	NaN	NaN	23.0243	23.3537	NaN	NaN	NaN	NaN	NaN	NaN	NaN	NaN	NaN	NaN	NaN	NaN	NaN	23.2086				3	3	3	9.2	9.2	9.2	40.349	0	7.6119	258480000	26	tr|M1A3M7|M1A3M7_SOLTU;tr|M1A3M6|M1A3M6_SOLTU	tr|M1A3M7|M1A3M7_SOLTU;tr|M1A3M6|M1A3M6_SOLTU	440	tr|M1A3M7|M1A3M7_SOLTU AB hydrolase-1 domain-containing protein OS=Solanum tuberosum OX=4113 GN=102586798 PE=4 SV=1;tr|M1A3M6|M1A3M6_SOLTU Uncharacterized protein OS=Solanum tuberosum OX=4113 GN=102586798 PE=4 SV=1
21.4835	22.7557	21.3104	21.135	21.1837	22.9377	21.7845	NaN	21.822	NaN	NaN	22.8431	21.8314	21.1548	21.5814	21.0515	21.0098	21.0504	NaN	NaN	21.586	21.8743	21.5745	21.7417				3	3	3	9.3	9.3	9.3	38.407	0	4.8231	137470000	9	tr|M1AYP7|M1AYP7_SOLTU	tr|M1AYP7|M1AYP7_SOLTU	786	tr|M1AYP7|M1AYP7_SOLTU T-complex protein 1 subunit beta OS=Solanum tuberosum OX=4113 PE=3 SV=1
NaN	NaN	NaN	NaN	21.4019	NaN	NaN	NaN	NaN	NaN	NaN	21.1151	NaN	NaN	NaN	NaN	NaN	NaN	NaN	NaN	NaN	NaN	NaN	NaN				4	3	3	11.4	9.4	9.4	54.086	0	6.2763	35950000	4	tr|M0ZRS0|M0ZRS0_SOLTU	tr|M0ZRS0|M0ZRS0_SOLTU	279	tr|M0ZRS0|M0ZRS0_SOLTU Chaperonin-60kD, ch60 OS=Solanum tuberosum OX=4113 PE=3 SV=1
22.0326	22.4122	21.7514	NaN	21.5544	21.3991	21.9745	NaN	23.1042	NaN	NaN	22.1689	22.0984	22.2383	21.5346	NaN	22.1625	NaN	22.1766	21.9944	21.9727	22.0745	22.5075	NaN				3	3	3	9.4	9.4	9.4	46.117	0	12.293	143580000	12	tr|M1B340|M1B340_SOLTU	tr|M1B340|M1B340_SOLTU	828	tr|M1B340|M1B340_SOLTU BCL-2-associated athanogene 7 OS=Solanum tuberosum OX=4113 GN=102603495 PE=4 SV=1
21.6767	21.1586	21.402	21.578	22.1319	NaN	21.6039	NaN	22.0625	21.9103	21.8366	22.1191	22.5078	22.4616	NaN	22.0624	21.849	NaN	22.4765	21.9352	22.3507	21.8029	21.9427	22.2317				3	3	3	9.5	9.5	9.5	38.219	0	12.235	131950000	16	tr|M0ZXU8|M0ZXU8_SOLTU;tr|M0ZXV1|M0ZXV1_SOLTU;tr|M0ZXV0|M0ZXV0_SOLTU;tr|M0ZXU9|M0ZXU9_SOLTU;tr|M1CFU3|M1CFU3_SOLTU;tr|M1CFU2|M1CFU2_SOLTU;tr|M1CFU4|M1CFU4_SOLTU	tr|M0ZXU8|M0ZXU8_SOLTU;tr|M0ZXV1|M0ZXV1_SOLTU;tr|M0ZXV0|M0ZXV0_SOLTU	360	tr|M0ZXU8|M0ZXU8_SOLTU Phospholipase C/ phosphoric diester hydrolase OS=Solanum tuberosum OX=4113 PE=4 SV=1;tr|M0ZXV1|M0ZXV1_SOLTU Phospholipase C/ phosphoric diester hydrolase OS=Solanum tuberosum OX=4113 PE=4 SV=1;tr|M0ZXV0|M0ZXV0_SOLTU Phospholipase C/
24.2434	24.3407	24.3835	24.8582	24.17	24.444	24.9312	24.4958	24.5541	23.7144	23.634	24.3161	24.2654	23.9028	23.8421	24.1897	24.607	23.7441	23.5212	24.4761	23.9353	24.1227	24.458	24.041				4	3	3	18.3	9.5	9.5	33.704	0	24.623	784380000	41	tr|M1CS73|M1CS73_SOLTU	tr|M1CS73|M1CS73_SOLTU	1513	tr|M1CS73|M1CS73_SOLTU Phosphoglycerate/bisphosphoglycerate mutase OS=Solanum tuberosum OX=4113 GN=102590374 PE=3 SV=1
NaN	21.4936	22.3771	22.7988	NaN	22.22	NaN	NaN	22.5739	23.2811	NaN	22.6446	22.9318	23.2336	22.6573	22.9132	22.7536	23.6168	23.7151	23.4713	23.8237	22.9295	23.5043	23.5289				12	5	3	17.3	9.5	6.1	105.04	0	9.8196	244900000	16	tr|M1D6E0|M1D6E0_SOLTU	tr|M1D6E0|M1D6E0_SOLTU	1673	tr|M1D6E0|M1D6E0_SOLTU Plasma membrane ATPase OS=Solanum tuberosum OX=4113 GN=102592032 PE=2 SV=1
NaN	NaN	NaN	NaN	NaN	NaN	NaN	NaN	NaN	NaN	NaN	21.7664	NaN	NaN	21.3647	NaN	NaN	NaN	NaN	NaN	NaN	21.0362	NaN	NaN				3	3	3	9.8	9.8	9.8	26.004	0	7.5537	53504000	5	tr|M1A3E1|M1A3E1_SOLTU	tr|M1A3E1|M1A3E1_SOLTU	436	tr|M1A3E1|M1A3E1_SOLTU DOMON domain-containing protein OS=Solanum tuberosum OX=4113 GN=102581154 PE=4 SV=1
23.7268	23.2436	23.8963	22.7747	24.4899	22.3997	22.2588	22.4998	24.0384	22.397	21.7448	21.6921	22.6431	22.7689	21.9921	22.4528	22.8349	NaN	21.825	22.3666	NaN	22.2443	22.0337	NaN				10	3	3	19.9	9.8	9.8	33.783	0	9.6971	311780000	21	tr|M1BA03|M1BA03_SOLTU;tr|M1BA04|M1BA04_SOLTU	tr|M1BA03|M1BA03_SOLTU;tr|M1BA04|M1BA04_SOLTU	906	tr|M1BA03|M1BA03_SOLTU 10-hydroxygeraniol oxidoreductase OS=Solanum tuberosum OX=4113 PE=3 SV=1;tr|M1BA04|M1BA04_SOLTU 10-hydroxygeraniol oxidoreductase OS=Solanum tuberosum OX=4113 PE=4 SV=1
NaN	NaN	NaN	NaN	NaN	NaN	NaN	NaN	NaN	NaN	NaN	22.4081	NaN	NaN	NaN	NaN	NaN	NaN	NaN	NaN	NaN	NaN	NaN	NaN				3	3	3	9.8	9.8	9.8	53.55	0	4.4656	44819000	1	tr|M1CMJ2|M1CMJ2_SOLTU	tr|M1CMJ2|M1CMJ2_SOLTU	1444	tr|M1CMJ2|M1CMJ2_SOLTU Xylose isomerase OS=Solanum tuberosum OX=4113 GN=102582159 PE=3 SV=1
NaN	22.2187	21.372	21.5306	20.4527	21.4792	21.3642	NaN	21.2303	NaN	21.7469	21.1757	21.7854	21.1758	20.8277	NaN	21.4474	NaN	NaN	21.62	NaN	NaN	NaN	NaN				3	3	3	9.9	9.9	9.9	40.221	0	10.964	96056000	12	tr|M1ASL1|M1ASL1_SOLTU	tr|M1ASL1|M1ASL1_SOLTU	705	tr|M1ASL1|M1ASL1_SOLTU Catechol O-methyltransferase OS=Solanum tuberosum OX=4113 GN=102601955 PE=3 SV=1
NaN	NaN	NaN	NaN	21.7745	NaN	NaN	NaN	NaN	NaN	NaN	NaN	NaN	22.8986	22.3196	NaN	NaN	NaN	NaN	NaN	NaN	NaN	NaN	NaN				3	3	3	10	10	10	45.263	0	4.5896	122400000	7	sp|Q9FS87|IVD_SOLTU;tr|M1AEC8|M1AEC8_SOLTU	sp|Q9FS87|IVD_SOLTU	110	sp|Q9FS87|IVD_SOLTU Isovaleryl-CoA dehydrogenase, mitochondrial OS=Solanum tuberosum OX=4113 GN=IVD PE=1 SV=2
NaN	21.8837	22.0704	NaN	NaN	NaN	NaN	NaN	22.14	NaN	NaN	NaN	21.9267	NaN	NaN	NaN	NaN	NaN	NaN	NaN	NaN	NaN	NaN	NaN				3	3	3	10.2	10.2	10.2	52.181	0	7.5821	97661000	5	tr|M1A5R8|M1A5R8_SOLTU;tr|M1D709|M1D709_SOLTU;tr|M1A5W4|M1A5W4_SOLTU	tr|M1A5R8|M1A5R8_SOLTU	462	tr|M1A5R8|M1A5R8_SOLTU Glycosyltransferase OS=Solanum tuberosum OX=4113 PE=3 SV=1
NaN	22.3948	22.5069	23.5153	22.9933	23.2641	NaN	NaN	NaN	NaN	NaN	NaN	23.3712	NaN	NaN	NaN	23.6103	NaN	NaN	NaN	NaN	NaN	NaN	NaN				3	3	3	10.2	10.2	10.2	35.847	0	12.269	210010000	20	tr|M1AAY6|M1AAY6_SOLTU	tr|M1AAY6|M1AAY6_SOLTU	510	tr|M1AAY6|M1AAY6_SOLTU CXE carboxylesterase OS=Solanum tuberosum OX=4113 GN=102601967 PE=4 SV=1
24.2736	22.998	22.8037	23.2653	22.9668	22.4156	22.7567	23.219	22.4936	23.7259	22.7134	23.143	22.1918	22.3609	21.7035	21.9112	22.0085	22.3689	22.7785	22.6875	21.987	21.9563	22.4887	22.1872				3	3	3	10.2	10.2	10.2	32.388	0	7.6204	260910000	30	tr|M1AWF0|M1AWF0_SOLTU;tr|M1AWF1|M1AWF1_SOLTU	tr|M1AWF0|M1AWF0_SOLTU;tr|M1AWF1|M1AWF1_SOLTU	749	tr|M1AWF0|M1AWF0_SOLTU Alcohol dehydrogenase OS=Solanum tuberosum OX=4113 GN=102585018 PE=4 SV=1;tr|M1AWF1|M1AWF1_SOLTU Alcohol dehydrogenase OS=Solanum tuberosum OX=4113 GN=102585018 PE=3 SV=1
NaN	NaN	NaN	NaN	NaN	NaN	NaN	NaN	NaN	NaN	NaN	NaN	NaN	NaN	NaN	22.5651	NaN	NaN	NaN	NaN	NaN	NaN	NaN	NaN				3	3	3	10.2	10.2	10.2	46.036	0	4.3631	17425000	3	tr|M1CK21|M1CK21_SOLTU;tr|M1CK23|M1CK23_SOLTU;tr|M1CK24|M1CK24_SOLTU	tr|M1CK21|M1CK21_SOLTU;tr|M1CK23|M1CK23_SOLTU	1409	tr|M1CK21|M1CK21_SOLTU NAD dependent epimerase/dehydratase OS=Solanum tuberosum OX=4113 GN=102598488 PE=4 SV=1;tr|M1CK23|M1CK23_SOLTU NAD dependent epimerase/dehydratase OS=Solanum tuberosum OX=4113 GN=102598488 PE=4 SV=1
21.2157	21.5542	21.3999	NaN	20.7764	NaN	NaN	NaN	21.9869	NaN	NaN	21.0889	22.1124	NaN	NaN	NaN	NaN	NaN	NaN	21.9715	NaN	NaN	21.4634	NaN				6	3	3	16.3	10.3	10.3	49.789	0	6.6015	77234000	12	tr|M1AXR7|M1AXR7_SOLTU	tr|M1AXR7|M1AXR7_SOLTU	772	tr|M1AXR7|M1AXR7_SOLTU Anthocyanin acyltransferase OS=Solanum tuberosum OX=4113 GN=102599933 PE=3 SV=1
NaN	NaN	NaN	NaN	NaN	NaN	NaN	NaN	NaN	NaN	22.5156	NaN	25.925	25.287	24.9238	25.6205	25.0411	25.0725	25.3514	24.6504	24.8543	24.6951	24.314	25.0534				11	3	3	51.9	10.4	10.4	15.627	0	7.6116	598470000	39	tr|M1CYU9|M1CYU9_SOLTU;tr|M1CYV0|M1CYV0_SOLTU;tr|M1BZX2|M1BZX2_SOLTU;tr|M1BFP6|M1BFP6_SOLTU	tr|M1CYU9|M1CYU9_SOLTU;tr|M1CYV0|M1CYV0_SOLTU	1588	tr|M1CYU9|M1CYU9_SOLTU Major latex OS=Solanum tuberosum OX=4113 GN=102590200 PE=4 SV=1;tr|M1CYV0|M1CYV0_SOLTU Major latex OS=Solanum tuberosum OX=4113 GN=102590200 PE=4 SV=1
NaN	NaN	NaN	NaN	NaN	NaN	NaN	NaN	22.0533	NaN	NaN	NaN	NaN	NaN	NaN	NaN	NaN	NaN	NaN	NaN	NaN	NaN	NaN	NaN				3	3	3	10.6	10.6	10.6	58.837	0	6.7129	59682000	7	tr|M1BJF1|M1BJF1_SOLTU;tr|M1BJF0|M1BJF0_SOLTU	tr|M1BJF1|M1BJF1_SOLTU;tr|M1BJF0|M1BJF0_SOLTU	1007	tr|M1BJF1|M1BJF1_SOLTU Leucine-rich repeat-containing protein OS=Solanum tuberosum OX=4113 GN=102581610 PE=4 SV=1;tr|M1BJF0|M1BJF0_SOLTU Leucine-rich repeat-containing protein OS=Solanum tuberosum OX=4113 GN=102581610 PE=4 SV=1
23.8045	21.6197	22.6934	22.4893	23.8092	NaN	22.8611	NaN	NaN	23.7955	NaN	22.9326	23.971	24.6076	23.8446	23.4772	24.3269	23.5337	23.8693	23.287	23.1007	22.7329	23.2904	23.574				3	3	3	10.7	10.7	10.7	35.822	0	15.303	356300000	28	tr|M1ADT6|M1ADT6_SOLTU	tr|M1ADT6|M1ADT6_SOLTU	544	tr|M1ADT6|M1ADT6_SOLTU Gibberellin receptor GID1 OS=Solanum tuberosum OX=4113 GN=102604874 PE=4 SV=1
NaN	NaN	NaN	NaN	NaN	NaN	NaN	NaN	NaN	NaN	NaN	NaN	NaN	NaN	NaN	NaN	NaN	NaN	NaN	NaN	NaN	22.55	NaN	NaN				11	3	3	23.4	10.7	10.7	65.646	0	4.329	63372000	4	tr|M1C7W3|M1C7W3_SOLTU	tr|M1C7W3|M1C7W3_SOLTU	1275	tr|M1C7W3|M1C7W3_SOLTU ATP citrate synthase OS=Solanum tuberosum OX=4113 GN=102579671 PE=4 SV=1
NaN	20.892	NaN	NaN	NaN	20.993	NaN	NaN	NaN	NaN	NaN	20.8099	NaN	NaN	NaN	NaN	NaN	NaN	NaN	NaN	NaN	NaN	NaN	NaN				3	3	3	10.8	10.8	10.8	43.834	0	5.0487	62385000	3	tr|M0ZU96|M0ZU96_SOLTU	tr|M0ZU96|M0ZU96_SOLTU	326	tr|M0ZU96|M0ZU96_SOLTU Heterogeneous nuclear ribonucleoprotein A1 OS=Solanum tuberosum OX=4113 GN=102605340 PE=4 SV=1
22.0887	22.5677	22.3562	22.2729	22.3845	22.2678	22.4574	NaN	23.0945	NaN	NaN	22.6612	23.1504	21.9446	21.6556	21.8355	22.3896	NaN	21.9415	23.3475	21.4577	21.854	22.2002	21.8979				8	4	3	24.2	10.8	8.5	38.769	0	7.618	205480000	27	tr|M1C5Y4|M1C5Y4_SOLTU;tr|M0ZHU7|M0ZHU7_SOLTU	tr|M1C5Y4|M1C5Y4_SOLTU	1254	tr|M1C5Y4|M1C5Y4_SOLTU UDP-glucuronate decarboxylase 1 OS=Solanum tuberosum OX=4113 GN=102606064 PE=4 SV=1
21.9081	22.5442	21.9919	21.8382	22.0299	NaN	21.7893	NaN	NaN	21.7811	21.4425	21.8191	NaN	21.319	21.5954	NaN	NaN	NaN	NaN	NaN	NaN	NaN	NaN	21.211				3	3	3	11	11	11	54.668	0	7.7171	116790000	8	tr|M1BFJ3|M1BFJ3_SOLTU	tr|M1BFJ3|M1BFJ3_SOLTU	968	tr|M1BFJ3|M1BFJ3_SOLTU Galactokinase OS=Solanum tuberosum OX=4113 GN=102597452 PE=3 SV=1
23.4516	22.9301	23.1442	23.2115	22.9433	22.908	23.0206	23.1015	23.4974	22.6537	22.3975	22.6873	22.8765	23.1278	22.2601	NaN	23.1313	NaN	23.4633	22.2705	22.7925	22.5567	NaN	22.7299				3	3	3	11	11	11	29.54	0	11.978	264690000	22	tr|M1BRI8|M1BRI8_SOLTU	tr|M1BRI8|M1BRI8_SOLTU	1085	tr|M1BRI8|M1BRI8_SOLTU Histone H1 OS=Solanum tuberosum OX=4113 GN=102586395 PE=3 SV=1
21.8949	22.3184	21.9684	22.0495	22.197	22.13	22.3929	NaN	22.1193	NaN	NaN	NaN	22.1186	22.4512	22.5184	22.8469	22.3062	21.9154	22.1333	22.2823	22.2794	22.3513	22.291	22.3003				3	3	3	11	11	11	54.129	0	6.3055	155590000	18	tr|M1CVD2|M1CVD2_SOLTU;tr|M1CVD1|M1CVD1_SOLTU	tr|M1CVD2|M1CVD2_SOLTU	1550	tr|M1CVD2|M1CVD2_SOLTU Tryptophan synthase OS=Solanum tuberosum OX=4113 GN=102588644 PE=3 SV=1
21.909	22.2782	21.6834	NaN	22.0004	22.1808	NaN	NaN	22.1348	22.5921	NaN	21.607	22.279	NaN	21.6632	NaN	22.1752	NaN	NaN	NaN	NaN	22.0632	22.1529	NaN				3	3	3	11.1	11.1	11.1	50.626	0	8.4897	153380000	9	tr|M1BQR7|M1BQR7_SOLTU;tr|M1BQR5|M1BQR5_SOLTU	tr|M1BQR7|M1BQR7_SOLTU;tr|M1BQR5|M1BQR5_SOLTU	1079	tr|M1BQR7|M1BQR7_SOLTU 26S proteasome subunit RPN5b OS=Solanum tuberosum OX=4113 GN=102602759 PE=3 SV=1;tr|M1BQR5|M1BQR5_SOLTU 26S proteasome subunit RPN5b OS=Solanum tuberosum OX=4113 GN=102602759 PE=3 SV=1
22.492	22.8848	22.3631	NaN	22.1173	22.4085	NaN	NaN	22.4494	NaN	NaN	22.2993	NaN	21.0824	21.0329	NaN	NaN	NaN	NaN	22.441	NaN	22.037	NaN	22.043				3	3	3	11.2	11.2	11.2	51.108	0	12.692	187510000	24	tr|M1CX90|M1CX90_SOLTU	tr|M1CX90|M1CX90_SOLTU	1568	tr|M1CX90|M1CX90_SOLTU Eukaryotic translation initiation factor 3 subunit E OS=Solanum tuberosum OX=4113 GN=102606100 PE=3 SV=1
22.1776	22.8253	22.821	21.7821	22.6978	21.8825	NaN	NaN	22.4592	22.9366	NaN	22.5317	23.0853	23.8873	22.5329	23.5174	23.3358	NaN	23.6138	23.742	23.3584	22.7551	23.2428	23.3101				3	3	3	11.3	11.3	11.3	46.165	0	8.2259	277270000	32	tr|M1C4X8|M1C4X8_SOLTU;tr|M1C4X7|M1C4X7_SOLTU	tr|M1C4X8|M1C4X8_SOLTU	1235	tr|M1C4X8|M1C4X8_SOLTU Alcohol dehydrogenase OS=Solanum tuberosum OX=4113 GN=102599797 PE=3 SV=1
NaN	20.0394	20.062	21.0981	NaN	22.3988	21.8538	22.0505	21.6103	21.8573	22.3506	NaN	21.2414	21.9732	23.5762	24.8562	23.7985	24.4664	23.0987	22.1588	22.3997	24.3075	22.4956	24.8897				3	3	3	11.6	11.6	11.6	19.829	0	19.417	234900000	21	tr|M0ZI82|M0ZI82_SOLTU;tr|M0ZI81|M0ZI81_SOLTU	tr|M0ZI82|M0ZI82_SOLTU;tr|M0ZI81|M0ZI81_SOLTU	164	tr|M0ZI82|M0ZI82_SOLTU 50S ribosomal protein L12, chloroplastic OS=Solanum tuberosum OX=4113 GN=102594809 PE=3 SV=1;tr|M0ZI81|M0ZI81_SOLTU 50S ribosomal protein L12, chloroplastic OS=Solanum tuberosum OX=4113 GN=102594485 PE=3 SV=1
NaN	20.8631	21.249	NaN	NaN	21.5616	NaN	NaN	NaN	NaN	NaN	21.1207	NaN	NaN	21.721	NaN	NaN	NaN	NaN	NaN	NaN	NaN	NaN	NaN				3	3	3	11.7	11.7	11.7	52.586	0	9.8076	47604000	6	tr|M0ZPQ8|M0ZPQ8_SOLTU;tr|M0ZPP3|M0ZPP3_SOLTU	tr|M0ZPQ8|M0ZPQ8_SOLTU	257	tr|M0ZPQ8|M0ZPQ8_SOLTU Pectinesterase OS=Solanum tuberosum OX=4113 GN=102585483 PE=3 SV=1
22.0065	20.5537	21.5426	22.3092	21.581	NaN	NaN	22.4499	21.4729	NaN	NaN	22.0912	NaN	NaN	NaN	NaN	NaN	NaN	NaN	NaN	NaN	NaN	NaN	NaN				3	3	3	11.7	11.7	11.7	67.25	0	16.511	84263000	13	tr|M1CFR9|M1CFR9_SOLTU;tr|M1CFS1|M1CFS1_SOLTU;tr|M1CFR8|M1CFR8_SOLTU	tr|M1CFR9|M1CFR9_SOLTU;tr|M1CFS1|M1CFS1_SOLTU	1361	tr|M1CFR9|M1CFR9_SOLTU Phosphoprotein phosphatase OS=Solanum tuberosum OX=4113 GN=102581182 PE=4 SV=1;tr|M1CFS1|M1CFS1_SOLTU Phosphoprotein phosphatase OS=Solanum tuberosum OX=4113 GN=102581182 PE=4 SV=1
22.5752	21.9574	22.7619	23.0665	23.1886	22.1765	21.8976	NaN	23.0516	22.6396	23.0551	22.4682	22.907	23.7075	22.7369	23.4711	23.8177	NaN	NaN	22.956	23.6272	22.3259	23.2659	23.4989				3	3	3	11.7	11.7	11.7	51.405	0	25.716	286160000	29	tr|M1CPA2|M1CPA2_SOLTU	tr|M1CPA2|M1CPA2_SOLTU	1472	tr|M1CPA2|M1CPA2_SOLTU Aspartate aminotransferase OS=Solanum tuberosum OX=4113 GN=102601259 PE=3 SV=1
NaN	20.6358	20.8491	NaN	NaN	21.4357	NaN	NaN	NaN	NaN	NaN	21.6143	NaN	NaN	NaN	NaN	NaN	NaN	NaN	NaN	NaN	NaN	NaN	NaN				3	3	3	11.9	11.9	11.9	47.279	0	6.5018	93172000	8	tr|M0ZS08|M0ZS08_SOLTU	tr|M0ZS08|M0ZS08_SOLTU	286	tr|M0ZS08|M0ZS08_SOLTU Ran-binding protein OS=Solanum tuberosum OX=4113 GN=102602342 PE=4 SV=1
NaN	20.3835	NaN	NaN	NaN	NaN	NaN	NaN	20.2044	NaN	NaN	NaN	NaN	NaN	NaN	NaN	NaN	NaN	NaN	NaN	NaN	20.1946	NaN	NaN				3	3	3	11.9	11.9	11.9	43.026	0	3.1605	27861000	2	tr|M1A2I5|M1A2I5_SOLTU;tr|M1A2I6|M1A2I6_SOLTU;tr|M1A2I7|M1A2I7_SOLTU	tr|M1A2I5|M1A2I5_SOLTU;tr|M1A2I6|M1A2I6_SOLTU;tr|M1A2I7|M1A2I7_SOLTU	427	tr|M1A2I5|M1A2I5_SOLTU COP9 signalosome complex subunit 4 OS=Solanum tuberosum OX=4113 GN=102583259 PE=3 SV=1;tr|M1A2I6|M1A2I6_SOLTU COP9 signalosome complex subunit 4 OS=Solanum tuberosum OX=4113 GN=102583259 PE=3 SV=1;tr|M1A2I7|M1A2I7_SOLTU COP9 signalos
22.5461	22.8462	22.9807	22.8605	23.0452	23.1085	22.7191	22.1947	23.2998	22.7448	22.4812	22.8608	22.2234	21.6022	21.9958	21.7809	22.543	NaN	NaN	22.3281	NaN	22.1981	22.6804	22.3662				5	5	3	12	12	9	44.384	0	18.507	253920000	25	tr|M1A272|M1A272_SOLTU;tr|M1ASQ1|M1ASQ1_SOLTU;tr|M1ASQ2|M1ASQ2_SOLTU	tr|M1A272|M1A272_SOLTU;tr|M1ASQ1|M1ASQ1_SOLTU;tr|M1ASQ2|M1ASQ2_SOLTU	423	tr|M1A272|M1A272_SOLTU Nuclear acid binding protein OS=Solanum tuberosum OX=4113 PE=4 SV=1;tr|M1ASQ1|M1ASQ1_SOLTU Nuclear acid binding protein OS=Solanum tuberosum OX=4113 PE=4 SV=1;tr|M1ASQ2|M1ASQ2_SOLTU Nuclear acid binding protein OS=Solanum tuberosum O
NaN	20.8503	NaN	NaN	NaN	NaN	NaN	NaN	NaN	NaN	NaN	21.9733	NaN	NaN	NaN	NaN	NaN	NaN	NaN	NaN	NaN	NaN	NaN	NaN				3	3	3	12.3	12.3	12.3	47.853	0	8.9496	60737000	9	tr|M0ZVT8|M0ZVT8_SOLTU	tr|M0ZVT8|M0ZVT8_SOLTU	340	tr|M0ZVT8|M0ZVT8_SOLTU Dehydroquinate synthase OS=Solanum tuberosum OX=4113 GN=102598775 PE=3 SV=1
23.2755	22.1205	22.8432	22.3511	23.1413	22.048	NaN	22.2658	22.5836	22.708	22.5494	22.4903	22.1398	23.2164	22.7823	22.2704	22.4908	23.0156	23.1526	22.4697	23.1823	22.588	22.7273	23.3163				3	3	3	12.4	12.4	12.4	42.097	0	7.8331	246390000	26	tr|M1BHQ9|M1BHQ9_SOLTU	tr|M1BHQ9|M1BHQ9_SOLTU	995	tr|M1BHQ9|M1BHQ9_SOLTU DUF1338 domain-containing protein OS=Solanum tuberosum OX=4113 GN=102599305 PE=4 SV=1
21.7182	22.996	22.8653	22.7003	22.3997	24.1329	23.7222	22.5334	22.787	22.7785	23.3086	23.7747	22.8894	22.3756	23.155	21.9792	22.2293	22.3017	NaN	22.054	22.9214	23.5493	22.7309	22.8712				3	3	3	12.5	12.5	12.5	43.956	0	8.119	295170000	26	tr|M1BGM9|M1BGM9_SOLTU	tr|M1BGM9|M1BGM9_SOLTU	983	tr|M1BGM9|M1BGM9_SOLTU Fasciclin-like arabinogalactan protein 19 OS=Solanum tuberosum OX=4113 GN=102596805 PE=3 SV=1
NaN	21.7698	20.9379	NaN	NaN	22.0648	22.1494	NaN	21.4563	NaN	NaN	NaN	21.9271	22.2176	22.9028	24.2889	22.5677	22.4989	NaN	22.4162	22.3882	24.0992	22.4262	23.4763				3	3	3	12.7	12.7	12.7	53.479	0	6.9672	159460000	9	tr|M1BLM4|M1BLM4_SOLTU;tr|M1BLM3|M1BLM3_SOLTU;tr|M1BCN2|M1BCN2_SOLTU	tr|M1BLM4|M1BLM4_SOLTU;tr|M1BLM3|M1BLM3_SOLTU	1032	tr|M1BLM4|M1BLM4_SOLTU AlaT1 OS=Solanum tuberosum OX=4113 GN=102586190 PE=4 SV=1;tr|M1BLM3|M1BLM3_SOLTU AlaT1 OS=Solanum tuberosum OX=4113 GN=102586190 PE=4 SV=1
NaN	21.8835	21.6453	NaN	21.3724	NaN	21.4341	NaN	NaN	NaN	NaN	21.7186	21.2045	NaN	NaN	NaN	21.6213	NaN	NaN	21.0249	21.5516	21.2057	NaN	NaN				3	3	3	13	13	13	59.157	0	11.105	80622000	11	tr|M0ZLN7|M0ZLN7_SOLTU	tr|M0ZLN7|M0ZLN7_SOLTU	200	tr|M0ZLN7|M0ZLN7_SOLTU Mitochondrial processing peptidase OS=Solanum tuberosum OX=4113 GN=102590566 PE=3 SV=1
25.0115	24.537	24.8348	25.5634	24.7185	24.5384	24.6157	NaN	25.1963	25.0873	24.1139	24.9483	22.7496	23.5261	23.2253	24.1395	25.0184	24.3367	23.8468	24.7721	24.5294	24.1768	24.8079	24.7983				14	3	3	50.3	13.1	13.1	22.081	0	32.148	1024300000	41	tr|M1A449|M1A449_SOLTU;tr|M1A3B1|M1A3B1_SOLTU;tr|M1A3A9|M1A3A9_SOLTU;tr|M1A3B0|M1A3B0_SOLTU	tr|M1A449|M1A449_SOLTU	447	tr|M1A449|M1A449_SOLTU 40S ribosomal protein S7 OS=Solanum tuberosum OX=4113 GN=102589285 PE=3 SV=1
NaN	22.0744	22.0801	NaN	NaN	21.4095	NaN	NaN	21.5557	NaN	NaN	21.5189	21.3407	NaN	NaN	NaN	NaN	NaN	NaN	NaN	NaN	NaN	NaN	NaN				3	3	3	13.1	13.1	13.1	31.651	0	8.3192	78214000	8	tr|M1D5D7|M1D5D7_SOLTU	tr|M1D5D7|M1D5D7_SOLTU	1665	tr|M1D5D7|M1D5D7_SOLTU Oxoglutarate malate translocator OS=Solanum tuberosum OX=4113 PE=3 SV=1
NaN	21.7446	22.6665	NaN	21.8085	23.4746	23.2457	NaN	22.7447	NaN	NaN	22.0297	24.2726	NaN	23.169	NaN	NaN	NaN	NaN	NaN	NaN	22.4187	NaN	NaN				4	4	3	13.2	13.2	9.1	38.682	0	13.241	208410000	27	tr|M1C184|M1C184_SOLTU;sp|P12437|PERX_SOLTU	tr|M1C184|M1C184_SOLTU;sp|P12437|PERX_SOLTU	35	tr|M1C184|M1C184_SOLTU Peroxidase OS=Solanum tuberosum OX=4113 GN=102577694 PE=3 SV=1;sp|P12437|PERX_SOLTU Suberization-associated anionic peroxidase OS=Solanum tuberosum OX=4113 PE=2 SV=2
NaN	21.439	20.6679	NaN	20.9039	20.6473	NaN	NaN	20.3703	NaN	NaN	20.7045	21.486	20.7298	NaN	NaN	20.9739	NaN	NaN	NaN	NaN	20.5978	NaN	NaN				3	3	3	13.3	13.3	13.3	45.269	0	12.802	64656000	5	tr|M0ZY03|M0ZY03_SOLTU	tr|M0ZY03|M0ZY03_SOLTU	363	tr|M0ZY03|M0ZY03_SOLTU Glycerophosphodiester phosphodiesterase OS=Solanum tuberosum OX=4113 GN=102605105 PE=4 SV=1
24.0319	NaN	NaN	24.0692	NaN	NaN	NaN	21.7006	NaN	23.2687	NaN	NaN	NaN	NaN	NaN	NaN	NaN	23.1603	NaN	NaN	NaN	NaN	NaN	NaN				9	3	3	31.3	13.3	13.3	32.52	0	10.643	274900000	25	tr|M1B8D3|M1B8D3_SOLTU	tr|M1B8D3|M1B8D3_SOLTU	887	tr|M1B8D3|M1B8D3_SOLTU 40S ribosomal protein SA OS=Solanum tuberosum OX=4113 PE=3 SV=1
NaN	21.0995	NaN	NaN	NaN	NaN	NaN	NaN	NaN	NaN	NaN	NaN	NaN	NaN	NaN	NaN	NaN	NaN	NaN	NaN	NaN	NaN	NaN	NaN				7	3	3	22.6	13.6	13.6	56.813	0	5.2989	30853000	4	tr|M1ALT0|M1ALT0_SOLTU	tr|M1ALT0|M1ALT0_SOLTU	637	tr|M1ALT0|M1ALT0_SOLTU Catalase OS=Solanum tuberosum OX=4113 GN=102598238 PE=3 SV=1
NaN	NaN	NaN	NaN	NaN	NaN	NaN	NaN	NaN	NaN	NaN	NaN	NaN	NaN	22.6559	NaN	NaN	NaN	NaN	NaN	NaN	NaN	NaN	NaN				3	3	3	13.6	13.6	13.6	37.722	0	8.0437	18243000	3	tr|M1BC20|M1BC20_SOLTU	tr|M1BC20|M1BC20_SOLTU	936	tr|M1BC20|M1BC20_SOLTU Peroxidase OS=Solanum tuberosum OX=4113 GN=102590326 PE=3 SV=1
21.4083	21.376	21.0987	NaN	NaN	21.2151	NaN	NaN	21.1873	NaN	NaN	22.3529	20.7626	NaN	NaN	NaN	21.0107	NaN	NaN	NaN	NaN	NaN	NaN	NaN				3	3	3	13.6	13.6	13.6	39.454	0	6.51	75825000	5	tr|M1CD27|M1CD27_SOLTU	tr|M1CD27|M1CD27_SOLTU	1336	tr|M1CD27|M1CD27_SOLTU Methylthioribose-1-phosphate isomerase OS=Solanum tuberosum OX=4113 GN=102596204 PE=3 SV=1
NaN	NaN	20.8893	21.2386	20.9799	NaN	21.2746	NaN	NaN	NaN	NaN	NaN	NaN	NaN	NaN	21.5526	NaN	NaN	NaN	NaN	NaN	21.321	NaN	NaN				3	3	3	13.7	13.7	13.7	34.974	0	3.3316	56744000	5	tr|M1CFH4|M1CFH4_SOLTU	tr|M1CFH4|M1CFH4_SOLTU	1357	tr|M1CFH4|M1CFH4_SOLTU CXE carboxylesterase OS=Solanum tuberosum OX=4113 GN=102578867 PE=3 SV=1
22.025	22.5342	22.5101	NaN	22.325	22.4379	22.7216	22.4668	22.9204	22.3668	NaN	22.6578	22.8151	22.2431	NaN	NaN	21.6446	NaN	NaN	22.5157	22.0351	21.7062	21.6864	22.0556				3	3	3	13.9	13.9	13.9	22.984	0	12.149	194850000	22	tr|M0ZN76|M0ZN76_SOLTU	tr|M0ZN76|M0ZN76_SOLTU	233	tr|M0ZN76|M0ZN76_SOLTU UMP-CMP kinase OS=Solanum tuberosum OX=4113 GN=102583881 PE=3 SV=1
NaN	21.2019	20.6682	NaN	20.9877	20.7813	NaN	NaN	20.6503	NaN	NaN	21.0596	20.9587	20.8221	22.1423	21.4024	20.5332	NaN	NaN	NaN	20.6309	21.2593	20.3723	20.3187				3	3	3	13.9	13.9	13.9	30.059	0	3.469	63529000	6	tr|M1C1J2|M1C1J2_SOLTU;tr|M1C1I9|M1C1I9_SOLTU;tr|M1C1I7|M1C1I7_SOLTU;tr|M1C1I8|M1C1I8_SOLTU	tr|M1C1J2|M1C1J2_SOLTU;tr|M1C1I9|M1C1I9_SOLTU;tr|M1C1I7|M1C1I7_SOLTU	1204	tr|M1C1J2|M1C1J2_SOLTU Riboflavin kinase OS=Solanum tuberosum OX=4113 PE=4 SV=1;tr|M1C1I9|M1C1I9_SOLTU Riboflavin kinase OS=Solanum tuberosum OX=4113 PE=4 SV=1;tr|M1C1I7|M1C1I7_SOLTU Riboflavin kinase/fmn adenylyltransferase OS=Solanum tuberosum OX=4113 PE
NaN	21.6968	21.8247	NaN	21.8527	22.804	22.0583	NaN	NaN	NaN	21.1124	22.0516	22.0193	22.7938	23.5162	22.7071	21.7854	NaN	NaN	NaN	22.8196	22.32	NaN	21.9479				3	3	3	14	14	14	31.789	0	7.1767	137640000	17	tr|M0ZMS5|M0ZMS5_SOLTU;tr|M0ZMS6|M0ZMS6_SOLTU;tr|M0ZZE2|M0ZZE2_SOLTU;tr|M1ATP1|M1ATP1_SOLTU;tr|M1ATP0|M1ATP0_SOLTU	tr|M0ZMS5|M0ZMS5_SOLTU;tr|M0ZMS6|M0ZMS6_SOLTU;tr|M0ZZE2|M0ZZE2_SOLTU	227	tr|M0ZMS5|M0ZMS5_SOLTU Triosephosphate isomerase, chloroplastic OS=Solanum tuberosum OX=4113 GN=102583463 PE=3 SV=1;tr|M0ZMS6|M0ZMS6_SOLTU Triosephosphate isomerase, chloroplastic OS=Solanum tuberosum OX=4113 GN=102583463 PE=3 SV=1;tr|M0ZZE2|M0ZZE2_SOLTU T
NaN	21.1933	21.5159	NaN	NaN	NaN	NaN	NaN	21.4789	NaN	NaN	21.7378	NaN	NaN	NaN	NaN	NaN	NaN	NaN	NaN	NaN	NaN	NaN	NaN				3	3	3	14	14	14	56.914	0	4.5895	87052000	4	tr|M1AG92|M1AG92_SOLTU	tr|M1AG92|M1AG92_SOLTU	577	tr|M1AG92|M1AG92_SOLTU RNA helicase OS=Solanum tuberosum OX=4113 GN=102600806 PE=4 SV=1
NaN	21.8867	NaN	NaN	NaN	NaN	NaN	NaN	21.8628	NaN	NaN	22.1612	NaN	NaN	22.0919	NaN	NaN	NaN	NaN	NaN	NaN	NaN	NaN	NaN				3	3	3	14	14	14	33.606	0	9.4015	103320000	4	tr|M1CKC6|M1CKC6_SOLTU	tr|M1CKC6|M1CKC6_SOLTU	1416	tr|M1CKC6|M1CKC6_SOLTU 3-oxoacyl-[acyl-carrier-protein] reductase OS=Solanum tuberosum OX=4113 GN=102578766 PE=3 SV=1
22.2963	22.9465	NaN	22.5309	22.3838	NaN	NaN	22.2734	22.3738	NaN	NaN	22.4967	NaN	NaN	NaN	NaN	NaN	21.3201	NaN	NaN	NaN	NaN	NaN	NaN				4	3	3	18.4	14.3	14.3	25.056	0	4.1941	93191000	8	sp|P32111|GSTX1_SOLTU;tr|M0ZQ21|M0ZQ21_SOLTU;tr|M0ZQ22|M0ZQ22_SOLTU	sp|P32111|GSTX1_SOLTU;tr|M0ZQ21|M0ZQ21_SOLTU;tr|M0ZQ22|M0ZQ22_SOLTU	55	sp|P32111|GSTX1_SOLTU Probable glutathione S-transferase OS=Solanum tuberosum OX=4113 GN=PRP1 PE=2 SV=1;tr|M0ZQ21|M0ZQ21_SOLTU Glutathion S-transferase OS=Solanum tuberosum OX=4113 GN=102599054 PE=3 SV=1;tr|M0ZQ22|M0ZQ22_SOLTU Glutathion S-transferase OS=S
NaN	20.4341	NaN	NaN	21.6844	22.4612	22.2961	NaN	20.7634	NaN	NaN	22.5456	NaN	22.5281	22.1086	NaN	NaN	NaN	NaN	NaN	NaN	NaN	NaN	NaN				3	3	3	14.3	14.3	14.3	36.637	0	30.316	73272000	7	tr|M1C0H5|M1C0H5_SOLTU	tr|M1C0H5|M1C0H5_SOLTU	1186	tr|M1C0H5|M1C0H5_SOLTU Polygalacturonase inhibitor protein OS=Solanum tuberosum OX=4113 GN=102596198 PE=4 SV=1
NaN	21.1694	21.0776	NaN	21.5524	NaN	NaN	NaN	21.3748	NaN	NaN	21.1987	NaN	NaN	NaN	NaN	21.5268	NaN	NaN	NaN	NaN	NaN	NaN	NaN				3	3	3	14.4	14.4	14.4	55.582	0	3.8561	67754000	2	tr|M1A4R1|M1A4R1_SOLTU	tr|M1A4R1|M1A4R1_SOLTU	453	tr|M1A4R1|M1A4R1_SOLTU DNA-binding protein OS=Solanum tuberosum OX=4113 PE=4 SV=1
21.9812	21.9447	22.5	NaN	21.4958	NaN	NaN	NaN	NaN	NaN	NaN	NaN	NaN	22.2126	NaN	NaN	22.1432	NaN	NaN	NaN	NaN	NaN	NaN	NaN				3	3	3	14.5	14.5	14.5	38.93	0	3.4587	126590000	7	tr|M1AJA2|M1AJA2_SOLTU	tr|M1AJA2|M1AJA2_SOLTU	616	tr|M1AJA2|M1AJA2_SOLTU Protein MYG1 OS=Solanum tuberosum OX=4113 PE=3 SV=1
NaN	20.7498	21.0778	NaN	21.0957	NaN	NaN	NaN	21.1461	NaN	NaN	NaN	NaN	NaN	NaN	NaN	NaN	NaN	NaN	NaN	NaN	NaN	NaN	NaN				3	3	3	14.6	14.6	14.6	51.862	0	4.4511	30282000	2	tr|M1ARC9|M1ARC9_SOLTU;tr|M1ARC8|M1ARC8_SOLTU	tr|M1ARC9|M1ARC9_SOLTU;tr|M1ARC8|M1ARC8_SOLTU	689	tr|M1ARC9|M1ARC9_SOLTU Oxysterol-binding protein OS=Solanum tuberosum OX=4113 PE=3 SV=1;tr|M1ARC8|M1ARC8_SOLTU Oxysterol-binding protein OS=Solanum tuberosum OX=4113 PE=3 SV=1
NaN	NaN	NaN	NaN	NaN	NaN	NaN	NaN	NaN	NaN	22.6425	NaN	NaN	21.168	NaN	NaN	NaN	21.1548	NaN	NaN	NaN	NaN	NaN	NaN				3	3	3	14.6	14.6	14.6	35.077	0	5.7557	31792000	4	tr|M1C911|M1C911_SOLTU	tr|M1C911|M1C911_SOLTU	1293	tr|M1C911|M1C911_SOLTU Peroxidase OS=Solanum tuberosum OX=4113 GN=102592332 PE=3 SV=1
22.4702	21.1294	22.4157	22.7562	22.1241	21.4545	NaN	23.1012	22.2503	23.6307	22.574	21.9833	22.4251	22.3902	21.8475	22.8786	22.762	22.6875	NaN	23.435	22.5353	NaN	NaN	23.0441				3	3	3	14.9	14.9	14.9	22.558	0	11.08	205690000	16	tr|M1BS31|M1BS31_SOLTU	tr|M1BS31|M1BS31_SOLTU	1089	tr|M1BS31|M1BS31_SOLTU Glycolipid transfer protein OS=Solanum tuberosum OX=4113 GN=102584092 PE=4 SV=1
22.6363	23.8184	22.2543	NaN	24.8026	24.6946	25.0899	NaN	22.7323	NaN	22.6338	24.7674	21.7237	NaN	24.2888	NaN	NaN	NaN	NaN	NaN	NaN	NaN	NaN	NaN				3	3	3	14.9	14.9	14.9	34.091	0	11.45	342230000	14	tr|M1CJU1|M1CJU1_SOLTU	tr|M1CJU1|M1CJU1_SOLTU	1405	tr|M1CJU1|M1CJU1_SOLTU Endochitinase 3 OS=Solanum tuberosum OX=4113 PE=4 SV=1
22.4711	22.6985	22.8396	23.0446	22.2902	24.5572	23.6153	NaN	23.6737	22.2647	NaN	22.9393	22.7208	22.5281	24.229	23.976	23.2452	NaN	23.6095	22.476	24.3092	24.8908	22.7946	24.917				3	3	3	15	15	15	14.494	0	6.4879	405180000	40	tr|M1C4P6|M1C4P6_SOLTU;tr|M1C4P5|M1C4P5_SOLTU;tr|M1ABV6|M1ABV6_SOLTU	tr|M1C4P6|M1C4P6_SOLTU;tr|M1C4P5|M1C4P5_SOLTU	1232	tr|M1C4P6|M1C4P6_SOLTU Sn-1 protein OS=Solanum tuberosum OX=4113 PE=4 SV=1;tr|M1C4P5|M1C4P5_SOLTU Sn-1 protein OS=Solanum tuberosum OX=4113 PE=4 SV=1
NaN	21.3614	21.7834	NaN	21.6084	21.1588	NaN	NaN	21.2738	NaN	NaN	NaN	NaN	23.3539	21.9589	22.0951	21.9882	NaN	NaN	NaN	NaN	21.7048	NaN	22.0326				3	3	3	15.5	15.5	15.5	42.052	0	8.5805	107700000	11	tr|M0ZI98|M0ZI98_SOLTU;sp|Q07511|FDH_SOLTU	tr|M0ZI98|M0ZI98_SOLTU;sp|Q07511|FDH_SOLTU	92	tr|M0ZI98|M0ZI98_SOLTU Formate dehydrogenase, mitochondrial OS=Solanum tuberosum OX=4113 PE=3 SV=1;sp|Q07511|FDH_SOLTU Formate dehydrogenase, mitochondrial OS=Solanum tuberosum OX=4113 GN=FDH1 PE=1 SV=2
NaN	NaN	NaN	NaN	NaN	21.7061	NaN	NaN	NaN	NaN	NaN	NaN	NaN	NaN	21.7274	NaN	22.0598	22.3272	23.5447	21.6928	NaN	22.9567	NaN	23.0939				3	3	3	15.5	15.5	15.5	36.021	0	10.772	61628000	10	tr|M1CE55|M1CE55_SOLTU	tr|M1CE55|M1CE55_SOLTU	1346	tr|M1CE55|M1CE55_SOLTU Peroxidase OS=Solanum tuberosum OX=4113 GN=102581076 PE=3 SV=1
NaN	NaN	NaN	NaN	NaN	NaN	NaN	NaN	19.5742	NaN	NaN	NaN	NaN	NaN	NaN	NaN	NaN	NaN	NaN	NaN	NaN	NaN	NaN	NaN				3	3	3	16.1	16.1	16.1	27.121	0	5.5444	27039000	5	tr|M1CPW5|M1CPW5_SOLTU;tr|M1AAS9|M1AAS9_SOLTU;tr|M1AAT0|M1AAT0_SOLTU;tr|M1AAS8|M1AAS8_SOLTU	tr|M1CPW5|M1CPW5_SOLTU;tr|M1AAS9|M1AAS9_SOLTU	507	tr|M1CPW5|M1CPW5_SOLTU Proteasome subunit alpha type OS=Solanum tuberosum OX=4113 GN=102581342 PE=3 SV=1;tr|M1AAS9|M1AAS9_SOLTU Proteasome subunit alpha type OS=Solanum tuberosum OX=4113 GN=102600015 PE=3 SV=1
21.1947	20.8862	NaN	NaN	NaN	21.7811	NaN	21.9489	21.1215	22.7875	22.7817	NaN	22.1636	22.7205	22.6718	NaN	NaN	22.9431	NaN	NaN	NaN	22.0727	22.3059	23.2582				3	3	3	16.2	16.2	16.2	32.051	0	12.699	128640000	23	tr|M1AYK4|M1AYK4_SOLTU	tr|M1AYK4|M1AYK4_SOLTU	784	tr|M1AYK4|M1AYK4_SOLTU S-formylglutathione hydrolase OS=Solanum tuberosum OX=4113 GN=102593609 PE=3 SV=1
21.1226	21.3614	21.737	NaN	21.7883	NaN	21.1061	NaN	21.6312	NaN	NaN	21.5304	NaN	NaN	NaN	NaN	NaN	NaN	NaN	NaN	NaN	NaN	NaN	NaN				3	3	3	16.2	16.2	16.2	24.548	0	3.4978	69672000	10	tr|M1B9J6|M1B9J6_SOLTU;tr|M1B9J5|M1B9J5_SOLTU;tr|M1B9F5|M1B9F5_SOLTU;tr|M1B9F4|M1B9F4_SOLTU	tr|M1B9J6|M1B9J6_SOLTU;tr|M1B9J5|M1B9J5_SOLTU;tr|M1B9F5|M1B9F5_SOLTU;tr|M1B9F4|M1B9F4_SOLTU	902	tr|M1B9J6|M1B9J6_SOLTU Nutrient reservoir OS=Solanum tuberosum OX=4113 GN=102587356 PE=3 SV=1;tr|M1B9J5|M1B9J5_SOLTU Nutrient reservoir OS=Solanum tuberosum OX=4113 GN=102587356 PE=3 SV=1;tr|M1B9F5|M1B9F5_SOLTU Nutrient reservoir OS=Solanum tuberosum OX=41
21.2888	21.427	21.3958	NaN	21.8833	21.4008	NaN	22.1296	22.9537	22.2469	NaN	22.6761	21.6624	21.8917	21.7556	NaN	21.7168	22.2606	NaN	22.0044	NaN	22.9355	22.6781	22.7847				3	3	3	16.4	16.4	16.4	31.686	0	10.376	153080000	11	tr|M1A6L9|M1A6L9_SOLTU;tr|M0ZW54|M0ZW54_SOLTU	tr|M1A6L9|M1A6L9_SOLTU	469	tr|M1A6L9|M1A6L9_SOLTU Ascorbate peroxidase OS=Solanum tuberosum OX=4113 GN=102597356 PE=3 SV=1
22.3151	21.5176	22.2269	NaN	21.6976	22.4405	NaN	22.5998	22.1704	22.7182	22.8528	22.2393	NaN	22.1315	22.1729	22.2636	22.4656	NaN	22.5928	NaN	22.1934	22.2773	22.4508	22.387				3	3	3	16.5	16.5	16.5	39.326	0	6.1681	173690000	7	tr|M1ATE5|M1ATE5_SOLTU;tr|M1ATE4|M1ATE4_SOLTU	tr|M1ATE5|M1ATE5_SOLTU	716	tr|M1ATE5|M1ATE5_SOLTU Hsp90 co-chaperone AHA1 OS=Solanum tuberosum OX=4113 GN=102599235 PE=3 SV=1
NaN	21.0278	NaN	NaN	NaN	21.2018	21.4855	NaN	NaN	NaN	NaN	21.1614	22.8797	23.0225	25.4095	23.5884	21.5823	21.8071	NaN	22.3855	23.8545	24.2658	21.7097	22.5046				3	3	3	16.7	16.7	16.7	17.106	0	9.0038	191240000	18	tr|M1ALE9|M1ALE9_SOLTU	tr|M1ALE9|M1ALE9_SOLTU	634	tr|M1ALE9|M1ALE9_SOLTU Major latex OS=Solanum tuberosum OX=4113 GN=102605731 PE=4 SV=1
NaN	21.8299	22.0432	NaN	NaN	21.7006	NaN	NaN	21.6697	NaN	NaN	NaN	21.6174	21.5572	20.7094	NaN	NaN	NaN	NaN	NaN	21.2471	NaN	NaN	21.2948				4	3	3	22	16.7	16.7	23.282	0	3.6968	82208000	3	tr|M1CBE1|M1CBE1_SOLTU;tr|M0ZX70|M0ZX70_SOLTU	tr|M1CBE1|M1CBE1_SOLTU	1314	tr|M1CBE1|M1CBE1_SOLTU Protein phosphatase 2c OS=Solanum tuberosum OX=4113 GN=102603544 PE=4 SV=1
22.7594	NaN	NaN	NaN	NaN	NaN	NaN	NaN	NaN	NaN	NaN	NaN	20	19.7073	NaN	NaN	NaN	NaN	NaN	NaN	NaN	NaN	NaN	NaN				4	3	3	20.9	16.9	16.9	29.496	0	11.444	39391000	3	tr|M0ZU86|M0ZU86_SOLTU	tr|M0ZU86|M0ZU86_SOLTU	325	tr|M0ZU86|M0ZU86_SOLTU Nucleic acid binding protein OS=Solanum tuberosum OX=4113 GN=102583725 PE=4 SV=1
21.7897	NaN	20.6463	21.7462	20.2088	22.3779	21.6302	NaN	21.4723	NaN	21.2414	20.3294	21.1223	21.9857	23.5225	24.8769	24.3881	24.673	24.1172	22.4302	22.4535	24.3079	22.3731	25.3197				5	5	3	16.9	16.9	10.1	42.867	0	25.045	274210000	30	tr|M1B8N6|M1B8N6_SOLTU;tr|M1B8N5|M1B8N5_SOLTU	tr|M1B8N6|M1B8N6_SOLTU	891	tr|M1B8N6|M1B8N6_SOLTU NADPH-protochlorophyllide oxidoreductase OS=Solanum tuberosum OX=4113 GN=102588946 PE=3 SV=1
NaN	NaN	NaN	NaN	NaN	20.7549	NaN	NaN	NaN	NaN	NaN	21.7903	NaN	NaN	21.6468	NaN	NaN	NaN	NaN	NaN	NaN	NaN	NaN	NaN				3	3	3	17.2	17.2	17.2	34.655	0	5.7407	63458000	13	tr|M1C1K7|M1C1K7_SOLTU;tr|M1C1K6|M1C1K6_SOLTU	tr|M1C1K7|M1C1K7_SOLTU	1205	tr|M1C1K7|M1C1K7_SOLTU NADPH quinone oxidoreductase OS=Solanum tuberosum OX=4113 GN=102583953 PE=3 SV=1
NaN	21.0399	NaN	20.4601	20.4622	NaN	NaN	NaN	20.5665	NaN	NaN	20.2918	20.4584	NaN	20.0239	20.377	20.3983	NaN	NaN	NaN	NaN	NaN	NaN	NaN				3	3	3	17.4	17.4	17.4	31.235	0	4.4843	44318000	4	tr|M1A7H3|M1A7H3_SOLTU;tr|M1A7H2|M1A7H2_SOLTU;tr|M1A7H1|M1A7H1_SOLTU	tr|M1A7H3|M1A7H3_SOLTU;tr|M1A7H2|M1A7H2_SOLTU;tr|M1A7H1|M1A7H1_SOLTU	475	tr|M1A7H3|M1A7H3_SOLTU Phosphoglycerate mutase OS=Solanum tuberosum OX=4113 GN=102597832 PE=4 SV=1;tr|M1A7H2|M1A7H2_SOLTU Phosphoglycerate mutase OS=Solanum tuberosum OX=4113 GN=102597832 PE=4 SV=1;tr|M1A7H1|M1A7H1_SOLTU Phosphoglycerate mutase OS=Solanum
NaN	NaN	NaN	NaN	NaN	NaN	NaN	NaN	NaN	NaN	NaN	NaN	22.2996	NaN	NaN	22.2735	NaN	NaN	NaN	NaN	NaN	NaN	NaN	NaN				3	3	3	17.5	17.5	17.5	41.334	0	4.2843	61150000	3	tr|M1CVX7|M1CVX7_SOLTU	tr|M1CVX7|M1CVX7_SOLTU	1556	tr|M1CVX7|M1CVX7_SOLTU Desacetoxyvindoline 4-hydroxylase OS=Solanum tuberosum OX=4113 GN=102579886 PE=3 SV=1
24.1657	22.4031	23.4881	22.5876	23.2267	NaN	22.7289	NaN	23.4721	24.7141	21.6433	24.4205	24.1176	NaN	NaN	23.6307	24.5651	24.4092	23.8832	25.4313	23.5356	NaN	24.4335	NaN				3	3	3	17.7	17.7	17.7	19.281	0	17.4	626110000	53	tr|M0ZGB1|M0ZGB1_SOLTU	tr|M0ZGB1|M0ZGB1_SOLTU	139	tr|M0ZGB1|M0ZGB1_SOLTU Late embryogenesis (Lea) OS=Solanum tuberosum OX=4113 GN=102586655 PE=3 SV=1
23.338	23.6916	23.6084	24.6128	23.7958	24.5989	24.9195	24.2249	23.2419	24.2956	24.5012	24.9959	24.8017	24.2488	24.0232	23.8072	23.8902	24.3775	24.1726	24.8506	24.0521	24.2589	23.9442	24.5843				3	3	3	17.9	17.9	17.9	11.371	0	18.442	855500000	73	tr|M1BPU5|M1BPU5_SOLTU	tr|M1BPU5|M1BPU5_SOLTU	1065	tr|M1BPU5|M1BPU5_SOLTU Copper chaperone OS=Solanum tuberosum OX=4113 GN=102597804 PE=4 SV=1
23.277	23.9139	23.4225	23.0005	23.0651	23.3298	NaN	NaN	23.2288	NaN	NaN	23.2297	23.3248	22.7722	22.8729	NaN	23.0011	NaN	NaN	23.1409	NaN	23.3357	22.8695	NaN				12	3	3	39.3	17.9	17.9	25.097	0	29.215	316440000	19	tr|M1BV84|M1BV84_SOLTU	tr|M1BV84|M1BV84_SOLTU	1136	tr|M1BV84|M1BV84_SOLTU 40S ribosomal protein S8 OS=Solanum tuberosum OX=4113 PE=3 SV=1
NaN	21.7355	22.0792	NaN	20.9228	21.2956	NaN	NaN	22.3679	NaN	NaN	21.5591	21.6902	21.2948	NaN	NaN	NaN	NaN	22.478	21.9719	NaN	20.879	21.8347	NaN				12	3	3	52.3	17.9	17.9	42.622	0	6.9143	92003000	12	tr|M1CQT1|M1CQT1_SOLTU	tr|M1CQT1|M1CQT1_SOLTU	1497	tr|M1CQT1|M1CQT1_SOLTU S-adenosylmethionine synthase OS=Solanum tuberosum OX=4113 GN=102586863 PE=3 SV=1
21.6203	NaN	20.9801	21.5565	NaN	NaN	NaN	NaN	21.1789	NaN	NaN	NaN	NaN	NaN	NaN	NaN	21.571	NaN	NaN	NaN	NaN	NaN	NaN	NaN				3	3	3	18	18	18	36.833	0	6.7431	55354000	6	tr|M1B892|M1B892_SOLTU;tr|M1B891|M1B891_SOLTU	tr|M1B892|M1B892_SOLTU;tr|M1B891|M1B891_SOLTU	884	tr|M1B892|M1B892_SOLTU AMP-activated protein kinase, gamma regulatory subunit OS=Solanum tuberosum OX=4113 GN=102584848 PE=4 SV=1;tr|M1B891|M1B891_SOLTU AMP-activated protein kinase, gamma regulatory subunit OS=Solanum tuberosum OX=4113 GN=102584848 PE=4 S
NaN	21.9342	21.8628	NaN	22.1083	22.0856	21.8495	NaN	21.4443	21.2857	NaN	22.4275	NaN	NaN	22.4619	NaN	21.3566	NaN	NaN	NaN	21.972	NaN	20.8129	20.6221				3	3	3	18.1	18.1	18.1	22.672	0	5.5929	102490000	13	tr|M1D5K4|M1D5K4_SOLTU	tr|M1D5K4|M1D5K4_SOLTU	1668	tr|M1D5K4|M1D5K4_SOLTU Proteasome subunit beta OS=Solanum tuberosum OX=4113 GN=102598896 PE=3 SV=1
NaN	NaN	NaN	NaN	NaN	NaN	NaN	23.0823	NaN	NaN	NaN	NaN	NaN	NaN	NaN	NaN	NaN	NaN	NaN	NaN	NaN	NaN	NaN	NaN				3	3	3	18.2	18.2	18.2	29.099	0	5.0748	117470000	2	tr|M0ZS65|M0ZS65_SOLTU;tr|M0ZS64|M0ZS64_SOLTU;tr|M1AFH0|M1AFH0_SOLTU	tr|M0ZS65|M0ZS65_SOLTU;tr|M0ZS64|M0ZS64_SOLTU	288	tr|M0ZS65|M0ZS65_SOLTU Histone deacetylase HDT1 OS=Solanum tuberosum OX=4113 GN=102595604 PE=3 SV=1;tr|M0ZS64|M0ZS64_SOLTU Histone deacetylase HDT1 OS=Solanum tuberosum OX=4113 GN=102595604 PE=3 SV=1
22.0845	22.6891	23.0107	22.6308	22.2023	22.6862	22.1112	22.0818	22.9478	22.0238	22.1335	22.643	22.5282	22.3448	22.2528	22.2945	22.5027	22.4096	NaN	22.5138	22.4499	22.548	22.6149	22.4665				11	3	3	37.1	18.2	18.2	34.562	0	9.4667	226250000	24	tr|M1BUM3|M1BUM3_SOLTU	tr|M1BUM3|M1BUM3_SOLTU	1130	tr|M1BUM3|M1BUM3_SOLTU Ribosomal protein L5 OS=Solanum tuberosum OX=4113 PE=3 SV=1
NaN	21.7539	20.3595	20.5252	NaN	21.017	NaN	NaN	20.4104	NaN	NaN	22.9465	NaN	NaN	20.1875	NaN	NaN	NaN	NaN	19.9919	20.3364	NaN	20.367	20.1217				3	3	3	18.4	18.4	18.4	27.035	0	6.2229	65054000	7	tr|M1AMX8|M1AMX8_SOLTU	tr|M1AMX8|M1AMX8_SOLTU	652	tr|M1AMX8|M1AMX8_SOLTU Uncharacterized protein OS=Solanum tuberosum OX=4113 GN=102592819 PE=3 SV=1
NaN	NaN	21.4769	NaN	NaN	21.9904	NaN	22.4471	22.1198	NaN	NaN	21.4198	NaN	NaN	21.6905	NaN	21.9972	NaN	NaN	21.6723	NaN	21.8547	NaN	NaN				3	3	3	18.6	18.6	18.6	33.946	0	5.2692	80839000	5	tr|M0ZHV2|M0ZHV2_SOLTU	tr|M0ZHV2|M0ZHV2_SOLTU	160	tr|M0ZHV2|M0ZHV2_SOLTU Xyloglucan endotransglucosylase/hydrolase OS=Solanum tuberosum OX=4113 GN=102599489 PE=3 SV=1
NaN	21.4887	21.0231	20.948	21.7189	NaN	21.2669	NaN	21.2131	NaN	NaN	21.1576	21.3402	21.1792	21.8457	21.3334	21.2775	NaN	NaN	NaN	21.2054	23.0139	21.082	21.2022				3	3	3	18.7	18.7	18.7	19.765	0	9.2398	90663000	9	tr|M1AL41|M1AL41_SOLTU;tr|M1AL42|M1AL42_SOLTU	tr|M1AL41|M1AL41_SOLTU;tr|M1AL42|M1AL42_SOLTU	631	tr|M1AL41|M1AL41_SOLTU Calcium ion binding protein OS=Solanum tuberosum OX=4113 GN=102602267 PE=3 SV=1;tr|M1AL42|M1AL42_SOLTU Calcium ion binding protein OS=Solanum tuberosum OX=4113 GN=102602267 PE=3 SV=1
NaN	22.1689	21.502	21.0166	21.7773	22.5138	NaN	NaN	21.5119	NaN	NaN	22.2805	21.4253	NaN	22.2489	NaN	21.2712	NaN	NaN	NaN	NaN	21.7691	NaN	21.494				3	3	3	18.7	18.7	18.7	17.773	0	3.7904	95213000	13	tr|M1CVV1|M1CVV1_SOLTU;tr|M1ASF0|M1ASF0_SOLTU	tr|M1CVV1|M1CVV1_SOLTU	1554	tr|M1CVV1|M1CVV1_SOLTU 4-hydroxy-4-methyl-2-oxoglutarate aldolase OS=Solanum tuberosum OX=4113 GN=102599082 PE=2 SV=1
NaN	22.1099	21.6804	NaN	21.5498	21.9548	21.3065	NaN	21.6164	NaN	NaN	21.9495	NaN	21.6766	22.1174	21.4553	21.4477	NaN	NaN	NaN	NaN	21.3522	21.7416	21.3741				3	3	3	18.8	18.8	18.8	27.628	0	10.641	105240000	14	tr|M1AE64|M1AE64_SOLTU	tr|M1AE64|M1AE64_SOLTU	549	tr|M1AE64|M1AE64_SOLTU Proteasome subunit beta OS=Solanum tuberosum OX=4113 GN=102600302 PE=3 SV=1
NaN	21.3721	NaN	NaN	NaN	NaN	NaN	NaN	NaN	NaN	NaN	21.5446	21.5705	21.2432	21.8651	NaN	NaN	NaN	NaN	NaN	NaN	NaN	NaN	NaN				3	3	3	19.2	19.2	19.2	26.466	0	5.1583	51458000	6	tr|M0ZT33|M0ZT33_SOLTU	tr|M0ZT33|M0ZT33_SOLTU	302	tr|M0ZT33|M0ZT33_SOLTU Heme oxygenase 1 OS=Solanum tuberosum OX=4113 PE=3 SV=1
NaN	NaN	NaN	NaN	21.3071	NaN	NaN	NaN	NaN	NaN	NaN	21.8139	NaN	NaN	21.4626	NaN	NaN	NaN	NaN	NaN	NaN	NaN	NaN	NaN				4	4	3	19.2	19.2	15.5	34.871	0	8.7	56728000	5	tr|M1BLV1|M1BLV1_SOLTU	tr|M1BLV1|M1BLV1_SOLTU	1034	tr|M1BLV1|M1BLV1_SOLTU Thioredoxin reductase OS=Solanum tuberosum OX=4113 GN=102598915 PE=3 SV=1
22.2995	21.6086	23.1018	22.6408	22.8026	22.3814	NaN	23.5375	NaN	23.3531	23.1244	NaN	22.8302	22.7729	NaN	23.0698	23.4391	22.7656	22.7058	23.2628	22.8434	NaN	23.1452	NaN				3	3	3	19.5	19.5	19.5	17.363	0	7.1921	210950000	15	tr|M1CKR2|M1CKR2_SOLTU	tr|M1CKR2|M1CKR2_SOLTU	1426	tr|M1CKR2|M1CKR2_SOLTU Uncharacterized protein OS=Solanum tuberosum OX=4113 GN=102599152 PE=4 SV=1
23.3013	22.2895	NaN	NaN	21.9542	22.69	NaN	NaN	22.1911	NaN	NaN	22.3858	22.156	NaN	21.9145	22.0968	NaN	NaN	NaN	NaN	NaN	21.9835	NaN	NaN				3	3	3	19.6	19.6	19.6	22.315	0	8.7894	151350000	21	tr|M0ZIP7|M0ZIP7_SOLTU	tr|M0ZIP7|M0ZIP7_SOLTU	171	tr|M0ZIP7|M0ZIP7_SOLTU Nascent polypeptide associated complex alpha subunit OS=Solanum tuberosum OX=4113 GN=102591892 PE=4 SV=1
21.9692	NaN	21.8841	21.8973	21.6074	NaN	NaN	NaN	NaN	NaN	NaN	NaN	NaN	NaN	NaN	NaN	NaN	NaN	NaN	NaN	NaN	NaN	NaN	NaN				3	3	3	19.7	19.7	19.7	29.315	0	5.4753	92268000	6	tr|M1CKG6|M1CKG6_SOLTU	tr|M1CKG6|M1CKG6_SOLTU	1418	tr|M1CKG6|M1CKG6_SOLTU Hyoscyamine 6-dioxygenase OS=Solanum tuberosum OX=4113 PE=4 SV=1
NaN	21.51	20.8217	NaN	NaN	21.1479	21.1522	NaN	20.6539	NaN	NaN	23.7593	21.6795	20.8829	24.8458	21.4008	NaN	NaN	NaN	21.0595	21.5301	23.1972	NaN	20.8936				3	3	3	20	20	20	17.067	0	7.4817	143740000	14	tr|M1BBE3|M1BBE3_SOLTU;tr|M1BBE4|M1BBE4_SOLTU	tr|M1BBE3|M1BBE3_SOLTU	923	tr|M1BBE3|M1BBE3_SOLTU Major latex OS=Solanum tuberosum OX=4113 PE=4 SV=1
NaN	21.3515	21.7997	NaN	21.9429	21.8699	22.4813	NaN	21.6763	NaN	NaN	22.5356	NaN	NaN	22.3784	NaN	NaN	NaN	NaN	NaN	21.7662	21.8833	NaN	21.6847				3	3	3	20.1	20.1	20.1	28.687	0	8.2386	109060000	10	tr|M1BQ55|M1BQ55_SOLTU	tr|M1BQ55|M1BQ55_SOLTU	1069	tr|M1BQ55|M1BQ55_SOLTU Uncharacterized protein OS=Solanum tuberosum OX=4113 GN=102600885 PE=4 SV=1
NaN	NaN	NaN	NaN	NaN	NaN	NaN	NaN	21.2559	NaN	NaN	21.5022	NaN	NaN	20.994	NaN	NaN	NaN	NaN	NaN	21.2211	NaN	21.3204	NaN				3	3	3	20.2	20.2	20.2	25.907	0	4.8224	53049000	6	tr|M1C107|M1C107_SOLTU	tr|M1C107|M1C107_SOLTU	1193	tr|M1C107|M1C107_SOLTU Syntaxin-51 OS=Solanum tuberosum OX=4113 GN=102597197 PE=3 SV=1
23.7679	22.2749	22.8494	23.5001	23.5117	21.6925	NaN	23.1253	23.1369	23.3624	22.5304	22.4895	22.5148	NaN	21.8053	22.3683	22.5996	22.0072	NaN	NaN	NaN	22.0156	22.2082	NaN				3	3	3	20.7	20.7	20.7	32.612	0	12.415	227520000	24	tr|M1BE38|M1BE38_SOLTU	tr|M1BE38|M1BE38_SOLTU	958	tr|M1BE38|M1BE38_SOLTU NSFL1 cofactor p47 OS=Solanum tuberosum OX=4113 GN=102583198 PE=4 SV=1
NaN	NaN	NaN	NaN	NaN	21.0987	21.0996	NaN	20.6313	NaN	NaN	NaN	NaN	NaN	22.9395	20.6776	NaN	NaN	NaN	NaN	NaN	21.1945	NaN	NaN				3	3	3	21	21	21	25.31	0	4.241	30086000	4	tr|M1BL73|M1BL73_SOLTU	tr|M1BL73|M1BL73_SOLTU	1026	tr|M1BL73|M1BL73_SOLTU Thylakoid lumenal 17.4 kDa protein, chloroplast OS=Solanum tuberosum OX=4113 GN=102593902 PE=4 SV=1
NaN	20.9341	NaN	NaN	21.1688	22.6914	21.7512	NaN	NaN	NaN	NaN	21.1071	21.4741	21.313	23.346	21.702	NaN	NaN	21.4632	NaN	NaN	21.7774	NaN	NaN				3	3	3	21.3	21.3	21.3	20.248	0	5.4647	72408000	9	tr|M1BS39|M1BS39_SOLTU;tr|M1BS38|M1BS38_SOLTU	tr|M1BS39|M1BS39_SOLTU;tr|M1BS38|M1BS38_SOLTU	1090	tr|M1BS39|M1BS39_SOLTU Glutaredoxin S12 OS=Solanum tuberosum OX=4113 GN=102580199 PE=3 SV=1;tr|M1BS38|M1BS38_SOLTU Glutaredoxin S12 OS=Solanum tuberosum OX=4113 GN=102580199 PE=4 SV=1
NaN	NaN	NaN	NaN	NaN	NaN	NaN	NaN	NaN	NaN	NaN	NaN	NaN	NaN	NaN	NaN	NaN	NaN	NaN	NaN	NaN	20.6058	NaN	NaN				3	3	3	21.8	21.8	21.8	17.524	0	11.94	93983000	8	tr|M1A6N3|M1A6N3_SOLTU;tr|M1A6N4|M1A6N4_SOLTU;tr|M1CJE7|M1CJE7_SOLTU;tr|M1AKL9|M1AKL9_SOLTU;tr|M1A6N5|M1A6N5_SOLTU	tr|M1A6N3|M1A6N3_SOLTU;tr|M1A6N4|M1A6N4_SOLTU;tr|M1CJE7|M1CJE7_SOLTU;tr|M1AKL9|M1AKL9_SOLTU;tr|M1A6N5|M1A6N5_SOLTU	470	tr|M1A6N3|M1A6N3_SOLTU SKP1-like protein OS=Solanum tuberosum OX=4113 GN=102601988 PE=3 SV=1;tr|M1A6N4|M1A6N4_SOLTU Skp1 1 OS=Solanum tuberosum OX=4113 GN=102601655 PE=4 SV=1;tr|M1CJE7|M1CJE7_SOLTU SKP1-like protein OS=Solanum tuberosum OX=4113 GN=10259229
24.8825	24.5056	24.6715	25.1677	24.5586	24.8052	24.5456	24.8675	24.6854	24.7529	22.9713	23.9505	24.8867	24.3472	23.8606	24.7175	25.3078	24.6393	24.2356	25.1453	24.4101	24.6	24.5868	24.6785				3	3	3	22.1	22.1	22.1	9.613	0	23.466	1011300000	137	tr|Q2VCJ1|Q2VCJ1_SOLTU	tr|Q2VCJ1|Q2VCJ1_SOLTU	1723	tr|Q2VCJ1|Q2VCJ1_SOLTU 40S ribosomal protein S27 OS=Solanum tuberosum OX=4113 GN=102600252 PE=2 SV=1
NaN	21.0512	21.0047	NaN	NaN	NaN	NaN	NaN	NaN	NaN	NaN	21.2129	NaN	NaN	NaN	NaN	NaN	NaN	NaN	NaN	NaN	NaN	NaN	NaN				3	3	3	22.2	22.2	22.2	16.094	0	11.691	66266000	4	tr|M1BCJ2|M1BCJ2_SOLTU	tr|M1BCJ2|M1BCJ2_SOLTU	941	tr|M1BCJ2|M1BCJ2_SOLTU Prefoldin subunit OS=Solanum tuberosum OX=4113 GN=102600260 PE=3 SV=1
23.8446	24.029	23.6393	24.0746	23.7577	24.1467	24.2841	NaN	23.2421	24.0135	23.7517	24.6	23.8165	23.6411	24.1726	23.7915	24.088	NaN	22.8653	24.0794	NaN	24.152	NaN	24.2204				5	5	3	23.1	23.1	15.6	21.72	0	37.04	561260000	35	tr|M1CPW1|M1CPW1_SOLTU;tr|M1CPW0|M1CPW0_SOLTU	tr|M1CPW1|M1CPW1_SOLTU;tr|M1CPW0|M1CPW0_SOLTU	1475	tr|M1CPW1|M1CPW1_SOLTU Nascent polypeptide associated complex alpha OS=Solanum tuberosum OX=4113 GN=102583896 PE=4 SV=1;tr|M1CPW0|M1CPW0_SOLTU Nascent polypeptide associated complex alpha OS=Solanum tuberosum OX=4113 GN=102583896 PE=4 SV=1
NaN	20.5322	20.8645	NaN	NaN	21.4403	NaN	NaN	21.3597	NaN	NaN	NaN	NaN	NaN	21.1063	NaN	NaN	NaN	NaN	NaN	NaN	21.2852	20.9776	21.1763				3	3	3	23.3	23.3	23.3	32.927	0	4.2743	45711000	6	tr|M1B661|M1B661_SOLTU;tr|M1AT83|M1AT83_SOLTU;tr|M1CB22|M1CB22_SOLTU;tr|M1AT81|M1AT81_SOLTU;tr|M1CB23|M1CB23_SOLTU;tr|M1CB21|M1CB21_SOLTU	tr|M1B661|M1B661_SOLTU	860	tr|M1B661|M1B661_SOLTU Arginine/serine-rich splicing factor OS=Solanum tuberosum OX=4113 PE=4 SV=1
NaN	21.3657	NaN	NaN	NaN	22.0073	NaN	NaN	21.5094	21.7387	NaN	21.6536	NaN	NaN	NaN	NaN	NaN	NaN	NaN	NaN	NaN	21.1001	NaN	21.8914				3	3	3	23.4	23.4	23.4	21.874	0	5.5143	80210000	9	tr|M1A4V0|M1A4V0_SOLTU;tr|M1A4U8|M1A4U8_SOLTU	tr|M1A4V0|M1A4V0_SOLTU;tr|M1A4U8|M1A4U8_SOLTU	456	tr|M1A4V0|M1A4V0_SOLTU Tetratricoredoxin OS=Solanum tuberosum OX=4113 PE=4 SV=1;tr|M1A4U8|M1A4U8_SOLTU Tetratricoredoxin OS=Solanum tuberosum OX=4113 PE=4 SV=1
NaN	22.6463	22.1927	22.8008	22.6616	22.2089	22.5524	22.6149	22.5809	NaN	NaN	22.6617	22.2056	NaN	22.4786	NaN	NaN	NaN	NaN	22.6957	23.5453	22.4212	23.5083	23.1966				8	8	3	24	24	9	66.271	0	27.214	225250000	23	sp|P37225|MAON_SOLTU	sp|P37225|MAON_SOLTU	56	sp|P37225|MAON_SOLTU NAD-dependent malic enzyme 59 kDa isoform, mitochondrial OS=Solanum tuberosum OX=4113 PE=1 SV=1
22.92	23.9469	23.9003	21.9877	24.0692	22.7473	22.4651	NaN	24.1208	21.9376	22.3301	24.4967	23.1632	22.5964	22.4896	22.1317	22.1339	NaN	NaN	22.6207	21.7317	22.2512	22.096	NaN				5	5	3	24.6	24.6	24.6	20.041	0	14.012	374820000	31	tr|M1BMA0|M1BMA0_SOLTU;tr|M1BM99|M1BM99_SOLTU	tr|M1BMA0|M1BMA0_SOLTU;tr|M1BM99|M1BM99_SOLTU	1040	tr|M1BMA0|M1BMA0_SOLTU LEDI-5c protein OS=Solanum tuberosum OX=4113 PE=3 SV=1;tr|M1BM99|M1BM99_SOLTU 12-oxophytodienoate reductase 1 OS=Solanum tuberosum OX=4113 PE=3 SV=1
NaN	NaN	21.1807	NaN	21.334	21.2654	21.2403	NaN	21.5721	21.3982	21.3539	21.8948	NaN	NaN	NaN	NaN	NaN	NaN	NaN	21.0649	21.5347	NaN	21.4096	21.8001				3	3	3	24.7	24.7	24.7	26.757	0	8.4785	64367000	8	tr|M1BS76|M1BS76_SOLTU	tr|M1BS76|M1BS76_SOLTU	1092	tr|M1BS76|M1BS76_SOLTU RPM1 interacting protein 4 transcript 2 OS=Solanum tuberosum OX=4113 PE=4 SV=1
22.9272	22.4157	22.8956	22.9296	23.2057	23.1317	23.4785	23.3475	22.9726	23.1571	23.3357	23.5727	23.0409	22.7685	22.9176	22.7845	22.6243	22.3457	23.4449	NaN	22.4208	22.7269	22.5785	22.6279				4	4	3	24.8	24.8	20.2	26.401	0	27.155	365820000	42	tr|M1BP29|M1BP29_SOLTU;tr|M1CCB4|M1CCB4_SOLTU	tr|M1BP29|M1BP29_SOLTU	1054	tr|M1BP29|M1BP29_SOLTU Usp domain-containing protein OS=Solanum tuberosum OX=4113 GN=102582800 PE=4 SV=1
NaN	23.3079	NaN	NaN	NaN	NaN	NaN	NaN	23.7936	NaN	NaN	NaN	NaN	NaN	NaN	NaN	NaN	NaN	NaN	NaN	NaN	NaN	NaN	NaN				6	3	3	38.4	25.2	25.2	27.262	0	13.872	130410000	3	sp|Q8H9B6|CAMT_SOLTU	sp|Q8H9B6|CAMT_SOLTU	109	sp|Q8H9B6|CAMT_SOLTU Caffeoyl-CoA O-methyltransferase OS=Solanum tuberosum OX=4113 GN=CCOAOMT PE=2 SV=1
25.0229	24.3608	24.4317	24.5483	24.3828	23.9362	23.169	23.5736	24.3161	23.4492	22.9152	23.199	24.5414	23.0744	22.5623	23.8615	24.632	23.9224	23.3522	24.1904	23.1387	22.8758	23.7315	23.2409				6	3	3	44.1	25.2	25.2	15.832	0	15.737	631560000	41	tr|M1A7X7|M1A7X7_SOLTU	tr|M1A7X7|M1A7X7_SOLTU	483	tr|M1A7X7|M1A7X7_SOLTU Ribosomal protein L28 OS=Solanum tuberosum OX=4113 PE=3 SV=1
NaN	NaN	NaN	NaN	NaN	NaN	NaN	NaN	NaN	NaN	NaN	20.7996	NaN	NaN	NaN	NaN	NaN	NaN	NaN	NaN	NaN	NaN	NaN	NaN				3	3	3	25.6	25.6	25.6	24.724	0	7.8043	40479000	7	tr|M1B4X6|M1B4X6_SOLTU;tr|M1CXM2|M1CXM2_SOLTU;tr|M0ZZN0|M0ZZN0_SOLTU	tr|M1B4X6|M1B4X6_SOLTU;tr|M1CXM2|M1CXM2_SOLTU	841	tr|M1B4X6|M1B4X6_SOLTU Steroid binding protein OS=Solanum tuberosum OX=4113 GN=102604867 PE=4 SV=1;tr|M1CXM2|M1CXM2_SOLTU Steroid binding protein OS=Solanum tuberosum OX=4113 PE=4 SV=1
26.2702	25.6697	25.663	26.2532	25.4033	25.4216	24.809	25.3313	25.6453	25.0236	24.6632	24.1894	25.5546	25.2426	24.6896	25.535	26.1956	25.5788	24.742	26.0924	25.3004	25.137	25.6457	25.7253				15	8	3	51.6	25.8	17.2	24.981	0	64.065	1875200000	123	tr|M1B539|M1B539_SOLTU;tr|M1DBX3|M1DBX3_SOLTU	tr|M1B539|M1B539_SOLTU	845	tr|M1B539|M1B539_SOLTU 40S ribosomal protein S8 OS=Solanum tuberosum OX=4113 PE=3 SV=1
22.5359	21.8015	22.0236	NaN	22.1621	22.1957	NaN	NaN	22.6076	NaN	NaN	22.5154	23.0321	23.1836	22.7621	22.8476	22.8209	22.3837	NaN	22.4385	22.6787	23.033	22.3802	22.8706				6	3	3	46.4	26.1	26.1	23.302	0	20.259	180220000	24	tr|M1AYA4|M1AYA4_SOLTU;tr|M1AYA5|M1AYA5_SOLTU	tr|M1AYA4|M1AYA4_SOLTU;tr|M1AYA5|M1AYA5_SOLTU	780	tr|M1AYA4|M1AYA4_SOLTU GTP-binding 2 OS=Solanum tuberosum OX=4113 GN=102586319 PE=4 SV=1;tr|M1AYA5|M1AYA5_SOLTU GTP-binding 2 OS=Solanum tuberosum OX=4113 GN=102586319 PE=4 SV=1
NaN	26.5302	22.7566	26.3179	24.3269	NaN	NaN	NaN	NaN	25.8179	NaN	24.0701	NaN	22.668	NaN	NaN	NaN	NaN	NaN	NaN	NaN	NaN	NaN	NaN				6	3	3	41.1	26.2	26.2	12.421	0	14.332	893420000	8	tr|M1D6Z2|M1D6Z2_SOLTU	tr|M1D6Z2|M1D6Z2_SOLTU	1684	tr|M1D6Z2|M1D6Z2_SOLTU Sn-1 protein OS=Solanum tuberosum OX=4113 PE=4 SV=1
21.8966	21.4823	21.8287	21.7448	21.5279	22.2321	22.2349	22.4898	21.6931	22.2835	22.4154	21.2428	21.8123	21.7147	21.8414	21.9016	21.8453	22.0994	21.8636	21.9951	21.7112	21.8618	22.0352	21.9676				3	3	3	26.6	26.6	26.6	18.438	0	3.3241	129510000	12	tr|M1AQ98|M1AQ98_SOLTU	tr|M1AQ98|M1AQ98_SOLTU	676	tr|M1AQ98|M1AQ98_SOLTU Heat-and acid-stable phosphoprotein OS=Solanum tuberosum OX=4113 GN=102581075 PE=4 SV=1
24.6196	24.5645	24.4576	24.0579	24.0642	24.2022	23.3936	22.9424	24.1626	23.221	23.0055	23.1352	24.1051	23.5025	23.541	23.8672	24.4401	23.5699	23.1552	24.5501	23.3944	23.8569	23.976	24.0072				12	5	3	47.5	26.7	14.9	25.013	0	52.799	699130000	60	tr|M1BS92|M1BS92_SOLTU;tr|M1BS91|M1BS91_SOLTU	tr|M1BS92|M1BS92_SOLTU;tr|M1BS91|M1BS91_SOLTU	1094	tr|M1BS92|M1BS92_SOLTU 40S ribosomal protein S8 OS=Solanum tuberosum OX=4113 GN=102590439 PE=3 SV=1;tr|M1BS91|M1BS91_SOLTU 40S ribosomal protein S8 OS=Solanum tuberosum OX=4113 GN=102590439 PE=3 SV=1
NaN	20.8608	20.8002	NaN	NaN	NaN	NaN	NaN	21.1946	NaN	NaN	21.151	NaN	NaN	20.936	NaN	NaN	NaN	NaN	NaN	NaN	NaN	NaN	NaN				3	3	3	27	27	27	23.238	0	7.4201	36657000	4	tr|Q6JLA6|Q6JLA6_SOLTU	tr|Q6JLA6|Q6JLA6_SOLTU	1761	tr|Q6JLA6|Q6JLA6_SOLTU Pollen-specific lysine-rich protein SBgLR OS=Solanum tuberosum OX=4113 GN=102600646 PE=4 SV=1
NaN	22.0385	22.1203	22.6888	22.1649	NaN	NaN	22.8538	22.178	22.5405	NaN	22.6245	22.422	NaN	NaN	NaN	22.5589	22.7056	22.4947	22.7589	NaN	21.7911	22.6193	NaN				3	3	3	27.3	27.3	27.3	13.91	0	6.4355	168810000	10	tr|M1C8X8|M1C8X8_SOLTU;tr|M1CI39|M1CI39_SOLTU	tr|M1C8X8|M1C8X8_SOLTU;tr|M1CI39|M1CI39_SOLTU	1291	tr|M1C8X8|M1C8X8_SOLTU Ribonucloprotein OS=Solanum tuberosum OX=4113 GN=102588744 PE=3 SV=1;tr|M1CI39|M1CI39_SOLTU Ribonucloprotein OS=Solanum tuberosum OX=4113 GN=102583911 PE=3 SV=1
NaN	22.979	23.4116	NaN	23.158	23.8609	23.4467	22.175	23.1053	23.1401	23.8162	22.9553	23.0729	24.9283	25.4069	24.5526	22.7096	23.6693	24.3873	22.1999	25.1382	25.2352	22.8518	24.221				7	7	3	27.7	27.7	15.4	29.424	0	37.257	497590000	48	tr|M1CQK3|M1CQK3_SOLTU	tr|M1CQK3|M1CQK3_SOLTU	1491	tr|M1CQK3|M1CQK3_SOLTU Thioredoxin-dependent peroxiredoxin OS=Solanum tuberosum OX=4113 GN=102583123 PE=4 SV=1
NaN	21.6629	21.6712	NaN	NaN	21.9493	NaN	22.5465	22.1965	22.6785	22.3191	22.1124	22.0436	NaN	21.5877	NaN	22.299	NaN	NaN	22.598	22.1549	22.2564	22.5183	22.5093				3	3	3	28.1	28.1	28.1	14.401	0	6.3855	156910000	27	tr|M1BTV6|M1BTV6_SOLTU;tr|M1BTY5|M1BTY5_SOLTU;tr|M1BTY6|M1BTY6_SOLTU	tr|M1BTV6|M1BTV6_SOLTU;tr|M1BTY5|M1BTY5_SOLTU;tr|M1BTY6|M1BTY6_SOLTU	1116	tr|M1BTV6|M1BTV6_SOLTU Alba domain-containing protein OS=Solanum tuberosum OX=4113 GN=102588814 PE=4 SV=1;tr|M1BTY5|M1BTY5_SOLTU Alba domain-containing protein OS=Solanum tuberosum OX=4113 GN=102584300 PE=4 SV=1;tr|M1BTY6|M1BTY6_SOLTU Alba domain-containin
NaN	NaN	NaN	NaN	NaN	21.3212	NaN	NaN	NaN	NaN	NaN	NaN	NaN	NaN	NaN	NaN	NaN	NaN	NaN	NaN	NaN	NaN	NaN	NaN				3	3	3	28.8	28.8	28.8	16.743	0	5.5045	60323000	10	tr|M1BWH7|M1BWH7_SOLTU	tr|M1BWH7|M1BWH7_SOLTU	1147	tr|M1BWH7|M1BWH7_SOLTU Uncharacterized protein OS=Solanum tuberosum OX=4113 GN=102584190 PE=4 SV=1
21.9906	21.9975	22.0565	21.9675	21.9541	21.6797	22.3382	NaN	21.9238	22.1289	NaN	23.1529	NaN	NaN	21.2281	NaN	NaN	NaN	NaN	NaN	NaN	21.5492	21.6515	NaN				3	3	3	29.6	29.6	29.6	14.899	0	15.808	115540000	12	tr|M0ZL49|M0ZL49_SOLTU;tr|M1BSI0|M1BSI0_SOLTU;tr|M1BHT6|M1BHT6_SOLTU	tr|M0ZL49|M0ZL49_SOLTU	193	tr|M0ZL49|M0ZL49_SOLTU Cytochrome b5 OS=Solanum tuberosum OX=4113 PE=3 SV=1
22.0657	23.0059	22.5576	NaN	22.442	22.3523	NaN	NaN	22.4334	NaN	NaN	23.5466	NaN	NaN	NaN	NaN	NaN	NaN	NaN	21.8584	NaN	NaN	NaN	NaN				3	3	3	29.6	29.6	29.6	19.818	0	30.164	148080000	9	tr|M1AU78|M1AU78_SOLTU;tr|M1AU77|M1AU77_SOLTU;tr|M1AU76|M1AU76_SOLTU	tr|M1AU78|M1AU78_SOLTU;tr|M1AU77|M1AU77_SOLTU	722	tr|M1AU78|M1AU78_SOLTU ATP synthase subunit delta, mitochondrial OS=Solanum tuberosum OX=4113 PE=3 SV=1;tr|M1AU77|M1AU77_SOLTU ATP synthase subunit delta, mitochondrial OS=Solanum tuberosum OX=4113 PE=3 SV=1
26.541	27.0036	26.8345	26.2555	26.2968	25.2702	25.8013	25.6659	27.0337	26.1504	24.441	26.2175	26.492	26.0479	25.903	25.7982	25.8406	25.6357	25.8805	26.1807	25.7297	26.204	26.2753	25.4933				36	14	3	66.3	29.7	4.2	41.716	0	95.314	3335500000	196	tr|M1C5F5|M1C5F5_SOLTU;sp|P30167|ACT3_SOLTU;tr|M1CZ41|M1CZ41_SOLTU;sp|P93584|ACT9_SOLTU;sp|P93587|ACT1_SOLTU;tr|M0ZI08|M0ZI08_SOLTU;sp|P93585|ACT4_SOLTU	tr|M1C5F5|M1C5F5_SOLTU;sp|P30167|ACT3_SOLTU;tr|M1CZ41|M1CZ41_SOLTU;sp|P93584|ACT9_SOLTU;sp|P93587|ACT1_SOLTU;tr|M0ZI08|M0ZI08_SOLTU;sp|P93585|ACT4_SOLTU	1243	tr|M1C5F5|M1C5F5_SOLTU Actin-58 OS=Solanum tuberosum OX=4113 GN=102582178 PE=3 SV=1;sp|P30167|ACT3_SOLTU Actin-58 OS=Solanum tuberosum OX=4113 GN=AC58 PE=3 SV=1;tr|M1CZ41|M1CZ41_SOLTU Actin OS=Solanum tuberosum OX=4113 GN=102593904 PE=3 SV=1;sp|P93584|ACT9
22.7009	22.5071	22.6671	22.7976	22.971	23.0357	22.9862	NaN	22.6354	NaN	23.1206	22.6889	22.4767	22.9072	23.1198	22.8513	22.9156	NaN	NaN	23.2326	NaN	22.8608	NaN	NaN				24	7	3	59.6	29.7	15.7	36.643	0	41.254	267380000	26	tr|M1CKC5|M1CKC5_SOLTU	tr|M1CKC5|M1CKC5_SOLTU	1415	tr|M1CKC5|M1CKC5_SOLTU Glyceraldehyde-3-phosphate dehydrogenase OS=Solanum tuberosum OX=4113 GN=102605742 PE=3 SV=1
NaN	22.0104	20.7809	NaN	22.6423	23.3649	22.5885	23.321	21.9653	23.088	23.8735	23.2792	22.6623	24.3861	24.0406	23.8981	21.5954	22.9916	24.545	23.6551	24.0336	24.2579	NaN	23.1043				3	3	3	30.5	30.5	30.5	19.131	0	18.087	337870000	30	tr|M0ZGS2|M0ZGS2_SOLTU	tr|M0ZGS2|M0ZGS2_SOLTU	142	tr|M0ZGS2|M0ZGS2_SOLTU Remorin 2 OS=Solanum tuberosum OX=4113 GN=102585991 PE=3 SV=1
NaN	NaN	NaN	NaN	NaN	NaN	NaN	NaN	NaN	NaN	21.6066	NaN	NaN	21.7536	22.7748	21.5451	NaN	NaN	23.3101	NaN	22.8118	NaN	NaN	22.0283				5	3	3	30.8	30.8	30.8	12.063	0	8.6079	47897000	8	sp|Q00783|ICI1_SOLTU	sp|Q00783|ICI1_SOLTU	90	sp|Q00783|ICI1_SOLTU Proteinase inhibitor 1 OS=Solanum tuberosum OX=4113 PE=3 SV=1
24.055	24.9236	24.593	24.2987	24.7954	25.2893	24.55	24.8203	25.0755	24.7406	23.9533	25.2248	25.3748	25.3362	26.5876	25.4457	24.2912	23.7074	25.0457	24.4586	25.0618	25.3374	24.6642	25.4985				6	6	3	30.8	30.8	14.4	16.639	0	14.797	1284500000	108	tr|M0ZQZ3|M0ZQZ3_SOLTU	tr|M0ZQZ3|M0ZQZ3_SOLTU	272	tr|M0ZQZ3|M0ZQZ3_SOLTU Sn-2 protein OS=Solanum tuberosum OX=4113 GN=102584942 PE=4 SV=1
22.6754	22.5562	22.5594	22.4706	22.7352	21.9242	NaN	NaN	22.1468	NaN	NaN	22.8733	NaN	22.6441	22.3913	NaN	NaN	NaN	NaN	22.3076	NaN	22.4152	22.129	22.5345				4	4	3	32.8	32.8	26.3	15.847	0	21.255	163250000	10	tr|M0ZV99|M0ZV99_SOLTU	tr|M0ZV99|M0ZV99_SOLTU	333	tr|M0ZV99|M0ZV99_SOLTU Actin depolymerizing factor 3 OS=Solanum tuberosum OX=4113 GN=102598836 PE=3 SV=1
21.4234	21.6726	21.6072	NaN	21.6115	21.2621	NaN	NaN	21.2746	NaN	NaN	22.4674	21.5613	NaN	21.3664	NaN	NaN	NaN	NaN	NaN	NaN	NaN	NaN	NaN				3	3	3	32.9	32.9	32.9	22.846	0	6.0893	78247000	6	tr|M1A0U1|M1A0U1_SOLTU;tr|M1A0U0|M1A0U0_SOLTU	tr|M1A0U1|M1A0U1_SOLTU;tr|M1A0U0|M1A0U0_SOLTU	402	tr|M1A0U1|M1A0U1_SOLTU GEM 5 OS=Solanum tuberosum OX=4113 GN=102591258 PE=3 SV=1;tr|M1A0U0|M1A0U0_SOLTU GEM 5 OS=Solanum tuberosum OX=4113 GN=102591258 PE=3 SV=1
23.3023	23.524	23.957	24.1161	24.0179	23.1506	23.4165	23.623	24.3731	24.185	24.2003	23.6468	22.1623	22.8898	21.5052	22.3258	22.8639	22.3665	24.2052	23.7748	23.0738	23.3042	24.2009	23.646				3	3	3	34	34	34	11.24	0	27.032	462490000	50	tr|M1D0L6|M1D0L6_SOLTU	tr|M1D0L6|M1D0L6_SOLTU	1610	tr|M1D0L6|M1D0L6_SOLTU Cytochrome-c oxidase OS=Solanum tuberosum OX=4113 GN=102583008 PE=3 SV=1
NaN	19.9309	20.0217	NaN	NaN	NaN	NaN	NaN	19.7396	NaN	NaN	21.8243	NaN	NaN	NaN	NaN	NaN	NaN	NaN	NaN	NaN	NaN	NaN	NaN				3	3	3	34.9	34.9	34.9	14.573	0	4.1037	36848000	2	tr|M0ZLP1|M0ZLP1_SOLTU;tr|M1DAL2|M1DAL2_SOLTU	tr|M0ZLP1|M0ZLP1_SOLTU;tr|M1DAL2|M1DAL2_SOLTU	201	tr|M0ZLP1|M0ZLP1_SOLTU Uncharacterized protein OS=Solanum tuberosum OX=4113 GN=102583239 PE=4 SV=1;tr|M1DAL2|M1DAL2_SOLTU FBA_3 domain-containing protein OS=Solanum tuberosum OX=4113 PE=4 SV=1
NaN	20.9765	20.4592	NaN	21.189	24.0741	21.4561	NaN	NaN	NaN	NaN	21.3109	21.1522	21.5172	23.1028	NaN	NaN	NaN	NaN	NaN	NaN	21.2293	NaN	NaN				3	3	3	37.2	37.2	37.2	10.41	0	6.396	82428000	10	tr|M1BHH1|M1BHH1_SOLTU	tr|M1BHH1|M1BHH1_SOLTU	992	tr|M1BHH1|M1BHH1_SOLTU Trypsin inhibitor 1 OS=Solanum tuberosum OX=4113 GN=102586688 PE=3 SV=1
27.5171	27.2824	27.2728	27.2037	27.5706	27.1593	27.8529	27.907	27.2895	27.6954	27.3018	27.2104	27.2013	27.6026	27.4612	27.2021	27.3219	26.7976	27.2416	27.563	27.1882	27.1452	27.4245	27.494				8	8	3	37.2	37.2	15.6	27.417	0	56.952	6635700000	163	tr|M1CY45|M1CY45_SOLTU	tr|M1CY45|M1CY45_SOLTU	1580	tr|M1CY45|M1CY45_SOLTU Cytosolic ascorbate peroxidase 1 OS=Solanum tuberosum OX=4113 GN=102586145 PE=3 SV=1
NaN	NaN	21.8928	23.097	NaN	23.053	NaN	25.4134	NaN	24.8622	26.0266	NaN	NaN	NaN	NaN	NaN	NaN	NaN	25.0954	23.8501	21.9512	NaN	24.6807	25.1615				3	3	3	37.9	37.9	37.9	10.774	0	9.75	361820000	24	tr|M1CC21|M1CC21_SOLTU;tr|M1CC22|M1CC22_SOLTU	tr|M1CC21|M1CC21_SOLTU;tr|M1CC22|M1CC22_SOLTU	1324	tr|M1CC21|M1CC21_SOLTU Peroxidase OS=Solanum tuberosum OX=4113 GN=102592844 PE=3 SV=1;tr|M1CC22|M1CC22_SOLTU Peroxidase OS=Solanum tuberosum OX=4113 GN=102592844 PE=3 SV=1
24.01	22.5029	22.7615	23.5812	23.7273	22.2796	23.2136	22.9756	23.1302	23.2954	22.6644	22.3664	NaN	NaN	NaN	NaN	NaN	NaN	NaN	NaN	NaN	NaN	NaN	NaN				3	3	3	38.2	38.2	38.2	18.233	0	14.569	235580000	21	tr|M1AZC6|M1AZC6_SOLTU;tr|M1AZC5|M1AZC5_SOLTU	tr|M1AZC6|M1AZC6_SOLTU;tr|M1AZC5|M1AZC5_SOLTU	792	tr|M1AZC6|M1AZC6_SOLTU ER6 protein OS=Solanum tuberosum OX=4113 GN=102582904 PE=4 SV=1;tr|M1AZC5|M1AZC5_SOLTU ER6 protein OS=Solanum tuberosum OX=4113 GN=102582904 PE=4 SV=1
26.9384	25.9351	26.3831	27.1676	26.023	26.1525	25.8216	26.6007	25.9298	26.3209	25.696	25.3049	26.3043	25.7084	24.9477	26.4806	26.6572	26.4564	25.8967	26.6638	26.4352	25.7572	26.2707	26.2321				15	15	3	38.2	38.2	10.5	25.297	0	56.586	2939100000	206	tr|M1D4K6|M1D4K6_SOLTU	tr|M1D4K6|M1D4K6_SOLTU	1657	tr|M1D4K6|M1D4K6_SOLTU Ribosomal protein L19 OS=Solanum tuberosum OX=4113 GN=102578588 PE=3 SV=1
NaN	NaN	NaN	NaN	NaN	21.8706	21.5079	NaN	21.7237	21.819	NaN	22.5753	21.8706	NaN	21.1871	NaN	NaN	NaN	NaN	NaN	NaN	NaN	NaN	NaN				3	3	3	38.5	38.5	38.5	8.8412	0	5.6166	88131000	10	tr|M1CKN9|M1CKN9_SOLTU;tr|M1CKN8|M1CKN8_SOLTU	tr|M1CKN9|M1CKN9_SOLTU;tr|M1CKN8|M1CKN8_SOLTU	1424	tr|M1CKN9|M1CKN9_SOLTU Mitochondrial import inner membrane translocase subunit OS=Solanum tuberosum OX=4113 GN=102588018 PE=3 SV=1;tr|M1CKN8|M1CKN8_SOLTU Mitochondrial import inner membrane translocase subunit OS=Solanum tuberosum OX=4113 GN=102588018 PE=3
22.9816	24.1547	23.0851	23.8731	23.3492	25.4679	24.7376	23.579	22.9395	23.3696	24.0195	23.425	24.0657	23.9676	26.4272	25.8707	25.7379	24.3263	24.6626	23.9895	23.7998	26.4173	23.7552	24.2069				6	6	3	38.6	38.6	20.3	17.336	0	6.9691	893500000	38	tr|M1DJ69|M1DJ69_SOLTU	tr|M1DJ69|M1DJ69_SOLTU	1705	tr|M1DJ69|M1DJ69_SOLTU Low molecular weight heat-shock protein OS=Solanum tuberosum OX=4113 GN=102578188 PE=3 SV=1
24.5509	24.7292	24.5835	24.4005	24.8168	24.8765	25.1673	24.8983	24.479	24.3738	24.9834	25.3426	25.462	24.8731	24.925	24.8368	24.8755	25.042	25.3066	25.2876	24.7974	25.2964	25.1654	25.3255				3	3	3	40.4	40.4	40.4	12.273	0	49.577	1163100000	64	tr|M1CHU9|M1CHU9_SOLTU	tr|M1CHU9|M1CHU9_SOLTU	1387	tr|M1CHU9|M1CHU9_SOLTU F1F0-ATPase inhibitor protein OS=Solanum tuberosum OX=4113 GN=102601684 PE=4 SV=1
NaN	21.5884	21.4589	NaN	21.5537	21.5984	21.8609	NaN	21.5144	NaN	NaN	NaN	NaN	21.6891	21.5851	NaN	NaN	NaN	NaN	NaN	NaN	NaN	NaN	NaN				3	3	3	41.7	41.7	41.7	18.174	0	6.2317	59019000	6	tr|M1B7T4|M1B7T4_SOLTU;tr|M1B7T5|M1B7T5_SOLTU	tr|M1B7T4|M1B7T4_SOLTU	875	tr|M1B7T4|M1B7T4_SOLTU Bis(5-adenosyl)-triphosphatase OS=Solanum tuberosum OX=4113 PE=4 SV=1
24.9095	24.9657	24.5108	25.333	24.9775	24.5761	25.5022	25.5425	24.8868	24.98	25.3248	24.9162	24.9322	25.0768	25.0597	24.7777	25.1475	25.3863	23.4914	25.5339	24.328	25.1582	25.0996	25.2196				8	8	3	42.1	42.1	16.2	27.168	0	66.454	1199900000	97	tr|M1C547|M1C547_SOLTU	tr|M1C547|M1C547_SOLTU	1238	tr|M1C547|M1C547_SOLTU Isopentenyl-diphosphate Delta-isomerase OS=Solanum tuberosum OX=4113 GN=102595093 PE=3 SV=1
22.1153	21.0164	21.4265	NaN	NaN	NaN	NaN	NaN	23.0891	21.7844	NaN	21.8041	NaN	NaN	NaN	NaN	NaN	NaN	NaN	22.5501	NaN	NaN	21.8805	NaN				3	3	3	42.9	42.9	42.9	10.144	0	14.799	85584000	8	tr|M0ZLV5|M0ZLV5_SOLTU	tr|M0ZLV5|M0ZLV5_SOLTU	206	tr|M0ZLV5|M0ZLV5_SOLTU B12D OS=Solanum tuberosum OX=4113 GN=102603775 PE=4 SV=1
23.9404	23.3846	23.866	24.8961	23.3773	NaN	NaN	NaN	23.6561	24.1973	24.5862	23.1253	23.9702	23.6251	22.4005	23.9267	24.2799	23.1868	23.2022	22.8039	23.4423	23.6436	23.8476	23.9321				3	3	3	43.3	43.3	43.3	14.938	0	43.301	555120000	41	tr|M1CSI4|M1CSI4_SOLTU	tr|M1CSI4|M1CSI4_SOLTU	1522	tr|M1CSI4|M1CSI4_SOLTU 40S ribosomal protein S12 OS=Solanum tuberosum OX=4113 GN=102582055 PE=3 SV=1
NaN	22.2985	23.3195	22.2259	22.9362	NaN	22.591	NaN	22.3714	NaN	NaN	21.5488	NaN	22.1247	NaN	NaN	NaN	NaN	NaN	NaN	NaN	21.4722	NaN	NaN				3	3	3	43.9	43.9	43.9	14.471	0	10.538	135570000	14	sp|P48502|QCR7_SOLTU	sp|P48502|QCR7_SOLTU	63	sp|P48502|QCR7_SOLTU Cytochrome b-c1 complex subunit 7 OS=Solanum tuberosum OX=4113 PE=1 SV=1
22.8697	24.432	24.1077	23.0097	23.8939	24.2779	24.4026	23.2884	24.0264	23.1171	23.4875	24.9467	24.3144	24.3251	24.9048	23.694	23.4266	23.5976	23.3965	23.3328	23.8361	24.0788	23.5252	23.8495				27	10	3	77.9	45	8.9	28.994	0	117.04	651640000	63	tr|M1BC18|M1BC18_SOLTU	tr|M1BC18|M1BC18_SOLTU	935	tr|M1BC18|M1BC18_SOLTU 14-3-3 16R OS=Solanum tuberosum OX=4113 PE=3 SV=1
22.9672	23.0926	23.4145	22.5948	23.3346	23.2026	23.5685	NaN	NaN	NaN	NaN	23.3566	23.6003	23.4244	23.3987	23.2707	23.9194	NaN	22.7382	23.6379	NaN	23.3126	23.263	23.6291				5	3	3	64.6	45.1	45.1	9.1911	0	8.3463	345590000	25	tr|M0ZPV5|M0ZPV5_SOLTU;tr|M0ZPV8|M0ZPV8_SOLTU	tr|M0ZPV5|M0ZPV5_SOLTU;tr|M0ZPV8|M0ZPV8_SOLTU	261	tr|M0ZPV5|M0ZPV5_SOLTU 40S ribosomal protein S21 OS=Solanum tuberosum OX=4113 GN=102591827 PE=3 SV=1;tr|M0ZPV8|M0ZPV8_SOLTU 40S ribosomal protein S21 OS=Solanum tuberosum OX=4113 PE=3 SV=1
21.3868	22.7519	22.8286	20.7863	21.2564	20.2378	NaN	NaN	NaN	20.8167	20.9375	21.3202	NaN	NaN	21.1808	NaN	20.9263	NaN	NaN	21.0115	NaN	20.6781	NaN	20.6081				4	4	3	45.9	45.9	45.9	9.4406	0	13.533	103640000	14	tr|M1B325|M1B325_SOLTU	tr|M1B325|M1B325_SOLTU	827	tr|M1B325|M1B325_SOLTU ATP synthase subunit alpha, mitochondrial OS=Solanum tuberosum OX=4113 PE=4 SV=1
NaN	NaN	NaN	NaN	NaN	22.2651	NaN	NaN	20.8196	NaN	NaN	20.7569	NaN	NaN	21.3113	21.4566	NaN	21.625	NaN	NaN	NaN	21.3759	NaN	21.4163				3	3	3	47.9	47.9	47.9	8.2785	0	3.1851	46832000	3	tr|M1CFU8|M1CFU8_SOLTU;tr|M1CFU9|M1CFU9_SOLTU	tr|M1CFU8|M1CFU8_SOLTU;tr|M1CFU9|M1CFU9_SOLTU	1366	tr|M1CFU8|M1CFU8_SOLTU Thioredoxin M3, chloroplastic OS=Solanum tuberosum OX=4113 GN=102589431 PE=4 SV=1;tr|M1CFU9|M1CFU9_SOLTU Thioredoxin M3, chloroplastic OS=Solanum tuberosum OX=4113 GN=102589431 PE=4 SV=1
24.6571	25.2907	24.9901	24.7322	25.6964	25.6331	25.9188	24.6818	25.0999	24.7482	25.38	25.428	24.797	24.9752	25.1086	24.2466	24.76	25.1893	24.6257	24.5161	25.0659	24.7955	24.2522	24.7485				8	8	3	49.4	49.4	30.5	16.538	0	56.395	1367900000	72	tr|M1CSU8|M1CSU8_SOLTU	tr|M1CSU8|M1CSU8_SOLTU	1526	tr|M1CSU8|M1CSU8_SOLTU Nascent polypeptide-associated complex subunit beta OS=Solanum tuberosum OX=4113 PE=3 SV=1
25.9086	25.3879	25.6284	25.7874	25.3299	25.7377	25.4066	25.8268	25.7789	25.3611	25.9728	24.9275	25.8242	24.9376	24.9015	25.2626	25.8019	25.6269	25.4145	25.6923	25.1234	25.4461	25.3584	25.4328				12	12	3	50.6	50.6	15	19.842	0	42.233	1719200000	104	tr|Q2XPV4|Q2XPV4_SOLTU	tr|Q2XPV4|Q2XPV4_SOLTU	1726	tr|Q2XPV4|Q2XPV4_SOLTU 40S ribosomal protein S10 OS=Solanum tuberosum OX=4113 GN=102577552 PE=2 SV=1
24.2269	25.6014	25.172	24.1168	24.1621	25.0026	23.3265	23.9174	25.0768	23.5467	23.5666	24.4042	25.2159	24.8236	25.0789	24.6256	25.0693	23.8532	23.4453	25.4376	24.7415	25.2564	24.9677	24.4898				9	9	3	52.4	52.4	15.6	16.736	0	39.998	1177200000	83	tr|M0ZY89|M0ZY89_SOLTU	tr|M0ZY89|M0ZY89_SOLTU	368	tr|M0ZY89|M0ZY89_SOLTU Ribosomal protein S9 OS=Solanum tuberosum OX=4113 GN=102588385 PE=3 SV=1
NaN	NaN	NaN	NaN	NaN	NaN	NaN	NaN	NaN	NaN	NaN	NaN	NaN	21.2616	22.6299	NaN	NaN	NaN	NaN	NaN	NaN	21.3213	NaN	21.0477				3	3	3	52.6	52.6	52.6	10.528	0	5.2044	60036000	7	tr|M1CGN0|M1CGN0_SOLTU	tr|M1CGN0|M1CGN0_SOLTU	1372	tr|M1CGN0|M1CGN0_SOLTU Pit2 protein OS=Solanum tuberosum OX=4113 PE=4 SV=1
24.777	24.7758	24.3713	24.4285	23.7914	24.5906	22.6884	23.7205	24.178	23.5512	23.5715	23.4687	23.7421	23.7694	23.8197	24.1506	24.1511	23.512	23.2208	24.0109	23.8737	23.714	23.8775	23.8804				7	7	3	53.7	53.7	40.7	11.968	0	26.316	790220000	69	tr|M1BWL4|M1BWL4_SOLTU;tr|M1ACV3|M1ACV3_SOLTU	tr|M1BWL4|M1BWL4_SOLTU;tr|M1ACV3|M1ACV3_SOLTU	1149	tr|M1BWL4|M1BWL4_SOLTU 40S ribosomal protein S25 OS=Solanum tuberosum OX=4113 GN=102600827 PE=3 SV=1;tr|M1ACV3|M1ACV3_SOLTU 40S ribosomal protein S25 OS=Solanum tuberosum OX=4113 PE=3 SV=1
NaN	22.4825	22.9575	23.2276	23.0161	22.8371	23.2315	23.3766	22.8561	23.2626	23.0086	22.4856	23.2185	23.0233	22.7793	23.6136	23.3425	NaN	22.85	24.0229	22.631	23.2984	23.4357	23.3013				3	3	3	55.8	55.8	55.8	13.002	0	16.803	317340000	34	tr|M1BIV0|M1BIV0_SOLTU	tr|M1BIV0|M1BIV0_SOLTU	1003	tr|M1BIV0|M1BIV0_SOLTU Tubulin-specific chaperone A OS=Solanum tuberosum OX=4113 GN=102586133 PE=3 SV=1
NaN	NaN	NaN	NaN	NaN	NaN	NaN	NaN	NaN	NaN	NaN	NaN	NaN	NaN	24.1027	NaN	NaN	NaN	NaN	NaN	NaN	NaN	NaN	NaN				3	3	3	61.1	61.1	61.1	10.056	0	14.219	58127000	8	tr|M1AVT1|M1AVT1_SOLTU	tr|M1AVT1|M1AVT1_SOLTU	742	tr|M1AVT1|M1AVT1_SOLTU Type I serine protease inhibitor OS=Solanum tuberosum OX=4113 PE=3 SV=1
26.1348	26.4215	26.0555	26.1829	25.8032	26.5882	25.6974	25.6014	26.2184	25.3963	25.3254	26.1456	26.4932	26.0136	25.9837	26.3379	26.6095	25.8589	25.4084	26.8599	26.3891	26.5451	26.4282	26.2223				21	21	3	67	67	8	29.722	0	78.005	2983800000	210	tr|Q2XPX9|Q2XPX9_SOLTU	tr|Q2XPX9|Q2XPX9_SOLTU	1731	tr|Q2XPX9|Q2XPX9_SOLTU 40S ribosomal protein S3a OS=Solanum tuberosum OX=4113 GN=102590512 PE=2 SV=1
27.5237	27.1661	27.082	27.6335	26.945	27.1923	26.9697	27.459	27.0727	27.282	26.9654	26.663	27.3592	26.7568	26.4253	27.2971	27.5363	27.4729	26.8774	27.623	27.2232	27.0686	27.3503	27.2484				16	16	3	81.3	81.3	10.7	16.317	0	168.69	5901600000	270	tr|M1CQ57|M1CQ57_SOLTU	tr|M1CQ57|M1CQ57_SOLTU	1481	tr|M1CQ57|M1CQ57_SOLTU Ribosomal protein S14 OS=Solanum tuberosum OX=4113 GN=102595055 PE=3 SV=1
NaN	NaN	NaN	NaN	NaN	22.5445	NaN	NaN	NaN	NaN	NaN	NaN	NaN	NaN	NaN	NaN	NaN	NaN	NaN	NaN	NaN	NaN	NaN	NaN				17	4	4	20	3.2	3.2	90.054	0	28.348	127110000	8	tr|M1BJD2|M1BJD2_SOLTU	tr|M1BJD2|M1BJD2_SOLTU	1006	tr|M1BJD2|M1BJD2_SOLTU Cell division cycle protein 48 OS=Solanum tuberosum OX=4113 GN=102600114 PE=4 SV=1
NaN	20.8256	NaN	NaN	20.8712	NaN	NaN	NaN	NaN	NaN	NaN	21.6719	21.1172	21.0126	21.2399	NaN	NaN	NaN	NaN	NaN	NaN	20.8817	NaN	NaN				4	4	4	4	4	4	97.207	0	5.6922	55471000	4	tr|M1A957|M1A957_SOLTU;tr|M1BM16|M1BM16_SOLTU;tr|M1AGS1|M1AGS1_SOLTU;tr|M1BM19|M1BM19_SOLTU;tr|M1BM18|M1BM18_SOLTU;tr|M1BM17|M1BM17_SOLTU	tr|M1A957|M1A957_SOLTU;tr|M1BM16|M1BM16_SOLTU;tr|M1AGS1|M1AGS1_SOLTU	490	tr|M1A957|M1A957_SOLTU Aldehyde oxidase OS=Solanum tuberosum OX=4113 PE=3 SV=1;tr|M1BM16|M1BM16_SOLTU Aldehyde oxidase OS=Solanum tuberosum OX=4113 GN=102598224 PE=3 SV=1;tr|M1AGS1|M1AGS1_SOLTU Aldehyde oxidase OS=Solanum tuberosum OX=4113 GN=102588119 PE=
21.4449	21.1536	21.5881	22.3731	NaN	22.194	22.5487	22.8173	21.8575	22.5422	22.2698	21.9564	22.3186	NaN	21.8337	NaN	21.7663	NaN	NaN	21.7893	NaN	22.1885	NaN	NaN				4	4	4	4.7	4.7	4.7	178.46	0	8.9051	133890000	19	tr|M0ZN98|M0ZN98_SOLTU;tr|M0ZN99|M0ZN99_SOLTU	tr|M0ZN98|M0ZN98_SOLTU;tr|M0ZN99|M0ZN99_SOLTU	237	tr|M0ZN98|M0ZN98_SOLTU Eukaryotic translation initiation factor 4g OS=Solanum tuberosum OX=4113 GN=102589798 PE=4 SV=1;tr|M0ZN99|M0ZN99_SOLTU Eukaryotic translation initiation factor 4g OS=Solanum tuberosum OX=4113 GN=102589798 PE=4 SV=1
23.0134	23.0794	23.2733	23.5975	22.4255	22.6993	22.5726	22.919	23.4763	23.4551	22.5244	23.2617	23.4668	22.3884	21.8066	22.1257	23.3914	22.6305	22.4388	23.7521	22.5915	22.8281	23.3056	23.5051				9	4	4	11.9	5	5	105.67	0	33.166	333840000	36	tr|M1CQJ9|M1CQJ9_SOLTU	tr|M1CQJ9|M1CQJ9_SOLTU	1490	tr|M1CQJ9|M1CQJ9_SOLTU Coatomer subunit beta OS=Solanum tuberosum OX=4113 GN=102585088 PE=4 SV=1
NaN	21.3256	20.9812	NaN	NaN	20.6446	NaN	21.036	21.3221	NaN	NaN	20.6719	21.1228	20.9767	NaN	20.562	NaN	NaN	NaN	NaN	NaN	NaN	NaN	NaN				4	4	4	5.2	5.2	5.2	81.198	0	3.0726	57877000	5	tr|M1CWU6|M1CWU6_SOLTU;tr|M1CWU5|M1CWU5_SOLTU	tr|M1CWU6|M1CWU6_SOLTU;tr|M1CWU5|M1CWU5_SOLTU	1565	tr|M1CWU6|M1CWU6_SOLTU Vesicle-fusing ATPase OS=Solanum tuberosum OX=4113 GN=102590007 PE=3 SV=1;tr|M1CWU5|M1CWU5_SOLTU Vesicle-fusing ATPase OS=Solanum tuberosum OX=4113 GN=102590007 PE=3 SV=1
NaN	21.2553	NaN	21.9582	NaN	21.5259	NaN	NaN	NaN	NaN	NaN	NaN	NaN	NaN	NaN	22.524	22.7324	21.9269	20.8407	NaN	21.9071	21.802	22.0942	22.137				4	4	4	6.2	6.2	6.2	48.496	0	2.933	100380000	14	tr|M1AJ16|M1AJ16_SOLTU	tr|M1AJ16|M1AJ16_SOLTU	612	tr|M1AJ16|M1AJ16_SOLTU Dihydrolipoamide acetyltransferase component of pyruvate dehydrogenase complex OS=Solanum tuberosum OX=4113 GN=102589456 PE=3 SV=1
22.611	22.4329	22.385	22.5982	22.5023	23.1464	23.3202	23.0416	23.213	22.6622	22.1573	23.639	22.8045	21.618	22.4861	22.4932	23.0518	23.0437	NaN	22.4786	22.9394	22.9084	22.9411	23.3106				4	4	4	7	7	7	77.232	0	12.868	279170000	25	tr|M1C0Y3|M1C0Y3_SOLTU;tr|M1C0Y2|M1C0Y2_SOLTU	tr|M1C0Y3|M1C0Y3_SOLTU;tr|M1C0Y2|M1C0Y2_SOLTU	1191	tr|M1C0Y3|M1C0Y3_SOLTU Transporter OS=Solanum tuberosum OX=4113 GN=102584719 PE=4 SV=1;tr|M1C0Y2|M1C0Y2_SOLTU Transporter OS=Solanum tuberosum OX=4113 GN=102584719 PE=4 SV=1
21.9337	21.5877	21.5994	NaN	21.9652	21.7513	NaN	NaN	21.8292	NaN	NaN	23.0531	22.2528	21.6679	22.2466	21.3762	22.1035	NaN	NaN	22.669	22.6704	22.285	22.1969	22.1738				36	4	4	43.8	7.3	7.3	71.022	0	14.392	145730000	14	tr|M1CZI3|M1CZI3_SOLTU	tr|M1CZI3|M1CZI3_SOLTU	1598	tr|M1CZI3|M1CZI3_SOLTU Heat shock cognate 70 kDa protein 1 OS=Solanum tuberosum OX=4113 GN=102592347 PE=3 SV=1
NaN	21.7047	20.5311	NaN	20.5975	21.0262	21.0653	NaN	20.7876	NaN	NaN	22.0104	20.2424	NaN	21.0871	NaN	NaN	NaN	NaN	NaN	NaN	NaN	NaN	NaN				4	4	4	7.5	7.5	7.5	98.954	0	3.8975	56380000	6	tr|M1BAZ0|M1BAZ0_SOLTU;tr|M1BAY9|M1BAY9_SOLTU;tr|M1BAY8|M1BAY8_SOLTU	tr|M1BAZ0|M1BAZ0_SOLTU;tr|M1BAY9|M1BAY9_SOLTU;tr|M1BAY8|M1BAY8_SOLTU	918	tr|M1BAZ0|M1BAZ0_SOLTU Heat shock 70 kDa protein OS=Solanum tuberosum OX=4113 GN=102604222 PE=4 SV=1;tr|M1BAY9|M1BAY9_SOLTU Heat shock 70 kDa protein OS=Solanum tuberosum OX=4113 GN=102604222 PE=4 SV=1;tr|M1BAY8|M1BAY8_SOLTU Heat shock 70 kDa protein OS=So
25.9758	25.4317	26.5875	24.9669	27.7707	26.3079	26.5419	26.6938	25.604	26.5534	27.4835	26.5856	25.1721	26.8935	24.8272	23.3113	NaN	25.7854	26.4966	24.3456	24.6599	22.6997	23.4356	23.5545				4	4	4	8	8	8	27.449	0	16.997	2734800000	61	tr|M0ZTQ5|M0ZTQ5_SOLTU;tr|M0ZTQ4|M0ZTQ4_SOLTU	tr|M0ZTQ5|M0ZTQ5_SOLTU;tr|M0ZTQ4|M0ZTQ4_SOLTU	317	tr|M0ZTQ5|M0ZTQ5_SOLTU Osmotin OSML15 OS=Solanum tuberosum OX=4113 GN=102586094 PE=4 SV=1;tr|M0ZTQ4|M0ZTQ4_SOLTU Osmotin OS=Solanum tuberosum OX=4113 GN=102586424 PE=4 SV=1
22.1412	22.0079	22.0231	NaN	21.6218	21.5855	NaN	21.8029	21.8558	NaN	NaN	NaN	21.7547	21.7549	NaN	NaN	NaN	NaN	NaN	21.7304	21.3314	21.3171	21.5824	21.4974				4	4	4	8	8	8	96.242	0	7.4518	106190000	15	tr|M1BK14|M1BK14_SOLTU	tr|M1BK14|M1BK14_SOLTU	1017	tr|M1BK14|M1BK14_SOLTU Histidyl-tRNA synthetase OS=Solanum tuberosum OX=4113 GN=102589060 PE=3 SV=1
24.2557	24.1752	24.5263	24.6405	25.888	24.7479	24.8324	24.3054	23.7588	24.3326	25.1822	23.0555	25.616	25.9043	25.9062	24.0017	23.6084	24.976	25.6843	23.3312	25.1817	23.0693	23.2693	24.0125				4	4	4	8.1	8.1	8.1	26.622	0	17.921	1040300000	63	tr|M0ZTM9|M0ZTM9_SOLTU	tr|M0ZTM9|M0ZTM9_SOLTU	311	tr|M0ZTM9|M0ZTM9_SOLTU Osmotin OS=Solanum tuberosum OX=4113 GN=102585760 PE=4 SV=1
21.3349	NaN	NaN	NaN	NaN	21.5591	NaN	NaN	NaN	NaN	NaN	20.2041	NaN	23.3198	22.1966	22.4254	NaN	NaN	NaN	23.106	22.1563	NaN	NaN	22.3703				4	4	4	8.4	8.4	8.4	77.869	0	6.0757	88758000	9	tr|M1BLV2|M1BLV2_SOLTU	tr|M1BLV2|M1BLV2_SOLTU	1035	tr|M1BLV2|M1BLV2_SOLTU Sugar transporter OS=Solanum tuberosum OX=4113 GN=102599888 PE=3 SV=1
NaN	21.1201	21.6865	NaN	21.5966	NaN	NaN	NaN	21.8354	NaN	NaN	21.7507	21.603	NaN	NaN	NaN	NaN	NaN	NaN	NaN	NaN	NaN	NaN	NaN				4	4	4	8.7	8.7	8.7	94.511	0	3.4307	94504000	3	tr|M0ZWG5|M0ZWG5_SOLTU;tr|M0ZWG6|M0ZWG6_SOLTU	tr|M0ZWG5|M0ZWG5_SOLTU;tr|M0ZWG6|M0ZWG6_SOLTU	348	tr|M0ZWG5|M0ZWG5_SOLTU Iqd32 (IQ-domain 32);calmodulin binding OS=Solanum tuberosum OX=4113 GN=102588969 PE=4 SV=1;tr|M0ZWG6|M0ZWG6_SOLTU Iqd32 (IQ-domain 32);calmodulin binding OS=Solanum tuberosum OX=4113 GN=102588969 PE=4 SV=1
21.799	22.0459	22.0897	NaN	21.9462	22.3465	NaN	NaN	22.4249	NaN	NaN	22.5055	22.8342	22.1098	21.8338	22.4004	22.7155	NaN	NaN	22.9706	22.3776	22.5555	22.3591	22.2277				13	4	4	36.9	8.8	8.8	29.601	0	12.677	168770000	17	tr|Q2XPX2|Q2XPX2_SOLTU	tr|Q2XPX2|Q2XPX2_SOLTU	1730	tr|Q2XPX2|Q2XPX2_SOLTU 40S ribosomal protein S3a OS=Solanum tuberosum OX=4113 GN=102577548 PE=2 SV=1
NaN	22.5035	22.6407	NaN	22.3854	22.3721	NaN	NaN	23.0089	22.4672	NaN	23.177	22.4127	23.044	22.2413	22.2549	22.4907	22.5818	NaN	21.5872	23.1856	22.5014	22.996	23.4331				4	4	4	8.9	8.9	8.9	67.063	0	19.26	241730000	26	tr|M1A0X0|M1A0X0_SOLTU	tr|M1A0X0|M1A0X0_SOLTU	405	tr|M1A0X0|M1A0X0_SOLTU Multicopper oxidase OS=Solanum tuberosum OX=4113 GN=102581894 PE=3 SV=1
21.6936	21.316	21.7986	21.986	21.8656	20.9944	NaN	21.7894	21.9352	21.9796	21.5797	NaN	22.042	21.9883	20.6973	NaN	22.063	NaN	NaN	NaN	21.7346	NaN	NaN	21.8258				4	4	4	9.2	9.2	9.2	38.19	0	6.0723	119870000	11	tr|M0ZY64|M0ZY64_SOLTU;tr|M1C8T8|M1C8T8_SOLTU	tr|M0ZY64|M0ZY64_SOLTU;tr|M1C8T8|M1C8T8_SOLTU	367	tr|M0ZY64|M0ZY64_SOLTU Spermidine synthase OS=Solanum tuberosum OX=4113 PE=3 SV=1;tr|M1C8T8|M1C8T8_SOLTU Spermidine synthase OS=Solanum tuberosum OX=4113 GN=102586756 PE=3 SV=1
24.3795	23.0835	24.0959	23.1434	24.6568	24.0453	23.7421	23.7541	24.3526	23.8615	23.5473	24.5927	23.7393	22.9376	23.7791	22.5547	23.679	23.5411	NaN	24.591	23.7509	23.4641	23.2199	22.9345				4	4	4	9.2	9.2	9.2	38.705	0	3.4695	567190000	26	tr|M1BDQ2|M1BDQ2_SOLTU;tr|M1BDQ1|M1BDQ1_SOLTU	tr|M1BDQ2|M1BDQ2_SOLTU;tr|M1BDQ1|M1BDQ1_SOLTU	955	tr|M1BDQ2|M1BDQ2_SOLTU Aldo/keto reductase AKR OS=Solanum tuberosum OX=4113 GN=102603220 PE=4 SV=1;tr|M1BDQ1|M1BDQ1_SOLTU Aldo/keto reductase AKR OS=Solanum tuberosum OX=4113 GN=102603220 PE=4 SV=1
24.0396	23.7499	24.396	24.899	23.6257	25.0314	24.2558	25.6986	23.3226	24.2988	24.5034	23.3177	23.9288	24.0995	23.1852	23.4588	25.2281	24.1264	23.7779	24.4602	23.7144	23.9171	25.1526	23.6098				4	4	4	9.2	9.2	9.2	63.101	0	17.975	724300000	39	tr|M1C3S5|M1C3S5_SOLTU;tr|M1A6Z4|M1A6Z4_SOLTU	tr|M1C3S5|M1C3S5_SOLTU	1221	tr|M1C3S5|M1C3S5_SOLTU Pyruvate decarboxylase OS=Solanum tuberosum OX=4113 PE=3 SV=1
22.8138	23.6575	23.3978	22.0429	23.3399	21.9708	NaN	NaN	23.5796	22.077	22.8862	23.0098	23.7458	22.4799	22.5229	22.1521	22.4725	NaN	21.9718	22.3528	21.9156	21.9671	22.3021	22.1994				4	4	4	9.3	9.3	9.3	43.836	0	6.1745	273050000	27	tr|M1A3I7|M1A3I7_SOLTU;tr|M1B7S7|M1B7S7_SOLTU;tr|M1ALI6|M1ALI6_SOLTU	tr|M1A3I7|M1A3I7_SOLTU	437	tr|M1A3I7|M1A3I7_SOLTU Progesterone 5 beta-reductase OS=Solanum tuberosum OX=4113 PE=4 SV=1
NaN	NaN	NaN	NaN	NaN	NaN	NaN	NaN	NaN	NaN	NaN	23.8922	NaN	NaN	NaN	NaN	NaN	NaN	NaN	NaN	NaN	NaN	NaN	NaN				33	4	4	35.2	9.3	9.3	80.144	0	27.689	103370000	5	tr|M1B583|M1B583_SOLTU;tr|M1B582|M1B582_SOLTU	tr|M1B583|M1B583_SOLTU;tr|M1B582|M1B582_SOLTU	847	tr|M1B583|M1B583_SOLTU Heat shock cognate protein 80 OS=Solanum tuberosum OX=4113 GN=102604977 PE=3 SV=1;tr|M1B582|M1B582_SOLTU Heat shock cognate protein 80 OS=Solanum tuberosum OX=4113 GN=102604977 PE=3 SV=1
22.1262	20.7835	22.16	23.2605	21.6781	21.9973	21.4981	24.1051	21.868	24.0066	24.6153	21.9615	NaN	NaN	20.657	NaN	21.9451	21.9972	22.0594	22.415	20.7824	21.9198	21.8285	22.7077				4	4	4	9.3	9.3	9.3	61.697	0	8.1258	188970000	21	tr|M1BLI5|M1BLI5_SOLTU;tr|M1BLI6|M1BLI6_SOLTU	tr|M1BLI5|M1BLI5_SOLTU;tr|M1BLI6|M1BLI6_SOLTU	1031	tr|M1BLI5|M1BLI5_SOLTU EIF4B OS=Solanum tuberosum OX=4113 GN=102578247 PE=4 SV=1;tr|M1BLI6|M1BLI6_SOLTU EIF4B OS=Solanum tuberosum OX=4113 GN=102578247 PE=4 SV=1
NaN	20.9882	21.1938	NaN	NaN	NaN	NaN	NaN	21.2378	NaN	NaN	20.9431	21.1612	20.6417	20.8845	NaN	21.3236	NaN	NaN	NaN	NaN	NaN	NaN	NaN				11	4	4	26.5	9.5	9.5	49.739	0	7.4203	52983000	7	tr|M1AQQ4|M1AQQ4_SOLTU	tr|M1AQQ4|M1AQQ4_SOLTU	683	tr|M1AQQ4|M1AQQ4_SOLTU Aspartate aminotransferase OS=Solanum tuberosum OX=4113 GN=102589321 PE=3 SV=1
23.9605	22.8991	NaN	NaN	23.7653	23.3692	23.6249	NaN	23.7505	NaN	NaN	24.0947	23.7225	22.6579	23.4169	22.6311	NaN	23.736	22.7289	NaN	NaN	23.3112	22.9114	NaN				5	5	4	9.5	9.5	9.5	47.808	0	19.869	325550000	18	tr|M1BFS0|M1BFS0_SOLTU	tr|M1BFS0|M1BFS0_SOLTU	973	tr|M1BFS0|M1BFS0_SOLTU Heterogeneous nuclear ribonucleoprotein 27C OS=Solanum tuberosum OX=4113 GN=102604539 PE=4 SV=1
21.2587	21.158	21.0743	NaN	21.5903	21.3178	21.1381	NaN	21.2878	NaN	NaN	21.1568	21.4452	21.7541	21.6621	NaN	21.5839	NaN	NaN	21.576	21.639	21.5991	21.5151	NaN				4	4	4	10.1	10.1	10.1	57.776	0	5.7517	90352000	8	tr|M1AQ24|M1AQ24_SOLTU	tr|M1AQ24|M1AQ24_SOLTU	673	tr|M1AQ24|M1AQ24_SOLTU Methylmalonate-semialdehyde dehydrogenase (CoA acylating) OS=Solanum tuberosum OX=4113 GN=102600700 PE=3 SV=1
NaN	NaN	NaN	NaN	NaN	22.1239	22.5714	22.5481	22.2185	NaN	NaN	22.0761	22.0708	NaN	NaN	NaN	NaN	NaN	NaN	22.7468	23.1853	23.2336	23.1743	23.2328				5	5	4	10.2	10.2	8.6	68.604	0	17.848	127530000	15	tr|M0ZTK1|M0ZTK1_SOLTU;tr|M1B088|M1B088_SOLTU	tr|M0ZTK1|M0ZTK1_SOLTU	309	tr|M0ZTK1|M0ZTK1_SOLTU Beta-D-glucan exohydrolase OS=Solanum tuberosum OX=4113 GN=102599864 PE=3 SV=1
NaN	NaN	20.9389	NaN	NaN	NaN	NaN	NaN	21.5807	NaN	NaN	NaN	NaN	NaN	NaN	NaN	NaN	NaN	NaN	NaN	NaN	NaN	NaN	NaN				4	4	4	10.5	10.5	10.5	63.626	0	8.8743	67603000	7	tr|M1B5S3|M1B5S3_SOLTU	tr|M1B5S3|M1B5S3_SOLTU	855	tr|M1B5S3|M1B5S3_SOLTU Cysteinyl-tRNA synthetase OS=Solanum tuberosum OX=4113 GN=102581041 PE=3 SV=1
23.2229	21.9182	22.8458	23.5486	21.1877	23.6595	23.7044	23.4777	22.8912	23.6607	23.4282	23.1255	23.1015	23.2215	22.4015	23.6645	21.6648	23.0187	23.3911	23.6875	23.3038	NaN	23.1007	23.8493				4	4	4	10.6	10.6	10.6	54.018	0	25.931	318390000	34	tr|M0ZTY1|M0ZTY1_SOLTU	tr|M0ZTY1|M0ZTY1_SOLTU	320	tr|M0ZTY1|M0ZTY1_SOLTU ATP binding protein OS=Solanum tuberosum OX=4113 GN=102604916 PE=4 SV=1
25.4437	25.214	25.0609	NaN	26.48	25.4505	25.5785	NaN	25.0055	25.3449	25.9739	26.3261	NaN	NaN	NaN	NaN	NaN	NaN	NaN	NaN	NaN	NaN	NaN	NaN				30	4	4	70.5	11.3	11.3	39.759	0	32.277	1017600000	33	sp|P52401|E132_SOLTU	sp|P52401|E132_SOLTU	66	sp|P52401|E132_SOLTU Glucan endo-1,3-beta-glucosidase, basic isoform 2 OS=Solanum tuberosum OX=4113 GN=GLUB2 PE=2 SV=1
NaN	20.8007	NaN	NaN	21.5444	NaN	NaN	NaN	NaN	NaN	NaN	NaN	22.2928	NaN	NaN	22.1068	NaN	NaN	NaN	NaN	22.274	22.5681	22.4658	22.9878				4	4	4	11.3	11.3	11.3	51.853	0	8.6034	99640000	15	tr|M1BAG9|M1BAG9_SOLTU;tr|M1BAH1|M1BAH1_SOLTU;tr|M1CXL3|M1CXL3_SOLTU;tr|M1CXL6|M1CXL6_SOLTU;tr|M1CXL2|M1CXL2_SOLTU;tr|M1CXL4|M1CXL4_SOLTU	tr|M1BAG9|M1BAG9_SOLTU;tr|M1BAH1|M1BAH1_SOLTU	914	tr|M1BAG9|M1BAG9_SOLTU Uncharacterized protein OS=Solanum tuberosum OX=4113 GN=102602745 PE=4 SV=1;tr|M1BAH1|M1BAH1_SOLTU Uncharacterized protein OS=Solanum tuberosum OX=4113 GN=102602745 PE=4 SV=1
22.0477	22.7883	22.4356	NaN	21.6618	23.296	22.4107	22.9428	22.3797	NaN	22.5081	22.7333	22.8139	22.0044	22.707	22.7124	22.8484	22.5476	NaN	22.6765	22.6983	22.7784	22.4728	22.2605				11	4	4	29.7	11.6	11.6	35.949	0	9.1979	231940000	31	tr|M1A470|M1A470_SOLTU;tr|M1BB53|M1BB53_SOLTU	tr|M1A470|M1A470_SOLTU	449	tr|M1A470|M1A470_SOLTU ArcA2 protein OS=Solanum tuberosum OX=4113 PE=4 SV=1
21.9184	21.7531	21.4539	NaN	NaN	NaN	NaN	NaN	21.6573	NaN	NaN	21.4566	21.4507	NaN	NaN	NaN	NaN	NaN	NaN	NaN	NaN	NaN	NaN	NaN				4	4	4	11.7	11.7	11.7	75.96	0	13.82	93495000	11	tr|M1AJK1|M1AJK1_SOLTU;tr|M1AJK0|M1AJK0_SOLTU	tr|M1AJK1|M1AJK1_SOLTU;tr|M1AJK0|M1AJK0_SOLTU	618	tr|M1AJK1|M1AJK1_SOLTU NADPH--cytochrome P450 reductase OS=Solanum tuberosum OX=4113 GN=102604882 PE=3 SV=1;tr|M1AJK0|M1AJK0_SOLTU Cytochrome reductase OS=Solanum tuberosum OX=4113 GN=102604882 PE=4 SV=1
NaN	NaN	21.6264	NaN	NaN	NaN	NaN	NaN	NaN	NaN	NaN	NaN	NaN	NaN	21.5175	NaN	NaN	NaN	NaN	NaN	NaN	NaN	NaN	NaN				5	5	4	12.1	12.1	10.5	60.392	0	13.322	71799000	5	tr|M1D6J3|M1D6J3_SOLTU;tr|M1D6J2|M1D6J2_SOLTU	tr|M1D6J3|M1D6J3_SOLTU;tr|M1D6J2|M1D6J2_SOLTU	1675	tr|M1D6J3|M1D6J3_SOLTU HIPL1 protein OS=Solanum tuberosum OX=4113 GN=102593043 PE=4 SV=1;tr|M1D6J2|M1D6J2_SOLTU HIPL1 protein OS=Solanum tuberosum OX=4113 GN=102593043 PE=4 SV=1
23.0077	23.3247	23.1817	22.4964	22.4282	20.9463	NaN	21.5865	22.0408	NaN	NaN	21.2043	22.2161	22.3348	21.0679	22.0791	22.0219	NaN	22.4679	22.8178	22.5189	21.9835	22.1882	NaN				4	4	4	12.2	12.2	12.2	38.778	0	7.2317	185300000	13	tr|M1BSN6|M1BSN6_SOLTU;tr|M1CKP4|M1CKP4_SOLTU	tr|M1BSN6|M1BSN6_SOLTU;tr|M1CKP4|M1CKP4_SOLTU	1100	tr|M1BSN6|M1BSN6_SOLTU Mitochondrial phosphate carrier protein OS=Solanum tuberosum OX=4113 GN=102587640 PE=3 SV=1;tr|M1CKP4|M1CKP4_SOLTU Mitochondrial phosphate carrier protein OS=Solanum tuberosum OX=4113 GN=102590195 PE=3 SV=1
22.3419	22.5036	22.3828	22.6355	23.1879	22.8263	23.2263	23.8803	22.5281	22.9048	23.321	22.579	23.0481	23.479	23.2157	23.3594	23.702	24.1094	23.0137	23.623	23.6123	23.8724	23.4305	23.7558				4	4	4	12.3	12.3	12.3	55.909	0	47.617	340070000	38	tr|M1CA90|M1CA90_SOLTU;tr|M1D6C7|M1D6C7_SOLTU	tr|M1CA90|M1CA90_SOLTU	1303	tr|M1CA90|M1CA90_SOLTU Aminoaldehyde dehydrogenase 2 OS=Solanum tuberosum OX=4113 PE=3 SV=1
NaN	22.4788	22.4427	22.4913	22.2607	NaN	21.924	NaN	21.0756	NaN	NaN	22.9394	NaN	NaN	22.3221	22.4912	NaN	NaN	NaN	NaN	NaN	NaN	NaN	NaN				4	4	4	12.4	12.4	12.4	54.75	0	6.8975	187180000	14	tr|M1C6L7|M1C6L7_SOLTU;tr|M1AYE1|M1AYE1_SOLTU	tr|M1C6L7|M1C6L7_SOLTU	1262	tr|M1C6L7|M1C6L7_SOLTU Adenylosuccinate synthetase, chloroplastic OS=Solanum tuberosum OX=4113 GN=PURA PE=3 SV=1
22.4186	23.8307	23.5329	21.5089	23.9615	24.1235	24.2654	21.9352	23.864	23.0168	22.853	24.4015	22.2071	21.9616	22.4959	22.056	21.8186	NaN	NaN	21.8393	NaN	22.38	23.5827	21.774				4	4	4	12.5	12.5	12.5	28.16	0	25.337	368600000	36	tr|M1D227|M1D227_SOLTU	tr|M1D227|M1D227_SOLTU	1625	tr|M1D227|M1D227_SOLTU Carbonic anhydrase OS=Solanum tuberosum OX=4113 PE=3 SV=1
NaN	22.0754	21.4926	21.8224	NaN	22.4454	NaN	NaN	21.6506	NaN	NaN	NaN	NaN	NaN	NaN	NaN	NaN	NaN	NaN	NaN	NaN	NaN	NaN	NaN				4	4	4	12.6	12.6	12.6	53.916	0	8.4422	74745000	9	tr|M1APU5|M1APU5_SOLTU	tr|M1APU5|M1APU5_SOLTU	669	tr|M1APU5|M1APU5_SOLTU 1-O-acylglucose:anthocyanin-O-acyltransferase OS=Solanum tuberosum OX=4113 PE=3 SV=1
NaN	20.2327	NaN	19.9146	NaN	21.2699	NaN	NaN	NaN	NaN	NaN	20.7204	20.0501	21.2508	23.6766	23.0695	21.075	NaN	NaN	NaN	NaN	21.179	NaN	NaN				4	4	4	12.6	12.6	12.6	39.176	0	7.3801	68239000	9	tr|M1C015|M1C015_SOLTU	tr|M1C015|M1C015_SOLTU	1182	tr|M1C015|M1C015_SOLTU Hydroxymethylbilane synthase OS=Solanum tuberosum OX=4113 GN=102580720 PE=3 SV=1
24.6498	24.9883	24.6072	24.8722	24.7064	25.0466	24.609	23.7126	24.961	23.841	23.8493	24.8046	25.1045	24.4803	24.4112	25.0364	25.2509	24.3683	23.7423	25.2395	24.9324	25.2012	25.0247	24.544				19	4	4	67	12.6	12.6	29.692	0	30.07	1082500000	77	tr|Q2XPV8|Q2XPV8_SOLTU	tr|Q2XPV8|Q2XPV8_SOLTU	1727	tr|Q2XPV8|Q2XPV8_SOLTU 40S ribosomal protein S3a OS=Solanum tuberosum OX=4113 PE=2 SV=1
21.8901	21.7588	22.7233	23.192	21.8512	24.3716	24.0282	24.6031	22.7525	23.4229	24.3945	22.1277	22.0937	22.1364	22.4873	22.0375	23.0543	23.4171	23.1958	22.7774	22.4047	22.6756	22.6016	23.5822				5	5	4	12.7	12.7	10.8	38.641	0	11.229	293810000	23	tr|M1CS15|M1CS15_SOLTU	tr|M1CS15|M1CS15_SOLTU	1508	tr|M1CS15|M1CS15_SOLTU Nucleosome-binding protein OS=Solanum tuberosum OX=4113 GN=102597982 PE=4 SV=1
NaN	NaN	22.1533	22.8644	NaN	NaN	NaN	NaN	NaN	NaN	NaN	NaN	NaN	NaN	NaN	NaN	NaN	NaN	NaN	NaN	NaN	NaN	NaN	NaN				4	4	4	12.8	12.8	12.8	29.85	0	37.854	118510000	8	tr|Q2V9B2|Q2V9B2_SOLTU	tr|Q2V9B2|Q2V9B2_SOLTU	1722	tr|Q2V9B2|Q2V9B2_SOLTU Eukaryotic translation initiation factor 2 beta subunit OS=Solanum tuberosum OX=4113 GN=102605977 PE=2 SV=1
NaN	20.9861	20.9871	NaN	NaN	NaN	20.4985	NaN	NaN	NaN	NaN	22.8365	21.6544	21.0688	21.2574	NaN	NaN	21.0877	NaN	NaN	21.3583	NaN	NaN	21.0689				4	4	4	12.9	12.9	12.9	47.423	0	6.8023	71411000	5	tr|M1APH2|M1APH2_SOLTU;tr|M1APH3|M1APH3_SOLTU	tr|M1APH2|M1APH2_SOLTU	666	tr|M1APH2|M1APH2_SOLTU Aspartic proteinase Asp1 OS=Solanum tuberosum OX=4113 PE=3 SV=1
NaN	NaN	NaN	NaN	NaN	21.682	NaN	NaN	20.4759	NaN	NaN	NaN	20.8505	21.5425	22.2003	23.6254	20.895	22.0712	22.1411	NaN	21.8758	23.5321	21.5102	22.854				11	4	4	27	13.1	13.1	42.8	0	10.39	91671000	11	tr|M0ZU28|M0ZU28_SOLTU;tr|M0ZU27|M0ZU27_SOLTU	tr|M0ZU28|M0ZU28_SOLTU;tr|M0ZU27|M0ZU27_SOLTU	322	tr|M0ZU28|M0ZU28_SOLTU Fructose-bisphosphate aldolase OS=Solanum tuberosum OX=4113 PE=3 SV=1;tr|M0ZU27|M0ZU27_SOLTU Fructose-bisphosphate aldolase OS=Solanum tuberosum OX=4113 PE=3 SV=1
22.9693	22.3751	22.5841	NaN	22.6643	NaN	NaN	NaN	22.2324	NaN	NaN	22.4101	22.1458	22.5207	22.0292	NaN	NaN	NaN	NaN	NaN	NaN	NaN	NaN	NaN				6	4	4	16	13.2	13.2	52.115	0	6.3046	146350000	6	tr|M1CFS3|M1CFS3_SOLTU	tr|M1CFS3|M1CFS3_SOLTU	1362	tr|M1CFS3|M1CFS3_SOLTU Glycosyltransferase OS=Solanum tuberosum OX=4113 PE=3 SV=1
NaN	21.9661	21.678	NaN	NaN	NaN	NaN	NaN	21.9823	NaN	NaN	21.9949	23.1274	22.5146	22.475	NaN	21.8755	22.5249	23.2204	NaN	22.5132	NaN	22.3317	NaN				4	4	4	13.4	13.4	13.4	46.934	0	12.127	129110000	5	tr|M1BJI4|M1BJI4_SOLTU;tr|M1BJI5|M1BJI5_SOLTU;tr|M1D6K6|M1D6K6_SOLTU;tr|M1D6K7|M1D6K7_SOLTU	tr|M1BJI4|M1BJI4_SOLTU;tr|M1BJI5|M1BJI5_SOLTU	1009	tr|M1BJI4|M1BJI4_SOLTU ABC transporter A family member 2 OS=Solanum tuberosum OX=4113 PE=3 SV=1;tr|M1BJI5|M1BJI5_SOLTU ABC transporter A family member 2 OS=Solanum tuberosum OX=4113 PE=3 SV=1
22.1762	24.726	24.2269	24.5348	23.2874	23.0955	NaN	23.1435	24.7385	23.0251	NaN	24.1473	24.8068	NaN	21.4176	24.9171	25.3499	23.7658	NaN	25.2858	24.5839	23.8583	24.8937	24.4619				16	4	4	51.2	13.5	13.5	28.22	0	22.155	863650000	41	tr|M1BZ12|M1BZ12_SOLTU	tr|M1BZ12|M1BZ12_SOLTU	1174	tr|M1BZ12|M1BZ12_SOLTU 60S ribosomal protein L8 OS=Solanum tuberosum OX=4113 GN=102583499 PE=3 SV=1
23.9816	23.006	22.8155	NaN	23.3663	22.1171	22.8542	NaN	23.5453	NaN	NaN	22.8911	23.5292	23.1691	21.9809	NaN	NaN	NaN	NaN	NaN	NaN	23.035	23.3964	NaN				4	4	4	13.6	13.6	13.6	46.618	0	16.249	249090000	15	tr|M1B887|M1B887_SOLTU	tr|M1B887|M1B887_SOLTU	883	tr|M1B887|M1B887_SOLTU Ubiquitin-like modifier-activating enzyme 5 OS=Solanum tuberosum OX=4113 GN=102583865 PE=3 SV=1
NaN	21.2208	NaN	NaN	NaN	23.2704	21.563	NaN	21.384	NaN	NaN	20.9993	21.2264	22.2804	22.7715	22.8315	21.951	22.0946	22.1979	NaN	22.1804	23.0974	21.5903	22.1445				4	4	4	13.7	13.7	13.7	42.715	0	7.1532	105450000	7	tr|M1CL27|M1CL27_SOLTU	tr|M1CL27|M1CL27_SOLTU	1429	tr|M1CL27|M1CL27_SOLTU Chloroplast sedoheptulose-1,7-bisphosphatase OS=Solanum tuberosum OX=4113 GN=102583431 PE=3 SV=1
20.7601	NaN	NaN	NaN	NaN	21.5616	21.3156	NaN	NaN	NaN	21.8612	21.4488	NaN	23.2814	NaN	20.8525	21.418	NaN	NaN	21.5806	21.3184	21.2726	NaN	NaN				4	4	4	14	14	14	52.261	0	6.0938	53610000	7	tr|M1BYH5|M1BYH5_SOLTU;tr|M1BYH4|M1BYH4_SOLTU;tr|M1BYH6|M1BYH6_SOLTU	tr|M1BYH5|M1BYH5_SOLTU;tr|M1BYH4|M1BYH4_SOLTU;tr|M1BYH6|M1BYH6_SOLTU	1167	tr|M1BYH5|M1BYH5_SOLTU Polygalacturonase OS=Solanum tuberosum OX=4113 GN=102583279 PE=3 SV=1;tr|M1BYH4|M1BYH4_SOLTU Polygalacturonase OS=Solanum tuberosum OX=4113 GN=102583279 PE=4 SV=1;tr|M1BYH6|M1BYH6_SOLTU Polygalacturonase OS=Solanum tuberosum OX=4113
21.8238	21.9035	NaN	21.9957	21.6503	22.3776	22.101	NaN	22.3001	22.1255	22.9037	21.5922	22.6363	21.6674	22.3418	22.7867	22.6529	NaN	NaN	23.1513	22.477	22.6464	22.5272	22.7132				4	4	4	14.2	14.2	14.2	38.082	0	10.512	181620000	22	tr|M1BXA1|M1BXA1_SOLTU	tr|M1BXA1|M1BXA1_SOLTU	1158	tr|M1BXA1|M1BXA1_SOLTU [Acyl-carrier-protein] S-malonyltransferase OS=Solanum tuberosum OX=4113 GN=102601265 PE=3 SV=1
22.1451	22.4128	22.4875	22.2134	21.9242	22.1695	22.4132	22.2955	22.6732	22.5405	21.9536	22.8421	22.0522	22.1156	21.6079	21.9097	21.5814	21.7667	22.3376	21.9766	22.1396	21.9109	22.389	22.0942				5	5	4	15.3	15.3	11.7	46.619	0	7.9254	203810000	13	tr|M0ZPC7|M0ZPC7_SOLTU;tr|Q38HT9|Q38HT9_SOLTU;tr|M1CDW4|M1CDW4_SOLTU;tr|M1CGG6|M1CGG6_SOLTU	tr|M0ZPC7|M0ZPC7_SOLTU;tr|Q38HT9|Q38HT9_SOLTU	253	tr|M0ZPC7|M0ZPC7_SOLTU DnaJ OS=Solanum tuberosum OX=4113 PE=3 SV=1;tr|Q38HT9|Q38HT9_SOLTU DnaJ OS=Solanum tuberosum OX=4113 GN=102577512 PE=2 SV=1
23.0885	23.3842	22.8223	22.4012	23.3988	23.0021	22.8082	NaN	23.6882	NaN	NaN	23.4621	21.384	NaN	NaN	NaN	NaN	NaN	NaN	NaN	NaN	NaN	NaN	NaN				4	4	4	15.3	15.3	15.3	38.403	0	38.198	207300000	20	tr|M1B7L3|M1B7L3_SOLTU;tr|M1B7K9|M1B7K9_SOLTU;tr|M1B7K8|M1B7K8_SOLTU	tr|M1B7L3|M1B7L3_SOLTU;tr|M1B7K9|M1B7K9_SOLTU;tr|M1B7K8|M1B7K8_SOLTU	874	tr|M1B7L3|M1B7L3_SOLTU Dehydration-responsive protein RD22 OS=Solanum tuberosum OX=4113 GN=102580918 PE=4 SV=1;tr|M1B7K9|M1B7K9_SOLTU BURP domain-containing protein OS=Solanum tuberosum OX=4113 GN=102581261 PE=4 SV=1;tr|M1B7K8|M1B7K8_SOLTU BURP domain-cont
22.2435	22.435	21.8392	22.2683	22.7271	22.6883	23.1857	21.926	22.4102	22.4958	23.8901	22.7818	22.4035	21.1376	NaN	NaN	22.0222	NaN	NaN	NaN	21.4536	21.8417	NaN	21.2215				4	4	4	15.4	15.4	15.4	19.711	0	16.19	177310000	18	tr|M0ZSN7|M0ZSN7_SOLTU	tr|M0ZSN7|M0ZSN7_SOLTU	300	tr|M0ZSN7|M0ZSN7_SOLTU Uncharacterized protein OS=Solanum tuberosum OX=4113 GN=102588001 PE=4 SV=1
24.2814	22.9249	23.5696	24.3218	23.6165	24.6336	24.5235	25.2109	23.8228	25.3256	25.4946	23.456	24.2332	24.305	24.3618	24.843	24.5964	25.2991	25.2377	24.9409	24.3709	24.1833	24.3198	25.0992				4	4	4	15.6	15.6	15.6	14.733	0	8.2772	772980000	43	tr|M0ZTU6|M0ZTU6_SOLTU	tr|M0ZTU6|M0ZTU6_SOLTU	318	tr|M0ZTU6|M0ZTU6_SOLTU Double-stranded DNA-binding protein OS=Solanum tuberosum OX=4113 GN=102592706 PE=3 SV=1
21.5117	23.8916	23.0908	22.0541	23.3406	24.2105	23.5785	21.9927	23.0391	NaN	22.2872	24.7151	24.4945	24.2964	24.8189	24.0697	24.0815	23.435	24.5449	23.5673	24.052	24.4352	23.9029	24.1859				4	4	4	15.7	15.7	15.7	38.753	0	18.041	606180000	63	tr|M1BN40|M1BN40_SOLTU;tr|M1CP57|M1CP57_SOLTU	tr|M1BN40|M1BN40_SOLTU	1044	tr|M1BN40|M1BN40_SOLTU Cysteine proteinase 3 OS=Solanum tuberosum OX=4113 GN=102578939 PE=3 SV=1
22.3132	21.5672	22.3378	23.064	23.0319	22.4537	22.7572	23.4942	22.2972	23.6836	23.1885	21.9525	22.4782	21.8357	NaN	NaN	22.7895	NaN	21.9442	23.0319	21.533	22.3087	22.4138	22.7053				4	4	4	15.7	15.7	15.7	56.86	0	39.915	206260000	33	tr|M1CKX5|M1CKX5_SOLTU;tr|M1CKX2|M1CKX2_SOLTU;tr|M1CKX1|M1CKX1_SOLTU	tr|M1CKX5|M1CKX5_SOLTU;tr|M1CKX2|M1CKX2_SOLTU;tr|M1CKX1|M1CKX1_SOLTU	1428	tr|M1CKX5|M1CKX5_SOLTU Peroxin-14 OS=Solanum tuberosum OX=4113 GN=102594440 PE=3 SV=1;tr|M1CKX2|M1CKX2_SOLTU Peroxin-14 OS=Solanum tuberosum OX=4113 GN=102594440 PE=3 SV=1;tr|M1CKX1|M1CKX1_SOLTU Peroxin-14 OS=Solanum tuberosum OX=4113 GN=102594440 PE=3 SV=
23.3184	22.9572	22.6467	23.4651	22.6357	22.7674	22.8927	22.8618	23.3467	22.7913	23.0521	22.917	22.2643	22.0986	21.5829	21.891	22.587	22.6084	NaN	23.0938	NaN	22.0408	22.4806	22.181				6	6	4	15.9	15.9	11.2	49.859	0	22.54	259760000	22	tr|M1BSI8|M1BSI8_SOLTU;tr|M1BSJ0|M1BSJ0_SOLTU;tr|M1BSI9|M1BSI9_SOLTU;tr|M1BUK4|M1BUK4_SOLTU	tr|M1BSI8|M1BSI8_SOLTU;tr|M1BSJ0|M1BSJ0_SOLTU;tr|M1BSI9|M1BSI9_SOLTU	1099	tr|M1BSI8|M1BSI8_SOLTU RNA binding protein OS=Solanum tuberosum OX=4113 GN=102594129 PE=4 SV=1;tr|M1BSJ0|M1BSJ0_SOLTU RNA binding protein OS=Solanum tuberosum OX=4113 GN=102594129 PE=4 SV=1;tr|M1BSI9|M1BSI9_SOLTU RNA binding protein OS=Solanum tuberosum OX
23.1349	23.1792	23.301	22.7707	23.7632	23.4576	23.0064	22.6769	23.5644	22.9826	22.9446	23.4603	24.7212	23.0217	23.0605	22.6011	23.4356	23.3069	22.611	24.1035	22.9692	23.4737	23.6493	23.3199				6	6	4	16.1	16.1	9.9	52.035	0	11.066	599120000	55	tr|M0ZI01|M0ZI01_SOLTU	tr|M0ZI01|M0ZI01_SOLTU	162	tr|M0ZI01|M0ZI01_SOLTU Glycosyltransferase OS=Solanum tuberosum OX=4113 PE=3 SV=1
NaN	21.7407	22.272	NaN	22.2513	23.126	22.5722	NaN	22.5145	22.7528	22.7341	22.2815	21.8464	22.0566	21.4956	NaN	21.2817	NaN	NaN	21.6469	22.3039	22.2313	22.3416	NaN				4	4	4	16.2	16.2	16.2	43.76	0	8.0551	165450000	13	tr|M1B308|M1B308_SOLTU;tr|M1BLC7|M1BLC7_SOLTU;tr|M1BLC6|M1BLC6_SOLTU;tr|M1CTQ5|M1CTQ5_SOLTU;tr|M1CTQ6|M1CTQ6_SOLTU	tr|M1B308|M1B308_SOLTU;tr|M1BLC7|M1BLC7_SOLTU;tr|M1BLC6|M1BLC6_SOLTU;tr|M1CTQ5|M1CTQ5_SOLTU;tr|M1CTQ6|M1CTQ6_SOLTU	825	tr|M1B308|M1B308_SOLTU Charged multivesicular body protein 4b OS=Solanum tuberosum OX=4113 PE=4 SV=1;tr|M1BLC7|M1BLC7_SOLTU Charged multivesicular body protein 4b OS=Solanum tuberosum OX=4113 GN=102581914 PE=4 SV=1;tr|M1BLC6|M1BLC6_SOLTU Charged multivesic
NaN	23.2945	NaN	NaN	22.3682	23.3023	23.2013	NaN	22.2253	NaN	22.3758	25.2977	21.842	22.1386	25.4401	21.5538	21.0348	NaN	NaN	NaN	22.3516	21.8735	21.2237	NaN				4	4	4	16.6	16.6	16.6	22.778	0	27.151	310700000	18	tr|M1B864|M1B864_SOLTU	tr|M1B864|M1B864_SOLTU	881	tr|M1B864|M1B864_SOLTU Miraculin OS=Solanum tuberosum OX=4113 GN=102580870 PE=3 SV=1
NaN	22.4112	NaN	22.1409	NaN	22.7635	22.3956	NaN	NaN	NaN	NaN	22.2108	21.4085	NaN	22.0077	21.9634	NaN	NaN	NaN	22.3369	NaN	21.9633	NaN	NaN				4	4	4	16.8	16.8	16.8	50.087	0	6.6261	119370000	8	tr|M1AF40|M1AF40_SOLTU	tr|M1AF40|M1AF40_SOLTU	565	tr|M1AF40|M1AF40_SOLTU Beta-ketoacyl-[acyl-carrier-protein] synthase I OS=Solanum tuberosum OX=4113 GN=102590505 PE=3 SV=1
NaN	21.602	21.6808	21.7997	21.7881	21.818	NaN	NaN	21.7274	21.8249	NaN	21.8434	21.5183	21.9633	22.0613	21.8099	21.8418	NaN	NaN	NaN	21.8997	22.2696	21.8156	22.2034				4	4	4	16.8	16.8	16.8	45.782	0	10.416	127540000	14	tr|M1CTZ5|M1CTZ5_SOLTU;tr|M1CTZ4|M1CTZ4_SOLTU;tr|M1CTZ6|M1CTZ6_SOLTU	tr|M1CTZ5|M1CTZ5_SOLTU;tr|M1CTZ4|M1CTZ4_SOLTU;tr|M1CTZ6|M1CTZ6_SOLTU	1538	tr|M1CTZ5|M1CTZ5_SOLTU Beta-ureidopropionase OS=Solanum tuberosum OX=4113 GN=102603227 PE=4 SV=1;tr|M1CTZ4|M1CTZ4_SOLTU Beta-ureidopropionase OS=Solanum tuberosum OX=4113 GN=102603227 PE=4 SV=1;tr|M1CTZ6|M1CTZ6_SOLTU Beta-ureidopropionase OS=Solanum tubero
NaN	23.2829	22.1136	21.515	22.1929	25.1683	23.2971	NaN	22.2701	NaN	NaN	25.5141	22.549	21.4863	25.2082	21.803	19.5284	NaN	NaN	19.3247	21.0404	21.5481	20.0646	21.2278				4	4	4	16.9	16.9	16.9	26.554	0	14.385	373140000	21	tr|M1AJW5|M1AJW5_SOLTU	tr|M1AJW5|M1AJW5_SOLTU	622	tr|M1AJW5|M1AJW5_SOLTU Fasciclin-like arabinogalactan protein 1 OS=Solanum tuberosum OX=4113 GN=102589996 PE=3 SV=1
NaN	NaN	23.8002	NaN	23.9744	23.604	NaN	NaN	23.4416	24.041	NaN	NaN	NaN	NaN	23.9299	23.812	NaN	NaN	NaN	NaN	23.2657	24.1427	NaN	NaN				5	4	4	19.3	17.1	17.1	53.508	0	40.285	451910000	20	sp|Q2VEH0|ATPB_SOLTU;tr|M0ZKF0|M0ZKF0_SOLTU	sp|Q2VEH0|ATPB_SOLTU	98	sp|Q2VEH0|ATPB_SOLTU ATP synthase subunit beta, chloroplastic OS=Solanum tuberosum OX=4113 GN=atpB PE=3 SV=1
NaN	22.254	22.2293	NaN	22.443	22.0444	22.5422	NaN	21.9066	NaN	NaN	23.4414	22.3469	NaN	22.3979	NaN	NaN	NaN	NaN	NaN	NaN	22.1458	NaN	21.8231				4	4	4	17.1	17.1	17.1	44.276	0	13.66	157770000	17	tr|M1B584|M1B584_SOLTU	tr|M1B584|M1B584_SOLTU	848	tr|M1B584|M1B584_SOLTU DNA-damage inducible protein ddi1 OS=Solanum tuberosum OX=4113 PE=3 SV=1
22.7879	23.1409	22.9962	23.6659	23.4434	23.4021	NaN	24.3899	NaN	24.1634	24.3805	22.2557	22.5789	22.7392	22.682	22.5865	22.8173	23.1019	NaN	23.5803	23.2758	22.4559	23.629	23.5342				4	4	4	17.1	17.1	17.1	26.353	0	11.508	354850000	34	tr|M1C4H3|M1C4H3_SOLTU	tr|M1C4H3|M1C4H3_SOLTU	1230	tr|M1C4H3|M1C4H3_SOLTU Eukaryotic translation initiation factor 6 OS=Solanum tuberosum OX=4113 GN=EIF6 PE=3 SV=1
23.0185	23.2808	22.8526	23.3776	22.6241	23.0749	22.6162	23.0155	22.6177	23.9833	23.4966	23.2127	21.9823	NaN	NaN	NaN	22.4616	NaN	NaN	NaN	NaN	20.9149	22.4463	NaN				4	4	4	17.3	17.3	17.3	34.314	0	13.446	247070000	29	tr|M0ZQM8|M0ZQM8_SOLTU;tr|M0ZQM7|M0ZQM7_SOLTU;tr|M0ZQM9|M0ZQM9_SOLTU	tr|M0ZQM8|M0ZQM8_SOLTU;tr|M0ZQM7|M0ZQM7_SOLTU;tr|M0ZQM9|M0ZQM9_SOLTU	269	tr|M0ZQM8|M0ZQM8_SOLTU ACC oxidase OS=Solanum tuberosum OX=4113 GN=102577542 PE=3 SV=1;tr|M0ZQM7|M0ZQM7_SOLTU ACC oxidase OS=Solanum tuberosum OX=4113 GN=102577542 PE=4 SV=1;tr|M0ZQM9|M0ZQM9_SOLTU ACC oxidase OS=Solanum tuberosum OX=4113 GN=102577542 PE=3
23.4687	23.1785	23.2514	23.5301	23.0257	23.1191	23.4138	23.4869	22.9455	24.1271	23.3086	23.0376	23.567	22.8416	22.7628	23.0712	23.1608	23.418	22.7727	23.6364	23.2258	23.2667	23.7381	23.5784				4	4	4	17.4	17.4	17.4	38.698	0	10.52	403330000	46	tr|M1CNG1|M1CNG1_SOLTU	tr|M1CNG1|M1CNG1_SOLTU	1459	tr|M1CNG1|M1CNG1_SOLTU Eukaryotic translation initiation factor OS=Solanum tuberosum OX=4113 GN=102579457 PE=3 SV=1
21.6027	22.7507	22.6141	21.5143	21.6119	21.4876	21.3988	21.4797	21.5573	21.2292	NaN	20.9566	NaN	NaN	20.9711	NaN	NaN	NaN	NaN	NaN	NaN	NaN	NaN	NaN				4	4	4	17.9	17.9	17.9	42.738	0	16.183	111780000	12	tr|M0ZVS7|M0ZVS7_SOLTU;tr|M0ZVS6|M0ZVS6_SOLTU	tr|M0ZVS7|M0ZVS7_SOLTU;tr|M0ZVS6|M0ZVS6_SOLTU	339	tr|M0ZVS7|M0ZVS7_SOLTU 26S proteasome non-atpase regulatory subunit OS=Solanum tuberosum OX=4113 GN=102594714 PE=3 SV=1;tr|M0ZVS6|M0ZVS6_SOLTU 26S proteasome non-atpase regulatory subunit OS=Solanum tuberosum OX=4113 GN=102594714 PE=3 SV=1
NaN	22.7886	22.2566	NaN	22.4343	23.0136	22.7976	NaN	NaN	NaN	NaN	22.4928	22.322	23.4873	22.8731	22.4332	NaN	22.5577	NaN	NaN	NaN	22.9796	22.7959	NaN				4	4	4	17.9	17.9	17.9	52.827	0	13.85	207020000	19	tr|M1AEK1|M1AEK1_SOLTU	tr|M1AEK1|M1AEK1_SOLTU	558	tr|M1AEK1|M1AEK1_SOLTU Inosine-5-monophosphate dehydrogenase OS=Solanum tuberosum OX=4113 GN=102598516 PE=3 SV=1
NaN	21.1607	NaN	NaN	NaN	NaN	NaN	NaN	NaN	NaN	NaN	20.8214	NaN	NaN	NaN	NaN	NaN	NaN	NaN	NaN	NaN	NaN	NaN	NaN				4	4	4	17.9	17.9	17.9	47.272	0	14.261	38275000	4	tr|M1CKK4|M1CKK4_SOLTU	tr|M1CKK4|M1CKK4_SOLTU	1422	tr|M1CKK4|M1CKK4_SOLTU Iaa-amino acid hydrolase 5 OS=Solanum tuberosum OX=4113 GN=102604725 PE=3 SV=1
21.9892	21.7502	21.9918	22.3151	21.8011	NaN	NaN	NaN	21.6986	22.0865	NaN	23.1229	22.8295	22.017	23.3449	23.2992	22.3663	NaN	NaN	NaN	22.6099	22.4573	NaN	22.3468				4	4	4	18.1	18.1	18.1	24.413	0	47.261	185450000	23	tr|M1CQQ1|M1CQQ1_SOLTU;tr|M0ZSD5|M0ZSD5_SOLTU	tr|M1CQQ1|M1CQQ1_SOLTU	1496	tr|M1CQQ1|M1CQQ1_SOLTU Glutaredoxin-dependent peroxiredoxin OS=Solanum tuberosum OX=4113 GN=102596361 PE=3 SV=1
23.4024	24.4636	24.0518	23.1703	24.0921	22.978	22.9534	22.8374	24.091	22.9895	22.3457	24.0228	23.3648	22.9569	22.879	NaN	23.1432	22.9434	23.2314	23.1036	23.0455	23.1626	23.2449	23.0696				13	13	4	18.2	18.2	6.4	115.3	0	40.92	495110000	45	tr|M1CNJ1|M1CNJ1_SOLTU	tr|M1CNJ1|M1CNJ1_SOLTU	1463	tr|M1CNJ1|M1CNJ1_SOLTU 2-oxoglutarate dehydrogenase OS=Solanum tuberosum OX=4113 GN=102591883 PE=3 SV=1
23.9253	NaN	23.3031	24.1384	NaN	23.0163	24.373	25.6538	23.7077	25.4803	25.6033	NaN	23.9476	23.6577	23.6354	24.1316	24.6481	NaN	24.5806	25.292	24.422	23.9467	24.0329	24.4867				4	4	4	18.3	18.3	18.3	24.903	0	46.219	600390000	15	tr|M1AVT4|M1AVT4_SOLTU	tr|M1AVT4|M1AVT4_SOLTU	743	tr|M1AVT4|M1AVT4_SOLTU Calcyclin-binding protein OS=Solanum tuberosum OX=4113 GN=102601636 PE=4 SV=1
NaN	NaN	NaN	NaN	NaN	22.4847	NaN	NaN	NaN	NaN	NaN	NaN	NaN	24.0211	NaN	NaN	NaN	NaN	25.0682	NaN	22.968	NaN	NaN	NaN				4	4	4	18.3	18.3	18.3	54.693	0	7.7514	72181000	7	tr|M1AWG2|M1AWG2_SOLTU;tr|M1AWG1|M1AWG1_SOLTU	tr|M1AWG2|M1AWG2_SOLTU;tr|M1AWG1|M1AWG1_SOLTU	751	tr|M1AWG2|M1AWG2_SOLTU Endoglucanase OS=Solanum tuberosum OX=4113 GN=102587791 PE=3 SV=1;tr|M1AWG1|M1AWG1_SOLTU Endoglucanase OS=Solanum tuberosum OX=4113 GN=102587791 PE=3 SV=1
NaN	NaN	NaN	NaN	NaN	23.9577	22.7965	NaN	NaN	NaN	22.481	21.2923	NaN	22.0549	24.9607	23.1277	NaN	NaN	NaN	NaN	NaN	24.5934	NaN	NaN				5	4	4	23.5	18.4	18.4	19.365	0	12.509	129160000	13	tr|M1B8P1|M1B8P1_SOLTU	tr|M1B8P1|M1B8P1_SOLTU	892	tr|M1B8P1|M1B8P1_SOLTU Thioredoxin m(Mitochondrial)-type OS=Solanum tuberosum OX=4113 GN=102587966 PE=4 SV=1
22.714	22.1504	NaN	NaN	23.0138	NaN	NaN	NaN	22.9139	NaN	NaN	NaN	NaN	NaN	NaN	NaN	NaN	NaN	NaN	NaN	NaN	NaN	NaN	NaN				4	4	4	18.9	18.9	18.9	31.9	0	9.8066	136130000	12	tr|M1BWD2|M1BWD2_SOLTU	tr|M1BWD2|M1BWD2_SOLTU	1145	tr|M1BWD2|M1BWD2_SOLTU Coatomer subunit epsilon OS=Solanum tuberosum OX=4113 GN=102581548 PE=3 SV=1
22.1009	22.9237	22.3703	NaN	21.9689	21.7884	NaN	NaN	21.764	NaN	NaN	21.7425	NaN	NaN	NaN	NaN	NaN	NaN	NaN	NaN	NaN	NaN	NaN	NaN				5	4	4	23.5	19.5	19.5	26.241	0	14.115	101710000	8	tr|M0ZQ38|M0ZQ38_SOLTU;tr|M0ZQ35|M0ZQ35_SOLTU	tr|M0ZQ38|M0ZQ38_SOLTU	265	tr|M0ZQ38|M0ZQ38_SOLTU Glutathione S-transferase OS=Solanum tuberosum OX=4113 GN=102597414 PE=3 SV=1
22.7962	23.3091	22.9293	22.8396	22.4557	22.7462	22.8859	23.1756	23.1717	23.1237	NaN	22.9817	23.5353	23.0344	23.2424	22.8934	23.2588	NaN	NaN	23.1167	NaN	23.0986	23.0145	NaN				4	4	4	19.7	19.7	19.7	29.26	0	7.6883	294560000	17	tr|M1CZM1|M1CZM1_SOLTU	tr|M1CZM1|M1CZM1_SOLTU	1601	tr|M1CZM1|M1CZM1_SOLTU Proliferating cell nuclear antigen OS=Solanum tuberosum OX=4113 GN=102581875 PE=3 SV=1
NaN	NaN	NaN	NaN	NaN	NaN	NaN	NaN	NaN	NaN	NaN	NaN	NaN	NaN	22.1246	NaN	NaN	NaN	NaN	NaN	NaN	NaN	NaN	NaN				4	4	4	19.8	19.8	19.8	27.138	0	5.2088	68541000	4	tr|Q38HT0|Q38HT0_SOLTU;tr|M1BNM8|M1BNM8_SOLTU	tr|Q38HT0|Q38HT0_SOLTU	1738	tr|Q38HT0|Q38HT0_SOLTU Proteasome subunit alpha type OS=Solanum tuberosum OX=4113 GN=102577646 PE=2 SV=1
23.4655	24.8259	24.7522	23.7424	24.5818	25.5839	25.3342	24.0656	24.456	23.8653	25.087	24.7866	24.6396	24.4467	24.951	24.2992	23.6661	23.6656	24.0535	24.0865	23.6709	24.271	24.1448	24.3955				4	4	4	20.2	20.2	20.2	40.749	0	18.646	919780000	57	tr|M1C8L6|M1C8L6_SOLTU	tr|M1C8L6|M1C8L6_SOLTU	1286	tr|M1C8L6|M1C8L6_SOLTU Ubiquitin receptor RAD23 OS=Solanum tuberosum OX=4113 PE=3 SV=1
23.0124	23.005	22.8606	22.6831	22.7453	23.5679	23.8183	23.0763	23.2925	23.3869	23.4031	23.6029	23.014	23.4363	24.1883	24.0872	22.8658	23.7524	23.1066	23.3026	23.6975	23.8183	23.4733	23.8191				6	4	4	24.6	20.5	20.5	41.044	0	20.765	443650000	51	sp|O81155|CYSKP_SOLTU;tr|M1C4H8|M1C4H8_SOLTU	sp|O81155|CYSKP_SOLTU;tr|M1C4H8|M1C4H8_SOLTU	29	sp|O81155|CYSKP_SOLTU Cysteine synthase, chloroplastic/chromoplastic OS=Solanum tuberosum OX=4113 PE=2 SV=1;tr|M1C4H8|M1C4H8_SOLTU Cysteine synthase OS=Solanum tuberosum OX=4113 PE=3 SV=1
NaN	21.8595	21.7162	NaN	NaN	21.7816	NaN	NaN	21.4434	NaN	NaN	21.5103	21.3307	21.8954	22.0829	NaN	21.7759	NaN	NaN	21.4242	NaN	21.6191	21.6348	NaN				4	4	4	20.8	20.8	20.8	29.896	0	25.781	98014000	9	tr|M0ZWK0|M0ZWK0_SOLTU;tr|M1B931|M1B931_SOLTU;tr|M1B930|M1B930_SOLTU	tr|M0ZWK0|M0ZWK0_SOLTU;tr|M1B931|M1B931_SOLTU	349	tr|M0ZWK0|M0ZWK0_SOLTU Proteasome subunit alpha type OS=Solanum tuberosum OX=4113 GN=102597919 PE=3 SV=1;tr|M1B931|M1B931_SOLTU Proteasome subunit alpha type OS=Solanum tuberosum OX=4113 GN=102592412 PE=3 SV=1
22.382	23.1812	22.24	NaN	22.6287	NaN	NaN	NaN	22.8514	NaN	NaN	22.2012	NaN	NaN	NaN	NaN	21.9179	NaN	NaN	NaN	NaN	NaN	NaN	NaN				4	4	4	21	21	21	36.316	0	21.295	130140000	11	tr|M1A612|M1A612_SOLTU;tr|M1AUP6|M1AUP6_SOLTU	tr|M1A612|M1A612_SOLTU	464	tr|M1A612|M1A612_SOLTU 1-aminocyclopropane-1-carboxylic acid oxidase OS=Solanum tuberosum OX=4113 GN=102578788 PE=3 SV=1
22.3765	21.8335	21.6743	22.47	21.506	24.8256	23.5966	23.3919	22.2269	22.8838	23.2506	22.4124	22.9928	23.7286	25.1963	25.8953	24.1384	25.0726	24.4024	24.0226	24.7344	24.8547	24.1185	25.2725				9	9	4	21.4	21.4	9.6	51.882	0	37.747	544350000	54	tr|M1BJQ9|M1BJQ9_SOLTU	tr|M1BJQ9|M1BJQ9_SOLTU	1011	tr|M1BJQ9|M1BJQ9_SOLTU Elongation factor Tu OS=Solanum tuberosum OX=4113 GN=102585459 PE=3 SV=1
NaN	21.6789	NaN	NaN	21.7083	NaN	NaN	NaN	21.261	21.9238	21.7593	22.3145	22.0739	21.3886	21.81	NaN	22.3936	21.9768	22.0078	22.0156	22.0594	21.7556	21.8127	22.0679				4	4	4	21.4	21.4	21.4	22.066	0	6.5409	119180000	11	tr|M1BKE7|M1BKE7_SOLTU	tr|M1BKE7|M1BKE7_SOLTU	1021	tr|M1BKE7|M1BKE7_SOLTU Riboflavin synthase alpha chain OS=Solanum tuberosum OX=4113 PE=4 SV=1
NaN	21.9984	21.9718	NaN	21.6785	NaN	21.2199	NaN	21.271	NaN	NaN	22.3734	21.4949	21.1074	21.1393	21.3659	21.0352	NaN	NaN	NaN	NaN	NaN	NaN	20.9844				5	5	4	21.5	21.5	18.2	35.674	0	7.6291	91890000	12	tr|M1CKN2|M1CKN2_SOLTU;tr|M1CKN1|M1CKN1_SOLTU	tr|M1CKN2|M1CKN2_SOLTU;tr|M1CKN1|M1CKN1_SOLTU	1423	tr|M1CKN2|M1CKN2_SOLTU Nucleic acid binding protein OS=Solanum tuberosum OX=4113 GN=102601596 PE=4 SV=1;tr|M1CKN1|M1CKN1_SOLTU Nucleic acid binding protein OS=Solanum tuberosum OX=4113 GN=102601596 PE=4 SV=1
21.7081	21.3085	21.2798	22.0356	21.8365	21.3727	21.6084	NaN	21.7216	22.0977	NaN	22.1174	21.4932	NaN	NaN	NaN	NaN	NaN	NaN	21.6687	NaN	21.1512	21.488	NaN				4	4	4	21.7	21.7	21.7	42.534	0	28.188	110310000	15	tr|M0ZTP1|M0ZTP1_SOLTU;tr|M0ZTN9|M0ZTN9_SOLTU;tr|M0ZTP0|M0ZTP0_SOLTU	tr|M0ZTP1|M0ZTP1_SOLTU;tr|M0ZTN9|M0ZTN9_SOLTU;tr|M0ZTP0|M0ZTP0_SOLTU	315	tr|M0ZTP1|M0ZTP1_SOLTU Ara4-interacting protein OS=Solanum tuberosum OX=4113 GN=102579677 PE=4 SV=1;tr|M0ZTN9|M0ZTN9_SOLTU Ara4-interacting protein OS=Solanum tuberosum OX=4113 GN=102579677 PE=4 SV=1;tr|M0ZTP0|M0ZTP0_SOLTU Ara4-interacting protein OS=Solan
22.1666	22.3835	22.764	24.0035	22.1957	23.6978	24.4452	23.2999	24.4666	22.4111	23.3913	24.279	23.3069	22.8353	23.5677	NaN	22.763	NaN	23.863	23.9051	24.5966	23.6131	23.791	24.4149				7	7	4	21.7	21.7	16.7	42.139	0	23.234	457260000	38	tr|M1APA8|M1APA8_SOLTU	tr|M1APA8|M1APA8_SOLTU	663	tr|M1APA8|M1APA8_SOLTU Peroxidase OS=Solanum tuberosum OX=4113 PE=3 SV=1
21.2667	21.4357	21.1523	NaN	20.8433	20.9572	21.2764	NaN	21.3858	NaN	NaN	20.58	21.4555	NaN	20.3619	NaN	NaN	NaN	NaN	NaN	NaN	NaN	NaN	NaN				5	4	4	21.7	21.7	21.7	29.934	0	9.5978	58785000	9	tr|M1B6S0|M1B6S0_SOLTU	tr|M1B6S0|M1B6S0_SOLTU	868	tr|M1B6S0|M1B6S0_SOLTU Nucleic acid binding protein OS=Solanum tuberosum OX=4113 GN=102581105 PE=4 SV=1
NaN	21.7324	NaN	NaN	NaN	22.2223	NaN	NaN	NaN	NaN	NaN	21.897	23.4367	24.7425	26.5928	24.0224	23.8043	23.364	23.7025	23.6403	26.0883	25.9084	23.0072	24.0325				4	4	4	22	22	22	17.159	0	31.89	508430000	19	tr|M1AFT2|M1AFT2_SOLTU	tr|M1AFT2|M1AFT2_SOLTU	572	tr|M1AFT2|M1AFT2_SOLTU Major latex OS=Solanum tuberosum OX=4113 GN=102582960 PE=4 SV=1
22.5275	22.6065	22.004	22.1419	NaN	22.1498	NaN	NaN	21.6834	NaN	NaN	22.6562	22.0777	21.4723	NaN	NaN	22.2875	NaN	NaN	22.1284	22.0374	NaN	22.6106	22.3876				4	4	4	22.3	22.3	22.3	16.736	0	10.142	156740000	10	tr|M1C452|M1C452_SOLTU	tr|M1C452|M1C452_SOLTU	1226	tr|M1C452|M1C452_SOLTU Ribulose-phosphate 3-epimerase, cytoplasmic isoform OS=Solanum tuberosum OX=4113 PE=4 SV=1
22.0829	22.389	22.0686	22.3104	22.5187	21.7757	NaN	NaN	22.677	NaN	NaN	22.6403	22.6531	22.591	22.4674	22.9107	22.3285	NaN	NaN	22.2744	NaN	21.804	22.481	NaN				4	4	4	22.4	22.4	22.4	45.694	0	8.8142	180950000	14	tr|M1AWL0|M1AWL0_SOLTU;tr|M1AWL1|M1AWL1_SOLTU	tr|M1AWL0|M1AWL0_SOLTU;tr|M1AWL1|M1AWL1_SOLTU	756	tr|M1AWL0|M1AWL0_SOLTU 3-oxoacyl-[acyl-carrier-protein] synthase OS=Solanum tuberosum OX=4113 GN=102605602 PE=3 SV=1;tr|M1AWL1|M1AWL1_SOLTU Beta-ketoacyl-[acyl-carrier-protein] synthase I OS=Solanum tuberosum OX=4113 GN=102605602 PE=3 SV=1
NaN	21.3127	21.4386	NaN	21.233	NaN	NaN	NaN	21.0706	NaN	NaN	NaN	21.0625	21.0356	21.2572	NaN	21.2827	NaN	NaN	NaN	NaN	NaN	NaN	NaN				4	4	4	22.5	22.5	22.5	25.313	0	12.191	59290000	5	tr|M1ALA3|M1ALA3_SOLTU;tr|M1B2I1|M1B2I1_SOLTU;tr|M1BRW0|M1BRW0_SOLTU	tr|M1ALA3|M1ALA3_SOLTU;tr|M1B2I1|M1B2I1_SOLTU	632	tr|M1ALA3|M1ALA3_SOLTU Proteasome subunit beta OS=Solanum tuberosum OX=4113 GN=102592103 PE=3 SV=1;tr|M1B2I1|M1B2I1_SOLTU Proteasome subunit beta OS=Solanum tuberosum OX=4113 GN=102587439 PE=3 SV=1
NaN	21.854	21.921	22.2544	22.6597	NaN	23.1711	22.6548	22.5679	22.1928	NaN	23.0242	22.512	NaN	22.4613	NaN	21.5081	NaN	NaN	22.3866	23.2628	22.7691	NaN	NaN				4	4	4	22.5	22.5	22.5	36.5	0	11.442	174790000	14	tr|M1B2E4|M1B2E4_SOLTU	tr|M1B2E4|M1B2E4_SOLTU	819	tr|M1B2E4|M1B2E4_SOLTU Peroxidase OS=Solanum tuberosum OX=4113 GN=102604601 PE=3 SV=1
NaN	22.665	22.0915	NaN	NaN	NaN	NaN	NaN	NaN	NaN	NaN	24.0428	22.1483	21.4718	21.9844	NaN	NaN	NaN	NaN	NaN	NaN	21.8766	NaN	NaN				4	4	4	22.7	22.7	22.7	17.129	0	7.2854	141420000	8	tr|M1AP15|M1AP15_SOLTU	tr|M1AP15|M1AP15_SOLTU	658	tr|M1AP15|M1AP15_SOLTU Glycine cleavage system H protein OS=Solanum tuberosum OX=4113 GN=102590851 PE=3 SV=1
NaN	21.9041	NaN	NaN	21.3692	NaN	21.401	NaN	NaN	NaN	NaN	NaN	21.2093	21.5281	21.3272	21.3174	NaN	NaN	NaN	NaN	NaN	21.3369	NaN	NaN				4	4	4	22.7	22.7	22.7	24.987	0	5.9833	68750000	6	tr|M1BK24|M1BK24_SOLTU	tr|M1BK24|M1BK24_SOLTU	1018	tr|M1BK24|M1BK24_SOLTU Glutathione transferase OS=Solanum tuberosum OX=4113 GN=102593841 PE=3 SV=1
22.0043	22.8264	22.3601	NaN	21.8116	21.9104	NaN	NaN	23.1781	22.319	22.0154	23.0656	NaN	21.5509	21.641	NaN	NaN	NaN	NaN	22.6083	22.1074	21.7562	21.8547	21.2546				4	4	4	23.7	23.7	23.7	20.129	0	13.157	191460000	18	tr|Q3HVN6|Q3HVN6_SOLTU	tr|Q3HVN6|Q3HVN6_SOLTU	1759	tr|Q3HVN6|Q3HVN6_SOLTU Cytidine deaminase OS=Solanum tuberosum OX=4113 GN=102600480 PE=2 SV=1
NaN	NaN	NaN	NaN	NaN	23.0653	22.8579	NaN	22.7982	NaN	NaN	NaN	NaN	NaN	23.7436	23.4085	NaN	NaN	NaN	22.4695	NaN	24.0439	NaN	NaN				4	4	4	23.9	23.9	23.9	20.169	0	7.6545	200930000	19	tr|M1AG88|M1AG88_SOLTU	tr|M1AG88|M1AG88_SOLTU	576	tr|M1AG88|M1AG88_SOLTU Photosystem II reaction center Psb28 protein OS=Solanum tuberosum OX=4113 GN=102586634 PE=3 SV=1
NaN	21.8012	21.5028	NaN	NaN	21.5718	21.6375	NaN	21.655	NaN	NaN	21.6866	21.5372	NaN	21.4445	21.4344	21.5118	NaN	NaN	NaN	NaN	NaN	NaN	NaN				5	5	4	24.2	24.2	21.2	26.265	0	4.633	109670000	7	tr|M1D616|M1D616_SOLTU	tr|M1D616|M1D616_SOLTU	1672	tr|M1D616|M1D616_SOLTU ATP-dependent Clp protease proteolytic subunit OS=Solanum tuberosum OX=4113 GN=102596270 PE=3 SV=1
NaN	22.7353	22.439	NaN	23.1976	22.5284	22.9435	22.8862	22.6419	23.3761	22.8782	22.5566	23.1973	23.3514	21.604	23.6111	22.7367	23.5746	NaN	23.8871	22.6644	22.8189	23.2411	23.6459				4	4	4	24.5	24.5	24.5	23.294	0	8.5781	292780000	23	tr|M1C160|M1C160_SOLTU	tr|M1C160|M1C160_SOLTU	1199	tr|M1C160|M1C160_SOLTU Ubiquitinyl hydrolase 1 OS=Solanum tuberosum OX=4113 GN=102581627 PE=4 SV=1
21.4771	23.3649	22.315	21.3552	22.6759	23.9476	23.3022	22.5253	22.5283	NaN	21.9958	23.1234	22.3485	22.3528	24.1977	23.3784	21.9084	NaN	23.0263	21.8783	22.8591	22.8682	22.8691	22.2218				4	4	4	24.8	24.8	24.8	32.475	0	20.43	296230000	26	tr|M0ZTX6|M0ZTX6_SOLTU;tr|M0ZTX5|M0ZTX5_SOLTU	tr|M0ZTX6|M0ZTX6_SOLTU;tr|M0ZTX5|M0ZTX5_SOLTU	319	tr|M0ZTX6|M0ZTX6_SOLTU Inorganic diphosphatase OS=Solanum tuberosum OX=4113 GN=102600433 PE=3 SV=1;tr|M0ZTX5|M0ZTX5_SOLTU Inorganic diphosphatase OS=Solanum tuberosum OX=4113 GN=102600433 PE=3 SV=1
23.2657	23.6817	23.4604	NaN	23.322	NaN	NaN	NaN	NaN	NaN	NaN	NaN	NaN	NaN	NaN	NaN	NaN	NaN	NaN	NaN	NaN	NaN	NaN	NaN				4	4	4	25.7	25.7	25.7	24.371	0	3.8357	197200000	14	tr|M1AT04|M1AT04_SOLTU;tr|M1AT05|M1AT05_SOLTU;tr|M1AT03|M1AT03_SOLTU	tr|M1AT04|M1AT04_SOLTU;tr|M1AT05|M1AT05_SOLTU	711	tr|M1AT04|M1AT04_SOLTU Glutathione transferase OS=Solanum tuberosum OX=4113 GN=102601652 PE=3 SV=1;tr|M1AT05|M1AT05_SOLTU Glutathione transferase OS=Solanum tuberosum OX=4113 GN=102601652 PE=4 SV=1
NaN	23.4117	23.1916	NaN	21.8843	23.5506	22.0832	22.0629	23.2666	NaN	NaN	22.897	23.2302	22.5513	22.4145	22.3158	22.0186	NaN	NaN	21.6973	21.9516	22.4224	21.9694	21.9199				4	4	4	26.1	26.1	26.1	17.545	0	6.7327	248180000	23	tr|M1BYY7|M1BYY7_SOLTU;tr|M1BYY8|M1BYY8_SOLTU;tr|M0ZN87|M0ZN87_SOLTU;tr|M1AAX8|M1AAX8_SOLTU	tr|M1BYY7|M1BYY7_SOLTU;tr|M1BYY8|M1BYY8_SOLTU;tr|M0ZN87|M0ZN87_SOLTU;tr|M1AAX8|M1AAX8_SOLTU	235	tr|M1BYY7|M1BYY7_SOLTU GTP-binding protein OS=Solanum tuberosum OX=4113 GN=102600575 PE=4 SV=1;tr|M1BYY8|M1BYY8_SOLTU GTP-binding protein OS=Solanum tuberosum OX=4113 GN=102600575 PE=4 SV=1;tr|M0ZN87|M0ZN87_SOLTU Nt-rab6 protein OS=Solanum tuberosum OX=411
NaN	22.5274	NaN	NaN	NaN	21.9346	NaN	NaN	NaN	NaN	NaN	NaN	NaN	NaN	23.1751	22.8914	NaN	NaN	NaN	NaN	NaN	NaN	NaN	NaN				4	4	4	27	27	27	30.343	0	18.376	116230000	10	tr|M1BQ11|M1BQ11_SOLTU;sp|Q43843|RPE_SOLTU;tr|M1BQ10|M1BQ10_SOLTU	tr|M1BQ11|M1BQ11_SOLTU;sp|Q43843|RPE_SOLTU;tr|M1BQ10|M1BQ10_SOLTU	107	tr|M1BQ11|M1BQ11_SOLTU Pentose-5-phosphate 3-epimerase OS=Solanum tuberosum OX=4113 GN=102594969 PE=3 SV=1;sp|Q43843|RPE_SOLTU Ribulose-phosphate 3-epimerase, chloroplastic (Fragment) OS=Solanum tuberosum OX=4113 PE=1 SV=1;tr|M1BQ10|M1BQ10_SOLTU Pentose-5-
21.7778	21.2519	22.1816	22.5145	NaN	26.1499	23.9021	23.4312	22.4046	24.094	23.9376	21.5248	22.8323	23.5959	27.1048	26.4382	23.2158	23.9718	25.9744	22.6973	23.755	26.397	23.5311	24.2366				5	5	4	27.5	27.5	22.5	19.518	0	40.527	773720000	25	tr|M1AX88|M1AX88_SOLTU	tr|M1AX88|M1AX88_SOLTU	767	tr|M1AX88|M1AX88_SOLTU Thioredoxin OS=Solanum tuberosum OX=4113 GN=102588026 PE=4 SV=1
NaN	21.0896	20.6882	21.9567	21.2219	24.5814	21.9677	22.0244	21.6778	22.4496	20.6657	20.8121	21.9694	24.678	25.1443	26.2733	24.1671	23.4998	22.9698	22.5	24.9842	25.4836	23.103	24.6535				12	12	4	27.6	27.6	8.4	48.006	0	32.273	475900000	52	tr|M1AM94|M1AM94_SOLTU;tr|M1DD89|M1DD89_SOLTU	tr|M1AM94|M1AM94_SOLTU	643	tr|M1AM94|M1AM94_SOLTU Glyceraldehyde-3-phosphate dehydrogenase OS=Solanum tuberosum OX=4113 PE=3 SV=1
22.4439	21.2723	22.4483	22.1416	21.3501	22.3817	22.7189	NaN	22.1901	NaN	23.5744	22.0716	22.4606	21.9706	22.1683	NaN	21.7662	22.6849	23.0248	22.1655	22.5541	22.1359	22.2333	22.7489				5	5	4	29.4	29.4	25.2	30.188	0	9.3858	186210000	26	tr|M1BA21|M1BA21_SOLTU;tr|M1BA24|M1BA24_SOLTU;tr|M1BA22|M1BA22_SOLTU	tr|M1BA21|M1BA21_SOLTU;tr|M1BA24|M1BA24_SOLTU	907	tr|M1BA21|M1BA21_SOLTU ALY protein OS=Solanum tuberosum OX=4113 GN=102577655 PE=4 SV=1;tr|M1BA24|M1BA24_SOLTU ALY protein OS=Solanum tuberosum OX=4113 GN=102577655 PE=4 SV=1
22.6819	21.6762	21.3411	21.2028	20.8901	20.9774	NaN	NaN	22.2669	NaN	NaN	19.0409	22.281	20.3634	NaN	21.4716	21.5045	19.9511	20.0554	22.602	20.7475	21.1957	20.3926	NaN				4	4	4	29.5	29.5	29.5	12.001	0	8.0875	85188000	13	tr|M1CKW2|M1CKW2_SOLTU;tr|M1BR10|M1BR10_SOLTU;tr|M1AFK7|M1AFK7_SOLTU	tr|M1CKW2|M1CKW2_SOLTU;tr|M1BR10|M1BR10_SOLTU;tr|M1AFK7|M1AFK7_SOLTU	1081	tr|M1CKW2|M1CKW2_SOLTU Ribosomal protein L41 OS=Solanum tuberosum OX=4113 GN=102592453 PE=3 SV=1;tr|M1BR10|M1BR10_SOLTU Ribosomal protein L41 OS=Solanum tuberosum OX=4113 PE=3 SV=1;tr|M1AFK7|M1AFK7_SOLTU Ribosomal protein L41 OS=Solanum tuberosum OX=4113 P
23.2498	24.7748	24.1968	23.6074	23.1539	24.8539	23.7351	24.6232	24.4022	24.6891	24.8355	24.9353	24.0539	23.7847	24.399	24.4197	23.9688	24.5765	24.4488	24.8905	24.7409	23.8133	24.2684	24.0979				11	11	4	29.8	29.8	11.7	35.975	0	65.116	935410000	78	tr|M1CT47|M1CT47_SOLTU;tr|M1BAM8|M1BAM8_SOLTU	tr|M1CT47|M1CT47_SOLTU;tr|M1BAM8|M1BAM8_SOLTU	1530	tr|M1CT47|M1CT47_SOLTU LeArcA1 protein OS=Solanum tuberosum OX=4113 GN=102585360 PE=4 SV=1;tr|M1BAM8|M1BAM8_SOLTU LeArcA1 protein OS=Solanum tuberosum OX=4113 GN=102579003 PE=4 SV=1
NaN	20.7029	21.474	22.5411	NaN	23.7197	22.2057	24.1826	22.2025	22.7648	23.7776	NaN	22.0657	22.0702	22.0479	22.0339	23.0229	23.2825	23.4534	23.4635	21.3698	22.5579	22.8216	23.9328				4	4	4	30.2	30.2	30.2	15.529	0	11.648	228220000	24	tr|M1BLY5|M1BLY5_SOLTU;tr|M1BLY4|M1BLY4_SOLTU	tr|M1BLY5|M1BLY5_SOLTU;tr|M1BLY4|M1BLY4_SOLTU	1036	tr|M1BLY5|M1BLY5_SOLTU High mobility group protein 2 HMG2 OS=Solanum tuberosum OX=4113 GN=102604023 PE=4 SV=1;tr|M1BLY4|M1BLY4_SOLTU High mobility group protein 2 HMG2 OS=Solanum tuberosum OX=4113 GN=102604023 PE=4 SV=1
25.7663	25.2961	25.0124	25.2248	26.0491	25.564	25.1658	24.6509	26.0739	25.6528	25.1813	25.5516	25.975	25.3377	26.5345	25.9272	25.8855	25.902	24.4357	25.6709	25.4159	25.3325	24.763	25.8819				20	20	4	31.3	31.3	6.2	96.968	0	252.94	1914000000	153	sp|Q43190|LOX14_SOLTU	sp|Q43190|LOX14_SOLTU	104	sp|Q43190|LOX14_SOLTU Probable linoleate 9S-lipoxygenase 4 OS=Solanum tuberosum OX=4113 GN=LOX1.4 PE=2 SV=1
NaN	21.3506	NaN	NaN	22.9785	22.8717	NaN	NaN	NaN	NaN	23.1698	23.309	21.3773	22.6499	22.5709	NaN	NaN	NaN	23.1037	NaN	NaN	NaN	NaN	NaN				4	4	4	31.4	31.4	31.4	13.058	0	16.583	120040000	18	tr|M0ZTQ3|M0ZTQ3_SOLTU	tr|M0ZTQ3|M0ZTQ3_SOLTU	316	tr|M0ZTQ3|M0ZTQ3_SOLTU Ethylene-responsive proteinase inhibitor 1 OS=Solanum tuberosum OX=4113 GN=102585421 PE=3 SV=1
21.5814	22.0061	21.972	NaN	22.5814	21.5307	NaN	NaN	22.1811	NaN	NaN	22.4431	22.576	23.4196	23.1366	22.2593	21.5351	NaN	22.0819	NaN	22.3556	22.2553	21.3672	22.2979				4	4	4	31.4	31.4	31.4	25.118	0	34.023	160230000	25	tr|M1CGX3|M1CGX3_SOLTU	tr|M1CGX3|M1CGX3_SOLTU	1376	tr|M1CGX3|M1CGX3_SOLTU Vesicle-associated membrane protein OS=Solanum tuberosum OX=4113 GN=102583642 PE=3 SV=1
24.2534	24.5285	24.273	23.9799	24.2658	23.8142	23.6472	23.8627	23.6291	24.3765	22.8643	24.9498	23.3729	22.9382	22.3234	22.7828	22.5815	NaN	NaN	23.0774	22.7415	22.886	23.0691	22.5719				13	9	4	42.7	31.8	10.4	43.216	0	27.39	621470000	48	sp|Q307Y9|METK1_SOLTU	sp|Q307Y9|METK1_SOLTU	101	sp|Q307Y9|METK1_SOLTU S-adenosylmethionine synthase 1 OS=Solanum tuberosum OX=4113 GN=METK1 PE=2 SV=1
22.6505	22.9665	22.5705	NaN	NaN	NaN	NaN	NaN	NaN	NaN	NaN	22.8375	NaN	NaN	NaN	NaN	NaN	NaN	NaN	NaN	NaN	NaN	NaN	NaN				4	4	4	32.5	32.5	32.5	25.286	0	17.07	136670000	6	tr|M1BH64|M1BH64_SOLTU	tr|M1BH64|M1BH64_SOLTU	988	tr|M1BH64|M1BH64_SOLTU Abscisic acid receptor PYL1 OS=Solanum tuberosum OX=4113 GN=102596997 PE=2 SV=1
22.4046	22.0204	21.815	NaN	23.0302	21.3675	23.3235	NaN	21.7818	NaN	22.5097	22.9479	22.3688	22.5334	21.6236	22.2867	NaN	NaN	NaN	NaN	NaN	22.4289	NaN	NaN				4	4	4	32.7	32.7	32.7	16.296	0	14.656	162120000	17	tr|M1BCR3|M1BCR3_SOLTU	tr|M1BCR3|M1BCR3_SOLTU	947	tr|M1BCR3|M1BCR3_SOLTU Prefoldin subunit 5 OS=Solanum tuberosum OX=4113 GN=102578214 PE=4 SV=1
25.3692	24.8999	24.73	24.996	24.3155	23.8109	24.8811	24.3476	24.7447	24.4633	23.8715	24.4653	24.575	24.257	24.2209	24.6887	24.7684	23.994	23.7043	25.0192	24.2445	24.5437	24.608	24.2763				15	15	4	33.3	33.3	10.7	58.972	0	67.277	1001000000	86	tr|M1AYG3|M1AYG3_SOLTU	tr|M1AYG3|M1AYG3_SOLTU	781	tr|M1AYG3|M1AYG3_SOLTU TCP domain class transcription factor OS=Solanum tuberosum OX=4113 GN=102606166 PE=3 SV=1
22.2523	24.2917	23.4311	22.6155	NaN	22.3945	23.0226	NaN	22.9441	NaN	NaN	23.2176	23.2411	22.7647	24.0656	NaN	23.4184	22.9439	NaN	23.2847	23.3454	NaN	23.0969	22.7564				5	5	4	33.3	33.3	33.3	15.627	0	47.287	366280000	31	tr|M1CK17|M1CK17_SOLTU;sp|P41101|RL27_SOLTU;tr|M1AUK8|M1AUK8_SOLTU;tr|M0ZYI5|M0ZYI5_SOLTU	tr|M1CK17|M1CK17_SOLTU;sp|P41101|RL27_SOLTU	1408	tr|M1CK17|M1CK17_SOLTU 60S ribosomal protein L27 OS=Solanum tuberosum OX=4113 GN=102597208 PE=3 SV=1;sp|P41101|RL27_SOLTU 60S ribosomal protein L27 OS=Solanum tuberosum OX=4113 GN=RPL27 PE=2 SV=1
24.5498	23.5615	23.9724	23.0833	23.5552	22.2013	21.678	22.2728	23.4752	21.7412	21.8196	21.3292	22.9927	NaN	21.0033	22.652	23.4919	21.2897	NaN	23.3094	22.3058	21.8402	22.3005	22.4131				9	4	4	51.8	33.6	33.6	12.398	0	8.6012	314130000	29	tr|M0ZGT6|M0ZGT6_SOLTU	tr|M0ZGT6|M0ZGT6_SOLTU	143	tr|M0ZGT6|M0ZGT6_SOLTU 60S ribosomal protein L36 OS=Solanum tuberosum OX=4113 GN=102592385 PE=3 SV=1
23.2647	24.9706	24.4193	23.8861	23.7692	24.6303	NaN	23.9261	24.3725	23.2334	23.3958	24.545	24.7377	23.8969	24.4263	24.5177	24.6589	23.4608	23.0442	24.7317	23.8908	24.488	24.3823	23.7701				4	4	4	34.1	34.1	34.1	13.683	0	11.723	813670000	55	tr|M0ZUN9|M0ZUN9_SOLTU;tr|M0ZK92|M0ZK92_SOLTU	tr|M0ZUN9|M0ZUN9_SOLTU;tr|M0ZK92|M0ZK92_SOLTU	329	tr|M0ZUN9|M0ZUN9_SOLTU 40S ribosomal protein S20 OS=Solanum tuberosum OX=4113 GN=102589010 PE=3 SV=1;tr|M0ZK92|M0ZK92_SOLTU Ribosomal protein S10, eukaryotic and archaeal form OS=Solanum tuberosum OX=4113 GN=102584651 PE=3 SV=1
25.0296	25.1952	24.6741	24.8388	24.3377	24.0504	23.9231	23.794	24.7129	23.8258	23.4078	23.836	24.638	23.5968	22.6316	24.7228	25.0761	23.9682	23.7771	25.1003	23.1429	24.2943	24.5912	23.6297				9	9	4	36.1	36.1	15.1	24.804	0	13.971	841510000	42	tr|K7XKP4|K7XKP4_SOLTU	tr|K7XKP4|K7XKP4_SOLTU	132	tr|K7XKP4|K7XKP4_SOLTU 60S ribosomal protein L10 OS=Solanum tuberosum OX=4113 GN=102580084 PE=2 SV=1
NaN	21.1343	NaN	NaN	20.7355	23.772	21.9772	NaN	21.3872	NaN	NaN	21.5019	21.7804	21.6745	24.9203	21.5361	21.4228	NaN	NaN	NaN	22.0385	22.1617	21.42	21.87				7	7	4	38	38	21.6	27.197	0	24.778	138060000	14	tr|M1BV75|M1BV75_SOLTU;tr|M1BV76|M1BV76_SOLTU;tr|M1A8L5|M1A8L5_SOLTU;tr|M1A8L3|M1A8L3_SOLTU	tr|M1BV75|M1BV75_SOLTU;tr|M1BV76|M1BV76_SOLTU	1135	tr|M1BV75|M1BV75_SOLTU Peroxidase OS=Solanum tuberosum OX=4113 PE=3 SV=1;tr|M1BV76|M1BV76_SOLTU Peroxidase OS=Solanum tuberosum OX=4113 PE=3 SV=1
22.502	22.2425	22.5279	22.675	22.4101	22.6909	22.9143	22.9202	22.0739	23.2909	23.4391	22.8381	22.5396	22.7279	21.9	21.3324	22.1813	22.0181	22.7743	22.3165	21.9623	NaN	22.6947	22.1583				4	4	4	38.5	38.5	38.5	10.093	0	17.997	217120000	38	tr|M1AQE3|M1AQE3_SOLTU	tr|M1AQE3|M1AQE3_SOLTU	677	tr|M1AQE3|M1AQE3_SOLTU Uncharacterized protein OS=Solanum tuberosum OX=4113 PE=4 SV=1
24.4001	24.0791	24.2122	25.1995	24.0252	23.6395	23.2425	24.0956	24.189	24.4246	24.2167	22.998	23.8058	23.3284	22.9201	24.0208	24.7219	24.4546	NaN	24.7021	23.8368	23.5438	24.2549	24.4898				4	4	4	39.1	39.1	39.1	8.0645	0	19.973	705160000	67	tr|M1BEF2|M1BEF2_SOLTU;tr|M1ABS2|M1ABS2_SOLTU;tr|M1C5P6|M1C5P6_SOLTU;tr|M1C5P5|M1C5P5_SOLTU;tr|M1ABS1|M1ABS1_SOLTU	tr|M1BEF2|M1BEF2_SOLTU;tr|M1ABS2|M1ABS2_SOLTU;tr|M1C5P6|M1C5P6_SOLTU;tr|M1C5P5|M1C5P5_SOLTU	521	tr|M1BEF2|M1BEF2_SOLTU 60S ribosomal protein L38 OS=Solanum tuberosum OX=4113 PE=3 SV=1;tr|M1ABS2|M1ABS2_SOLTU 60S ribosomal protein L38 OS=Solanum tuberosum OX=4113 GN=102598237 PE=3 SV=1;tr|M1C5P6|M1C5P6_SOLTU Zinc ion binding protein OS=Solanum tuberosu
22.7079	22.9188	23.2261	NaN	23.0871	23.5148	23.4625	NaN	22.3128	23.9058	NaN	24.009	22.9679	23.9376	23.8755	24.2651	22.7079	24.1865	NaN	23.3225	23.5951	22.6495	23.1706	23.4601				5	4	4	41.8	41.8	41.8	10.822	0	49.904	376490000	40	tr|M1C2L8|M1C2L8_SOLTU	tr|M1C2L8|M1C2L8_SOLTU	1210	tr|M1C2L8|M1C2L8_SOLTU Cysteine proteinase inhibitor OS=Solanum tuberosum OX=4113 GN=102601109 PE=3 SV=1
NaN	NaN	22.0057	22.2226	NaN	24.1989	23.0135	NaN	22.3319	NaN	22.181	NaN	21.9039	21.8543	24.0092	23.8921	21.7479	NaN	22.1917	22.1252	NaN	24.2228	22.2232	22.5594				4	4	4	42.2	42.2	42.2	12.371	0	7.3485	196130000	20	tr|M1A8I6|M1A8I6_SOLTU;tr|M1A8I5|M1A8I5_SOLTU	tr|M1A8I6|M1A8I6_SOLTU;tr|M1A8I5|M1A8I5_SOLTU	486	tr|M1A8I6|M1A8I6_SOLTU Ci21A protein OS=Solanum tuberosum OX=4113 PE=3 SV=1;tr|M1A8I5|M1A8I5_SOLTU Ci21A protein OS=Solanum tuberosum OX=4113 PE=3 SV=1
NaN	21.5429	21.9443	NaN	22.3813	21.4831	NaN	NaN	22.4897	NaN	NaN	22.1496	21.5617	NaN	NaN	NaN	NaN	21.7991	NaN	NaN	22.0482	NaN	NaN	21.5335				4	4	4	42.4	42.4	42.4	14.616	0	47.781	110790000	16	tr|M0ZGL7|M0ZGL7_SOLTU	tr|M0ZGL7|M0ZGL7_SOLTU	141	tr|M0ZGL7|M0ZGL7_SOLTU Cytochrome b5 isoform Cb5-A OS=Solanum tuberosum OX=4113 GN=102594935 PE=3 SV=1
NaN	22.3529	NaN	NaN	NaN	23.0605	24.8015	23.0413	23.4983	22.9257	22.6797	22.5567	23.3615	23.3676	24.6177	25.1045	24.3566	24.2035	NaN	23.8877	23.9744	24.9271	24.0305	24.9112				4	4	4	43.7	43.7	43.7	14.9	0	36.133	430360000	36	tr|M0ZN89|M0ZN89_SOLTU	tr|M0ZN89|M0ZN89_SOLTU	236	tr|M0ZN89|M0ZN89_SOLTU ATP binding protein OS=Solanum tuberosum OX=4113 GN=102586513 PE=4 SV=1
25.2669	25.4582	25.3083	25.1239	24.1026	24.3551	23.5723	23.6288	24.928	24.1289	23.4152	23.9034	25.1556	23.5041	23.2981	24.8834	25.316	24.0304	23.9123	24.8993	23.5318	23.3859	24.0188	23.7904				12	7	4	50	43.8	34.2	16.765	0	26.61	1013300000	57	tr|M1BXI3|M1BXI3_SOLTU	tr|M1BXI3|M1BXI3_SOLTU	1161	tr|M1BXI3|M1BXI3_SOLTU L24 ribosomal protein OS=Solanum tuberosum OX=4113 PE=3 SV=1
NaN	22.1007	NaN	NaN	21.8353	22.2409	22.245	NaN	22.1564	NaN	NaN	23.7473	NaN	NaN	21.6395	NaN	NaN	NaN	NaN	NaN	NaN	21.5866	21.3195	NaN				5	5	4	44.8	44.8	44.8	15.205	0	11.751	103310000	9	tr|M1BL96|M1BL96_SOLTU	tr|M1BL96|M1BL96_SOLTU	1028	tr|M1BL96|M1BL96_SOLTU Cytochome b5 OS=Solanum tuberosum OX=4113 GN=107061245 PE=3 SV=1
25.9546	25.3776	26.1381	26.6071	25.7328	26.4894	26.542	27.0975	25.8621	26.879	26.939	25.558	26.0584	25.4619	25.1728	26.4011	26.1285	26.1111	26.2987	26.6312	25.6817	25.9657	26.1211	26.2686				11	11	4	45.6	45.6	28.1	17.571	0	93.271	2709900000	167	sp|P56335|IF5A3_SOLTU	sp|P56335|IF5A3_SOLTU	77	sp|P56335|IF5A3_SOLTU Eukaryotic translation initiation factor 5A-3 OS=Solanum tuberosum OX=4113 GN=EIF5A3 PE=2 SV=1
21.5121	22.95	22.7126	22.1341	NaN	NaN	NaN	NaN	22.8495	23.3844	23.6625	23.7879	NaN	22.7481	21.7815	NaN	22.3608	23.2103	NaN	22.5848	23.0569	22.5202	23.2145	NaN				4	4	4	49	49	49	16.833	0	7.7246	248590000	13	tr|Q38M72|Q38M72_SOLTU;sp|Q7DMP0|CALM2_SOLTU;tr|M1CM63|M1CM63_SOLTU;sp|Q7DMN9|CALM5_SOLTU;tr|M1A3S2|M1A3S2_SOLTU;sp|Q41420|CALM3_SOLTU;tr|M1D7F9|M1D7F9_SOLTU;sp|P13868|CALM1_SOLTU;tr|M1E148|M1E148_SOLTU;tr|M1CM62|M1CM62_SOLTU;tr|M1BIW3|M1BIW3_SOLTU;tr|M1BW30|M1BW30_SOLTU	tr|Q38M72|Q38M72_SOLTU;sp|Q7DMP0|CALM2_SOLTU;tr|M1CM63|M1CM63_SOLTU;sp|Q7DMN9|CALM5_SOLTU;tr|M1A3S2|M1A3S2_SOLTU;sp|Q41420|CALM3_SOLTU;tr|M1D7F9|M1D7F9_SOLTU;sp|P13868|CALM1_SOLTU;tr|M1E148|M1E148_SOLTU	1746	tr|Q38M72|Q38M72_SOLTU Calmodulin OS=Solanum tuberosum OX=4113 GN=102599353 PE=2 SV=1;sp|Q7DMP0|CALM2_SOLTU Calmodulin-2/4 (Fragment) OS=Solanum tuberosum OX=4113 GN=PCM2 PE=2 SV=1;tr|M1CM63|M1CM63_SOLTU Calmodulin OS=Solanum tuberosum OX=4113 GN=102599353
NaN	22.0463	NaN	NaN	NaN	22.3178	NaN	NaN	NaN	23.2526	NaN	22.9141	NaN	21.7195	22.3206	NaN	NaN	NaN	NaN	NaN	NaN	NaN	NaN	NaN				4	4	4	49.2	49.2	49.2	13.035	0	10.183	91179000	11	tr|K7WNV9|K7WNV9_SOLTU	tr|K7WNV9|K7WNV9_SOLTU	126	tr|K7WNV9|K7WNV9_SOLTU Thioredoxin H-type 2 OS=Solanum tuberosum OX=4113 GN=102599106 PE=2 SV=1
26.2492	26.8891	26.7124	25.8337	26.9783	26.669	27.2076	25.8356	26.6256	26.1365	26.0002	27.3853	29.6387	29.2815	29.4176	28.7536	28.6335	28.8164	29.335	28.401	29.0156	29.0144	28.3177	28.6363				12	12	4	50.7	50.7	10.1	15.982	0	99.202	10627000000	285	tr|M1BBE7|M1BBE7_SOLTU;tr|M1AH20|M1AH20_SOLTU;tr|M1BBE8|M1BBE8_SOLTU;tr|M1AH21|M1AH21_SOLTU	tr|M1BBE7|M1BBE7_SOLTU;tr|M1AH20|M1AH20_SOLTU;tr|M1BBE8|M1BBE8_SOLTU;tr|M1AH21|M1AH21_SOLTU	583	tr|M1BBE7|M1BBE7_SOLTU Major latex OS=Solanum tuberosum OX=4113 PE=4 SV=1;tr|M1AH20|M1AH20_SOLTU Major latex OS=Solanum tuberosum OX=4113 GN=102596896 PE=4 SV=1;tr|M1BBE8|M1BBE8_SOLTU Major latex OS=Solanum tuberosum OX=4113 PE=4 SV=1;tr|M1AH21|M1AH21_SOLT
26.2295	25.8479	25.7421	26.433	25.5863	25.8923	25.0322	25.8888	25.7674	25.2654	24.6912	24.947	25.8201	25.0056	24.8317	25.8431	26.2874	25.5867	24.8813	25.883	25.468	25.2496	25.4403	25.4634				9	9	4	50.9	50.9	32.4	12.138	0	35.955	2012000000	167	tr|K7W5I7|K7W5I7_SOLTU;tr|M1AEV8|M1AEV8_SOLTU	tr|K7W5I7|K7W5I7_SOLTU;tr|M1AEV8|M1AEV8_SOLTU	125	tr|K7W5I7|K7W5I7_SOLTU 60S ribosomal protein L36 OS=Solanum tuberosum OX=4113 GN=102603301 PE=2 SV=1;tr|M1AEV8|M1AEV8_SOLTU 60S ribosomal protein L36 OS=Solanum tuberosum OX=4113 GN=102598507 PE=3 SV=1
22.5633	22.9142	22.9566	24.016	23.2876	22.9705	23.5377	23.8228	22.6797	24.6782	23.5189	23.6869	NaN	NaN	NaN	NaN	22.1869	NaN	NaN	21.3041	NaN	21.2362	22.3236	21.546				4	4	4	52.6	52.6	52.6	8.822	0	15.801	298590000	26	tr|M0ZLR3|M0ZLR3_SOLTU;tr|M0ZLR2|M0ZLR2_SOLTU	tr|M0ZLR3|M0ZLR3_SOLTU;tr|M0ZLR2|M0ZLR2_SOLTU	203	tr|M0ZLR3|M0ZLR3_SOLTU B12D OS=Solanum tuberosum OX=4113 GN=102603988 PE=4 SV=1;tr|M0ZLR2|M0ZLR2_SOLTU B12D OS=Solanum tuberosum OX=4113 GN=102603988 PE=4 SV=1
25.009	25.5006	25.1033	24.6423	25.3365	25.183	25.078	25.3314	25.0496	25.6561	25.8752	25.2804	25.266	25.3259	24.9228	24.7434	24.5346	24.7743	26.029	24.8682	24.4355	24.57	24.9139	25.1147				8	8	4	54.2	54.2	46.6	14.018	0	74.839	1784700000	85	tr|M0ZHB2|M0ZHB2_SOLTU	tr|M0ZHB2|M0ZHB2_SOLTU	150	tr|M0ZHB2|M0ZHB2_SOLTU Profilin OS=Solanum tuberosum OX=4113 GN=102579230 PE=3 SV=1
24.1219	24.4317	24.5963	24.2667	24.3892	24.7001	24.7005	24.4904	24.5274	24.5005	25.2009	24.7463	24.9325	24.2883	24.3469	24.8084	25.1814	24.6556	24.2298	25.2633	24.4043	24.5644	24.838	24.9473				6	6	4	63.4	63.4	43.9	9.2643	0	47.635	1073900000	68	tr|M1AST6|M1AST6_SOLTU	tr|M1AST6|M1AST6_SOLTU	707	tr|M1AST6|M1AST6_SOLTU 40S ribosomal protein S21 OS=Solanum tuberosum OX=4113 GN=102581028 PE=3 SV=1
23.1982	23.1626	23.5311	NaN	24.0507	23.0871	24.0665	NaN	23.2321	NaN	23.318	23.932	23.8241	22.7155	23.0959	NaN	NaN	23.07	NaN	22.8245	22.0484	23.3546	22.4877	23.4294				4	4	4	66.2	66.2	66.2	8.9134	0	37.388	373130000	18	tr|M1C9T2|M1C9T2_SOLTU	tr|M1C9T2|M1C9T2_SOLTU	1298	tr|M1C9T2|M1C9T2_SOLTU Deleted in split hand/splt foot protein 1 OS=Solanum tuberosum OX=4113 GN=102591989 PE=4 SV=1
21.788	20.6146	22.2122	23.0238	22.1957	22.5348	NaN	23.2351	21.4942	22.4221	23.2238	21.3515	22.4113	22.1003	23.0297	23.7829	22.7657	23.3529	NaN	22.0526	22.4925	22.9873	22.8061	23.1315				4	4	4	70.2	70.2	70.2	11.627	0	16.899	205870000	35	tr|M1CS37|M1CS37_SOLTU;tr|M1CS35|M1CS35_SOLTU	tr|M1CS37|M1CS37_SOLTU	1510	tr|M1CS37|M1CS37_SOLTU Uncharacterized protein OS=Solanum tuberosum OX=4113 GN=102592148 PE=4 SV=1
23.1919	22.3625	22.4826	22.8498	22.7495	22.4438	NaN	NaN	22.6647	22.6084	22.3727	22.8258	22.7126	22.2873	22.0974	22.4702	22.3044	NaN	NaN	22.5462	22.0254	22.3389	22.3092	22.6793				4	4	4	72.4	72.4	72.4	9.8418	0	9.3324	216070000	23	tr|M1A163|M1A163_SOLTU;tr|M1A162|M1A162_SOLTU	tr|M1A163|M1A163_SOLTU;tr|M1A162|M1A162_SOLTU	411	tr|M1A163|M1A163_SOLTU Uncharacterized protein OS=Solanum tuberosum OX=4113 GN=102589581 PE=4 SV=1;tr|M1A162|M1A162_SOLTU Uncharacterized protein OS=Solanum tuberosum OX=4113 GN=102589581 PE=4 SV=1
NaN	NaN	NaN	NaN	NaN	24.4709	NaN	NaN	NaN	NaN	NaN	22.6118	NaN	23.9406	25.5547	23.6645	NaN	23.2707	23.6871	NaN	22.703	23.7876	NaN	NaN				4	4	4	77.8	77.8	77.8	10.33	0	61.115	194270000	18	sp|P00296|PLAS_SOLTU;tr|M1DNZ9|M1DNZ9_SOLTU	sp|P00296|PLAS_SOLTU;tr|M1DNZ9|M1DNZ9_SOLTU	30	sp|P00296|PLAS_SOLTU Plastocyanin OS=Solanum tuberosum OX=4113 GN=PETE PE=1 SV=1;tr|M1DNZ9|M1DNZ9_SOLTU Plastocyanin OS=Solanum tuberosum OX=4113 GN=102583807 PE=3 SV=1
20.4714	21.877	NaN	21.2212	NaN	22.0004	22.6892	22.5595	22.1389	21.6595	22.0105	21.407	22.9488	21.429	21.1016	22.7465	23.5191	21.4	NaN	23.7389	22.148	21.8194	23.3077	23.4193				5	5	5	5.6	5.6	5.6	74.337	0	10.604	189080000	22	tr|M1A129|M1A129_SOLTU	tr|M1A129|M1A129_SOLTU	409	tr|M1A129|M1A129_SOLTU Acyl-coenzyme A oxidase OS=Solanum tuberosum OX=4113 GN=102587406 PE=3 SV=1
22.3356	22.229	22.071	22.4581	21.9884	22.5755	22.0988	NaN	22.1792	22.5667	NaN	21.8471	22.8398	22.5135	22.3883	23.1541	22.7868	22.6906	NaN	23.2214	22.8783	22.6766	22.5061	22.8555				5	5	5	7.3	7.3	7.3	101.75	0	5.8982	207090000	20	tr|M1C2Q1|M1C2Q1_SOLTU	tr|M1C2Q1|M1C2Q1_SOLTU	1212	tr|M1C2Q1|M1C2Q1_SOLTU AGO4-2 OS=Solanum tuberosum OX=4113 GN=102604021 PE=3 SV=1
22.5002	22.2897	22.2371	22.4405	22.3739	23.185	21.965	22.9089	22.0724	22.897	22.6227	22.7992	22.7358	22.9334	23.4674	23.5032	23.4282	23.8845	NaN	23.3489	23.1111	22.6246	23.0602	23.5803				5	5	5	7.8	7.8	7.8	50.327	0	14.04	274940000	36	tr|M1CKI9|M1CKI9_SOLTU;tr|M1CKI8|M1CKI8_SOLTU	tr|M1CKI9|M1CKI9_SOLTU;tr|M1CKI8|M1CKI8_SOLTU	1421	tr|M1CKI9|M1CKI9_SOLTU Transaminase mtnE OS=Solanum tuberosum OX=4113 GN=102597847 PE=3 SV=1;tr|M1CKI8|M1CKI8_SOLTU Transaminase mtnE OS=Solanum tuberosum OX=4113 GN=102597847 PE=4 SV=1
NaN	21.2652	21.7014	NaN	21.7675	21.5929	NaN	21.9281	21.606	NaN	22.2368	21.2071	21.0132	NaN	NaN	NaN	21.1886	NaN	NaN	21.9211	NaN	NaN	21.78	21.9454				5	5	5	8.6	8.6	8.6	85.263	0	16.522	108450000	12	tr|M1AS85|M1AS85_SOLTU;tr|M1AS86|M1AS86_SOLTU;tr|M1ADI9|M1ADI9_SOLTU	tr|M1AS85|M1AS85_SOLTU;tr|M1AS86|M1AS86_SOLTU	698	tr|M1AS85|M1AS85_SOLTU Eukaryotic translation initiation factor 4F / eIF-4F, putative OS=Solanum tuberosum OX=4113 GN=102579712 PE=4 SV=1;tr|M1AS86|M1AS86_SOLTU Eukaryotic translation initiation factor 4F / eIF-4F, putative OS=Solanum tuberosum OX=4113 GN=
NaN	22.0398	NaN	NaN	21.8962	NaN	21.8106	NaN	22.2045	21.5687	NaN	23.3615	NaN	NaN	22.5372	21.4178	NaN	NaN	21.6298	NaN	NaN	21.834	NaN	NaN				5	5	5	8.8	8.8	8.8	64.098	0	18.511	111940000	6	tr|M1D7J7|M1D7J7_SOLTU;tr|M0ZHN3|M0ZHN3_SOLTU	tr|M1D7J7|M1D7J7_SOLTU	1689	tr|M1D7J7|M1D7J7_SOLTU Malic enzyme OS=Solanum tuberosum OX=4113 GN=102580952 PE=3 SV=1
NaN	22.1076	NaN	NaN	NaN	22.336	NaN	NaN	21.9812	NaN	NaN	21.9799	22.5029	NaN	22.3949	NaN	22.8431	NaN	NaN	NaN	NaN	NaN	NaN	NaN				5	5	5	9.3	9.3	9.3	65.79	0	8.2147	172270000	5	tr|M1BVA8|M1BVA8_SOLTU	tr|M1BVA8|M1BVA8_SOLTU	1138	tr|M1BVA8|M1BVA8_SOLTU AICAR transformylase OS=Solanum tuberosum OX=4113 GN=102602993 PE=3 SV=1
23.096	21.3118	22.1048	22.8669	22.6107	22.2001	22.2895	23.1398	21.7756	22.7626	22.8026	21.7504	22.6282	22.6483	21.9102	23.3384	23.2887	23.4467	23.5608	23.1379	23.015	22.4757	23.097	23.4471				5	5	5	9.9	9.9	9.9	41.048	0	6.2793	231950000	30	tr|M1C0N9|M1C0N9_SOLTU	tr|M1C0N9|M1C0N9_SOLTU	1188	tr|M1C0N9|M1C0N9_SOLTU Sulfurtransferase OS=Solanum tuberosum OX=4113 GN=102606407 PE=4 SV=1
22.7589	22.4996	23.0958	23.4268	23.0204	22.6697	23.1512	23.2112	22.8153	23.2832	23.0233	23.3774	22.6522	22.0092	22.3158	22.3372	22.7268	22.9508	NaN	22.8932	23.1473	22.8997	23.3024	23.0008				5	5	5	10	10	10	79.969	0	27.429	302510000	17	sp|Q43644|NDUS1_SOLTU;tr|M1B117|M1B117_SOLTU;tr|M1B116|M1B116_SOLTU	sp|Q43644|NDUS1_SOLTU;tr|M1B117|M1B117_SOLTU	105	sp|Q43644|NDUS1_SOLTU NADH dehydrogenase [ubiquinone] iron-sulfur protein 1, mitochondrial OS=Solanum tuberosum OX=4113 PE=2 SV=1;tr|M1B117|M1B117_SOLTU NADH-ubiquinone oxidoreductase 75 kDa subunit, mitochondrial OS=Solanum tuberosum OX=4113 PE=3 SV=1
20.9372	20.8135	NaN	NaN	NaN	21.9459	NaN	NaN	20.3241	NaN	NaN	24.8658	NaN	21.1398	21.5911	NaN	NaN	NaN	20.5646	NaN	NaN	NaN	NaN	NaN				5	5	5	10.5	10.5	10.5	48.868	0	12.089	134590000	12	tr|M1BGH8|M1BGH8_SOLTU	tr|M1BGH8|M1BGH8_SOLTU	981	tr|M1BGH8|M1BGH8_SOLTU S-locus-specific glycoprotein OS=Solanum tuberosum OX=4113 PE=4 SV=1
23.5568	22.3348	22.7586	22.9205	24.0439	21.3806	22.1286	NaN	22.3097	22.5509	NaN	23.1877	22.5268	23.5302	22.3161	23.2734	23.5882	23.5297	23.6044	23.463	23.4368	22.9689	22.777	23.6006				6	5	5	13.3	11.4	11.4	58.333	0	33.981	298410000	48	tr|M1C9T0|M1C9T0_SOLTU	tr|M1C9T0|M1C9T0_SOLTU	1297	tr|M1C9T0|M1C9T0_SOLTU Aldehyde dehydrogenase OS=Solanum tuberosum OX=4113 GN=102591315 PE=3 SV=1
22.1517	22.7256	22.7191	22.2741	22.9578	22.5316	22.5073	21.8439	22.5033	NaN	NaN	23.4794	22.5571	22.1545	21.923	21.8799	21.7276	NaN	NaN	21.9058	21.3407	21.8049	22.0796	22.0986				8	8	5	11.6	11.6	8.2	109.09	0	13.143	222790000	23	tr|M1CWD8|M1CWD8_SOLTU;tr|M1CWD6|M1CWD6_SOLTU;tr|M1CWD7|M1CWD7_SOLTU	tr|M1CWD8|M1CWD8_SOLTU;tr|M1CWD6|M1CWD6_SOLTU;tr|M1CWD7|M1CWD7_SOLTU	1560	tr|M1CWD8|M1CWD8_SOLTU 26S proteasome non-ATPase regulatory subunit 1 homolog OS=Solanum tuberosum OX=4113 GN=102586542 PE=3 SV=1;tr|M1CWD6|M1CWD6_SOLTU 26S proteasome subunit RPN2a OS=Solanum tuberosum OX=4113 GN=102586542 PE=4 SV=1;tr|M1CWD7|M1CWD7_SOLTU
NaN	22.5482	22.7499	22.5117	22.7284	21.8203	22.4756	22.6274	22.6511	NaN	22.5463	22.9396	22.433	NaN	22.4088	22.2328	22.5086	22.2646	22.2489	21.7171	22.8534	22.2283	NaN	22.453				5	5	5	12.1	12.1	12.1	54.686	0	17.813	199310000	13	tr|M0ZHB0|M0ZHB0_SOLTU;sp|P29677|MPPA_SOLTU	tr|M0ZHB0|M0ZHB0_SOLTU;sp|P29677|MPPA_SOLTU	149	tr|M0ZHB0|M0ZHB0_SOLTU Alpha-MPP OS=Solanum tuberosum OX=4113 PE=3 SV=1;sp|P29677|MPPA_SOLTU Mitochondrial-processing peptidase subunit alpha OS=Solanum tuberosum OX=4113 GN=MPP PE=1 SV=1
22.2666	22.3735	22.3018	22.2936	22.3587	NaN	22.3039	NaN	22.8133	NaN	NaN	22.7335	NaN	NaN	21.9337	NaN	NaN	NaN	NaN	22.2966	22.3225	22.316	21.9447	NaN				5	5	5	13.1	13.1	13.1	53.932	0	10.109	148270000	22	tr|M1C6M7|M1C6M7_SOLTU;tr|M1C6M8|M1C6M8_SOLTU	tr|M1C6M7|M1C6M7_SOLTU;tr|M1C6M8|M1C6M8_SOLTU	1264	tr|M1C6M7|M1C6M7_SOLTU Villin-2 OS=Solanum tuberosum OX=4113 PE=4 SV=1;tr|M1C6M8|M1C6M8_SOLTU Villin-2 OS=Solanum tuberosum OX=4113 PE=4 SV=1
23.0711	NaN	NaN	22.3083	22.5404	22.4891	NaN	NaN	23.0419	22.5896	22.7166	22.4408	22.562	22.8646	22.8975	22.8461	NaN	23.34	23.4962	22.8933	23.1567	23.3446	23.2691	23.0303				5	5	5	13.3	13.3	13.3	38.921	0	11.119	232650000	10	tr|M1BTK5|M1BTK5_SOLTU	tr|M1BTK5|M1BTK5_SOLTU	1111	tr|M1BTK5|M1BTK5_SOLTU Peroxidase OS=Solanum tuberosum OX=4113 GN=102587618 PE=3 SV=1
NaN	22.6593	22.0003	NaN	NaN	NaN	NaN	NaN	22.1209	22.5022	22.407	21.5516	23.0709	NaN	NaN	NaN	22.1256	NaN	NaN	22.6445	NaN	NaN	NaN	NaN				5	5	5	13.5	13.5	13.5	57.037	0	15.871	147380000	17	tr|D9IV24|D9IV24_SOLTU	tr|D9IV24|D9IV24_SOLTU	119	tr|D9IV24|D9IV24_SOLTU Glycosyltransferase OS=Solanum tuberosum OX=4113 GN=sgt3.1 PE=2 SV=1
22.8523	22.874	22.8124	23.0824	22.982	23.115	NaN	22.8936	23.0518	23.2765	23.3977	22.576	23.399	23.6511	23.0739	23.5999	23.6816	23.6923	23.6223	23.7229	23.413	23.3834	23.2604	23.6695				5	5	5	13.6	13.6	13.6	55.233	0	20.067	366320000	55	tr|M1B1N3|M1B1N3_SOLTU	tr|M1B1N3|M1B1N3_SOLTU	810	tr|M1B1N3|M1B1N3_SOLTU 3-isopropylmalate dehydratase OS=Solanum tuberosum OX=4113 GN=102602969 PE=4 SV=1
23.3557	22.4732	23.0935	22.9529	22.7793	22.1514	NaN	22.1908	21.7629	22.7218	22.8714	NaN	NaN	NaN	21.9452	22.9439	22.2579	NaN	NaN	22.4108	22.2272	22.92	22.1235	22.5592				5	5	5	14.3	14.3	14.3	47.835	0	11.848	195110000	21	tr|M1CFQ4|M1CFQ4_SOLTU	tr|M1CFQ4|M1CFQ4_SOLTU	1360	tr|M1CFQ4|M1CFQ4_SOLTU S-methyl-5-thioribose kinase OS=Solanum tuberosum OX=4113 GN=102601472 PE=3 SV=1
21.9141	23.037	22.0508	22.2315	22.2468	21.8372	22.3694	22.0802	22.088	NaN	NaN	22.6987	21.9023	21.6823	21.7687	21.672	21.7108	NaN	22.2984	21.8637	NaN	21.6579	22.0139	21.7917				5	5	5	14.6	14.6	14.6	30.815	0	7.6684	167620000	9	tr|M1AY79|M1AY79_SOLTU;tr|M1CC30|M1CC30_SOLTU	tr|M1AY79|M1AY79_SOLTU	779	tr|M1AY79|M1AY79_SOLTU Succinate dehydrogenase [ubiquinone] iron-sulfur subunit, mitochondrial OS=Solanum tuberosum OX=4113 GN=102589264 PE=3 SV=1
24.4143	24.2677	24.2712	24.5161	24.2365	23.8683	23.9546	24.1435	24.4552	24.5647	23.5502	24.219	24.4654	23.9971	23.2908	23.7218	24.5	23.8974	23.9183	24.7438	24.0062	24.2837	24.6754	24.474				10	10	5	14.8	14.8	7.8	105.96	0	32.534	774980000	72	tr|M1BX33|M1BX33_SOLTU;tr|M1BX30|M1BX30_SOLTU;tr|M1BX31|M1BX31_SOLTU	tr|M1BX33|M1BX33_SOLTU;tr|M1BX30|M1BX30_SOLTU	1156	tr|M1BX33|M1BX33_SOLTU Coatomer subunit beta OS=Solanum tuberosum OX=4113 GN=102580399 PE=4 SV=1;tr|M1BX30|M1BX30_SOLTU Coatomer subunit beta-1 OS=Solanum tuberosum OX=4113 PE=4 SV=1
23.0879	22.6934	23.1523	23.1058	23.1678	22.6362	21.9299	22.9866	22.821	22.6026	NaN	23.0824	23.4183	23.2614	22.802	23.5359	23.6435	23.3414	23.0058	23.0943	23.3081	23.2303	NaN	23.0898				12	5	5	31.9	15	15	47.161	0	11.362	327500000	32	tr|M1CEC3|M1CEC3_SOLTU	tr|M1CEC3|M1CEC3_SOLTU	1348	tr|M1CEC3|M1CEC3_SOLTU Elongation factor 1-gamma OS=Solanum tuberosum OX=4113 PE=4 SV=1
22.9585	22.4842	22.5969	22.5284	22.9218	22.0215	NaN	22.5736	22.8827	23.1761	22.7324	22.3611	22.3926	NaN	22.1297	NaN	23.0925	NaN	NaN	22.6215	NaN	22.5812	22.5658	22.6576				5	5	5	15.1	15.1	15.1	56.711	0	21.535	198380000	28	tr|M0ZXT5|M0ZXT5_SOLTU;tr|M0ZXT4|M0ZXT4_SOLTU;tr|M1CC91|M1CC91_SOLTU;tr|M1CC92|M1CC92_SOLTU	tr|M0ZXT5|M0ZXT5_SOLTU;tr|M0ZXT4|M0ZXT4_SOLTU	359	tr|M0ZXT5|M0ZXT5_SOLTU Phenylalanine--tRNA ligase OS=Solanum tuberosum OX=4113 GN=102592959 PE=3 SV=1;tr|M0ZXT4|M0ZXT4_SOLTU Phenylalanine--tRNA ligase OS=Solanum tuberosum OX=4113 GN=102592959 PE=3 SV=1
21.5805	21.461	21.9116	21.4311	22.251	23.2255	NaN	21.0485	22.5114	23.5489	21.8047	21.6544	20.8624	23.5046	23.6268	24.6169	23.4345	25.4275	24.2468	22.7189	24.7411	24.2144	23.5369	24.1052				5	5	5	15.2	15.2	15.2	51.953	0	22.784	328170000	45	sp|Q2VEI0|PSBC_SOLTU	sp|Q2VEI0|PSBC_SOLTU	99	sp|Q2VEI0|PSBC_SOLTU Photosystem II CP43 reaction center protein OS=Solanum tuberosum OX=4113 GN=psbC PE=3 SV=1
21.4415	22.4542	22.3749	21.1911	21.8505	21.7999	NaN	NaN	21.7112	NaN	NaN	22.4201	21.5563	21.982	22.1973	21.9743	NaN	NaN	NaN	NaN	NaN	21.7656	NaN	NaN				5	5	5	15.6	15.6	15.6	56.518	0	8.8862	124020000	13	tr|M1AWB8|M1AWB8_SOLTU;tr|M1AWB9|M1AWB9_SOLTU	tr|M1AWB8|M1AWB8_SOLTU;tr|M1AWB9|M1AWB9_SOLTU	747	tr|M1AWB8|M1AWB8_SOLTU Glutamate--cysteine ligase OS=Solanum tuberosum OX=4113 GN=102600891 PE=3 SV=1;tr|M1AWB9|M1AWB9_SOLTU Gamma-ECS OS=Solanum tuberosum OX=4113 GN=102600891 PE=3 SV=1
21.9941	22.685	22.3448	NaN	22.792	22.6523	23.0048	NaN	22.7379	NaN	NaN	22.3997	21.8784	22.5289	22.9765	21.9241	NaN	NaN	NaN	NaN	NaN	22.2115	22.0608	NaN				5	5	5	15.6	15.6	15.6	44.46	0	21.052	173550000	32	tr|M1C0M5|M1C0M5_SOLTU	tr|M1C0M5|M1C0M5_SOLTU	1187	tr|M1C0M5|M1C0M5_SOLTU RNA Binding Protein 45 OS=Solanum tuberosum OX=4113 PE=4 SV=1
22.792	22.7902	22.9631	NaN	22.9658	22.5399	22.9434	NaN	23.3973	NaN	NaN	23.8789	23.2349	23.6931	22.7111	22.9854	NaN	NaN	23.6953	NaN	NaN	23.1839	22.8399	NaN				5	5	5	16	16	16	35.455	0	32.564	321880000	28	tr|M1D4T3|M1D4T3_SOLTU	tr|M1D4T3|M1D4T3_SOLTU	1658	tr|M1D4T3|M1D4T3_SOLTU 2-Hydroxyisoflavanone dehydratase OS=Solanum tuberosum OX=4113 GN=102586757 PE=4 SV=1
NaN	NaN	NaN	23.449	NaN	23.6253	23.3344	NaN	NaN	NaN	NaN	23.8026	NaN	23.0979	22.6795	NaN	NaN	NaN	23.5268	22.3786	23.0832	NaN	22.3768	NaN				5	5	5	17.2	17.2	17.2	53.595	0	8.8558	261270000	6	tr|M1BGT3|M1BGT3_SOLTU;tr|M1BGT4|M1BGT4_SOLTU;tr|M1D6C0|M1D6C0_SOLTU	tr|M1BGT3|M1BGT3_SOLTU;tr|M1BGT4|M1BGT4_SOLTU	985	tr|M1BGT3|M1BGT3_SOLTU Heterogeneous nuclear ribonucleoprotein A1 OS=Solanum tuberosum OX=4113 GN=102605451 PE=4 SV=1;tr|M1BGT4|M1BGT4_SOLTU Heterogeneous nuclear ribonucleoprotein A1 OS=Solanum tuberosum OX=4113 GN=102605795 PE=4 SV=1
22.5791	NaN	21.7492	23.2176	NaN	22.4247	22.8716	NaN	22.2628	24.4337	NaN	NaN	23.2716	23.3268	22.9868	23.6288	24.0423	26.3627	24.0388	23.5378	24.7976	25.6647	24.607	25.5499				5	5	5	17.9	17.9	17.9	31.13	0	13.166	457750000	20	tr|M1AFT5|M1AFT5_SOLTU	tr|M1AFT5|M1AFT5_SOLTU	573	tr|M1AFT5|M1AFT5_SOLTU Chlorophyll a-b binding protein, chloroplastic OS=Solanum tuberosum OX=4113 GN=102583949 PE=3 SV=1
24.8657	22.7591	23.7507	24.3001	23.5253	22.7983	22.8655	23.2277	22.9149	23.2641	22.7595	22.6747	22.2155	22.4825	NaN	22.5632	22.7518	NaN	NaN	22.8323	23.015	NaN	NaN	NaN				5	5	5	18.4	18.4	18.4	41.16	0	13.869	298400000	12	tr|M1CA89|M1CA89_SOLTU;tr|M1CA88|M1CA88_SOLTU	tr|M1CA89|M1CA89_SOLTU;tr|M1CA88|M1CA88_SOLTU	1302	tr|M1CA89|M1CA89_SOLTU Mannose-1-phosphate guanyltransferase OS=Solanum tuberosum OX=4113 GN=102580946 PE=4 SV=1;tr|M1CA88|M1CA88_SOLTU Mannose-1-phosphate guanyltransferase OS=Solanum tuberosum OX=4113 GN=102580946 PE=4 SV=1
NaN	19.4508	NaN	NaN	20.0699	23.5647	22.002	NaN	NaN	22.6543	NaN	20.7121	21.6984	23.5188	25.1	25.6081	23.0737	25.6523	23.6196	22.6916	24.827	25.5617	24.3282	25.1906				10	5	5	33.3	18.6	18.6	35.336	0	20.107	407730000	38	tr|M1AMG7|M1AMG7_SOLTU;sp|P26320|PSBO_SOLTU	tr|M1AMG7|M1AMG7_SOLTU;sp|P26320|PSBO_SOLTU	647	tr|M1AMG7|M1AMG7_SOLTU Oxygen-evolving enhancer protein 1, chloroplastic OS=Solanum tuberosum OX=4113 GN=102577592 PE=3 SV=1;sp|P26320|PSBO_SOLTU Oxygen-evolving enhancer protein 1, chloroplastic OS=Solanum tuberosum OX=4113 GN=PSBO PE=2 SV=1
NaN	21.5604	21.5793	NaN	NaN	21.2984	NaN	NaN	NaN	NaN	NaN	22.1814	NaN	NaN	NaN	NaN	NaN	NaN	NaN	21.5912	NaN	NaN	NaN	NaN				5	5	5	18.7	18.7	18.7	44.361	0	21.58	75229000	6	tr|M1C8Q0|M1C8Q0_SOLTU;tr|M1C8P8|M1C8P8_SOLTU;tr|M1C8P9|M1C8P9_SOLTU	tr|M1C8Q0|M1C8Q0_SOLTU	1288	tr|M1C8Q0|M1C8Q0_SOLTU 26S proteasome subunit RPN7 OS=Solanum tuberosum OX=4113 GN=102600142 PE=4 SV=1
22.7165	22.4934	22.852	23.6737	22.8253	23.1798	23.655	24.449	21.6032	24.0222	24.5854	22.2066	22.5657	23.2385	22.885	23.6975	23.4853	23.9754	24.2063	23.5445	23.8325	22.9749	23.2876	24.0552				6	6	5	19.3	19.3	15.2	38.881	0	14.755	379330000	56	tr|M1A7Q3|M1A7Q3_SOLTU;tr|M1A7Q4|M1A7Q4_SOLTU;tr|M1A7Q6|M1A7Q6_SOLTU	tr|M1A7Q3|M1A7Q3_SOLTU	479	tr|M1A7Q3|M1A7Q3_SOLTU Aldo/keto reductase OS=Solanum tuberosum OX=4113 GN=102596401 PE=4 SV=1
NaN	21.421	22.2763	NaN	NaN	23.862	NaN	NaN	NaN	23.2888	NaN	NaN	NaN	23.0117	24.5954	24.4124	23.4848	23.4738	23.6466	NaN	23.7309	23.9299	22.4642	23.5232				9	5	5	30.3	19.3	19.3	42.707	0	61.935	230300000	17	tr|M1ATQ7|M1ATQ7_SOLTU	tr|M1ATQ7|M1ATQ7_SOLTU	719	tr|M1ATQ7|M1ATQ7_SOLTU Glyceraldehyde-3-phosphate dehydrogenase OS=Solanum tuberosum OX=4113 GN=102587206 PE=3 SV=1
22.2218	22.4023	21.8488	22.5425	22.3018	23.0054	22.6053	22.534	22.6525	22.2997	21.8831	22.5196	22.7358	22.8251	23.2542	23.2805	23.2154	22.5409	22.2593	22.6206	22.7603	23.1198	22.6672	23.4419				9	5	5	30.9	19.7	19.7	42.508	0	35.535	235850000	33	tr|M1A6A6|M1A6A6_SOLTU	tr|M1A6A6|M1A6A6_SOLTU	465	tr|M1A6A6|M1A6A6_SOLTU GDP-mannose 3,5-epimerase OS=Solanum tuberosum OX=4113 GN=102582256 PE=4 SV=1
23.0128	23.6136	23.3258	23.0829	22.8721	23.5476	22.2457	22.52	23.7283	22.4596	22.3158	24.4153	23.1534	22.7073	22.2798	22.8499	23.9011	22.7076	22.1293	23.7917	22.7986	23.3333	23.0207	22.9282				10	5	5	45	20.1	20.1	25.552	0	9.0243	466830000	31	tr|M1AFN7|M1AFN7_SOLTU	tr|M1AFN7|M1AFN7_SOLTU	570	tr|M1AFN7|M1AFN7_SOLTU 60S ribosomal protein L6 OS=Solanum tuberosum OX=4113 GN=102594318 PE=3 SV=1
21.9654	22.5985	21.8808	NaN	22.3354	22.8759	22.418	NaN	21.2835	NaN	NaN	22.8175	NaN	NaN	22.4026	NaN	NaN	NaN	NaN	NaN	NaN	21.738	NaN	22.0485				5	5	5	20.4	20.4	20.4	46.013	0	10.834	123340000	15	tr|M1C800|M1C800_SOLTU	tr|M1C800|M1C800_SOLTU	1276	tr|M1C800|M1C800_SOLTU NPL4 family protein OS=Solanum tuberosum OX=4113 GN=102604311 PE=3 SV=1
22.3512	23.651	23.3239	NaN	23.524	22.0434	22.3204	NaN	22.9931	NaN	NaN	23.5629	23.1716	22.6464	24.7414	22.3993	22.2314	22.7796	NaN	22.3403	22.7626	22.5944	NaN	22.2651				5	5	5	20.5	20.5	20.5	40.916	0	17.618	288240000	25	tr|M1BZ68|M1BZ68_SOLTU;tr|M1APJ7|M1APJ7_SOLTU;tr|M1CHI2|M1CHI2_SOLTU;tr|M1CHI1|M1CHI1_SOLTU	tr|M1BZ68|M1BZ68_SOLTU;tr|M1APJ7|M1APJ7_SOLTU	1176	tr|M1BZ68|M1BZ68_SOLTU O-methyltransferase 3 OS=Solanum tuberosum OX=4113 GN=102592447 PE=3 SV=1;tr|M1APJ7|M1APJ7_SOLTU Orcinol O-methyltransferase OS=Solanum tuberosum OX=4113 PE=3 SV=1
23.5806	24.4558	24.0988	23.8853	24.1821	25.1073	25.2056	24.5247	24.2387	24.143	24.8755	25.397	23.8458	23.4477	24.3486	23.5785	23.1578	23.7148	23.7583	24.0265	23.6541	24.1265	24.2282	24.0191				5	5	5	20.8	20.8	20.8	18.846	0	18.503	825080000	55	sp|P43349|TCTP_SOLTU;tr|M1CAU2|M1CAU2_SOLTU	sp|P43349|TCTP_SOLTU;tr|M1CAU2|M1CAU2_SOLTU	60	sp|P43349|TCTP_SOLTU Translationally-controlled tumor protein homolog OS=Solanum tuberosum OX=4113 GN=TCTP PE=2 SV=2;tr|M1CAU2|M1CAU2_SOLTU TCTP domain-containing protein OS=Solanum tuberosum OX=4113 GN=102577554 PE=3 SV=1
21.8796	22.6853	22.4965	NaN	22.2781	22.3014	22.329	NaN	22.4041	NaN	NaN	22.6581	22.6496	22.6329	22.7493	22.3538	22.0367	NaN	21.8625	22.0322	22.3996	21.9718	22.1042	22.0873				5	5	5	21.2	21.2	21.2	37.147	0	10.775	191560000	15	tr|M1C4X9|M1C4X9_SOLTU;tr|M1C4Y0|M1C4Y0_SOLTU	tr|M1C4X9|M1C4X9_SOLTU	1236	tr|M1C4X9|M1C4X9_SOLTU 3(2),5-bisphosphate nucleotidase OS=Solanum tuberosum OX=4113 PE=3 SV=1
NaN	22.3638	22.7861	23.6456	22.9453	22.0254	NaN	22.8543	22.0049	22.7696	22.7277	22.3095	23.3589	23.5683	23.2399	23.9061	23.6055	23.4203	NaN	NaN	NaN	23.1776	23.2855	23.5275				5	5	5	21.7	21.7	21.7	41.665	0	45.763	307000000	44	tr|M1AX34|M1AX34_SOLTU	tr|M1AX34|M1AX34_SOLTU	762	tr|M1AX34|M1AX34_SOLTU 4-methyl-5(B-hydroxyethyl)-thiazol monophosphate biosynthesis enzyme OS=Solanum tuberosum OX=4113 PE=4 SV=1
NaN	22.6376	22.8633	NaN	22.3245	22.8523	23.0101	22.4502	22.3852	NaN	23.3444	22.6423	21.9866	22.4489	21.685	22.3045	22.0663	21.9612	22.705	22.7404	22.2107	23.1216	22.4079	22.5991				5	5	5	21.7	21.7	21.7	22.181	0	13.25	210970000	25	tr|M1CZP5|M1CZP5_SOLTU	tr|M1CZP5|M1CZP5_SOLTU	1604	tr|M1CZP5|M1CZP5_SOLTU Peptidyl-prolyl cis-trans isomerase OS=Solanum tuberosum OX=4113 GN=102589666 PE=3 SV=1
21.859	23.0627	22.4011	21.7198	22.2692	21.5982	NaN	NaN	21.5748	21.9883	23.6437	21.6981	NaN	21.2091	21.6998	21.3895	NaN	NaN	NaN	NaN	NaN	21.3204	21.1356	NaN				5	5	5	21.7	21.7	21.7	37.323	0	20.476	134160000	14	tr|M1D596|M1D596_SOLTU	tr|M1D596|M1D596_SOLTU	1662	tr|M1D596|M1D596_SOLTU Alcohol dehydrogenase OS=Solanum tuberosum OX=4113 PE=3 SV=1
NaN	22.9016	22.2935	NaN	23.2973	22.4265	23.0398	NaN	22.4414	NaN	NaN	23.2842	NaN	22.1316	NaN	NaN	NaN	NaN	NaN	NaN	NaN	22.1397	NaN	NaN				5	5	5	23.1	23.1	23.1	25.697	0	22.141	147760000	12	tr|M0ZZ37|M0ZZ37_SOLTU;tr|M0ZZ38|M0ZZ38_SOLTU	tr|M0ZZ37|M0ZZ37_SOLTU;tr|M0ZZ38|M0ZZ38_SOLTU	380	tr|M0ZZ37|M0ZZ37_SOLTU Endo-1,3-1,4-beta-d-glucanase OS=Solanum tuberosum OX=4113 GN=102601759 PE=4 SV=1;tr|M0ZZ38|M0ZZ38_SOLTU Endo-1,3-1,4-beta-d-glucanase OS=Solanum tuberosum OX=4113 GN=102601759 PE=4 SV=1
23.3667	22.6759	23.938	22.7546	25.4637	25.3802	23.7546	24.1304	22.3305	23.3214	26.2432	24.7022	24.4483	24.7851	24.1573	22.5776	23.3144	25.8526	26.3242	22.6275	23.973	22.3066	23.2832	23.6545				7	7	5	23.2	23.2	19.9	32.317	0	50.444	713950000	52	sp|P52406|CHI4_SOLTU;tr|M1CJU3|M1CJU3_SOLTU;sp|P05315|CHIT_SOLTU	sp|P52406|CHI4_SOLTU;tr|M1CJU3|M1CJU3_SOLTU	71	sp|P52406|CHI4_SOLTU Endochitinase 4 (Fragment) OS=Solanum tuberosum OX=4113 GN=CHTB4 PE=2 SV=1;tr|M1CJU3|M1CJU3_SOLTU Endochitinase 4 OS=Solanum tuberosum OX=4113 PE=4 SV=1
NaN	22.9104	23.0871	23.2254	23.6154	22.9529	NaN	23.1321	23.2616	NaN	NaN	23.0806	22.8238	NaN	22.4828	NaN	23.2139	23.5865	23.8875	23.209	NaN	NaN	NaN	23.3707				5	5	5	23.3	23.3	23.3	43.863	0	25.982	346050000	29	tr|M1CS94|M1CS94_SOLTU	tr|M1CS94|M1CS94_SOLTU	1515	tr|M1CS94|M1CS94_SOLTU Branched-chain amino acid aminotransferase OS=Solanum tuberosum OX=4113 PE=4 SV=1
22.236	22.0958	21.7946	22.7929	22.6506	NaN	22.0723	NaN	21.9673	23.205	NaN	22.9493	NaN	NaN	NaN	NaN	NaN	NaN	NaN	NaN	21.6583	21.4907	21.9805	21.7509				5	5	5	23.6	23.6	23.6	23.491	0	8.1936	129040000	12	tr|M0ZUN6|M0ZUN6_SOLTU	tr|M0ZUN6|M0ZUN6_SOLTU	328	tr|M0ZUN6|M0ZUN6_SOLTU p-coumarate 3-hydroxylase OS=Solanum tuberosum OX=4113 PE=3 SV=1
NaN	21.3628	21.0737	NaN	21.0836	20.8351	21.2577	NaN	21.1618	NaN	21.3153	21.1115	NaN	NaN	20.761	NaN	21.1688	NaN	NaN	NaN	NaN	20.9291	NaN	NaN				5	5	5	23.7	23.7	23.7	27.933	0	6.542	67778000	8	tr|M1AM15|M1AM15_SOLTU;tr|M1AM16|M1AM16_SOLTU	tr|M1AM15|M1AM15_SOLTU;tr|M1AM16|M1AM16_SOLTU	640	tr|M1AM15|M1AM15_SOLTU Alba domain-containing protein OS=Solanum tuberosum OX=4113 GN=102579263 PE=4 SV=1;tr|M1AM16|M1AM16_SOLTU Alba domain-containing protein OS=Solanum tuberosum OX=4113 GN=102579263 PE=4 SV=1
NaN	22.4988	NaN	NaN	22.3241	24.2383	23.3668	NaN	22.8676	NaN	22.3547	22.6669	NaN	23.7432	24.9489	24.1812	23.1673	NaN	NaN	NaN	23.673	24.2719	23.2022	23.5935				5	5	5	24.2	24.2	24.2	31.885	0	24.191	293470000	22	tr|M1B7W8|M1B7W8_SOLTU	tr|M1B7W8|M1B7W8_SOLTU	877	tr|M1B7W8|M1B7W8_SOLTU 28 kDa ribonucleoprotein, chloroplastic OS=Solanum tuberosum OX=4113 PE=4 SV=1
22.7035	22.0501	22.5933	22.8896	22.642	23.2145	22.937	23.4104	23.4502	22.5033	23.2027	23.2843	22.27	23.0012	22.8083	NaN	22.3034	22.7222	22.9897	22.6567	23.1764	23.4024	22.978	23.2491				5	5	5	24.4	24.4	24.4	36.224	0	9.6938	274590000	25	tr|M1BYZ4|M1BYZ4_SOLTU	tr|M1BYZ4|M1BYZ4_SOLTU	1172	tr|M1BYZ4|M1BYZ4_SOLTU Peroxidase OS=Solanum tuberosum OX=4113 GN=102581939 PE=3 SV=1
22.1742	22.4593	22.0341	NaN	NaN	21.8829	NaN	NaN	22.3632	NaN	NaN	22.0627	21.9342	NaN	22.0959	NaN	22.0446	NaN	22.5038	NaN	22.242	NaN	NaN	22.0386				7	5	5	31.6	25.4	25.4	38.476	0	16.317	132360000	9	tr|M1A0F2|M1A0F2_SOLTU;tr|M1A0F1|M1A0F1_SOLTU;tr|M1CLH2|M1CLH2_SOLTU	tr|M1A0F2|M1A0F2_SOLTU;tr|M1A0F1|M1A0F1_SOLTU;tr|M1CLH2|M1CLH2_SOLTU	396	tr|M1A0F2|M1A0F2_SOLTU Pto-interacting protein 1 OS=Solanum tuberosum OX=4113 GN=102591802 PE=3 SV=1;tr|M1A0F1|M1A0F1_SOLTU Pto-interacting protein 1 OS=Solanum tuberosum OX=4113 GN=102591802 PE=3 SV=1;tr|M1CLH2|M1CLH2_SOLTU Pto-interacting protein 1 OS=So
22.8781	23.7352	22.8669	22.256	22.7477	23.8638	22.9382	NaN	23.868	NaN	22.8033	24.1789	22.7073	23.5485	23.2351	22.3376	22.2605	22.3906	23.0322	22.6579	23.4636	22.5577	22.5941	22.3152				5	5	5	25.7	25.7	25.7	28.94	0	35.994	366970000	30	tr|M0ZNG3|M0ZNG3_SOLTU;tr|M0ZNG4|M0ZNG4_SOLTU	tr|M0ZNG3|M0ZNG3_SOLTU;tr|M0ZNG4|M0ZNG4_SOLTU	239	tr|M0ZNG3|M0ZNG3_SOLTU Peroxidase OS=Solanum tuberosum OX=4113 GN=107063518 PE=3 SV=1;tr|M0ZNG4|M0ZNG4_SOLTU Peroxidase OS=Solanum tuberosum OX=4113 GN=107063518 PE=3 SV=1
22.7485	21.7141	21.9577	21.7434	22.5975	21.6806	NaN	NaN	21.6953	NaN	NaN	22.5838	22.1535	NaN	NaN	22.308	NaN	NaN	NaN	NaN	NaN	NaN	NaN	NaN				5	5	5	25.9	25.9	25.9	29.108	0	20.652	113430000	16	tr|M1CR61|M1CR61_SOLTU;tr|M1CR60|M1CR60_SOLTU;tr|M1BZB5|M1BZB5_SOLTU	tr|M1CR61|M1CR61_SOLTU	1500	tr|M1CR61|M1CR61_SOLTU Probable 6-phosphogluconolactonase OS=Solanum tuberosum OX=4113 GN=102590313 PE=3 SV=1
22.3565	23.1545	22.9652	22.4593	23.099	22.2553	22.8373	NaN	22.8485	22.7181	22.9747	23.1088	23.5762	22.2958	21.84	22.3203	22.2568	22.1082	NaN	22.6953	NaN	22.1489	NaN	NaN				5	5	5	27.6	27.6	27.6	16.18	0	21.988	234090000	29	tr|M0ZUR3|M0ZUR3_SOLTU	tr|M0ZUR3|M0ZUR3_SOLTU	330	tr|M0ZUR3|M0ZUR3_SOLTU MFP1 attachment factor 1 OS=Solanum tuberosum OX=4113 GN=102580394 PE=4 SV=1
24.6656	24.1545	23.9724	24.4992	24.0444	24.2731	23.9849	23.704	24.1234	23.8954	23.5813	23.9892	24.1699	23.5839	23.1132	24.5089	24.669	24.2061	23.3426	23.8286	24.0733	24.1333	24.1149	23.7721				11	6	5	46.7	27.9	20.1	25.631	0	27.085	668760000	60	tr|M1C6A5|M1C6A5_SOLTU	tr|M1C6A5|M1C6A5_SOLTU	1255	tr|M1C6A5|M1C6A5_SOLTU 60S ribosomal protein L6 OS=Solanum tuberosum OX=4113 GN=102600468 PE=3 SV=1
22.0506	20.5165	NaN	NaN	21.3781	23.533	21.3968	NaN	21.0046	NaN	NaN	22.5026	21.5237	24.5308	24.9949	NaN	NaN	NaN	22.0914	21.2923	21.7542	21.3469	21.3484	21.7798				5	5	5	28.1	28.1	28.1	24.431	0	12.339	173660000	17	tr|M1BFU7|M1BFU7_SOLTU;REV__sp|Q2VEC3|TI214_SOLTU	tr|M1BFU7|M1BFU7_SOLTU	976	tr|M1BFU7|M1BFU7_SOLTU Germin-like protein OS=Solanum tuberosum OX=4113 GN=102591475 PE=3 SV=1
24.7455	24.5514	24.3439	24.6302	24.0488	23.9501	23.5122	23.8671	24.107	23.7944	22.9459	23.8325	24.3047	23.3687	23.4473	23.9317	24.4831	24.0216	22.4811	24.2264	23.8093	24.0481	23.7696	23.8988				6	5	5	37.2	28.4	28.4	16.426	0	16.72	644760000	31	tr|Q3HVL2|Q3HVL2_SOLTU	tr|Q3HVL2|Q3HVL2_SOLTU	1756	tr|Q3HVL2|Q3HVL2_SOLTU Ribosomal protein L27a OS=Solanum tuberosum OX=4113 GN=102586268 PE=2 SV=1
20.9935	21.4477	20.9764	20.4478	22.2847	23.1223	22.885	NaN	20.2841	21.4065	21.7127	21.3439	21.5193	22.7151	24.2961	24.1566	20.6381	20.7992	21.1409	NaN	24.0556	23.4605	20.9056	21.9864				5	5	5	29.2	29.2	29.2	32.47	0	9.3965	186710000	22	tr|M1AH70|M1AH70_SOLTU	tr|M1AH70|M1AH70_SOLTU	586	tr|M1AH70|M1AH70_SOLTU NAD-dependent epimerase/dehydratase OS=Solanum tuberosum OX=4113 GN=102600094 PE=4 SV=1
22.8331	23.1125	23.3488	22.4446	23.8329	22.8735	23.0642	23.3471	22.6451	22.4731	22.8553	23.0918	22.299	22.3222	22.5934	22.2825	22.0809	NaN	NaN	22.4391	21.8725	22.2572	21.9701	22.3657				6	6	5	30.7	30.7	26.1	30.011	0	13.476	226510000	19	tr|M1APW6|M1APW6_SOLTU	tr|M1APW6|M1APW6_SOLTU	670	tr|M1APW6|M1APW6_SOLTU S-adenosylmethionine-dependent methyltransferase OS=Solanum tuberosum OX=4113 GN=102596303 PE=4 SV=1
22.3013	23.1581	22.892	21.893	22.3536	22.4496	22.1728	NaN	23.4822	NaN	23.1787	22.7456	24.9584	22.6608	22.787	22.5226	23.028	23.0251	22.1671	24.6919	23.0209	22.8144	24.3601	22.887				8	5	5	43.5	31	31	27.985	0	21.953	369720000	28	tr|M1CFT9|M1CFT9_SOLTU;tr|M1CYH0|M1CYH0_SOLTU;tr|M1CFT8|M1CFT8_SOLTU	tr|M1CFT9|M1CFT9_SOLTU	1365	tr|M1CFT9|M1CFT9_SOLTU Caffeoyl-CoA O-methyltransferase OS=Solanum tuberosum OX=4113 GN=102586472 PE=3 SV=1
24.0407	25.4352	25.0863	23.868	23.8399	25.0999	23.8435	23.3316	24.5307	23.3123	24.2417	24.1216	23.4918	23.3707	23.7388	22.7133	22.7641	23.24	NaN	22.9993	23.2283	22.9784	22.8864	23.2418				5	5	5	31.1	31.1	31.1	18.57	0	40.433	760500000	22	tr|M1AUH9|M1AUH9_SOLTU;tr|M1AUH6|M1AUH6_SOLTU;tr|M1AUH7|M1AUH7_SOLTU	tr|M1AUH9|M1AUH9_SOLTU;tr|M1AUH6|M1AUH6_SOLTU;tr|M1AUH7|M1AUH7_SOLTU	728	tr|M1AUH9|M1AUH9_SOLTU Universal stress protein family protein OS=Solanum tuberosum OX=4113 GN=102602306 PE=4 SV=1;tr|M1AUH6|M1AUH6_SOLTU Universal stress protein family protein OS=Solanum tuberosum OX=4113 GN=102602306 PE=4 SV=1;tr|M1AUH7|M1AUH7_SOLTU Uni
NaN	20.6271	20.8378	NaN	20.4843	NaN	NaN	NaN	20.675	NaN	NaN	20.848	21.7626	22.456	23.9286	22.4455	20.935	21.4568	NaN	NaN	21.6586	22.2896	20.9627	21.1357				5	5	5	31.1	31.1	31.1	31.334	0	15.183	88508000	12	tr|M1BAE2|M1BAE2_SOLTU;tr|M1BAE3|M1BAE3_SOLTU;tr|M1BAE4|M1BAE4_SOLTU	tr|M1BAE2|M1BAE2_SOLTU	913	tr|M1BAE2|M1BAE2_SOLTU Patatin OS=Solanum tuberosum OX=4113 GN=102598099 PE=3 SV=1
22.366	21.5637	21.7485	22.3125	22.1068	22.1772	NaN	NaN	21.6837	21.9339	NaN	23.1251	22.3002	22.4087	22.931	22.9159	22.6977	NaN	NaN	NaN	21.808	22.1862	22.2609	22.3393				5	5	5	31.3	31.3	31.3	22.194	0	14.744	168270000	29	tr|M1CXV9|M1CXV9_SOLTU	tr|M1CXV9|M1CXV9_SOLTU	1577	tr|M1CXV9|M1CXV9_SOLTU Uncharacterized protein OS=Solanum tuberosum OX=4113 GN=102604706 PE=4 SV=1
22.4081	23.6175	23.0926	NaN	23.7647	24.1528	23.5043	23.2089	22.3631	23.1999	23.7608	23.4187	23.1728	24.6504	24.2268	23.0801	NaN	NaN	NaN	22.4124	23.8269	23.0495	23.3163	NaN				8	8	5	32.3	32.3	19.4	37.6	0	53.711	397770000	46	tr|M1A0Y3|M1A0Y3_SOLTU;tr|M1AXH8|M1AXH8_SOLTU	tr|M1A0Y3|M1A0Y3_SOLTU	407	tr|M1A0Y3|M1A0Y3_SOLTU L-lactate dehydrogenase OS=Solanum tuberosum OX=4113 GN=102604318 PE=3 SV=1
23.8801	23.0276	23.2186	23.4161	23.7324	23.2421	23.3052	23.204	23.6751	22.9643	23.3819	23.4333	24.0803	24.1395	23.249	23.7438	23.5984	23.6476	24.292	23.5469	23.8829	23.5022	23.5388	24.0721				5	5	5	32.5	32.5	32.5	29.82	0	12.835	457790000	50	tr|M1APB0|M1APB0_SOLTU	tr|M1APB0|M1APB0_SOLTU	664	tr|M1APB0|M1APB0_SOLTU Syntaxin OS=Solanum tuberosum OX=4113 GN=102580450 PE=3 SV=1
25.0583	25.2433	24.8067	24.3747	24.2291	24.8942	23.4121	23.57	24.6837	NaN	24.1381	23.637	24.3508	23.92	23.4744	24.4489	24.8367	23.8292	23.9261	24.608	23.9129	23.8266	23.9373	23.895				5	5	5	32.9	32.9	32.9	15.015	0	14.388	905560000	26	tr|Q3HRY2|Q3HRY2_SOLTU;tr|M1BFR3|M1BFR3_SOLTU;tr|M1BA92|M1BA92_SOLTU;tr|M1D3Y4|M1D3Y4_SOLTU	tr|Q3HRY2|Q3HRY2_SOLTU;tr|M1BFR3|M1BFR3_SOLTU;tr|M1BA92|M1BA92_SOLTU;tr|M1D3Y4|M1D3Y4_SOLTU	970	tr|Q3HRY2|Q3HRY2_SOLTU 60S ribosomal protein L17 OS=Solanum tuberosum OX=4113 GN=102598879 PE=2 SV=1;tr|M1BFR3|M1BFR3_SOLTU 60S ribosomal protein L17 OS=Solanum tuberosum OX=4113 GN=102601959 PE=3 SV=1;tr|M1BA92|M1BA92_SOLTU 60S ribosomal protein L23 OS=So
26.1354	25.0348	25.0934	26.2096	24.9781	23.7	23.977	25.3993	24.7881	25.141	24.3936	22.9909	24.6559	24.2459	24.1773	24.7644	25.388	24.2352	24.0269	25.0717	24.3343	23.7466	24.652	24.5232				5	5	5	33.1	33.1	33.1	15.664	0	29.049	1148700000	68	tr|M0ZQH0|M0ZQH0_SOLTU;tr|M1B275|M1B275_SOLTU;tr|M1AGY0|M1AGY0_SOLTU;tr|M1BW66|M1BW66_SOLTU	tr|M0ZQH0|M0ZQH0_SOLTU;tr|M1B275|M1B275_SOLTU;tr|M1AGY0|M1AGY0_SOLTU	268	tr|M0ZQH0|M0ZQH0_SOLTU Ly200 OS=Solanum tuberosum OX=4113 GN=102580984 PE=3 SV=1;tr|M1B275|M1B275_SOLTU Ly200 OS=Solanum tuberosum OX=4113 PE=3 SV=1;tr|M1AGY0|M1AGY0_SOLTU Ly200 protein OS=Solanum tuberosum OX=4113 GN=102603686 PE=3 SV=1
NaN	21.5319	21.3629	NaN	21.096	24.2416	23.1143	22.7081	21.5838	22.667	25.1574	20.2833	21.7686	21.7279	21.1885	NaN	21.3669	NaN	22.5844	21.7913	21.8021	20.5812	21.7278	NaN				5	5	5	34.8	34.8	34.8	19.666	0	23.411	178650000	23	tr|M1BZP2|M1BZP2_SOLTU;sp|Q41495|ST14_SOLTU	tr|M1BZP2|M1BZP2_SOLTU;sp|Q41495|ST14_SOLTU	1178	tr|M1BZP2|M1BZP2_SOLTU STS14 protein OS=Solanum tuberosum OX=4113 GN=102598598 PE=4 SV=1;sp|Q41495|ST14_SOLTU STS14 protein OS=Solanum tuberosum OX=4113 GN=STS14 PE=2 SV=1
24.0656	23.9612	23.5241	23.6282	23.6472	23.4886	23.0149	NaN	23.5772	22.866	23.1331	22.1873	23.5949	22.5962	22.5253	23.8261	23.9468	23.3601	23.0313	23.4121	22.7798	22.8193	22.6183	22.969				8	5	5	47.6	35	35	15.862	0	16.637	390500000	38	tr|M1A136|M1A136_SOLTU	tr|M1A136|M1A136_SOLTU	410	tr|M1A136|M1A136_SOLTU Ribosomal protein L28 OS=Solanum tuberosum OX=4113 GN=102583234 PE=3 SV=1
26.0894	24.5428	24.9651	25.4977	22.648	23.7799	NaN	23.8702	24.8208	22.9467	22.4409	22.917	23.5666	23.1516	22.6415	23.8654	24.7155	23.4385	22.5758	23.324	23.2792	22.3202	23.9607	23.8998				5	5	5	35.5	35.5	35.5	6.9311	0	10.291	716670000	52	tr|M0ZQX8|M0ZQX8_SOLTU	tr|M0ZQX8|M0ZQX8_SOLTU	271	tr|M0ZQX8|M0ZQX8_SOLTU 40S ribosomal protein S30 OS=Solanum tuberosum OX=4113 GN=102582763 PE=3 SV=1
26.5167	26.3251	26.3277	25.6631	25.889	25.4472	25.4489	23.462	25.7599	25.5203	24.2445	26.7919	25.5644	25.1836	25.9648	24.0596	24.6166	23.8927	23.8589	24.1706	25.0146	25.5718	23.3358	23.8793				12	11	5	40.5	36.4	26.8	25.546	0	31.901	2057300000	96	tr|M1D2J3|M1D2J3_SOLTU;tr|M1D2J2|M1D2J2_SOLTU	tr|M1D2J3|M1D2J3_SOLTU;tr|M1D2J2|M1D2J2_SOLTU	1633	tr|M1D2J3|M1D2J3_SOLTU Glutathione S-transferase/peroxidase OS=Solanum tuberosum OX=4113 PE=4 SV=1;tr|M1D2J2|M1D2J2_SOLTU Glutathione S-transferase OS=Solanum tuberosum OX=4113 GN=102579851 PE=4 SV=1
25.5014	26.8628	26.3366	26.0596	25.6017	26.2547	25.3222	25.8284	26.2315	25.6523	25.281	25.898	26.6745	25.9299	26.275	26.499	26.6283	25.3202	24.6914	26.5842	25.8772	26.4451	26.2171	25.8578				11	11	5	36.5	36.5	18.4	32.493	0	83.684	2893000000	163	tr|M1CKB2|M1CKB2_SOLTU;tr|M1CKB3|M1CKB3_SOLTU;tr|M1CKB4|M1CKB4_SOLTU	tr|M1CKB2|M1CKB2_SOLTU;tr|M1CKB3|M1CKB3_SOLTU;tr|M1CKB4|M1CKB4_SOLTU	1413	tr|M1CKB2|M1CKB2_SOLTU 40S ribosomal protein SA OS=Solanum tuberosum OX=4113 GN=102601481 PE=3 SV=1;tr|M1CKB3|M1CKB3_SOLTU 40S ribosomal protein SA OS=Solanum tuberosum OX=4113 GN=102601481 PE=3 SV=1;tr|M1CKB4|M1CKB4_SOLTU P40 OS=Solanum tuberosum OX=4113
22.3543	21.4454	21.5437	22.3827	22.2333	22.1661	NaN	NaN	21.678	22.6651	NaN	NaN	22.0354	NaN	NaN	NaN	NaN	NaN	NaN	22.4027	NaN	NaN	NaN	NaN				5	5	5	40.8	40.8	40.8	22.46	0	18.627	92733000	15	tr|M0ZXA4|M0ZXA4_SOLTU;tr|M0ZXA2|M0ZXA2_SOLTU	tr|M0ZXA4|M0ZXA4_SOLTU;tr|M0ZXA2|M0ZXA2_SOLTU	354	tr|M0ZXA4|M0ZXA4_SOLTU Copper chaperone OS=Solanum tuberosum OX=4113 GN=102598129 PE=4 SV=1;tr|M0ZXA2|M0ZXA2_SOLTU Copper chaperone OS=Solanum tuberosum OX=4113 GN=102598129 PE=4 SV=1
24.3528	24.4102	24.0617	24.1959	23.9516	23.6219	23.9591	24.0755	24.0213	24.6951	23.7463	24.2268	23.9384	23.6963	22.8546	23.9705	24.159	23.6276	23.6256	24.257	23.7106	23.5772	24.1185	24.021				9	9	5	40.8	40.8	24	47.759	0	55.902	735630000	81	tr|M1C9E1|M1C9E1_SOLTU	tr|M1C9E1|M1C9E1_SOLTU	1294	tr|M1C9E1|M1C9E1_SOLTU Chorismate synthase OS=Solanum tuberosum OX=4113 GN=102589491 PE=3 SV=1
21.4608	21.7364	21.8393	22.1953	22.0031	24.8972	24.1464	23.4002	21.5297	23.9456	22.6969	22.4167	24.0513	23.2094	21.6851	21.8924	21.2863	22.8574	23.8722	24.1301	24.1356	23.3246	NaN	23.3956				8	8	5	42.4	42.4	27.6	23.808	0	15.399	335090000	42	tr|M1CMZ5|M1CMZ5_SOLTU;tr|M1CMZ2|M1CMZ2_SOLTU	tr|M1CMZ5|M1CMZ5_SOLTU;tr|M1CMZ2|M1CMZ2_SOLTU	1449	tr|M1CMZ5|M1CMZ5_SOLTU Superoxide dismutase OS=Solanum tuberosum OX=4113 GN=102588174 PE=3 SV=1;tr|M1CMZ2|M1CMZ2_SOLTU Superoxide dismutase OS=Solanum tuberosum OX=4113 GN=102588174 PE=3 SV=1
25.8796	25.8263	25.4979	25.7981	25.2824	25.6165	25.0356	25.1104	25.2246	25.0098	24.7142	25.0444	25.754	24.7237	24.6275	25.0176	25.6998	25.206	25.0862	25.2662	25.1491	25.5529	25.5644	25.4692				8	8	5	43.3	43.3	21.7	13.803	0	28.415	1704300000	141	tr|M0ZLZ4|M0ZLZ4_SOLTU;tr|A4UV11|A4UV11_SOLTU	tr|M0ZLZ4|M0ZLZ4_SOLTU;tr|A4UV11|A4UV11_SOLTU	114	tr|M0ZLZ4|M0ZLZ4_SOLTU 60S ribosomal protein L34 OS=Solanum tuberosum OX=4113 GN=102585523 PE=3 SV=1;tr|A4UV11|A4UV11_SOLTU 60S ribosomal protein L34 OS=Solanum tuberosum OX=4113 GN=102605171 PE=3 SV=1
27.2508	27.2799	27.0971	27.2136	26.8756	26.697	26.9347	26.8902	27.3834	27.2548	26.6686	26.979	27.2037	26.3796	25.7984	26.336	26.9329	26.3723	26.3871	27.0616	26.4553	26.4597	27.0355	26.564				31	31	5	43.5	43.5	8.9	89.488	0	136.16	5330200000	267	tr|M1AVI1|M1AVI1_SOLTU	tr|M1AVI1|M1AVI1_SOLTU	739	tr|M1AVI1|M1AVI1_SOLTU Cell division control protein OS=Solanum tuberosum OX=4113 GN=102589113 PE=4 SV=1
25.8598	25.8959	25.633	24.9287	26.7326	25.2444	26.5809	24.2531	25.6841	25.0188	25.6854	25.9169	25.5601	25.4683	25.5376	24.8783	24.7931	25.1548	25.178	24.6148	25.0642	25.3746	24.7098	24.6158				13	5	5	91.8	45.4	45.4	10.426	0	26.766	1840700000	68	tr|M1CSX6|M1CSX6_SOLTU	tr|M1CSX6|M1CSX6_SOLTU	1527	tr|M1CSX6|M1CSX6_SOLTU Small molecular heat shock protein 10 OS=Solanum tuberosum OX=4113 GN=102587986 PE=3 SV=1
23.6866	23.7257	23.1948	23.6417	23.3104	22.9692	22.5665	NaN	23.6286	22.841	21.7673	23.9406	23.2578	23.7193	23.1545	23.115	23.2856	23.0076	22.3517	23.1934	22.2897	22.8631	22.5433	23.0346				8	7	5	51.2	45.8	28.6	22.512	0	29.971	433000000	37	tr|M1CHA8|M1CHA8_SOLTU	tr|M1CHA8|M1CHA8_SOLTU	1379	tr|M1CHA8|M1CHA8_SOLTU Small GTP-binding protein OS=Solanum tuberosum OX=4113 GN=102596483 PE=4 SV=1
24.3313	24.8021	24.8962	24.1029	25.0295	24.8587	NaN	24.2925	24.6101	24.6269	25.7019	25.2666	24.492	24.4405	24.4024	24.2344	23.7871	NaN	23.8839	23.7758	23.652	24.1729	24.0366	23.8085				5	5	5	47.2	47.2	47.2	13.586	0	18.503	924070000	31	tr|M0ZWN2|M0ZWN2_SOLTU	tr|M0ZWN2|M0ZWN2_SOLTU	350	tr|M0ZWN2|M0ZWN2_SOLTU Thioredoxin OS=Solanum tuberosum OX=4113 GN=102606377 PE=4 SV=1
23.2572	NaN	22.5277	NaN	22.8971	21.9567	22.4563	23.0826	22.3259	23.4837	23.5226	23.1236	22.6438	22.9317	21.3024	22.6984	22.5725	23.5835	NaN	22.5226	23.4051	NaN	22.8609	22.9452				5	5	5	50.4	50.4	50.4	14.788	0	20.056	207220000	22	tr|M1B245|M1B245_SOLTU;tr|M1B243|M1B243_SOLTU;tr|M1B244|M1B244_SOLTU	tr|M1B245|M1B245_SOLTU;tr|M1B243|M1B243_SOLTU	814	tr|M1B245|M1B245_SOLTU Prefoldin subunit OS=Solanum tuberosum OX=4113 GN=102583875 PE=3 SV=1;tr|M1B243|M1B243_SOLTU Prefoldin subunit OS=Solanum tuberosum OX=4113 GN=102583875 PE=3 SV=1
22.5903	21.6217	22.9748	23.1943	22.2481	23.3145	22.6267	22.9631	22.6268	23.5008	23.335	23.1612	23.0582	22.2537	21.5909	NaN	22.1878	22.6855	NaN	23.1388	21.9607	22.1383	22.4303	NaN				5	5	5	52.8	52.8	52.8	11.666	0	9.334	237210000	14	tr|M0ZGX2|M0ZGX2_SOLTU;tr|M1BPH6|M1BPH6_SOLTU	tr|M0ZGX2|M0ZGX2_SOLTU	144	tr|M0ZGX2|M0ZGX2_SOLTU Uncharacterized protein OS=Solanum tuberosum OX=4113 GN=102583665 PE=3 SV=1
23.7876	24.1304	23.8136	23.9139	23.3542	23.9674	NaN	24.0812	23.6873	23.9754	23.6785	23.2733	23.9785	22.8513	22.7881	23.7096	24.0935	22.9878	22.6128	23.5364	22.7229	21.1409	23.5075	23.4809				5	5	5	53.6	53.6	53.6	6.4425	0	17.357	476730000	55	tr|M1CKH6|M1CKH6_SOLTU	tr|M1CKH6|M1CKH6_SOLTU	1419	tr|M1CKH6|M1CKH6_SOLTU 40S ribosomal protein S29 OS=Solanum tuberosum OX=4113 GN=102599926 PE=3 SV=1
NaN	22.3861	22.4754	NaN	22.6365	23.8125	24.4183	23.452	22.7998	NaN	22.8931	23.9483	22.419	22.2991	22.176	NaN	22.9945	NaN	NaN	22.7108	NaN	NaN	23.2143	NaN				5	5	5	53.8	53.8	53.8	10.759	0	16.945	258300000	21	tr|M1BNQ0|M1BNQ0_SOLTU	tr|M1BNQ0|M1BNQ0_SOLTU	1048	tr|M1BNQ0|M1BNQ0_SOLTU Mitochondrial import inner membrane translocase subunit Tim9 OS=Solanum tuberosum OX=4113 GN=102600583 PE=4 SV=1
NaN	22.0989	22.4298	NaN	NaN	NaN	NaN	NaN	NaN	NaN	NaN	22.9895	NaN	23.3049	NaN	NaN	NaN	23.9908	NaN	22.7863	24.837	23.9739	24.9053	22.2339				6	5	5	61.2	54.7	54.7	14.609	0	8.992	299620000	17	tr|M1BP63|M1BP63_SOLTU;tr|M0ZKK1|M0ZKK1_SOLTU;tr|M1BSE4|M1BSE4_SOLTU	tr|M1BP63|M1BP63_SOLTU;tr|M0ZKK1|M0ZKK1_SOLTU;tr|M1BSE4|M1BSE4_SOLTU	1055	tr|M1BP63|M1BP63_SOLTU Histone H2A OS=Solanum tuberosum OX=4113 GN=102604745 PE=3 SV=1;tr|M0ZKK1|M0ZKK1_SOLTU Histone H2A OS=Solanum tuberosum OX=4113 GN=102581303 PE=3 SV=1;tr|M1BSE4|M1BSE4_SOLTU Histone H2A OS=Solanum tuberosum OX=4113 GN=102591023 PE=3
27.1734	27.2758	27.0379	27.5307	26.9166	27.0363	26.4774	26.7594	26.985	26.6947	26.3329	26.2809	27.236	26.9906	26.5786	27.6342	27.9107	27.7769	27.2213	27.7303	27.6616	27.2661	27.5633	27.5894				16	16	5	62.3	62.3	25.1	22.113	0	79.49	5629800000	162	tr|Q3HRX6|Q3HRX6_SOLTU	tr|Q3HRX6|Q3HRX6_SOLTU	1749	tr|Q3HRX6|Q3HRX6_SOLTU 40S ribosomal protein S7 OS=Solanum tuberosum OX=4113 GN=102577530 PE=2 SV=1
26.7281	26.9594	26.7003	26.9432	26.398	26.9435	26.4988	26.3104	26.7959	26.6063	26.1969	26.9429	27.1523	26.4074	26.2445	26.8147	27.244	26.8758	26.1154	27.2458	26.9732	27.0275	27.0413	26.9315				20	20	5	63.8	63.8	29.7	20.938	0	93.496	4647500000	279	tr|M1CK16|M1CK16_SOLTU	tr|M1CK16|M1CK16_SOLTU	1407	tr|M1CK16|M1CK16_SOLTU 60S ribosomal protein L9 OS=Solanum tuberosum OX=4113 PE=3 SV=1
25.002	23.9658	24.7969	24.8814	24.7831	25.0978	25.4783	25.8756	24.7425	25.7396	26.5645	24.1822	25.2368	24.9507	24.5331	25.5894	24.9673	25.4445	25.9784	25.6268	24.8254	25.2259	24.7621	25.3985				5	5	5	68.8	68.8	68.8	8.6486	0	26.206	1319700000	90	tr|M1B397|M1B397_SOLTU;tr|M0ZJ23|M0ZJ23_SOLTU;tr|M1C0J7|M1C0J7_SOLTU	tr|M1B397|M1B397_SOLTU;tr|M0ZJ23|M0ZJ23_SOLTU;tr|M1C0J7|M1C0J7_SOLTU	831	tr|M1B397|M1B397_SOLTU SUMO OS=Solanum tuberosum OX=4113 PE=3 SV=1;tr|M0ZJ23|M0ZJ23_SOLTU Small ubiquitin-related modifier OS=Solanum tuberosum OX=4113 GN=102578468 PE=3 SV=1;tr|M1C0J7|M1C0J7_SOLTU Small ubiquitin-related modifier OS=Solanum tuberosum OX=4
23.2805	24.0397	23.5078	22.8736	23.2354	24.72	25.0709	NaN	22.9152	22.8647	23.704	24.5267	23.498	23.5066	24.2621	23.4659	NaN	23.2836	NaN	22.5511	23.4451	23.2628	23.1953	23.8197				6	6	5	84.5	84.5	84.5	11.544	0	55.761	532060000	46	tr|M1ABN6|M1ABN6_SOLTU;tr|M1AAF5|M1AAF5_SOLTU;tr|M1AAF6|M1AAF6_SOLTU	tr|M1ABN6|M1ABN6_SOLTU;tr|M1AAF5|M1AAF5_SOLTU;tr|M1AAF6|M1AAF6_SOLTU	519	tr|M1ABN6|M1ABN6_SOLTU 60s acidic ribosomal protein OS=Solanum tuberosum OX=4113 GN=102599598 PE=3 SV=1;tr|M1AAF5|M1AAF5_SOLTU 60s acidic ribosomal protein OS=Solanum tuberosum OX=4113 GN=102577788 PE=3 SV=1;tr|M1AAF6|M1AAF6_SOLTU 60s acidic ribosomal prot
NaN	NaN	NaN	NaN	NaN	22.2443	NaN	NaN	NaN	NaN	NaN	NaN	NaN	NaN	NaN	22.7179	22.2238	22.4751	NaN	NaN	NaN	22.4078	NaN	23.3994				6	6	6	6.6	6.6	6.6	114.27	0	7.2243	73472000	6	tr|M0ZU44|M0ZU44_SOLTU	tr|M0ZU44|M0ZU44_SOLTU	324	tr|M0ZU44|M0ZU44_SOLTU Elongation factor Ts, mitochondrial OS=Solanum tuberosum OX=4113 GN=EFTS PE=3 SV=1
22.5546	22.5637	22.5724	22.2345	22.3488	22.0817	22.1089	22.3634	22.4241	22.3546	NaN	22.0374	22.4234	22.4109	21.849	22.1134	22.661	NaN	NaN	22.4205	22.2401	22.3025	22.4706	22.3511				6	6	6	6.9	6.9	6.9	137.68	0	14.134	206480000	21	tr|M1AH87|M1AH87_SOLTU	tr|M1AH87|M1AH87_SOLTU	587	tr|M1AH87|M1AH87_SOLTU 5-oxoprolinase OS=Solanum tuberosum OX=4113 GN=102582244 PE=3 SV=1
NaN	21.2953	21.6118	NaN	NaN	21.8884	21.6054	NaN	21.4931	22.0768	NaN	21.6735	21.8402	22.1148	23.2963	23.5242	23.273	22.3648	NaN	22.7423	22.9184	22.835	22.6366	22.3334				28	6	6	27	9.5	9.5	109.16	0	18.994	155230000	17	tr|M1BTN7|M1BTN7_SOLTU;tr|M1BTN8|M1BTN8_SOLTU	tr|M1BTN7|M1BTN7_SOLTU	1113	tr|M1BTN7|M1BTN7_SOLTU Phosphoenolpyruvate carboxylase OS=Solanum tuberosum OX=4113 PE=3 SV=1
NaN	22.7964	22.6761	22.6167	NaN	NaN	22.6349	NaN	22.5099	NaN	NaN	22.6273	NaN	NaN	22.2786	NaN	22.586	NaN	NaN	NaN	NaN	22.5531	22.6633	NaN				6	6	6	10.4	10.4	10.4	98.987	0	17.493	203010000	19	tr|M1CSF3|M1CSF3_SOLTU;tr|M1CSF4|M1CSF4_SOLTU	tr|M1CSF3|M1CSF3_SOLTU;tr|M1CSF4|M1CSF4_SOLTU	1519	tr|M1CSF3|M1CSF3_SOLTU Coatomer subunit beta OS=Solanum tuberosum OX=4113 PE=3 SV=1;tr|M1CSF4|M1CSF4_SOLTU Coatomer subunit beta OS=Solanum tuberosum OX=4113 PE=3 SV=1
21.908	21.7996	22.2315	NaN	21.9805	21.9389	22.1286	NaN	22.0579	NaN	21.9595	22.512	21.9376	22.1638	22.008	21.9356	21.7563	21.9709	NaN	21.8972	22.5582	21.9752	22.3517	22.2463				6	6	6	11.4	11.4	11.4	67.64	0	10.636	160560000	16	tr|M1AZE4|M1AZE4_SOLTU;tr|M1AZE3|M1AZE3_SOLTU	tr|M1AZE4|M1AZE4_SOLTU	795	tr|M1AZE4|M1AZE4_SOLTU Glucose-6-phosphate isomerase OS=Solanum tuberosum OX=4113 GN=102585856 PE=3 SV=1
23.5337	22.4472	22.9219	23.5616	22.8515	22.3666	23.0611	22.8209	23.1071	22.9005	21.9896	22.1851	22.2239	22.3058	21.7907	22.3083	22.7465	22.5116	22.6099	22.4967	22.5296	22.5147	22.761	22.3041				19	6	6	34	12	12	65.368	0	17.227	271520000	30	tr|M0ZU24|M0ZU24_SOLTU;tr|M0ZU26|M0ZU26_SOLTU;tr|M0ZU25|M0ZU25_SOLTU;tr|M0ZU23|M0ZU23_SOLTU;tr|M1BQ42|M1BQ42_SOLTU	tr|M0ZU24|M0ZU24_SOLTU;tr|M0ZU26|M0ZU26_SOLTU	321	tr|M0ZU24|M0ZU24_SOLTU Heat shock 70 kDa protein, mitochondrial OS=Solanum tuberosum OX=4113 GN=102606158 PE=3 SV=1;tr|M0ZU26|M0ZU26_SOLTU Heat shock 70 kDa protein, mitochondrial OS=Solanum tuberosum OX=4113 GN=102606158 PE=3 SV=1
22.5247	23.8945	22.8022	22.9138	22.4866	23.7529	22.9133	23.0853	22.6786	23.2326	23.1462	23.6001	22.5545	22.2082	22.4361	22.6637	22.535	NaN	22.839	22.829	22.4342	22.4541	22.5084	22.4893				12	6	6	18.7	12.8	12.8	67.359	0	16.388	290510000	16	sp|P21342|PFPA_SOLTU;tr|M1AMC5|M1AMC5_SOLTU;tr|M1AMC6|M1AMC6_SOLTU	sp|P21342|PFPA_SOLTU;tr|M1AMC5|M1AMC5_SOLTU;tr|M1AMC6|M1AMC6_SOLTU	41	sp|P21342|PFPA_SOLTU Pyrophosphate--fructose 6-phosphate 1-phosphotransferase subunit alpha OS=Solanum tuberosum OX=4113 GN=PFP-ALPHA PE=1 SV=2;tr|M1AMC5|M1AMC5_SOLTU Pyrophosphate--fructose 6-phosphate 1-phosphotransferase subunit alpha OS=Solanum tuberos
23.4343	23.7356	23.2785	22.8689	23.3248	22.9061	22.7554	22.7972	23.2407	22.9232	22.2501	23.1946	23.3433	22.8925	22.8111	23.0107	23.0615	NaN	22.025	23.2431	NaN	23.1278	22.7336	22.8036				6	6	6	14.7	14.7	14.7	56.136	0	20.375	378950000	43	tr|M1B409|M1B409_SOLTU	tr|M1B409|M1B409_SOLTU	833	tr|M1B409|M1B409_SOLTU Glycerol kinase OS=Solanum tuberosum OX=4113 GN=102583803 PE=3 SV=1
23.1613	22.2771	22.0243	NaN	22.4809	21.9123	NaN	21.9902	22.4948	NaN	NaN	22.435	NaN	NaN	NaN	NaN	NaN	NaN	NaN	NaN	NaN	NaN	NaN	NaN				6	6	6	16.1	16.1	16.1	56.372	0	19.782	107070000	17	tr|M1B500|M1B500_SOLTU;tr|M1CXK5|M1CXK5_SOLTU;tr|M1CXK6|M1CXK6_SOLTU	tr|M1B500|M1B500_SOLTU;tr|M1CXK5|M1CXK5_SOLTU	843	tr|M1B500|M1B500_SOLTU 4-coumarate--CoA ligase OS=Solanum tuberosum OX=4113 GN=102593155 PE=4 SV=1;tr|M1CXK5|M1CXK5_SOLTU 4-coumarate--CoA ligase OS=Solanum tuberosum OX=4113 GN=102596399 PE=4 SV=1
24.325	24.4015	24.5572	24.9674	23.5739	24.7878	24.746	25.7605	24.1418	26.2017	25.9284	23.8774	24.3729	24.1883	23.1334	24.1188	24.3218	24.866	24.9494	24.8439	23.9312	24.4054	24.3885	24.4991				10	10	6	16.1	16.1	10.1	77.132	0	49.454	953810000	58	tr|M1BAX6|M1BAX6_SOLTU	tr|M1BAX6|M1BAX6_SOLTU	917	tr|M1BAX6|M1BAX6_SOLTU 30S ribosomal protein S15, chloroplastic OS=Solanum tuberosum OX=4113 PE=3 SV=1
23.6523	23.2637	23.3795	NaN	22.7625	22.0468	22.2575	22.2697	23.287	22.2954	NaN	22.3502	22.7298	22.3682	22.249	22.1217	22.2608	NaN	NaN	22.8355	22.5189	22.3958	23.0181	22.2017				12	6	6	26.7	16.3	16.3	41.828	0	17.789	273600000	31	sp|P27081|ADT2_SOLTU;tr|K7WP02|K7WP02_SOLTU	sp|P27081|ADT2_SOLTU;tr|K7WP02|K7WP02_SOLTU	48	sp|P27081|ADT2_SOLTU ADP,ATP carrier protein, mitochondrial (Fragment) OS=Solanum tuberosum OX=4113 GN=ANT1 PE=2 SV=1;tr|K7WP02|K7WP02_SOLTU ADP, ATP carrier protein OS=Solanum tuberosum OX=4113 GN=102596607 PE=2 SV=1
23.2079	22.7908	22.7423	23.4615	23.1513	22.4641	22.8142	NaN	23.0514	NaN	23.1077	22.3336	22.2592	22.8905	22.6967	22.9808	23.2767	NaN	NaN	22.8918	22.1508	22.8165	22.7175	22.8551				6	6	6	16.7	16.7	16.7	51.167	0	41.161	283650000	33	tr|M1BQD4|M1BQD4_SOLTU	tr|M1BQD4|M1BQD4_SOLTU	1073	tr|M1BQD4|M1BQD4_SOLTU OMPdecase OS=Solanum tuberosum OX=4113 PE=3 SV=1
24.9019	24.889	24.7895	24.8988	24.1042	25.1349	24.5947	24.947	24.7746	25.1259	24.8114	24.5936	25.473	24.8939	24.3623	25.2423	25.2639	25.0178	24.9936	25.5903	24.8699	24.7619	25.1767	25.2093				17	6	6	35.3	17.1	17.1	53.472	0	18.031	1315800000	82	tr|M1CCQ2|M1CCQ2_SOLTU	tr|M1CCQ2|M1CCQ2_SOLTU	1332	tr|M1CCQ2|M1CCQ2_SOLTU 6-phosphogluconate dehydrogenase, decarboxylating OS=Solanum tuberosum OX=4113 GN=102597739 PE=3 SV=1
NaN	22.9595	23.0798	NaN	22.7885	23.2598	NaN	NaN	23.0306	NaN	NaN	24.025	23.3597	24.1319	23.6404	23.3462	23.2407	NaN	NaN	23.5226	23.9694	23.7747	23.7556	23.6395				6	6	6	17.9	17.9	17.9	55.163	0	51.27	376160000	24	tr|M1B7H6|M1B7H6_SOLTU;tr|M1BZU5|M1BZU5_SOLTU;tr|M1BCZ3|M1BCZ3_SOLTU	tr|M1B7H6|M1B7H6_SOLTU	873	tr|M1B7H6|M1B7H6_SOLTU Aspartic protease OS=Solanum tuberosum OX=4113 GN=102582495 PE=3 SV=1
NaN	NaN	NaN	NaN	NaN	22.5901	NaN	NaN	NaN	NaN	NaN	NaN	NaN	NaN	NaN	22.4624	NaN	NaN	NaN	NaN	NaN	NaN	NaN	NaN				12	6	6	32.4	18	18	57.545	0	8.0636	90669000	8	tr|M1CLW5|M1CLW5_SOLTU;tr|M1CM03|M1CM03_SOLTU	tr|M1CLW5|M1CLW5_SOLTU	1438	tr|M1CLW5|M1CLW5_SOLTU Pyruvate kinase OS=Solanum tuberosum OX=4113 GN=102582462 PE=3 SV=1
21.6214	24.8429	24.0893	23.5392	25.0563	24.0089	25.1143	NaN	24.3189	23.4103	24.2407	25.421	26.0375	25.6119	26.6875	24.7159	25.2483	24.8387	24.4619	23.6865	24.3162	25.9534	24.3557	24.5142				7	6	6	20.6	18.1	18.1	39.784	0	30.62	1138200000	76	tr|M1BFJ1|M1BFJ1_SOLTU	tr|M1BFJ1|M1BFJ1_SOLTU	967	tr|M1BFJ1|M1BFJ1_SOLTU Patatin OS=Solanum tuberosum OX=4113 PE=3 SV=1
24.2647	24.725	24.1354	24.4215	23.9059	22.9604	23.6596	NaN	24.4275	23.5347	NaN	23.9531	24.0464	23.5413	23.1169	23.5696	23.6044	22.3133	22.6352	24.1052	23.2031	23.5673	23.6555	23.2987				9	9	6	18.1	18.1	13.9	96.4	0	124.43	617200000	48	tr|M1BL76|M1BL76_SOLTU	tr|M1BL76|M1BL76_SOLTU	1027	tr|M1BL76|M1BL76_SOLTU Importin beta-1 OS=Solanum tuberosum OX=4113 GN=102595228 PE=4 SV=1
24.7304	25.2131	24.9817	24.8378	24.3969	23.9831	23.73	23.5472	25.3884	24.7004	22.9441	24.875	25.1106	23.547	24.0561	23.8178	24.3608	23.287	23.0819	24.5937	23.147	24.568	24.2823	23.8046				20	7	6	43.7	18.2	12.4	50.571	0	57.751	998010000	71	tr|B5M4B1|B5M4B1_SOLTU;sp|P46263|TBB1_SOLTU;sp|P46264|TBB2_SOLTU;tr|M1A496|M1A496_SOLTU	tr|B5M4B1|B5M4B1_SOLTU;sp|P46263|TBB1_SOLTU;sp|P46264|TBB2_SOLTU	117	tr|B5M4B1|B5M4B1_SOLTU Tubulin beta chain OS=Solanum tuberosum OX=4113 GN=102577624 PE=2 SV=1;sp|P46263|TBB1_SOLTU Tubulin beta-1 chain OS=Solanum tuberosum OX=4113 GN=TUBB1 PE=2 SV=1;sp|P46264|TBB2_SOLTU Tubulin beta-2 chain OS=Solanum tuberosum OX=4113 G
25.4161	25.3798	25.3497	25.7508	25.2703	25.4783	25.1959	25.2928	25.4477	25.5183	24.7962	25.0896	25.812	24.763	24.3155	25.46	25.9246	25.4177	24.9646	25.7659	25.085	25.3219	25.5315	25.2964				17	6	6	53.8	18.3	18.3	27.803	0	42.237	1685200000	105	tr|M1CVC9|M1CVC9_SOLTU	tr|M1CVC9|M1CVC9_SOLTU	1549	tr|M1CVC9|M1CVC9_SOLTU Thaliana 60S ribosomal protein L7 OS=Solanum tuberosum OX=4113 GN=102587452 PE=3 SV=1
22.8563	23.5874	24.1489	24.4923	23.7483	23.6046	24.4666	24.3932	23.8537	24.0779	24.4038	23.9363	23.4862	23.8804	22.925	23.3407	23.5348	23.3768	22.9553	23.3701	24.1326	23.4448	24.1204	23.5151				32	6	6	63.3	18.5	18.5	59.846	0	104.98	612790000	72	tr|M1A5X1|M1A5X1_SOLTU;tr|M1D0F1|M1D0F1_SOLTU	tr|M1A5X1|M1A5X1_SOLTU	463	tr|M1A5X1|M1A5X1_SOLTU ATP synthase subunit beta OS=Solanum tuberosum OX=4113 GN=102584460 PE=3 SV=1
24.9714	22.8849	23.1625	23.2251	23.4202	22.6296	23.2734	22.8958	22.9026	23.4571	NaN	22.9085	22.12	22.3191	NaN	NaN	22.1982	NaN	NaN	NaN	NaN	NaN	22.2568	22.3848				8	8	6	18.8	18.8	16	52.559	0	23.203	261680000	27	tr|M1CFS6|M1CFS6_SOLTU;tr|M1CFS4|M1CFS4_SOLTU	tr|M1CFS6|M1CFS6_SOLTU;tr|M1CFS4|M1CFS4_SOLTU	1363	tr|M1CFS6|M1CFS6_SOLTU Glycosyltransferase OS=Solanum tuberosum OX=4113 PE=3 SV=1;tr|M1CFS4|M1CFS4_SOLTU Glycosyltransferase OS=Solanum tuberosum OX=4113 PE=3 SV=1
22.1662	21.8566	22.1749	22.7054	22.3294	22.3219	NaN	NaN	22.6764	22.5714	22.6052	22.4881	21.9915	NaN	NaN	22.1437	22.6078	NaN	NaN	22.6783	22.0953	22.7923	22.6857	22.384				6	6	6	19.3	19.3	19.3	42.816	0	35.441	180230000	16	tr|M1BXD5|M1BXD5_SOLTU;tr|M1BXD4|M1BXD4_SOLTU	tr|M1BXD5|M1BXD5_SOLTU;tr|M1BXD4|M1BXD4_SOLTU	1159	tr|M1BXD5|M1BXD5_SOLTU Nucleosome assembly protein 1 2 OS=Solanum tuberosum OX=4113 GN=102602088 PE=3 SV=1;tr|M1BXD4|M1BXD4_SOLTU Nucleosome assembly protein 1 2 OS=Solanum tuberosum OX=4113 GN=102602088 PE=3 SV=1
NaN	22.7229	22.0618	21.6998	21.5752	21.1206	NaN	21.904	21.9486	21.0893	NaN	21.7149	21.573	21.4543	21.5924	NaN	NaN	NaN	NaN	21.5352	NaN	21.5035	21.5115	21.3882				18	6	6	45.5	19.4	19.4	51.435	0	19.354	122120000	12	tr|M1CCS3|M1CCS3_SOLTU	tr|M1CCS3|M1CCS3_SOLTU	1334	tr|M1CCS3|M1CCS3_SOLTU UDP-glucose 6-dehydrogenase OS=Solanum tuberosum OX=4113 PE=3 SV=1
24.0571	24.7977	24.316	24.4727	23.7887	24.4117	24.3715	24.3578	24.5972	24.9484	24.6635	24.753	24.6225	24.1028	24.2987	23.9826	24.6508	23.5921	23.8633	24.468	23.6844	24.5655	24.5888	24.5684				46	13	6	51.6	19.9	13.2	80.193	0	41.642	926090000	76	tr|M1CX21|M1CX21_SOLTU	tr|M1CX21|M1CX21_SOLTU	1567	tr|M1CX21|M1CX21_SOLTU Molecular chaperone Hsp90-1 OS=Solanum tuberosum OX=4113 GN=102600008 PE=3 SV=1
22.582	23.818	23.9353	23.3192	23.4214	24.3006	23.1917	23.493	23.9432	23.8769	23.4789	23.8047	24.1436	24.4798	24.7933	25.6236	24.3296	23.8748	23.8456	24.6924	24.3966	24.3973	24.1746	24.8501				7	6	6	27.3	20.1	20.1	47.589	0	22.418	686360000	73	tr|M0ZZ31|M0ZZ31_SOLTU	tr|M0ZZ31|M0ZZ31_SOLTU	378	tr|M0ZZ31|M0ZZ31_SOLTU Glutamine synthetase OS=Solanum tuberosum OX=4113 PE=3 SV=1
22.7453	22.8479	22.7988	23.3229	22.4662	22.5778	22.991	NaN	22.7626	22.4932	NaN	21.9575	22.3484	22.1749	22.0018	22.3502	22.6513	NaN	NaN	22.7224	22.2564	22.536	22.4746	NaN				6	6	6	20.6	20.6	20.6	46.468	0	12.949	204820000	22	tr|M1BK68|M1BK68_SOLTU;tr|M1B1S3|M1B1S3_SOLTU;tr|M1BK67|M1BK67_SOLTU;tr|M1CUJ1|M1CUJ1_SOLTU;tr|M1CEI7|M1CEI7_SOLTU	tr|M1BK68|M1BK68_SOLTU	1020	tr|M1BK68|M1BK68_SOLTU ATP citrate synthase OS=Solanum tuberosum OX=4113 GN=102588828 PE=3 SV=1
25.2435	24.7485	24.764	25.6059	24.7862	24.6196	24.4857	24.3961	24.9117	24.7084	24.596	24.2132	24.4907	24.3553	23.7688	24.7434	25.1178	24.5824	23.9733	24.8995	24.3269	24.6707	24.918	24.3758				25	6	6	58.3	21.2	21.2	43.205	0	54.463	1080100000	127	tr|M1ARJ5|M1ARJ5_SOLTU	tr|M1ARJ5|M1ARJ5_SOLTU	693	tr|M1ARJ5|M1ARJ5_SOLTU 60S ribosomal protein L4/L1 OS=Solanum tuberosum OX=4113 PE=3 SV=1
23.5419	24.0488	23.79	23.7839	23.6122	23.738	23.5386	23.7274	24.0517	23.7919	23.4149	23.7874	23.9395	23.9441	23.4777	23.7269	24.0178	23.5659	23.5641	24.1667	23.7991	23.6691	24.1051	23.9164				6	6	6	21.3	21.3	21.3	47.842	0	119.92	570980000	58	tr|M1AIR8|M1AIR8_SOLTU;tr|M1A1A0|M1A1A0_SOLTU;tr|M1A1A1|M1A1A1_SOLTU;tr|M1AIR9|M1AIR9_SOLTU	tr|M1AIR8|M1AIR8_SOLTU;tr|M1A1A0|M1A1A0_SOLTU	413	tr|M1AIR8|M1AIR8_SOLTU 26S protease regulatory subunit 7 homolog A OS=Solanum tuberosum OX=4113 GN=102584898 PE=3 SV=1;tr|M1A1A0|M1A1A0_SOLTU 26S protease regulatory subunit 7 homolog A OS=Solanum tuberosum OX=4113 GN=102603313 PE=3 SV=1
23.8597	23.7412	23.1994	22.4644	22.4064	22.0758	22.3462	22.43	23.341	23.1364	22.7324	21.959	24.0786	22.0962	21.0609	21.1847	21.6514	NaN	22.273	23.2263	NaN	21.5913	22.837	NaN				6	6	6	21.4	21.4	21.4	37.881	0	17.65	301390000	28	tr|M1AUM2|M1AUM2_SOLTU	tr|M1AUM2|M1AUM2_SOLTU	731	tr|M1AUM2|M1AUM2_SOLTU 2-oxoglutarate-dependent dioxygenase OS=Solanum tuberosum OX=4113 GN=102602308 PE=2 SV=1
24.5107	21.3554	22.1242	22.4727	23.3716	23.0637	23.6412	22.4687	21.8395	22.6748	24.2132	24.2768	22.1315	23.8387	23.7584	21.455	22.386	24.6636	23.789	22.4071	25.0742	22.6556	22.9158	24.6267				6	6	6	22.5	22.5	22.5	35.296	0	18.5	374120000	36	tr|M1BT03|M1BT03_SOLTU;tr|M1BT04|M1BT04_SOLTU	tr|M1BT03|M1BT03_SOLTU;tr|M1BT04|M1BT04_SOLTU	1102	tr|M1BT03|M1BT03_SOLTU Peroxidase OS=Solanum tuberosum OX=4113 GN=102578144 PE=3 SV=1;tr|M1BT04|M1BT04_SOLTU Peroxidase OS=Solanum tuberosum OX=4113 GN=102578144 PE=3 SV=1
22.891	22.4322	22.4371	22.4572	22.1339	22.5875	22.1516	23.9174	22.312	23.9432	23.5568	22.6157	21.7797	21.8071	20.8435	21.4908	22.2037	23.1646	22.6287	22.3852	21.438	22.4988	22.5343	22.7004				7	6	6	25.2	22.7	22.7	46.21	0	28.596	225920000	20	tr|M1ACK8|M1ACK8_SOLTU;tr|M1ACK7|M1ACK7_SOLTU	tr|M1ACK8|M1ACK8_SOLTU;tr|M1ACK7|M1ACK7_SOLTU	528	tr|M1ACK8|M1ACK8_SOLTU Eukaryotic initiation factor 4A-3 OS=Solanum tuberosum OX=4113 GN=102579743 PE=4 SV=1;tr|M1ACK7|M1ACK7_SOLTU Eukaryotic initiation factor 4A-3 OS=Solanum tuberosum OX=4113 GN=102579743 PE=4 SV=1
22.0397	22.1795	22.2868	NaN	21.8208	21.3981	NaN	NaN	23.2117	NaN	NaN	21.749	21.3794	NaN	NaN	NaN	NaN	NaN	NaN	NaN	NaN	NaN	NaN	NaN				6	6	6	22.7	22.7	22.7	45.098	0	18.492	108230000	10	tr|M1D6S6|M1D6S6_SOLTU;tr|M1D6S8|M1D6S8_SOLTU;tr|M1D6S7|M1D6S7_SOLTU	tr|M1D6S6|M1D6S6_SOLTU;tr|M1D6S8|M1D6S8_SOLTU;tr|M1D6S7|M1D6S7_SOLTU	1682	tr|M1D6S6|M1D6S6_SOLTU Beta-fructofuranosidase, cell wall isozyme OS=Solanum tuberosum OX=4113 PE=3 SV=1;tr|M1D6S8|M1D6S8_SOLTU Beta-fructofuranosidase, cell wall isozyme OS=Solanum tuberosum OX=4113 PE=3 SV=1;tr|M1D6S7|M1D6S7_SOLTU Beta-fructofuranosidase
21.8467	21.9946	22.3348	23.0576	22.2109	22.3191	21.746	22.6556	22.2233	22.519	22.1674	22.4229	22.3281	22.154	22.0402	22.5314	22.6331	22.601	NaN	23.0234	22.8106	22.8342	22.7748	22.9664				6	6	6	22.8	22.8	22.8	48.338	0	11.224	209010000	22	tr|M1AZL8|M1AZL8_SOLTU	tr|M1AZL8|M1AZL8_SOLTU	797	tr|M1AZL8|M1AZL8_SOLTU Dihydrolipoamide acetyltransferase component of pyruvate dehydrogenase complex OS=Solanum tuberosum OX=4113 GN=102592754 PE=3 SV=1
NaN	21.8207	21.7912	NaN	22.2221	21.6491	NaN	NaN	22.0558	NaN	NaN	22.4483	NaN	NaN	22.4843	NaN	NaN	NaN	NaN	NaN	NaN	NaN	NaN	NaN				6	6	6	23.4	23.4	23.4	36.488	0	12.181	95770000	10	tr|M0ZM24|M0ZM24_SOLTU	tr|M0ZM24|M0ZM24_SOLTU	210	tr|M0ZM24|M0ZM24_SOLTU Chorismate mutase OS=Solanum tuberosum OX=4113 GN=102599197 PE=4 SV=1
NaN	23.2182	NaN	22.7159	NaN	22.9235	22.8467	22.8922	NaN	22.9994	NaN	23.2698	24.3433	22.7739	22.7459	22.9823	23.0444	22.9884	NaN	24.0479	22.8269	22.8485	22.9877	22.9057				6	6	6	23.7	23.7	23.7	34.192	0	7.3766	290720000	9	tr|M0ZWA9|M0ZWA9_SOLTU;tr|M0ZWA7|M0ZWA7_SOLTU;tr|M0ZWA8|M0ZWA8_SOLTU;tr|M0ZWB0|M0ZWB0_SOLTU	tr|M0ZWA9|M0ZWA9_SOLTU;tr|M0ZWA7|M0ZWA7_SOLTU;tr|M0ZWA8|M0ZWA8_SOLTU	346	tr|M0ZWA9|M0ZWA9_SOLTU Phenylcoumaran benzylic ether reductase OS=Solanum tuberosum OX=4113 GN=102596386 PE=4 SV=1;tr|M0ZWA7|M0ZWA7_SOLTU Phenylcoumaran benzylic ether reductase OS=Solanum tuberosum OX=4113 GN=102596386 PE=4 SV=1;tr|M0ZWA8|M0ZWA8_SOLTU Phe
24.8518	24.279	24.6652	25.4187	24.65	24.1009	24.4753	25.9782	24.7383	26.3449	26.1847	24.8836	24.6779	24.0221	23.0964	23.9029	25.0341	24.576	25.3376	25.1392	24.578	23.8374	24.9257	25.1169				6	6	6	24.5	24.5	24.5	32.535	0	21.061	1150500000	61	tr|M0ZLC3|M0ZLC3_SOLTU;tr|M0ZRF7|M0ZRF7_SOLTU	tr|M0ZLC3|M0ZLC3_SOLTU	197	tr|M0ZLC3|M0ZLC3_SOLTU Protein transport SEC13 OS=Solanum tuberosum OX=4113 GN=102577858 PE=3 SV=1
NaN	22.6004	22.2767	22.2652	NaN	22.3023	22.8792	22.2908	22.4601	NaN	NaN	23.3152	22.3122	NaN	NaN	NaN	NaN	NaN	NaN	NaN	NaN	NaN	22.5792	NaN				6	6	6	26.2	26.2	26.2	23.696	0	11.912	142900000	6	tr|M1BZU4|M1BZU4_SOLTU	tr|M1BZU4|M1BZU4_SOLTU	1179	tr|M1BZU4|M1BZU4_SOLTU Endoplasmic reticulum transmembrane protein OS=Solanum tuberosum OX=4113 PE=3 SV=1
25.2305	24.5312	24.5534	24.9103	22.1859	24.2205	23.0976	24.5601	24.1264	24.4026	24.021	23.8129	24.295	23.8902	22.8454	24.3937	24.4403	23.9772	23.7121	24.2178	23.7868	NaN	24.1464	23.5471				6	6	6	26.3	26.3	26.3	17.195	0	24.483	764120000	44	tr|M1A5H8|M1A5H8_SOLTU;tr|M1A5I0|M1A5I0_SOLTU;tr|M1A2N0|M1A2N0_SOLTU;tr|M1A5H7|M1A5H7_SOLTU	tr|M1A5H8|M1A5H8_SOLTU;tr|M1A5I0|M1A5I0_SOLTU;tr|M1A2N0|M1A2N0_SOLTU;tr|M1A5H7|M1A5H7_SOLTU	461	tr|M1A5H8|M1A5H8_SOLTU 40S ribosomal protein S11 OS=Solanum tuberosum OX=4113 PE=3 SV=1;tr|M1A5I0|M1A5I0_SOLTU 40S ribosomal protein S11 OS=Solanum tuberosum OX=4113 GN=102584890 PE=3 SV=1;tr|M1A2N0|M1A2N0_SOLTU 40S ribosomal protein S11 OS=Solanum tuberos
23.8612	24.8308	24.4075	23.2637	24.5655	24.3337	22.9714	23.4387	24.3955	24.1731	24.2425	24.3284	24.4094	24.8537	25.1175	24.3653	24.0266	24.1862	24.4953	24.2294	24.7937	24.6346	24.0077	24.3152				7	7	6	28.1	28.1	23.8	35.609	0	45.965	834850000	69	tr|M1B2L8|M1B2L8_SOLTU	tr|M1B2L8|M1B2L8_SOLTU	823	tr|M1B2L8|M1B2L8_SOLTU Chilling-responsive protein OS=Solanum tuberosum OX=4113 GN=102588697 PE=3 SV=1
26.378	27.7478	27.13	26.0658	28.6399	30.4774	29.4278	27.8729	27.2947	27.2493	29.5346	29.4741	25.9196	27.4969	28.8454	24.7947	25.5774	26.6761	27.531	24.8717	26.2205	25.3159	25.278	25.4182				6	6	6	28.5	28.5	28.5	20.223	0	323.31	9752200000	226	tr|M1A2A4|M1A2A4_SOLTU;tr|M1A2A9|M1A2A9_SOLTU;tr|M1A2A8|M1A2A8_SOLTU;tr|M1A2A5|M1A2A5_SOLTU	tr|M1A2A4|M1A2A4_SOLTU	426	tr|M1A2A4|M1A2A4_SOLTU PR1 protein OS=Solanum tuberosum OX=4113 GN=102589441 PE=4 SV=1
22.5565	23.0494	21.9903	22.9919	23.0583	23.6256	24.0383	22.751	22.0724	21.857	22.3955	24.1025	22.4042	23.343	24.4195	22.7447	22.2718	22.62	NaN	21.9699	23.6332	23.6357	22.6737	22.8615				13	6	6	41.9	29.2	29.2	29.31	0	51.411	363000000	36	tr|M1C8L3|M1C8L3_SOLTU	tr|M1C8L3|M1C8L3_SOLTU	1285	tr|M1C8L3|M1C8L3_SOLTU 14-3-3 protein 4 OS=Solanum tuberosum OX=4113 GN=102579744 PE=3 SV=1
23.8696	22.3882	23.4428	24.7898	22.8428	23.95	23.9929	25.4945	23.7837	25.734	25.2958	23.0052	23.736	22.1082	22.2524	23.294	24.2182	24.898	24.756	24.5925	23.7528	23.3561	24.215	24.6133				6	6	6	31.4	31.4	31.4	24.643	0	65.78	631180000	63	tr|M1BNR5|M1BNR5_SOLTU;tr|M1BNR7|M1BNR7_SOLTU	tr|M1BNR5|M1BNR5_SOLTU;tr|M1BNR7|M1BNR7_SOLTU	1050	tr|M1BNR5|M1BNR5_SOLTU ALY protein OS=Solanum tuberosum OX=4113 PE=4 SV=1;tr|M1BNR7|M1BNR7_SOLTU ALY protein OS=Solanum tuberosum OX=4113 GN=102603961 PE=4 SV=1
23.6628	24.0705	23.548	24.1101	23.5301	23.6289	23.6515	23.8888	23.8653	24.6055	24.2148	24.5561	23.5945	23.152	22.9062	23.137	23.8498	NaN	NaN	23.7725	22.4791	23.5581	NaN	23.2898				10	10	6	32.1	32.1	18.7	38.521	0	67.799	592880000	37	tr|M1CNI7|M1CNI7_SOLTU	tr|M1CNI7|M1CNI7_SOLTU	1461	tr|M1CNI7|M1CNI7_SOLTU UDP-glucuronate decarboxylase 1 OS=Solanum tuberosum OX=4113 GN=102589759 PE=4 SV=1
NaN	22.6316	22.2596	NaN	22.4415	23.3086	22.915	23.0349	22.049	NaN	22.233	22.794	22.8878	23.278	24.0361	23.9723	23.0866	23.8107	23.2126	23.1597	23.7127	23.6195	23.3404	23.98				6	6	6	32.2	32.2	32.2	31.923	0	6.6795	300290000	18	tr|M0ZSK1|M0ZSK1_SOLTU;tr|M0ZSK0|M0ZSK0_SOLTU	tr|M0ZSK1|M0ZSK1_SOLTU;tr|M0ZSK0|M0ZSK0_SOLTU	295	tr|M0ZSK1|M0ZSK1_SOLTU ATP-dependent Clp protease proteolytic subunit OS=Solanum tuberosum OX=4113 GN=102579725 PE=3 SV=1;tr|M0ZSK0|M0ZSK0_SOLTU ATP-dependent Clp protease proteolytic subunit OS=Solanum tuberosum OX=4113 GN=102579725 PE=3 SV=1
22.5545	22.8705	23.4135	23.2734	23.578	24.5395	23.8387	24.1614	23.8665	24.0792	24.3736	23.4645	24.2626	24.4501	24.8968	25.2802	24.796	24.5292	24.909	24.9912	24.4669	25.2781	24.4373	25.2549				6	6	6	33.1	33.1	33.1	26.526	0	26.182	737290000	82	tr|M1A2T5|M1A2T5_SOLTU;tr|M1A2T6|M1A2T6_SOLTU	tr|M1A2T5|M1A2T5_SOLTU	429	tr|M1A2T5|M1A2T5_SOLTU Peptidyl-prolyl cis-trans isomerase OS=Solanum tuberosum OX=4113 GN=102602349 PE=3 SV=1
21.7912	22.661	22.1807	21.6236	22.5787	22.732	22.5717	21.8952	22.5668	21.8268	22.2977	23.7193	23.1074	23.5075	23.6253	22.5193	23.1095	22.5161	NaN	22.823	22.8659	22.9455	22.5992	22.9625				6	6	6	33.2	33.2	33.2	24.755	0	27.839	276130000	41	tr|M1CBF8|M1CBF8_SOLTU;tr|M1CBG1|M1CBG1_SOLTU	tr|M1CBF8|M1CBF8_SOLTU;tr|M1CBG1|M1CBG1_SOLTU	1316	tr|M1CBF8|M1CBF8_SOLTU Uncharacterized protein OS=Solanum tuberosum OX=4113 GN=102590131 PE=4 SV=1;tr|M1CBG1|M1CBG1_SOLTU Uncharacterized protein OS=Solanum tuberosum OX=4113 GN=102590131 PE=4 SV=1
22.8399	22.7753	22.863	22.6626	23.3299	21.1482	21.7934	22.9943	23.0705	23.126	23.0373	21.7358	23.5774	23.0342	22.6329	23.5931	23.5676	22.4717	23.201	23.4931	22.2864	22.8813	22.775	23.3101				6	6	6	36.3	36.3	36.3	27.126	0	25.361	320300000	42	tr|M1C8F8|M1C8F8_SOLTU	tr|M1C8F8|M1C8F8_SOLTU	1282	tr|M1C8F8|M1C8F8_SOLTU 3-isopropylmalate dehydrogenase small subunit OS=Solanum tuberosum OX=4113 GN=102596097 PE=4 SV=1
23.3749	23.5322	23.7214	23.9068	23.9835	23.891	24.1968	24.22	23.8443	24.6742	24.46	24.3865	23.0676	22.4351	21.856	22.7138	23.2772	22.7219	23.92	23.5879	22.9209	22.6676	23.93	22.9755				10	6	6	55.4	36.4	36.4	26.522	0	34.626	515910000	69	tr|M0ZL72|M0ZL72_SOLTU	tr|M0ZL72|M0ZL72_SOLTU	195	tr|M0ZL72|M0ZL72_SOLTU ATP:AMP phosphotransferase OS=Solanum tuberosum OX=4113 GN=102581819 PE=3 SV=1
22.9551	23.3051	23.3998	23.6038	23.1679	23.2485	23.6346	23.4452	22.9122	23.4188	24.125	23.5747	23.1861	22.966	23.3521	22.9906	22.9609	NaN	NaN	22.7314	22.7889	23.1222	22.9007	22.995				6	6	6	36.7	36.7	36.7	24.805	0	45.562	380840000	42	tr|M1CZC4|M1CZC4_SOLTU;tr|M1CZC5|M1CZC5_SOLTU	tr|M1CZC4|M1CZC4_SOLTU	1596	tr|M1CZC4|M1CZC4_SOLTU Ran binding protein OS=Solanum tuberosum OX=4113 GN=102592691 PE=4 SV=1
24.2949	24.7231	24.206	24.1655	22.9138	23.1233	22.6703	23.1005	23.2943	23.3473	22.423	22.4631	22.927	22.0743	22.2307	23.235	23.9256	23.4378	22.7128	24.1276	23.0023	23.1579	23.1024	23.1311				6	6	6	36.9	36.9	36.9	20.867	0	11.976	436220000	24	tr|M1D4J7|M1D4J7_SOLTU	tr|M1D4J7|M1D4J7_SOLTU	1656	tr|M1D4J7|M1D4J7_SOLTU 60S ribosomal protein L18 OS=Solanum tuberosum OX=4113 GN=102604004 PE=3 SV=1
NaN	22.0712	NaN	NaN	22.571	23.322	23.297	21.4503	21.251	23.6209	22.276	21.4232	22.4954	23.9308	25.2598	25.1042	23.4962	25.2686	24.7353	22.6826	24.9301	24.8642	23.224	25.234				11	11	6	37.4	37.4	22.5	34.961	0	25.772	420340000	45	tr|M0ZSM1|M0ZSM1_SOLTU	tr|M0ZSM1|M0ZSM1_SOLTU	299	tr|M0ZSM1|M0ZSM1_SOLTU Oxygen-evolving enhancer protein 1, chloroplastic OS=Solanum tuberosum OX=4113 GN=102577458 PE=3 SV=1
24.5818	24.0515	23.3098	23.0044	22.4583	22.8861	21.406	22.1832	23.1973	NaN	NaN	21.263	22.8282	21.7286	21.5763	22.9851	22.7937	22.7495	NaN	22.5876	NaN	21.4465	22.7115	22.1014				11	6	6	52.7	37.7	37.7	16.764	0	13.696	298090000	19	tr|M1DA81|M1DA81_SOLTU	tr|M1DA81|M1DA81_SOLTU	1697	tr|M1DA81|M1DA81_SOLTU L24 ribosomal protein OS=Solanum tuberosum OX=4113 GN=102588872 PE=3 SV=1
22.4893	22.4756	22.7754	22.5688	23.0658	22.8608	22.7518	22.6135	22.469	22.8805	23.0542	22.3904	21.9694	22.0755	21.7264	22.2609	22.2019	22.133	22.322	22.3557	22.4667	22.2001	22.2644	22.3117				6	6	6	38	38	38	22.864	0	10.664	224440000	15	tr|M1BFR5|M1BFR5_SOLTU;tr|M1BFR6|M1BFR6_SOLTU	tr|M1BFR5|M1BFR5_SOLTU;tr|M1BFR6|M1BFR6_SOLTU	972	tr|M1BFR5|M1BFR5_SOLTU mRNA cap-binding protein OS=Solanum tuberosum OX=4113 PE=3 SV=1;tr|M1BFR6|M1BFR6_SOLTU Translation initiation factor eIF(Iso)4E OS=Solanum tuberosum OX=4113 PE=3 SV=1
24.5867	24.2946	24.3878	25.0561	24.6487	25.6915	25.0968	25.1929	24.9361	25.0247	24.885	24.448	24.4459	25.0527	25.7115	25.9277	25.8176	25.8022	25.2775	25.3248	25.2707	25.7087	25.1409	25.9428				10	10	6	38.6	38.6	27.4	42.429	0	77.209	1322200000	97	tr|A0A0B4J3K8|A0A0B4J3K8_SOLTU	tr|A0A0B4J3K8|A0A0B4J3K8_SOLTU	113	tr|A0A0B4J3K8|A0A0B4J3K8_SOLTU GDP-mannose 3,5-epimerase OS=Solanum tuberosum OX=4113 GN=102577923 PE=4 SV=1
23.139	22.956	23.0343	22.8471	23.2316	22.4711	22.9084	NaN	23.6475	22.8224	22.5734	23.3746	24.1091	24.1385	23.5104	23.7462	23.5752	23.9296	24.0816	23.8597	24.1318	23.9131	23.7331	24.0963				6	6	6	39.8	39.8	39.8	25.082	0	22.251	444070000	62	tr|M1BPY2|M1BPY2_SOLTU;tr|M1BPY1|M1BPY1_SOLTU	tr|M1BPY2|M1BPY2_SOLTU;tr|M1BPY1|M1BPY1_SOLTU	1066	tr|M1BPY2|M1BPY2_SOLTU Vesicle transport v-SNARE 11 OS=Solanum tuberosum OX=4113 PE=3 SV=1;tr|M1BPY1|M1BPY1_SOLTU Vesicle transport v-SNARE 11 OS=Solanum tuberosum OX=4113 PE=3 SV=1
23.9732	24.3012	23.9669	23.5477	24.7088	24.0779	24.614	23.746	23.8066	23.8939	23.6379	24.7699	23.428	23.7033	23.6209	23.8005	23.7173	23.8242	23.0898	23.4364	23.6737	23.8983	23.394	23.9417				11	11	6	41.2	41.2	21.8	37.29	0	54.625	635080000	47	tr|M1AQH1|M1AQH1_SOLTU;tr|M1AQH0|M1AQH0_SOLTU;tr|M1C8A7|M1C8A7_SOLTU	tr|M1AQH1|M1AQH1_SOLTU;tr|M1AQH0|M1AQH0_SOLTU	679	tr|M1AQH1|M1AQH1_SOLTU D-fructose-1,6-bisphosphate 1-phosphohydrolase OS=Solanum tuberosum OX=4113 GN=102599458 PE=3 SV=1;tr|M1AQH0|M1AQH0_SOLTU D-fructose-1,6-bisphosphate 1-phosphohydrolase OS=Solanum tuberosum OX=4113 GN=102599458 PE=3 SV=1
22.1477	23.2431	21.7325	21.071	22.2459	22.0117	21.8944	NaN	21.5838	NaN	NaN	24.7723	20.7485	20.943	21.8599	NaN	NaN	NaN	NaN	NaN	NaN	21.6429	21.6984	NaN				8	8	6	44.1	44.1	35.6	27.367	0	20.4	188660000	13	tr|M1ARK1|M1ARK1_SOLTU;tr|M1DE97|M1DE97_SOLTU	tr|M1ARK1|M1ARK1_SOLTU	694	tr|M1ARK1|M1ARK1_SOLTU Glutathione S-transferase omega OS=Solanum tuberosum OX=4113 PE=4 SV=1
NaN	21.5999	22.1164	NaN	NaN	24.0536	22.7314	21.8317	21.6855	22.9909	NaN	21.1695	NaN	24.7409	24.8777	25.9817	24.4975	25.6375	23.6913	22.7098	25.2238	24.6409	23.9857	25.483				13	10	6	45.6	45.1	29.4	42.689	0	38.567	506690000	52	tr|M0ZVM9|M0ZVM9_SOLTU;tr|M0ZVM8|M0ZVM8_SOLTU	tr|M0ZVM9|M0ZVM9_SOLTU;tr|M0ZVM8|M0ZVM8_SOLTU	337	tr|M0ZVM9|M0ZVM9_SOLTU Fructose-bisphosphate aldolase OS=Solanum tuberosum OX=4113 GN=102606020 PE=3 SV=1;tr|M0ZVM8|M0ZVM8_SOLTU Fructose-bisphosphate aldolase OS=Solanum tuberosum OX=4113 GN=102606020 PE=3 SV=1
24.1992	24.8074	24.0873	24.3232	24.6751	24.8508	25.2468	25.163	24.7928	25.1151	25.3231	25.7072	24.627	26.0421	25.1702	24.9389	25.6609	26.5796	26.9669	24.837	26.933	25.664	26.1534	26.6472				9	9	6	46.6	46.6	46.6	15.333	0	29.131	1747600000	105	tr|M1CB05|M1CB05_SOLTU	tr|M1CB05|M1CB05_SOLTU	1312	tr|M1CB05|M1CB05_SOLTU Histone H2A OS=Solanum tuberosum OX=4113 GN=102598032 PE=3 SV=1
23.1161	23.9427	23.6596	NaN	24.0234	23.068	22.5608	NaN	23.2499	NaN	NaN	24.658	22.9085	NaN	22.9499	NaN	NaN	NaN	22.6582	22.9195	NaN	NaN	NaN	23.1132				6	6	6	47.7	47.7	47.7	16.029	0	40.252	387180000	29	tr|M1AGU2|M1AGU2_SOLTU;tr|M1AGU1|M1AGU1_SOLTU	tr|M1AGU2|M1AGU2_SOLTU;tr|M1AGU1|M1AGU1_SOLTU	580	tr|M1AGU2|M1AGU2_SOLTU Peptidylprolyl isomerase OS=Solanum tuberosum OX=4113 PE=4 SV=1;tr|M1AGU1|M1AGU1_SOLTU Peptidylprolyl isomerase OS=Solanum tuberosum OX=4113 PE=4 SV=1
26.1976	26.4556	26.2795	26.5138	25.5942	25.8884	26.2342	26.3005	26.0598	26.2888	25.94	25.9867	26.2463	24.6095	23.9067	24.0173	25.6087	24.4732	23.7844	25.984	24.9724	25.0188	25.837	25.0781				18	18	6	51.6	51.6	24.3	52.814	0	132.16	2500400000	178	tr|M0ZM42|M0ZM42_SOLTU;tr|M1DDR8|M1DDR8_SOLTU;tr|M1D6N8|M1D6N8_SOLTU;tr|M1CJU4|M1CJU4_SOLTU	tr|M0ZM42|M0ZM42_SOLTU;tr|M1DDR8|M1DDR8_SOLTU	213	tr|M0ZM42|M0ZM42_SOLTU UDP-glucose 6-dehydrogenase OS=Solanum tuberosum OX=4113 GN=102590919 PE=3 SV=1;tr|M1DDR8|M1DDR8_SOLTU UDP-glucose 6-dehydrogenase OS=Solanum tuberosum OX=4113 GN=102598804 PE=3 SV=1
23.4803	23.3331	23.758	24.4782	23.7421	24.1163	23.9986	25.027	22.4105	25.0265	24.9466	23.4769	22.887	23.2106	22.4745	23.0182	23.6239	23.3124	24.4994	23.4276	22.2048	22.8665	23.3351	23.431				6	6	6	52	52	52	13.435	0	27.784	507490000	39	tr|M1CWT7|M1CWT7_SOLTU	tr|M1CWT7|M1CWT7_SOLTU	1562	tr|M1CWT7|M1CWT7_SOLTU Auxin repressed/dormancy associated protein OS=Solanum tuberosum OX=4113 GN=102581405 PE=3 SV=1
22.0018	22.6321	22.4858	NaN	22.8978	23.2285	23.1247	NaN	22.3796	NaN	22.9408	23.3237	21.9826	22.8345	22.9464	21.973	NaN	NaN	NaN	NaN	NaN	22.6221	22.2076	NaN				6	6	6	52.3	52.3	52.3	19.574	0	18.699	215100000	29	tr|M1BPR6|M1BPR6_SOLTU	tr|M1BPR6|M1BPR6_SOLTU	1063	tr|M1BPR6|M1BPR6_SOLTU Thioredoxin 1 OS=Solanum tuberosum OX=4113 GN=102588235 PE=4 SV=1
24.5688	25.1994	25.0508	25.1316	25.0669	25.5901	25.0413	25.3549	25.0911	25.0906	25.3109	25.3528	25.5615	25.8415	25.94	25.7317	25.5642	25.7546	25.6405	25.549	25.7866	25.6141	25.6441	25.3019				20	20	6	54.1	54.1	14.3	51.873	0	72.977	1628700000	120	sp|P19595|UGPA_SOLTU	sp|P19595|UGPA_SOLTU	40	sp|P19595|UGPA_SOLTU UTP--glucose-1-phosphate uridylyltransferase OS=Solanum tuberosum OX=4113 PE=1 SV=3
26.44	27.0523	27.1349	27.8962	26.765	27.6477	26.989	27.7072	27.9911	26.4335	27.4635	28.2986	27.1343	27.4625	27.3603	27.5398	26.19	26.3798	28.0086	28.4876	27.0953	26.4805	26.5209	27.3569				6	6	6	54.9	54.9	54.9	10.475	0	51.483	6555800000	93	tr|M1CLG1|M1CLG1_SOLTU	tr|M1CLG1|M1CLG1_SOLTU	1434	tr|M1CLG1|M1CLG1_SOLTU DHN10 OS=Solanum tuberosum OX=4113 GN=102598409 PE=4 SV=1
24.4626	25.6921	24.8709	24.6205	24.6261	25.4381	24.2133	24.1605	25.0454	23.7562	24.0462	25.3593	25.5032	24.9503	24.9268	24.789	25.2918	24.6608	24.0518	25.1323	24.7169	24.6962	24.793	24.3949				13	13	6	67.7	67.7	33.8	15.327	0	104.29	1306300000	108	tr|M1ANH5|M1ANH5_SOLTU	tr|M1ANH5|M1ANH5_SOLTU	655	tr|M1ANH5|M1ANH5_SOLTU Glycoprotein OS=Solanum tuberosum OX=4113 GN=102593585 PE=3 SV=1
NaN	22.3431	22.0202	NaN	NaN	NaN	22.6217	NaN	23.566	NaN	NaN	22.3652	22.2708	NaN	NaN	NaN	NaN	NaN	NaN	NaN	NaN	NaN	NaN	NaN				9	6	6	86.5	73.9	73.9	12.485	0	45.65	142870000	16	tr|M1C5L6|M1C5L6_SOLTU	tr|M1C5L6|M1C5L6_SOLTU	1249	tr|M1C5L6|M1C5L6_SOLTU V-type proton ATPase subunit G OS=Solanum tuberosum OX=4113 GN=102588223 PE=3 SV=1
26.932	26.5449	26.6012	27.0368	26.5992	27.1967	27.1032	27.0566	26.3215	26.7653	27.7179	26.627	27.0904	26.8315	26.9364	27.0208	26.5643	27.1802	27.1247	27.2705	26.5566	26.8519	26.7791	27.1331				20	20	6	74.7	74.7	31.8	17.236	0	238.64	4602800000	485	tr|M1ASG4|M1ASG4_SOLTU	tr|M1ASG4|M1ASG4_SOLTU	702	tr|M1ASG4|M1ASG4_SOLTU NEDD8 RUB2 OS=Solanum tuberosum OX=4113 GN=102587939 PE=4 SV=1
23.9118	23.4939	23.3558	23.5217	24.1258	21.9803	23.2499	23.005	23.9515	22.8148	NaN	23.8907	23.1538	22.6554	22.5337	23.097	22.1493	NaN	NaN	22.781	22.9529	22.6049	22.9044	NaN				7	7	7	6.5	6.5	6.5	232.97	0	31.847	364830000	36	tr|M1CQE0|M1CQE0_SOLTU	tr|M1CQE0|M1CQE0_SOLTU	1486	tr|M1CQE0|M1CQE0_SOLTU Proteophosphoglycan 5 OS=Solanum tuberosum OX=4113 GN=102578255 PE=4 SV=1
24.0944	22.9184	23.3752	23.8768	23.0486	23.0655	23.1598	23.4078	23.4585	23.5457	22.9706	23.1007	22.8344	22.7196	21.5272	22.8462	23.1592	23.1899	NaN	23.5716	22.9711	22.8012	23.0604	23.0278				7	7	7	8.3	8.3	8.3	120.56	0	19.774	335680000	32	tr|M1CJ63|M1CJ63_SOLTU	tr|M1CJ63|M1CJ63_SOLTU	1400	tr|M1CJ63|M1CJ63_SOLTU E1 ubiquitin-activating enzyme OS=Solanum tuberosum OX=4113 GN=102600735 PE=3 SV=1
23.6488	23.6178	23.6383	23.9007	23.5002	23.3631	NaN	23.3708	23.7857	23.7146	22.812	23.364	23.5065	23.0798	22.0256	23.5815	24.2705	23.2897	NaN	24.1896	23.4148	21.8924	23.9007	23.7556				7	7	7	9.5	9.5	9.5	116.91	0	22.036	454990000	55	tr|M1AHP3|M1AHP3_SOLTU;tr|M1ARB3|M1ARB3_SOLTU	tr|M1AHP3|M1AHP3_SOLTU	592	tr|M1AHP3|M1AHP3_SOLTU Eukaryotic translation initiation factor 3 subunit A OS=Solanum tuberosum OX=4113 PE=3 SV=1
NaN	21.2533	21.0022	22.0458	21.2606	21.7368	21.882	22.3438	22.0956	NaN	23.3429	21.1334	21.3986	21.8003	22.4492	23.3972	23.5009	22.6507	22.7385	NaN	22.6857	23.4449	22.2769	23.4244				7	7	7	13.3	13.3	13.3	101.19	0	17.899	167580000	17	tr|M1CAJ2|M1CAJ2_SOLTU	tr|M1CAJ2|M1CAJ2_SOLTU	1305	tr|M1CAJ2|M1CAJ2_SOLTU 101 kDa heat shock protein OS=Solanum tuberosum OX=4113 GN=102577597 PE=3 SV=1
23.7086	23.9595	23.6288	23.8165	23.4756	23.7155	23.2945	22.5842	23.3681	23.0499	23.11	24.0103	22.7116	22.7488	22.9383	23.5417	23.5918	22.3521	23.2486	23.0322	22.6802	23.1069	22.762	23.4282				42	11	7	43.1	14.7	8.9	110.24	0	37.943	443570000	40	tr|M1B8U0|M1B8U0_SOLTU;sp|P29196|CAPP_SOLTU;tr|M1B8T9|M1B8T9_SOLTU;tr|M1B8T8|M1B8T8_SOLTU;tr|M1B8U1|M1B8U1_SOLTU	tr|M1B8U0|M1B8U0_SOLTU;sp|P29196|CAPP_SOLTU;tr|M1B8T9|M1B8T9_SOLTU;tr|M1B8T8|M1B8T8_SOLTU	895	tr|M1B8U0|M1B8U0_SOLTU Phosphoenolpyruvate carboxylase OS=Solanum tuberosum OX=4113 GN=102603323 PE=3 SV=1;sp|P29196|CAPP_SOLTU Phosphoenolpyruvate carboxylase OS=Solanum tuberosum OX=4113 GN=PPC1 PE=2 SV=2;tr|M1B8T9|M1B8T9_SOLTU Phosphoenolpyruvate carbox
24.5772	23.5315	24.3835	24.6892	24.6384	24.0331	24.1283	24.7969	24.3059	24.2739	24.18	23.2397	24.3846	24.0447	24.1144	25.7769	24.3055	23.9759	24.2184	24.2356	25.0764	25.4784	24.2473	24.276				7	7	7	15.2	15.2	15.2	55.411	0	39.99	840670000	63	sp|Q27S65|ATPA_SOLTU	sp|Q27S65|ATPA_SOLTU	96	sp|Q27S65|ATPA_SOLTU ATP synthase subunit alpha, chloroplastic OS=Solanum tuberosum OX=4113 GN=atpA PE=3 SV=1
22.7331	23.5845	22.9978	22.9062	22.3212	23.3171	22.7904	22.8681	23.0357	22.9467	22.0558	23.1551	22.8708	22.5741	22.6066	22.3446	21.5889	22.6952	22.5132	23.4952	21.2063	22.8732	22.6843	22.7732				7	7	7	15.2	15.2	15.2	55.731	0	33.693	322590000	26	tr|M1CGC9|M1CGC9_SOLTU;tr|M1A9Z3|M1A9Z3_SOLTU	tr|M1CGC9|M1CGC9_SOLTU	1370	tr|M1CGC9|M1CGC9_SOLTU 3-phosphoshikimate 1-carboxyvinyltransferase OS=Solanum tuberosum OX=4113 GN=102600915 PE=3 SV=1
22.2968	23.2548	23.3589	21.3957	23.8034	21.8811	22.5901	NaN	23.3365	22.602	22.7581	23.5504	23.9299	23.1704	22.8143	23.4661	23.4345	NaN	23.1424	23.696	22.5948	22.4778	23.7242	22.9754				7	7	7	15.2	15.2	15.2	68.846	0	42.87	370460000	48	tr|M1CH49|M1CH49_SOLTU;tr|M1BYZ8|M1BYZ8_SOLTU;tr|M1BP17|M1BP17_SOLTU;tr|M1BYZ7|M1BYZ7_SOLTU	tr|M1CH49|M1CH49_SOLTU	1378	tr|M1CH49|M1CH49_SOLTU Indole-3-acetic acid-amido synthetase GH3.6 OS=Solanum tuberosum OX=4113 GN=102602326 PE=3 SV=1
22.903	23.322	23.2182	22.4225	23.7982	23.3343	22.9616	23.3002	23.5545	22.9321	22.6283	23.963	22.6159	23.3653	22.6266	22.6294	22.625	NaN	23.0928	22.2589	23.1619	23.1121	23.107	21.8578				7	7	7	15.4	15.4	15.4	40.616	0	15.734	395250000	44	tr|M1CP35|M1CP35_SOLTU;tr|M1CP36|M1CP36_SOLTU;tr|M1CP34|M1CP34_SOLTU	tr|M1CP35|M1CP35_SOLTU;tr|M1CP36|M1CP36_SOLTU;tr|M1CP34|M1CP34_SOLTU	1469	tr|M1CP35|M1CP35_SOLTU Dihydrolipoyllysine-residue succinyltransferase OS=Solanum tuberosum OX=4113 GN=102602931 PE=3 SV=1;tr|M1CP36|M1CP36_SOLTU Dihydrolipoyllysine-residue succinyltransferase OS=Solanum tuberosum OX=4113 GN=102602931 PE=3 SV=1;tr|M1CP34|
22.5174	22.4648	22.0373	21.961	21.7512	22.0527	22.1305	NaN	23.1965	22.7797	21.494	22.8503	22.2056	NaN	NaN	NaN	NaN	NaN	NaN	22.6591	NaN	NaN	NaN	NaN				7	7	7	15.5	15.5	15.5	28.851	0	12.152	168540000	19	tr|M1DQ14|M1DQ14_SOLTU;tr|M1CUC3|M1CUC3_SOLTU;tr|M1BPV9|M1BPV9_SOLTU	tr|M1DQ14|M1DQ14_SOLTU	1711	tr|M1DQ14|M1DQ14_SOLTU Glucosyl/glucuronosyl transferases OS=Solanum tuberosum OX=4113 PE=3 SV=1
NaN	22.7028	22.7344	22.5886	22.7229	22.8851	22.898	NaN	22.6477	NaN	NaN	22.7772	22.6013	22.6773	22.9805	23.0346	23.1149	NaN	NaN	22.3182	22.6558	22.5645	22.5552	NaN				7	7	7	16.1	16.1	16.1	60.253	0	13.784	233300000	14	tr|M0ZSL5|M0ZSL5_SOLTU;tr|M1CL69|M1CL69_SOLTU;tr|M1CL71|M1CL71_SOLTU;tr|M1CL70|M1CL70_SOLTU	tr|M0ZSL5|M0ZSL5_SOLTU	297	tr|M0ZSL5|M0ZSL5_SOLTU Dihydrolipoyl dehydrogenase OS=Solanum tuberosum OX=4113 GN=102602804 PE=3 SV=1
22.2679	22.9339	22.5266	22.8344	22.3982	23.4579	22.6095	23.008	22.7621	23.2535	22.4767	23.1662	22.4456	23.2835	23.7631	23.9353	23.7315	23.2687	22.9394	23.7668	23.5229	23.3615	23.0355	23.7604				10	7	7	19	16.4	16.4	63.839	0	17.743	334520000	36	tr|M1ADA6|M1ADA6_SOLTU	tr|M1ADA6|M1ADA6_SOLTU	540	tr|M1ADA6|M1ADA6_SOLTU Ketol-acid reductoisomerase OS=Solanum tuberosum OX=4113 GN=102601054 PE=3 SV=1
NaN	23.222	23.0933	22.9628	22.5381	21.9437	22.7913	22.2322	23.9361	22.8233	NaN	23.4843	21.6384	NaN	21.308	NaN	21.7736	NaN	22.6513	22.3175	22.5021	21.9864	23.5763	21.9171				7	7	7	16.4	16.4	16.4	58.172	0	47.969	250940000	32	tr|M1CZT6|M1CZT6_SOLTU;tr|M1CZT5|M1CZT5_SOLTU	tr|M1CZT6|M1CZT6_SOLTU	1605	tr|M1CZT6|M1CZT6_SOLTU Cinnamic acid 4-hydroxylase OS=Solanum tuberosum OX=4113 PE=3 SV=1
23.1868	23.3009	23.0879	23.1329	23.0265	22.9704	23.4725	23.1176	23.2641	23.6731	23.7487	23.4202	23.2536	NaN	22.5393	22.8739	22.6869	NaN	NaN	23.2487	NaN	23.038	22.9303	22.8054				7	7	7	18.8	18.8	18.8	53.298	0	19.247	344880000	29	tr|M0ZMN9|M0ZMN9_SOLTU;tr|M0ZMN8|M0ZMN8_SOLTU	tr|M0ZMN9|M0ZMN9_SOLTU;tr|M0ZMN8|M0ZMN8_SOLTU	224	tr|M0ZMN9|M0ZMN9_SOLTU Plant ubiquilin OS=Solanum tuberosum OX=4113 GN=102592394 PE=4 SV=1;tr|M0ZMN8|M0ZMN8_SOLTU Plant ubiquilin OS=Solanum tuberosum OX=4113 GN=102592394 PE=4 SV=1
22.8412	22.6936	22.2034	22.7847	24.0352	23.8488	22.6872	22.5637	22.4469	21.9828	22.9379	22.9118	22.6458	25.0301	23.4391	24.4335	23.1022	23.0139	24.894	22.9126	23.0595	23.1698	23.1185	22.6957				7	7	7	18.8	18.8	18.8	66.239	0	26.982	359890000	34	tr|M0ZYF6|M0ZYF6_SOLTU;tr|M0ZYF5|M0ZYF5_SOLTU	tr|M0ZYF6|M0ZYF6_SOLTU;tr|M0ZYF5|M0ZYF5_SOLTU	372	tr|M0ZYF6|M0ZYF6_SOLTU Asparagine synthetase [glutamine-hydrolyzing] OS=Solanum tuberosum OX=4113 GN=102577576 PE=4 SV=1;tr|M0ZYF5|M0ZYF5_SOLTU Asparagine synthetase [glutamine-hydrolyzing] OS=Solanum tuberosum OX=4113 GN=102577576 PE=4 SV=1
22.8988	23.6839	23.8201	24.0764	23.1321	23.9745	24.136	24.7239	24.0651	23.3687	23.8391	23.5154	26.6258	25.45	25.7607	24.9917	26.1143	25.9927	25.1172	26.4716	26.1483	26.0276	26.1454	26.035				7	7	7	19	19	19	48.551	0	39.294	1453100000	94	tr|M1ADW0|M1ADW0_SOLTU;tr|M1BVM5|M1BVM5_SOLTU	tr|M1ADW0|M1ADW0_SOLTU	545	tr|M1ADW0|M1ADW0_SOLTU Cysteine protease OS=Solanum tuberosum OX=4113 PE=3 SV=1
22.7736	23.0478	22.6529	NaN	23.4895	22.4187	NaN	NaN	22.9324	NaN	NaN	22.831	22.8554	22.2112	22.6984	NaN	NaN	NaN	NaN	NaN	NaN	22.7231	NaN	22.4335				7	7	7	19.7	19.7	19.7	61.86	0	19.064	210200000	9	tr|M1CK90|M1CK90_SOLTU	tr|M1CK90|M1CK90_SOLTU	1412	tr|M1CK90|M1CK90_SOLTU 3,4-dihydroxy-2-butanone kinase OS=Solanum tuberosum OX=4113 GN=102592901 PE=4 SV=1
24.6271	23.7219	23.9193	23.9895	24.1402	23.6323	23.5974	23.8501	23.957	23.7629	23.1641	23.7297	24.1766	24.0117	23.8633	24.1453	24.3583	23.9385	23.6204	24.4914	23.6131	23.834	23.7557	24.0503				7	7	7	19.9	19.9	19.9	61.643	0	42.568	697640000	57	tr|M1D0M1|M1D0M1_SOLTU	tr|M1D0M1|M1D0M1_SOLTU	1612	tr|M1D0M1|M1D0M1_SOLTU Pyruvate decarboxylase OS=Solanum tuberosum OX=4113 GN=102604551 PE=3 SV=1
NaN	20.4489	NaN	NaN	21.1202	23.9875	21.2788	NaN	21.3576	NaN	NaN	NaN	22.0774	22.0805	25.3397	25.5702	22.0589	22.532	22.749	21.6703	23.6915	24.9121	22.5098	23.8498				7	7	7	20	20	20	44.866	0	26.102	270840000	26	tr|M1AJF6|M1AJF6_SOLTU	tr|M1AJF6|M1AJF6_SOLTU	617	tr|M1AJF6|M1AJF6_SOLTU Phosphoribulokinase OS=Solanum tuberosum OX=4113 GN=102591470 PE=3 SV=1
22.5301	23.101	23.1603	22.5973	23.5898	22.6297	22.6518	NaN	22.9179	22.1874	22.8358	23.4121	NaN	23.1036	23.7153	22.4301	NaN	NaN	NaN	NaN	22.997	22.1993	NaN	NaN				7	7	7	20.7	20.7	20.7	44.663	0	24.755	271450000	31	tr|M1AFA9|M1AFA9_SOLTU	tr|M1AFA9|M1AFA9_SOLTU	568	tr|M1AFA9|M1AFA9_SOLTU Glutamate dehydrogenase OS=Solanum tuberosum OX=4113 GN=102585678 PE=3 SV=1
22.0613	23.3592	22.3851	22.0074	22.8892	22.1898	22.1669	21.8435	22.7798	22.7465	22.0162	23.4554	21.7897	21.9706	21.8318	22.0668	22.0056	NaN	22.1822	22.3163	21.9897	22.0254	22.2814	22.3282				7	7	7	20.7	20.7	20.7	47.036	0	26.684	226530000	18	tr|M1BTN1|M1BTN1_SOLTU	tr|M1BTN1|M1BTN1_SOLTU	1112	tr|M1BTN1|M1BTN1_SOLTU Aspartate aminotransferase OS=Solanum tuberosum OX=4113 GN=102605189 PE=3 SV=1
23.8521	23.2444	24.0618	24.6211	23.5934	24.619	24.5382	25.0372	23.6308	24.8146	25.2182	23.3092	23.9542	23.2925	22.8054	24.0226	24.393	24.1049	24.5718	24.4661	23.8443	24.1412	24.1983	24.5194				7	7	7	20.8	20.8	20.8	39.176	0	18.721	659550000	72	tr|M1BTZ0|M1BTZ0_SOLTU	tr|M1BTZ0|M1BTZ0_SOLTU	1118	tr|M1BTZ0|M1BTZ0_SOLTU Nuclear RNA binding protein OS=Solanum tuberosum OX=4113 GN=102590612 PE=4 SV=1
23.6024	23.9056	24.1003	23.2323	23.0929	23.7578	23.5083	23.0824	23.6311	23.3363	23.0433	24.2518	23.9764	24.2693	24.0713	23.4754	23.5457	23.9121	24.2354	23.735	24.2679	23.0931	23.3243	23.6205				8	8	7	21.9	21.9	19.1	56.896	0	27.673	530070000	29	tr|M1B144|M1B144_SOLTU	tr|M1B144|M1B144_SOLTU	806	tr|M1B144|M1B144_SOLTU Glutamate decarboxylase OS=Solanum tuberosum OX=4113 GN=102578660 PE=3 SV=1
24.6094	23.5948	24.0414	23.849	24.2996	23.0541	23.6877	23.9622	24.1219	24.6055	24.0907	24.3446	24.1363	24.0234	23.0406	23.944	24.2193	24.2968	24.2206	24.228	24.029	23.6646	24.2325	24.1651				7	7	7	21.9	21.9	21.9	47.108	0	18.748	613340000	64	tr|M1D7F6|M1D7F6_SOLTU;tr|M1D7F5|M1D7F5_SOLTU;tr|M1D7F7|M1D7F7_SOLTU	tr|M1D7F6|M1D7F6_SOLTU;tr|M1D7F5|M1D7F5_SOLTU	1688	tr|M1D7F6|M1D7F6_SOLTU Dehydrogenase OS=Solanum tuberosum OX=4113 GN=102599024 PE=4 SV=1;tr|M1D7F5|M1D7F5_SOLTU Dihydroorotate oxidase OS=Solanum tuberosum OX=4113 GN=102599024 PE=4 SV=1
NaN	22.8556	23.1758	23.3425	22.2535	23.2298	22.781	23.5259	22.4031	23.5029	22.8131	23.4563	22.4843	22.175	22.0949	22.0307	22.4636	22.5432	22.8515	22.3717	23.1685	22.7621	23.8167	23.2886				7	7	7	22.4	22.4	22.4	61.314	0	23.63	276640000	20	tr|M1B4H5|M1B4H5_SOLTU	tr|M1B4H5|M1B4H5_SOLTU	839	tr|M1B4H5|M1B4H5_SOLTU Calnexin OS=Solanum tuberosum OX=4113 GN=102601553 PE=3 SV=1
24.3695	24.5198	24.2857	24.4207	23.8767	24.2294	23.8538	24.3978	24.4909	24.5255	23.4635	24.5307	24.8476	24.4774	24.3253	24.6567	24.6379	24.132	23.5631	24.5564	24.2736	24.6786	24.4466	24.5771				8	8	7	22.7	22.7	21	65.46	0	44.989	884930000	93	tr|M1AZM2|M1AZM2_SOLTU;tr|M1BAT3|M1BAT3_SOLTU;tr|M1BAT4|M1BAT4_SOLTU	tr|M1AZM2|M1AZM2_SOLTU	798	tr|M1AZM2|M1AZM2_SOLTU Protein phosphatase 2A OS=Solanum tuberosum OX=4113 GN=102591082 PE=4 SV=1
26.5304	25.1677	25.3592	25.5324	25.5821	24.2206	25.0938	25.5047	25.575	25.8582	25.3452	24.8899	24.701	24.5964	23.5047	23.8357	25.0206	23.7971	25.4614	25.5756	24.3841	24.3466	25.4029	24.7263				9	9	7	24.6	24.6	19.1	65.233	0	63.866	1377200000	103	tr|M1ALZ1|M1ALZ1_SOLTU;tr|M1CGS7|M1CGS7_SOLTU	tr|M1ALZ1|M1ALZ1_SOLTU	638	tr|M1ALZ1|M1ALZ1_SOLTU Alkaline/neutral invertase OS=Solanum tuberosum OX=4113 GN=102597490 PE=3 SV=1
23.9707	24.4218	23.9943	NaN	24.3752	23.4727	NaN	NaN	24.1388	NaN	NaN	24.0651	24.3762	24.4447	24.1243	24.1651	24.0965	NaN	24.5309	24.4409	24.6153	24.6628	24.4488	24.4446				9	9	7	25.3	25.3	21.1	51.545	0	25.705	634350000	54	tr|M1ASA5|M1ASA5_SOLTU;tr|M1ASA2|M1ASA2_SOLTU;tr|M1ASA7|M1ASA7_SOLTU;tr|M1ASA3|M1ASA3_SOLTU	tr|M1ASA5|M1ASA5_SOLTU;tr|M1ASA2|M1ASA2_SOLTU;tr|M1ASA7|M1ASA7_SOLTU	699	tr|M1ASA5|M1ASA5_SOLTU V-type proton ATPase subunit H OS=Solanum tuberosum OX=4113 GN=102601902 PE=3 SV=1;tr|M1ASA2|M1ASA2_SOLTU Vacuolar ATP synthase subunit h OS=Solanum tuberosum OX=4113 GN=102601902 PE=4 SV=1;tr|M1ASA7|M1ASA7_SOLTU Vacuolar ATP synthas
23.341	22.9935	23.4711	23.643	22.8585	23.8364	23.7237	24.2299	23.4329	24.0386	24.002	23.7586	23.5564	22.8604	22.8723	23.418	23.5687	23.5247	24.2727	23.7362	23.1754	23.6034	23.1379	23.8861				7	7	7	27.5	27.5	27.5	45.444	0	25.223	451530000	55	tr|M1AV73|M1AV73_SOLTU;tr|M1AV74|M1AV74_SOLTU;tr|M1AV72|M1AV72_SOLTU	tr|M1AV73|M1AV73_SOLTU;tr|M1AV74|M1AV74_SOLTU;tr|M1AV72|M1AV72_SOLTU	736	tr|M1AV73|M1AV73_SOLTU Nucleic acid binding protein OS=Solanum tuberosum OX=4113 GN=102583099 PE=4 SV=1;tr|M1AV74|M1AV74_SOLTU Nucleic acid binding protein OS=Solanum tuberosum OX=4113 GN=102583099 PE=4 SV=1;tr|M1AV72|M1AV72_SOLTU Nucleic acid binding prot
24.151	23.8783	24.2489	24.8976	23.5912	23.8334	24.2291	24.3324	24.5986	24.4085	24.3442	23.6455	22.8536	22.5128	21.8168	NaN	22.7019	NaN	22.9629	23.9342	22.5641	22.4883	23.697	22.6469				7	7	7	27.6	27.6	27.6	33.798	0	24.515	517540000	44	tr|M1C2T9|M1C2T9_SOLTU	tr|M1C2T9|M1C2T9_SOLTU	1213	tr|M1C2T9|M1C2T9_SOLTU UDP-L-rhamnose synthase OS=Solanum tuberosum OX=4113 GN=102601196 PE=4 SV=1
23.351	23.2288	22.8272	22.5866	23.0736	22.8768	22.5755	NaN	23.0435	22.9354	22.0692	23.0375	23.4605	23.6491	23.6621	22.8558	23.1746	23.5217	NaN	23.0097	NaN	22.9932	22.6553	22.6121				7	7	7	28.2	28.2	28.2	42.902	0	28.807	317360000	32	tr|M1C421|M1C421_SOLTU	tr|M1C421|M1C421_SOLTU	1224	tr|M1C421|M1C421_SOLTU AIR synthase OS=Solanum tuberosum OX=4113 PE=3 SV=1
22.6491	22.854	22.9283	22.7288	22.9821	22.8557	22.8229	22.9908	23.0819	23.3041	22.3837	23.6568	23.5451	22.2488	23.6562	22.5577	23.1268	23.4767	22.8763	23.6552	22.7647	22.9009	23.0186	23.0315				7	7	7	29.1	29.1	29.1	33.309	0	20.665	373500000	41	tr|M1BZG1|M1BZG1_SOLTU	tr|M1BZG1|M1BZG1_SOLTU	1177	tr|M1BZG1|M1BZG1_SOLTU Villin headpiece;Gelsolin region OS=Solanum tuberosum OX=4113 PE=4 SV=1
23.6317	23.5146	23.5497	22.9883	23.3712	22.6947	22.7251	NaN	23.6029	22.604	22.4211	23.0393	22.9052	23.1582	22.5058	22.8648	23.0711	22.9206	23.1026	23.5556	23.3008	22.4305	23.1627	22.7907				12	7	7	41.7	29.3	29.3	39.621	0	23.219	356190000	43	tr|M0ZZ09|M0ZZ09_SOLTU;tr|M0ZZ08|M0ZZ08_SOLTU	tr|M0ZZ09|M0ZZ09_SOLTU;tr|M0ZZ08|M0ZZ08_SOLTU	377	tr|M0ZZ09|M0ZZ09_SOLTU Pyruvate dehydrogenase E1 component subunit beta OS=Solanum tuberosum OX=4113 PE=4 SV=1;tr|M0ZZ08|M0ZZ08_SOLTU Pyruvate dehydrogenase E1 component subunit beta OS=Solanum tuberosum OX=4113 PE=4 SV=1
22.7794	23.0628	23.0031	22.8537	23.3199	23.8389	23.9526	22.6655	23.1607	23.6175	23.4876	23.9217	23.2915	23.4821	23.5955	24.184	23.2618	23.6867	23.1527	23.548	23.8692	24.2757	24.0346	24.3905				7	7	7	30	30	30	45.583	0	30	490840000	47	tr|M1A0W0|M1A0W0_SOLTU;tr|M1A0V9|M1A0V9_SOLTU	tr|M1A0W0|M1A0W0_SOLTU;tr|M1A0V9|M1A0V9_SOLTU	403	tr|M1A0W0|M1A0W0_SOLTU Hsp70-interacting protein 1 OS=Solanum tuberosum OX=4113 GN=102586309 PE=3 SV=1;tr|M1A0V9|M1A0V9_SOLTU Hsp70-interacting protein 1 OS=Solanum tuberosum OX=4113 GN=102586309 PE=3 SV=1
23.2224	25.0466	25.1084	23.0759	26.9972	27.0524	27.1487	NaN	23.1405	24.6487	26.4885	26.4136	22.8537	25.0389	25.9303	24.0692	NaN	24.5773	23.865	NaN	23.3283	22.8299	NaN	24.1406				7	7	7	30.8	30.8	30.8	24.042	0	83.911	1530200000	49	tr|M1B8C8|M1B8C8_SOLTU	tr|M1B8C8|M1B8C8_SOLTU	885	tr|M1B8C8|M1B8C8_SOLTU Kunitz-type protease inhibitor OS=Solanum tuberosum OX=4113 GN=102599070 PE=3 SV=1
24.5861	25.0158	24.695	24.7378	24.3643	25.2743	24.4151	23.9828	24.9641	24.2467	23.9386	24.903	24.6325	23.8148	24.2076	24.1654	25.0204	24.4959	NaN	24.6003	24.4223	24.56	24.9099	24.4195				29	9	7	62.9	31	22.9	44.935	0	50.499	1046000000	85	tr|K7XKT4|K7XKT4_SOLTU	tr|K7XKT4|K7XKT4_SOLTU	133	tr|K7XKT4|K7XKT4_SOLTU 60S ribosomal protein L1 OS=Solanum tuberosum OX=4113 GN=102590167 PE=2 SV=1
NaN	22.5516	22.8578	22.9223	22.6086	NaN	NaN	NaN	23.1605	22.5204	NaN	23.3899	22.4819	23.1168	NaN	22.5819	22.7941	NaN	22.7298	22.4585	21.922	22.9735	23.2213	22.9633				7	7	7	31.4	31.4	31.4	30.991	0	22.865	238740000	26	tr|M1AY00|M1AY00_SOLTU;tr|M1AY01|M1AY01_SOLTU;tr|M1AXZ9|M1AXZ9_SOLTU	tr|M1AY00|M1AY00_SOLTU;tr|M1AY01|M1AY01_SOLTU	774	tr|M1AY00|M1AY00_SOLTU Protein phosphatase 2c OS=Solanum tuberosum OX=4113 GN=102579119 PE=4 SV=1;tr|M1AY01|M1AY01_SOLTU Protein phosphatase 2c OS=Solanum tuberosum OX=4113 GN=102579119 PE=4 SV=1
23.8197	24.1333	23.5635	24.3074	23.7585	24.7176	24.6439	24.2522	23.9902	23.3335	24.1181	24.8757	23.986	24.474	25.3161	24.4301	23.8707	25.2891	24.9865	24.1893	25.6779	25.4669	24.7998	24.8291				7	7	7	31.6	31.6	31.6	15.406	0	15.36	831380000	51	tr|M1BEC3|M1BEC3_SOLTU;tr|M1D4I9|M1D4I9_SOLTU;tr|M0ZKT2|M0ZKT2_SOLTU;tr|M1CD85|M1CD85_SOLTU;tr|M1CNZ3|M1CNZ3_SOLTU;tr|M1AGC7|M1AGC7_SOLTU;tr|M1CDA1|M1CDA1_SOLTU;tr|M0ZH07|M0ZH07_SOLTU;tr|M0ZH06|M0ZH06_SOLTU	tr|M1BEC3|M1BEC3_SOLTU;tr|M1D4I9|M1D4I9_SOLTU;tr|M0ZKT2|M0ZKT2_SOLTU;tr|M1CD85|M1CD85_SOLTU;tr|M1CNZ3|M1CNZ3_SOLTU	961	tr|M1BEC3|M1BEC3_SOLTU Histone H3 OS=Solanum tuberosum OX=4113 GN=102584902 PE=3 SV=1;tr|M1D4I9|M1D4I9_SOLTU Histone H3 OS=Solanum tuberosum OX=4113 GN=102601431 PE=2 SV=1;tr|M0ZKT2|M0ZKT2_SOLTU Histone H3 OS=Solanum tuberosum OX=4113 GN=102584625 PE=3 SV=
21.8494	22.7682	22.0742	NaN	22.3973	23.9911	NaN	22.989	22.1712	22.2156	23.0924	23.2515	22.4631	23.545	25.0602	22.4627	21.8963	22.7677	22.0059	22.0542	23.4643	23.6677	22.324	22.6123				7	7	7	31.8	31.8	31.8	32.811	0	13.828	289960000	21	tr|M1BCZ9|M1BCZ9_SOLTU;tr|M0ZHD0|M0ZHD0_SOLTU	tr|M1BCZ9|M1BCZ9_SOLTU	950	tr|M1BCZ9|M1BCZ9_SOLTU Lactoylglutathione lyase OS=Solanum tuberosum OX=4113 GN=102599485 PE=3 SV=1
23.5636	23.2683	23.1046	23.5677	22.974	23.7936	23.1545	23.209	23.7076	23.4103	23.5616	23.9456	23.9081	23.1303	23.3013	NaN	23.8134	NaN	23.2859	23.0203	22.768	22.8852	23.187	23.0934				8	8	7	32.2	32.2	29.7	41.326	0	42.456	398480000	23	tr|M1BGN4|M1BGN4_SOLTU	tr|M1BGN4|M1BGN4_SOLTU	984	tr|M1BGN4|M1BGN4_SOLTU Cytosolic acetoacetyl-coenzyme A thiolase OS=Solanum tuberosum OX=4113 GN=102600847 PE=3 SV=1
24.9723	24.6512	25.0155	24.6086	25.1183	24.6135	25.0431	24.7877	24.6682	25.2998	25.7749	25.2871	24.7331	24.7045	24.4576	24.2421	24.4972	23.979	24.6189	24.381	24.7986	24.8205	24.7972	24.6445				7	7	7	32.4	32.4	32.4	25.789	0	29.583	1160000000	91	tr|D5ILC3|D5ILC3_SOLTU;tr|M1A4Y9|M1A4Y9_SOLTU;tr|M1A4Y8|M1A4Y8_SOLTU	tr|D5ILC3|D5ILC3_SOLTU;tr|M1A4Y9|M1A4Y9_SOLTU;tr|M1A4Y8|M1A4Y8_SOLTU	118	tr|D5ILC3|D5ILC3_SOLTU Nucleoside diphosphate kinase OS=Solanum tuberosum OX=4113 GN=NDPK1 PE=3 SV=1;tr|M1A4Y9|M1A4Y9_SOLTU Nucleoside diphosphate kinase OS=Solanum tuberosum OX=4113 GN=102584638 PE=3 SV=1;tr|M1A4Y8|M1A4Y8_SOLTU Nucleoside diphosphate kina
24.8045	23.2774	23.4488	NaN	23.8031	NaN	22.9194	NaN	23.453	NaN	NaN	23.0475	23.0597	22.309	NaN	22.4476	23.1606	NaN	NaN	23.4143	NaN	22.2118	22.6899	NaN				7	7	7	33.1	33.1	33.1	37.373	0	28.942	304690000	32	tr|M1C8V2|M1C8V2_SOLTU;tr|M1C8V1|M1C8V1_SOLTU;tr|M1C8V4|M1C8V4_SOLTU;tr|M1C8V3|M1C8V3_SOLTU	tr|M1C8V2|M1C8V2_SOLTU;tr|M1C8V1|M1C8V1_SOLTU	1290	tr|M1C8V2|M1C8V2_SOLTU Fructokinase OS=Solanum tuberosum OX=4113 GN=102585347 PE=3 SV=1;tr|M1C8V1|M1C8V1_SOLTU Fructokinase OS=Solanum tuberosum OX=4113 GN=102585347 PE=3 SV=1
22.2947	23.2071	22.3838	22.3547	22.4178	22.1214	21.7444	NaN	22.1993	21.763	NaN	22.6358	NaN	NaN	NaN	NaN	NaN	NaN	NaN	NaN	NaN	21.9421	21.5356	NaN				9	9	7	33.6	33.6	26.5	44.636	0	42.105	159770000	22	tr|M1BC63|M1BC63_SOLTU;sp|P46253|STAD_SOLTU;tr|M0ZKA3|M0ZKA3_SOLTU;tr|M1A2S6|M1A2S6_SOLTU	tr|M1BC63|M1BC63_SOLTU	937	tr|M1BC63|M1BC63_SOLTU Acyl-[acyl-carrier-protein] desaturase OS=Solanum tuberosum OX=4113 GN=102577562 PE=3 SV=1
21.6811	23.1269	22.9114	22.3536	22.2683	21.8928	22.6076	21.5161	21.6304	NaN	21.8157	23.7809	22.0768	22.0369	23.6242	22.2679	21.5751	NaN	NaN	21.7791	21.9595	22.3006	21.3754	21.8508				12	7	7	44.4	33.7	33.7	28.814	0	25.221	225880000	19	tr|M1A7M4|M1A7M4_SOLTU	tr|M1A7M4|M1A7M4_SOLTU	478	tr|M1A7M4|M1A7M4_SOLTU 14-3-3 protein OS=Solanum tuberosum OX=4113 GN=102581950 PE=2 SV=1
25.5818	25.3391	25.2794	25.7981	25.4609	26.0554	25.2531	25.9457	25.5078	25.015	25.5069	25.5651	25.7133	25.8513	25.4064	25.6141	26.1702	26.2396	25.5151	25.8146	26.0796	25.7839	26.1377	25.9611				7	7	7	34.6	34.6	34.6	17.219	0	34.122	1940800000	62	tr|Q3HRX7|Q3HRX7_SOLTU;tr|M1DL46|M1DL46_SOLTU;tr|M1BNS7|M1BNS7_SOLTU;tr|M1DV83|M1DV83_SOLTU	tr|Q3HRX7|Q3HRX7_SOLTU	1750	tr|Q3HRX7|Q3HRX7_SOLTU Ribosomal protein L25 OS=Solanum tuberosum OX=4113 GN=102588879 PE=2 SV=1
24.1825	23.6336	23.9431	23.9423	24.0312	23.3875	23.2845	23.0066	23.763	24.2293	22.4603	23.8807	22.7873	22.4665	22.472	22.7127	23.2488	23.0238	NaN	23.3296	22.6221	22.989	22.2452	22.7757				7	7	7	36.4	36.4	36.4	25.348	0	41.537	429420000	48	tr|M1AHY9|M1AHY9_SOLTU	tr|M1AHY9|M1AHY9_SOLTU	599	tr|M1AHY9|M1AHY9_SOLTU Aluminum-induced protein OS=Solanum tuberosum OX=4113 GN=102586714 PE=4 SV=1
23.1945	23.4358	23.2626	23.0859	23.467	22.736	22.8799	22.895	23.7981	23.0496	NaN	23.3016	23.8728	24.4937	23.5954	23.5349	23.5757	22.3168	24.0633	23.8234	24.1461	23.5395	23.786	23.922				9	9	7	37.3	37.3	31.2	40	0	32.146	449610000	59	tr|M0ZZZ3|M0ZZZ3_SOLTU;tr|M0ZZZ4|M0ZZZ4_SOLTU;tr|M1B0M6|M1B0M6_SOLTU;tr|M1C6Q8|M1C6Q8_SOLTU;tr|M1B0M7|M1B0M7_SOLTU;tr|M1B0M5|M1B0M5_SOLTU;tr|M1CHQ2|M1CHQ2_SOLTU;tr|M1ATA4|M1ATA4_SOLTU	tr|M0ZZZ3|M0ZZZ3_SOLTU;tr|M0ZZZ4|M0ZZZ4_SOLTU	387	tr|M0ZZZ3|M0ZZZ3_SOLTU Serine/threonine-protein kinase PBS1 OS=Solanum tuberosum OX=4113 GN=102597422 PE=4 SV=1;tr|M0ZZZ4|M0ZZZ4_SOLTU Serine/threonine-protein kinase PBS1 OS=Solanum tuberosum OX=4113 GN=102597422 PE=4 SV=1
24.6522	24.9818	24.3962	24.7815	23.7516	24.4294	24.3602	24.3336	24.7256	24.7898	24.0043	24.8123	24.3878	24.4415	23.9753	24.2054	24.8537	24.5145	24.1874	24.4593	24.257	24.7023	24.77	24.4641				16	14	7	43.9	39.8	21.1	47.076	0	73.731	922810000	55	tr|M1B7A2|M1B7A2_SOLTU;tr|M1B7A1|M1B7A1_SOLTU	tr|M1B7A2|M1B7A2_SOLTU;tr|M1B7A1|M1B7A1_SOLTU	871	tr|M1B7A2|M1B7A2_SOLTU ATSUG1 OS=Solanum tuberosum OX=4113 GN=102583713 PE=3 SV=1;tr|M1B7A1|M1B7A1_SOLTU ATSUG1 OS=Solanum tuberosum OX=4113 GN=102583713 PE=3 SV=1
NaN	NaN	NaN	NaN	NaN	24.2101	23.3105	NaN	21.8527	NaN	NaN	22.1826	21.7253	22.7271	24.2748	23.8895	22.6374	23.3134	23.1765	NaN	22.5666	24.2905	22.5424	24.0552				7	7	7	40.1	40.1	40.1	29.997	0	24.089	213300000	28	tr|M1BPE8|M1BPE8_SOLTU	tr|M1BPE8|M1BPE8_SOLTU	1059	tr|M1BPE8|M1BPE8_SOLTU Ribosome-recycling factor, chloroplastic OS=Solanum tuberosum OX=4113 GN=102588362 PE=3 SV=1
22.6618	23.5395	23.3283	NaN	24.0094	22.5968	22.4241	NaN	22.2591	22.3195	NaN	24.3801	23.212	23.9693	24.9105	23.0627	22.3404	23.4005	22.8728	22.2142	23.29	23.612	22.6515	23.7887				7	7	7	41.1	41.1	41.1	22.273	0	21.271	355310000	30	tr|M1BBH4|M1BBH4_SOLTU	tr|M1BBH4|M1BBH4_SOLTU	927	tr|M1BBH4|M1BBH4_SOLTU Patellin-3 OS=Solanum tuberosum OX=4113 PE=4 SV=1
24.4695	24.0367	24.0683	24.3319	24.5487	23.6634	24.4596	23.3979	24.2172	23.3851	24.1351	25.0086	23.7353	22.6008	22.5707	22.247	23.0487	22.945	23.1232	23.5234	23.2925	23.1117	23.4289	23.3104				7	7	7	41.4	41.4	41.4	27.195	0	46.785	602080000	50	tr|M1CCF1|M1CCF1_SOLTU;tr|M1CCF2|M1CCF2_SOLTU	tr|M1CCF1|M1CCF1_SOLTU;tr|M1CCF2|M1CCF2_SOLTU	1329	tr|M1CCF1|M1CCF1_SOLTU ATP synthase 24 kDa subunit, mitochondrial OS=Solanum tuberosum OX=4113 GN=102606142 PE=4 SV=1;tr|M1CCF2|M1CCF2_SOLTU ATP synthase 24 kDa subunit, mitochondrial OS=Solanum tuberosum OX=4113 GN=102606142 PE=4 SV=1
NaN	23.8912	23.3917	22.7827	22.8372	23.4395	23.0317	22.5805	23.4353	22.425	22.767	24.2156	22.8926	23.0948	24.1541	22.7393	22.9925	NaN	22.9152	22.824	23.2322	24.1384	23.6622	23.3273				7	7	7	42.6	42.6	42.6	35.037	0	52.535	377000000	29	tr|M1BCL1|M1BCL1_SOLTU;tr|M1CJB9|M1CJB9_SOLTU;tr|M1CJB8|M1CJB8_SOLTU	tr|M1BCL1|M1BCL1_SOLTU	942	tr|M1BCL1|M1BCL1_SOLTU 26S proteasome regulatory particle non-ATPase subunit 8 OS=Solanum tuberosum OX=4113 PE=3 SV=1
24.3515	24.4981	24.34	24.6615	24.0163	25.4024	25.1168	25.0978	24.4488	24.5544	25.5563	24.1155	25.1149	24.7425	25.4098	25.6128	24.7951	25.0527	NaN	25.732	24.3527	25.3777	24.0551	24.6568				7	7	7	46.4	46.4	46.4	12.045	0	18.178	1060600000	50	tr|M1D743|M1D743_SOLTU	tr|M1D743|M1D743_SOLTU	1686	tr|M1D743|M1D743_SOLTU Peptidylprolyl isomerase OS=Solanum tuberosum OX=4113 GN=102595124 PE=4 SV=1
25.4188	24.8654	24.8153	25.4144	24.565	24.7555	24.3863	25.3936	24.8232	25.2633	25.0305	24.5811	24.7567	24.1517	24.0008	25.0547	25.4872	25.2154	24.6706	25.4302	25.3401	24.7414	25.3781	24.9115				7	7	7	47.2	47.2	47.2	14.022	0	24.623	1227300000	72	tr|M1CAU6|M1CAU6_SOLTU	tr|M1CAU6|M1CAU6_SOLTU	1309	tr|M1CAU6|M1CAU6_SOLTU 60S ribosomal protein L22 OS=Solanum tuberosum OX=4113 GN=102582943 PE=3 SV=1
[truncated: 306 more rows]

## Sheet: Filtered min8
#!{C:Group1}G_5	G_5	G_5	G_15	G_15	G_15	G_30	G_30	G_30	G_60	G_60	G_60	I_5	I_5	I_5	I_15	I_15	I_15	I_30	I_30	I_30	I_60	I_60	I_60	Only identified by site	Reverse	Potential contaminant	ANOVA Significant	Student's T-test Significant G_I	Student's T-test significant	Peptides	Razor + unique peptides	Unique peptides	Sequence coverage [%]	Unique + razor sequence coverage [%]	Unique sequence coverage [%]	Mol. weight [kDa]	Q-value	Score	Intensity	MS/MS count	#NAME?	ANOVA q-value	-Log Student's T-test p-value G_I	Student's T-test q-value G_I	Student's T-test Difference G_I	Student's T-test Test statistic G_I	Protein IDs	Majority protein IDs	id
[truncated: 979 more rows]
[truncated: 1 more columns]
