# Supplementary material for: Enzymatic Investigation of Spongospora subterranea Zoospore Attachment to Roots of Potato Cultivars Resistant or Susceptible to Powdery Scab Disease
Source: Proteomes. 2023 Feb 9;11(1):7. doi: 10.3390/proteomes11010007 (PMC9944879; doi:10.3390/proteomes11010007)
Supplement: Supplementary file 1 [file proteomes-11-00007-s001.zip › Supplemental file 3 - all significant proteins identified in trypsin shaving experiment.xlsx]

## Sheet:  262 sig
LFQ intensity 1	LFQ intensity 2	LFQ intensity 3	LFQ intensity 4	LFQ intensity 5	LFQ intensity 6	LFQ intensity 7	LFQ intensity 8	LFQ intensity 9	LFQ intensity 10	LFQ intensity 11	LFQ intensity 12	LFQ intensity 13	LFQ intensity 14	LFQ intensity 15	LFQ intensity 16	LFQ intensity 17	LFQ intensity 18	LFQ intensity 19	LFQ intensity 20	LFQ intensity 21	LFQ intensity 22	LFQ intensity 23	LFQ intensity 24	Only identified by site	Reverse	Potential contaminant	Student's T-test Significant G_I	Student's T-test significant	Peptides	Razor + unique peptides	Unique peptides	Sequence coverage [%]	Unique + razor sequence coverage [%]	Unique sequence coverage [%]	Mol. weight [kDa]	Q-value	Score	Intensity	MS/MS count	-Log Student's T-test p-value G_I	Student's T-test q-value G_I	Student's T-test Difference G_I	Student's T-test Test statistic G_I	Protein IDs	Majority protein IDs	id	Fasta headers
#!{Type}E	E	E	E	E	E	E	E	E	E	E	E	E	E	E	E	E	E	E	E	E	E	E	E	C	C	C	C	C	N	N	N	N	N	N	N	N	N	N	N	N	N	N	N	T	T	T	T
#!{C:Group1}G_5	G_5	G_5	G_15	G_15	G_15	G_30	G_30	G_30	G_60	G_60	G_60	I_5	I_5	I_5	I_15	I_15	I_15	I_30	I_30	I_30	I_60	I_60	I_60
#!{C:Group1_}G	G	G	G	G	G	G	G	G	G	G	G	I	I	I	I	I	I	I	I	I	I	I	I
23.5491	22.3483	23.3088	22.786	22.9563	21.9454	22.4096	22.6835	22.7543	21.1682	21.3689	22.4281	23.4549	23.4405	22.5832	22.6724	22.9316	23.6224	23.3889	22.9137	23.093	22.7457	23.1693	23.3314				+	G_I	2	2	2	3.3	3.3	3.3	80.236	0	8.8082	326140000	26	1.98144	0.0468949	-0.636727	-1.94476	tr|M1D0T5|M1D0T5_SOLTU;tr|M1B4C0|M1B4C0_SOLTU;tr|M1CS04|M1CS04_SOLTU;tr|M0ZSL2|M0ZSL2_SOLTU;tr|M1ADJ8|M1ADJ8_SOLTU	tr|M1D0T5|M1D0T5_SOLTU;tr|M1B4C0|M1B4C0_SOLTU;tr|M1CS04|M1CS04_SOLTU;tr|M0ZSL2|M0ZSL2_SOLTU;tr|M1ADJ8|M1ADJ8_SOLTU	836	tr|M1D0T5|M1D0T5_SOLTU H(+)-exporting diphosphatase OS=Solanum tuberosum OX=4113 GN=102579479 PE=3 SV=1;tr|M1B4C0|M1B4C0_SOLTU H(+)-exporting diphosphatase OS=Solanum tuberosum OX=4113 GN=102583477 PE=3 SV=1;tr|M1CS04|M1CS04_SOLTU H(+)-exporting diphosphat
20.3607	20.0627	20.2694	20.318	20.7421	20.0452	21.0792	21.2835	19.1374	21.0149	20.6355	20.8925	22.1038	22.3567	22.6968	19.7846	21.6772	21.185	21.3086	21.8531	22.7121	21.7715	21.6942	21.8362				+	G_I	2	2	2	3.4	3.4	3.4	69.788	0	3.9733	90326000	22	3.71603	0.00102564	-1.26154	-3.29947	tr|M1AUJ0|M1AUJ0_SOLTU;tr|M1AUJ2|M1AUJ2_SOLTU;tr|M1AUJ1|M1AUJ1_SOLTU	tr|M1AUJ0|M1AUJ0_SOLTU;tr|M1AUJ2|M1AUJ2_SOLTU;tr|M1AUJ1|M1AUJ1_SOLTU	729	tr|M1AUJ0|M1AUJ0_SOLTU Alpha-galactosidase OS=Solanum tuberosum OX=4113 GN=102605217 PE=3 SV=1;tr|M1AUJ2|M1AUJ2_SOLTU Alpha-galactosidase OS=Solanum tuberosum OX=4113 GN=102605217 PE=3 SV=1;tr|M1AUJ1|M1AUJ1_SOLTU Alpha-galactosidase OS=Solanum tuberosum OX
21.2362	20.8256	19.8879	21.0902	19.9172	20.9896	20.5628	21.6055	19.2956	21.4907	21.656	19.496	20.3578	22.3226	22.4377	22.1824	21.0413	21.5395	20.7231	20.9808	22.9695	22.741	20.7947	21.9944				+	G_I	2	2	2	3.4	3.4	3.4	34.532	0	3.6227	50488000	7	2.05235	0.022898	-1.00263	-2.23226	tr|M1B8Q1|M1B8Q1_SOLTU;tr|M1B8Q0|M1B8Q0_SOLTU	tr|M1B8Q1|M1B8Q1_SOLTU;tr|M1B8Q0|M1B8Q0_SOLTU	893	tr|M1B8Q1|M1B8Q1_SOLTU CT099 OS=Solanum tuberosum OX=4113 PE=4 SV=1;tr|M1B8Q0|M1B8Q0_SOLTU CT099 OS=Solanum tuberosum OX=4113 PE=4 SV=1
21.5128	22.5305	21.7524	21.0157	20.5559	22.0697	22.3792	21.4952	22.2174	20.5878	21.0196	22.5456	19.6894	19.6971	19.3817	20.6949	21.2867	20.8961	20.2659	20.7805	21.0818	20.3931	20.854	19.7061				+	G_I	2	2	2	3.5	3.5	3.5	90.488	0	9.8151	181360000	20	3.71943	0.00111392	1.24623	3.29065	tr|M1A6G8|M1A6G8_SOLTU;tr|M1A6G9|M1A6G9_SOLTU	tr|M1A6G8|M1A6G8_SOLTU;tr|M1A6G9|M1A6G9_SOLTU	466	tr|M1A6G8|M1A6G8_SOLTU Heat shock protein OS=Solanum tuberosum OX=4113 GN=102591977 PE=3 SV=1;tr|M1A6G9|M1A6G9_SOLTU Heat shock protein OS=Solanum tuberosum OX=4113 GN=102591977 PE=3 SV=1
21.2009	21.2904	19.995	20.5787	21.3838	19.1929	20.979	20.6125	19.3116	21.7034	21.3256	19.8969	23.3065	24.3529	24.2563	26.0632	20.834	23.7582	22.2348	25.2917	20.7305	24.6748	20.511	21.3913				+	G_I	2	2	2	4.4	4.4	4.4	85.896	0	4.539	573730000	8	3.34632	0.000827586	-2.49453	-3.53572	tr|M1BJX6|M1BJX6_SOLTU	tr|M1BJX6|M1BJX6_SOLTU	1016	tr|M1BJX6|M1BJX6_SOLTU GRIP and coiled-coil domain-containing protein OS=Solanum tuberosum OX=4113 GN=102604558 PE=4 SV=1
22.1607	21.9123	22.2576	20.2499	22.1168	21.4438	20.3974	21.7815	21.8872	21.9005	21.6907	21.4719	22.2723	22.9402	22.5171	22.5175	22.6223	22.5465	21.8092	22.5318	22.6129	21.9412	22.3566	22.3636				+	G_I	3	2	2	6.1	4.5	4.5	67.365	0	8.7864	156010000	26	3.14261	0.00732394	-0.813382	-2.64848	tr|M1E0E5|M1E0E5_SOLTU;tr|M1CTZ8|M1CTZ8_SOLTU;tr|M1BYD3|M1BYD3_SOLTU;tr|M0ZTB9|M0ZTB9_SOLTU;tr|M0ZTC1|M0ZTC1_SOLTU;tr|M1BYD2|M1BYD2_SOLTU	tr|M1E0E5|M1E0E5_SOLTU;tr|M1CTZ8|M1CTZ8_SOLTU	1715	tr|M1E0E5|M1E0E5_SOLTU Uncharacterized protein OS=Solanum tuberosum OX=4113 PE=3 SV=1;tr|M1CTZ8|M1CTZ8_SOLTU Aminotransferase ybdL OS=Solanum tuberosum OX=4113 PE=4 SV=1
20.6387	19.6086	21.2843	21.0743	20.5486	19.6015	19.3294	20.8379	20.9087	20.9968	20.7078	20.8606	20.8143	20.8953	21.2098	22.1187	20.8844	20.7985	21.7096	21.5577	21.0951	21.3255	21.0049	20.9881				+	G_I	22	2	2	47.3	6.1	6.1	50.277	0	2.7854	44794000	4	2.19375	0.0346968	-0.667074	-2.07546	tr|M1CZM0|M1CZM0_SOLTU	tr|M1CZM0|M1CZM0_SOLTU	1600	tr|M1CZM0|M1CZM0_SOLTU Tubulin beta chain OS=Solanum tuberosum OX=4113 GN=102581203 PE=3 SV=1
20.647	20.6298	19.9609	20.8819	19.7682	19.8324	19.7431	20.599	19.7129	21.1116	20.3112	20.9756	22.258	20.3512	21.8104	21.9426	21.7874	21.8339	21.8237	21.6901	21.0955	20.1178	21.4937	22.4332				+	G_I	3	2	2	14.1	6.8	6.8	44.934	0	3.3084	53130000	8	4.02957	0.000857143	-1.20532	-3.4145	tr|M1D4F6|M1D4F6_SOLTU;tr|M1D4F5|M1D4F5_SOLTU	tr|M1D4F6|M1D4F6_SOLTU;tr|M1D4F5|M1D4F5_SOLTU	1653	tr|M1D4F6|M1D4F6_SOLTU Phospholipase A1 OS=Solanum tuberosum OX=4113 GN=102585794 PE=3 SV=1;tr|M1D4F5|M1D4F5_SOLTU Phospholipase A1 OS=Solanum tuberosum OX=4113 GN=102585794 PE=3 SV=1
20.5669	20.245	20.1392	21.2606	19.1884	22.0707	19.5695	21.7936	20.2026	21.6663	21.6994	20.374	21.1949	22.2868	23.3918	22.6005	20.2733	21.2768	21.6095	21.3299	21.5714	22.4883	20.8389	20.9127				+	G_I	2	2	2	6.9	6.9	6.9	44.493	0	4.8634	59274000	4	1.65062	0.0475367	-0.916533	-1.93772	tr|M1BTG2|M1BTG2_SOLTU	tr|M1BTG2|M1BTG2_SOLTU	1110	tr|M1BTG2|M1BTG2_SOLTU D-fructose-1,6-bisphosphate 1-phosphohydrolase OS=Solanum tuberosum OX=4113 PE=3 SV=1
20.4939	20.6833	22.1987	23.5171	21.7717	22.9829	21.9437	20.6923	22.8468	25.0026	22.3612	20.9598	20.6616	22.5641	22.5364	24.5999	24.7647	26.5205	25.4199	22.2975	25.0701	25.0294	24.4587	25.3999				+	G_I	2	2	2	7	7	7	30.411	0	14.403	478670000	36	2.36369	0.00533333	-1.98905	-2.7419	tr|M1CIH8|M1CIH8_SOLTU	tr|M1CIH8|M1CIH8_SOLTU	1393	tr|M1CIH8|M1CIH8_SOLTU Chlorophyll a-b binding protein, chloroplastic OS=Solanum tuberosum OX=4113 GN=102584316 PE=3 SV=1
21.3393	21.7502	21.8537	21.0804	22.2935	22.2595	22.3599	21.1428	21.6473	21.1764	22.3378	21.5817	21.7904	21.9518	20.0671	20.5085	19.8908	21.7642	21.3964	21.0117	20.0332	21.2395	21.2267	21.4692				+	G_I	2	2	2	7.2	7.2	7.2	36.574	0	5.6658	112160000	21	1.96394	0.0422259	0.706079	1.99578	tr|M1A4U5|M1A4U5_SOLTU;tr|M1A4U4|M1A4U4_SOLTU	tr|M1A4U5|M1A4U5_SOLTU;tr|M1A4U4|M1A4U4_SOLTU	455	tr|M1A4U5|M1A4U5_SOLTU Aldose 1-epimerase OS=Solanum tuberosum OX=4113 GN=102593955 PE=3 SV=1;tr|M1A4U4|M1A4U4_SOLTU Aldose-1-epimerase OS=Solanum tuberosum OX=4113 GN=102593955 PE=3 SV=1
21.4513	21.2368	21.3815	21.1813	21.5098	21.0831	20.8348	21.167	21.4572	21.519	21.1019	21.2187	22.3337	21.8469	21.7255	21.9075	21.7694	21.3624	22.1396	21.8746	21.663	21.5382	21.5635	21.764				+	G_I	2	2	2	8.6	8.6	8.6	42.47	0	4.7744	101490000	6	4.76635	0.00615827	-0.528816	-2.68813	tr|M1AA65|M1AA65_SOLTU	tr|M1AA65|M1AA65_SOLTU	501	tr|M1AA65|M1AA65_SOLTU Ribokinase OS=Solanum tuberosum OX=4113 GN=102591122 PE=3 SV=1
21.0961	22.0264	22.0289	22.1548	21.6825	24.3778	24.0174	20.5609	21.3725	24.2723	24.124	21.6232	20.8721	20.4276	19.5749	19.6612	21.4267	21.2192	21.3358	21.469	20.7739	19.5008	21.082	21.0272				+	G_I	4	2	2	17.5	8.8	8.8	17.887	0	13.115	161920000	13	3.11224	0.0014382	1.74722	3.18733	tr|M0ZMA8|M0ZMA8_SOLTU	tr|M0ZMA8|M0ZMA8_SOLTU	215	tr|M0ZMA8|M0ZMA8_SOLTU TSI-1 protein OS=Solanum tuberosum OX=4113 GN=102583253 PE=3 SV=1
20.3838	20.0948	20.1267	20.1129	20.0522	19.8724	21.2992	21.8214	20.0631	21.1901	21.3912	21.3149	21.2813	20.1187	21.8861	20.9141	22.4175	20.6762	22.5109	22.8291	22.3526	22.3984	22.4807	22.5155				+	G_I	15	2	2	29.8	9.6	9.6	49.244	0	8.2553	65373000	7	2.95526	0.00362393	-1.22154	-2.86898	tr|M1BQM9|M1BQM9_SOLTU	tr|M1BQM9|M1BQM9_SOLTU	1078	tr|M1BQM9|M1BQM9_SOLTU Elongation factor 1-alpha OS=Solanum tuberosum OX=4113 GN=102598326 PE=3 SV=1
23.0104	23.2419	23.4385	20.8634	23.6329	23.8358	20.1514	21.0139	23.3838	23.338	22.5222	23.5607	23.2099	24.0521	25.5732	25.3632	23.5814	21.4496	23.7261	23.7948	23.7827	23.6479	23.5367	23.6912				+	G_I	2	2	2	9.6	9.6	9.6	17.186	0	8.7554	488590000	11	1.57863	0.0457581	-1.118	-1.96251	tr|M1BX50|M1BX50_SOLTU	tr|M1BX50|M1BX50_SOLTU	1157	tr|M1BX50|M1BX50_SOLTU ML domain protein OS=Solanum tuberosum OX=4113 PE=4 SV=1
21.0103	20.6104	19.6643	21.6492	20.9299	22.7318	22.7771	22.0529	22.4501	21.1833	20.9123	20.6735	22.3297	22.542	23.5001	24.4361	24.0728	23.7574	21.304	23.1782	22.9885	24.2574	22.6321	24.5751				+	G_I	2	2	2	10.4	10.4	10.4	37.643	0	7.3892	245730000	22	4.07931	0.00027907	-1.91068	-3.84339	tr|M1CJ42|M1CJ42_SOLTU;tr|M1CJ43|M1CJ43_SOLTU	tr|M1CJ42|M1CJ42_SOLTU;tr|M1CJ43|M1CJ43_SOLTU	1398	tr|M1CJ42|M1CJ42_SOLTU Magnesium chelatase OS=Solanum tuberosum OX=4113 GN=102591731 PE=4 SV=1;tr|M1CJ43|M1CJ43_SOLTU Mg-protoporphyrin IX chelatase OS=Solanum tuberosum OX=4113 GN=102591731 PE=3 SV=1
20.6041	20.3956	20.7101	21.3495	20.4204	22.2604	22.2605	21.9468	19.9468	21.5893	20.2621	21.8487	21.8649	21.5596	22.5879	21.9612	22.1321	21.3417	20.9742	21.7248	21.5798	22.9713	21.8938	21.9167				+	G_I	2	2	2	10.6	10.6	10.6	31.06	0	14.756	85605000	9	1.79074	0.0483969	-0.742807	-1.92825	tr|M1BPR5|M1BPR5_SOLTU	tr|M1BPR5|M1BPR5_SOLTU	1062	tr|M1BPR5|M1BPR5_SOLTU Ribose-5-phosphate isomerase OS=Solanum tuberosum OX=4113 GN=102588569 PE=3 SV=1
21.461	21.1048	22.1172	20.885	20.2789	23.1091	22.8806	21.1185	20.4248	22.7838	22.4927	22.2356	22.8857	22.4787	22.2788	22.7463	23.1989	22.8283	22.9689	22.5223	22.9898	22.3931	23.3042	23.607				+	G_I	2	2	2	10.8	10.8	10.8	29.372	0.00066007	2.3793	203450000	19	2.81647	0.00552941	-1.10918	-2.72781	tr|M1AZI8|M1AZI8_SOLTU;tr|M1AZI7|M1AZI7_SOLTU	tr|M1AZI8|M1AZI8_SOLTU;tr|M1AZI7|M1AZI7_SOLTU	796	tr|M1AZI8|M1AZI8_SOLTU 117M18_4 OS=Solanum tuberosum OX=4113 GN=102587731 PE=4 SV=1;tr|M1AZI7|M1AZI7_SOLTU 117M18_4 OS=Solanum tuberosum OX=4113 GN=102587731 PE=4 SV=1
22.0999	23.312	22.9143	22.5824	21.1727	20.085	20.9336	20.9087	21.2721	21.3327	20.7967	20.6414	20.8963	18.7251	21.2373	20.3615	20.5436	20.6594	20.4919	21.1847	21.0808	20.4064	21.1594	20.6644				+	G_I	17	3	2	53.2	10.9	10.9	17.701	0	15.757	112270000	9	1.74229	0.0435885	0.88673	1.98276	tr|O04829|O04829_SOLTU;tr|M1A024|M1A024_SOLTU	tr|O04829|O04829_SOLTU;tr|M1A024|M1A024_SOLTU	389	tr|O04829|O04829_SOLTU Ubiquitin OS=Solanum tuberosum OX=4113 GN=102593024 PE=2 SV=1;tr|M1A024|M1A024_SOLTU Ubiquitin OS=Solanum tuberosum OX=4113 GN=102590530 PE=3 SV=1
21.0718	20.4222	18.861	20.8075	20.6858	20.2809	20.3679	21.3119	19.912	20.7314	21.2311	19.888	21.1374	20.559	21.8084	21.6669	21.7136	20.9107	21.1081	20.6055	20.9891	21.0991	21.707	20.5044				+	G_I	2	2	2	11.3	11.3	11.3	30.944	0	3.5097	6971000	2	2.03344	0.0402564	-0.686489	-2.01517	tr|M1AX69|M1AX69_SOLTU	tr|M1AX69|M1AX69_SOLTU	765	tr|M1AX69|M1AX69_SOLTU Protein phosphatase 2C OS=Solanum tuberosum OX=4113 GN=102593800 PE=4 SV=1
20.8049	20.7554	20.6712	21.179	22.5446	22.3433	22.0329	20.6131	21.3825	20.6726	20.8121	21.5079	23.0501	23.0912	23.5049	22.844	23.0893	23.4241	21.316	20.2789	23.8146	23.2992	22.8677	23.3253				+	G_I	2	2	2	12.1	12.1	12.1	29.506	0	33.108	169330000	21	3.62302	0.000811594	-1.54881	-3.41466	tr|M1BD67|M1BD67_SOLTU;tr|M1DPV0|M1DPV0_SOLTU;tr|M1BD66|M1BD66_SOLTU;tr|M1BD68|M1BD68_SOLTU	tr|M1BD67|M1BD67_SOLTU;tr|M1DPV0|M1DPV0_SOLTU;tr|M1BD66|M1BD66_SOLTU;tr|M1BD68|M1BD68_SOLTU	953	tr|M1BD67|M1BD67_SOLTU Stem 28 kDa glycoprotein OS=Solanum tuberosum OX=4113 GN=102598975 PE=4 SV=1;tr|M1DPV0|M1DPV0_SOLTU Acid phosphatase 1 OS=Solanum tuberosum OX=4113 PE=4 SV=1;tr|M1BD66|M1BD66_SOLTU Stem 28 kDa glycoprotein OS=Solanum tuberosum OX=411
22.8758	22.6978	22.6357	22.2661	22.7897	22.9333	23.1147	21.4442	22.3729	22.2477	22.0952	22.5575	21.4749	19.9076	21.5702	20.9912	21.2941	21.0999	20.9452	21.1355	20.9105	21.0438	21.2073	21.2964				+	G_I	6	2	2	37.7	12.6	12.6	23.459	0	13.388	163500000	21	7.23866	0	1.42949	5.13383	tr|M1CY58|M1CY58_SOLTU;tr|M1CY59|M1CY59_SOLTU	tr|M1CY58|M1CY58_SOLTU;tr|M1CY59|M1CY59_SOLTU	1581	tr|M1CY58|M1CY58_SOLTU Ascorbate peroxidase OS=Solanum tuberosum OX=4113 PE=3 SV=1;tr|M1CY59|M1CY59_SOLTU Ascorbate peroxidase OS=Solanum tuberosum OX=4113 PE=3 SV=1
22.3684	22.385	22.2423	22.6068	22.3813	20.8	20.7903	22.0536	22.7401	22.8638	20.4309	22.063	19.9261	20.828	20.6445	20.4169	19.681	21.6141	21.3224	21.0836	19.8794	20.1484	21.1527	20.5916				+	G_I	2	2	2	14.2	14.2	14.2	44.733	0	3.7845	104820000	6	3.85362	0.000848485	1.36972	3.44233	tr|M1CCX0|M1CCX0_SOLTU	tr|M1CCX0|M1CCX0_SOLTU	1335	tr|M1CCX0|M1CCX0_SOLTU Tyrosine--tRNA ligase OS=Solanum tuberosum OX=4113 GN=102595197 PE=3 SV=1
24.4934	24.6196	24.5197	24.0175	23.8007	23.2023	23.2621	23.351	24.3543	23.4684	22.9929	22.8467	22.7628	22.4559	20.8497	22.7747	23.0461	22.0492	21.6559	20.5953	21.7608	20.1872	22.5792	20.7012				+	G_I	14	2	2	43	14.5	14.5	24.818	0	5.4242	422180000	25	5.07839	0.00016	1.95923	4.45751	tr|M1BIS3|M1BIS3_SOLTU;tr|M1C7Z2|M1C7Z2_SOLTU;tr|M1C7Z1|M1C7Z1_SOLTU	tr|M1BIS3|M1BIS3_SOLTU;tr|M1C7Z2|M1C7Z2_SOLTU	1002	tr|M1BIS3|M1BIS3_SOLTU Ribosomal protein L19 OS=Solanum tuberosum OX=4113 GN=102577496 PE=3 SV=1;tr|M1C7Z2|M1C7Z2_SOLTU Aminotransferase ybdL OS=Solanum tuberosum OX=4113 GN=107057705 PE=3 SV=1
20.635	20.8378	21.5552	22.5208	21.5703	23.09	22.6115	22.2337	22.1693	22.2974	24.1253	19.4294	21.8001	23.2643	22.8258	24.3483	22.5258	23.3162	23.4779	22.7489	24.0474	22.908	23.6532	23.6981				+	G_I	6	6	2	15.8	15.8	8.1	64.419	0	11.326	233340000	23	2.3491	0.00950649	-1.29485	-2.54399	tr|M1CWU2|M1CWU2_SOLTU;tr|M1CWU1|M1CWU1_SOLTU	tr|M1CWU2|M1CWU2_SOLTU;tr|M1CWU1|M1CWU1_SOLTU	1563	tr|M1CWU2|M1CWU2_SOLTU LEXYL2 protein OS=Solanum tuberosum OX=4113 PE=3 SV=1;tr|M1CWU1|M1CWU1_SOLTU LEXYL2 protein OS=Solanum tuberosum OX=4113 PE=3 SV=1
19.7583	20.0761	19.975	20.6108	20.0873	20.769	25.0002	21.2749	20.2105	20.5633	21.656	19.5713	19.06	23.3653	27.2643	23.366	22.2801	23.0922	22.8082	22.0726	23.7991	25.7092	22.2656	23.0094				+	G_I	2	2	2	17.1	17.1	17.1	10.635	0	56.846	525950000	30	2.52852	0.00293578	-2.37828	-2.92926	tr|M1D2Q6|M1D2Q6_SOLTU;tr|M1D2Q7|M1D2Q7_SOLTU;tr|M1D2Q8|M1D2Q8_SOLTU	tr|M1D2Q6|M1D2Q6_SOLTU;tr|M1D2Q7|M1D2Q7_SOLTU;tr|M1D2Q8|M1D2Q8_SOLTU	1635	tr|M1D2Q6|M1D2Q6_SOLTU Non-specific lipid-transfer protein OS=Solanum tuberosum OX=4113 GN=102588833 PE=3 SV=1;tr|M1D2Q7|M1D2Q7_SOLTU Non-specific lipid-transfer protein OS=Solanum tuberosum OX=4113 GN=102588833 PE=3 SV=1;tr|M1D2Q8|M1D2Q8_SOLTU Non-specifi
21.9343	21.9167	22.0544	21.8244	21.5608	21.4991	21.3468	21.829	21.3388	21.8383	22.1804	21.6066	22.211	23.5485	22.5012	23.5272	22.3283	22.9492	23.0874	22.1476	22.1517	20.5026	22.8686	23.729				+	G_I	3	3	2	17.8	17.8	5.6	30.662	0	17.952	181400000	25	2.52172	0.0128421	-0.88522	-2.42193	tr|M1C8M4|M1C8M4_SOLTU	tr|M1C8M4|M1C8M4_SOLTU	1287	tr|M1C8M4|M1C8M4_SOLTU Major intrinsic protein 2 OS=Solanum tuberosum OX=4113 GN=102596028 PE=3 SV=1
23.4404	21.6483	21.7559	22.5665	22.7601	21.9877	19.4311	21.2435	22.3125	22.5247	21.4884	21.5949	23.6017	23.9307	23.1191	23.3725	23.4644	23.5215	23.1348	22.6444	23.1214	22.8287	22.6432	23.5589				+	G_I	2	2	2	18.1	18.1	18.1	20.279	0	16.434	244780000	29	3.57612	0.0011358	-1.34893	-3.28139	tr|M0ZRA8|M0ZRA8_SOLTU	tr|M0ZRA8|M0ZRA8_SOLTU	274	tr|M0ZRA8|M0ZRA8_SOLTU PRA1 family protein OS=Solanum tuberosum OX=4113 GN=102592193 PE=3 SV=1
20.5895	20.375	19.4897	20.4846	19.7165	20.1867	20.069	20.5065	20.6547	20.3937	22.393	20.3783	20.7858	20.3227	20.2724	21.4686	21.8052	21.4831	21.4778	21.9168	21.2938	20.5668	20.9632	22.5123				+	G_I	2	2	2	19.2	19.2	19.2	14.018	0	3.4793	66873000	7	2.01236	0.0334259	-0.802615	-2.09296	tr|M1BYR1|M1BYR1_SOLTU	tr|M1BYR1|M1BYR1_SOLTU	1170	tr|M1BYR1|M1BYR1_SOLTU Thioredoxin h OS=Solanum tuberosum OX=4113 GN=102602362 PE=4 SV=1
23.0708	22.3897	23.0607	22.3601	22.876	21.6198	22.1217	22.1789	22.7649	22.4465	21.7205	21.6634	21.8563	21.7589	20.3802	21.8955	22.0187	21.9569	21.8697	22.3058	21.7851	21.4186	21.9067	21.4499				+	G_I	2	2	2	20	20	20	14.024	0	5.6357	175160000	16	2.30657	0.0328372	0.639232	2.09858	tr|M1CRX9|M1CRX9_SOLTU;tr|M1CRY0|M1CRY0_SOLTU	tr|M1CRX9|M1CRX9_SOLTU;tr|M1CRY0|M1CRY0_SOLTU	1507	tr|M1CRX9|M1CRX9_SOLTU Monothiol glutaredoxin-4 OS=Solanum tuberosum OX=4113 GN=102591260 PE=3 SV=1;tr|M1CRY0|M1CRY0_SOLTU Monothiol glutaredoxin-4 OS=Solanum tuberosum OX=4113 GN=102591260 PE=3 SV=1
20.4852	19.9474	20.3399	20.8751	19.1179	20.0821	20.6299	21.7235	19.7221	21.4284	20.2885	22.1455	21.1558	20.6074	22.2357	20.9439	22.4579	21.3758	21.0401	21.1709	21.1371	22.3428	21.1736	22.5564				+	G_I	2	2	2	21.6	21.6	21.6	17.571	0	5.9021	110430000	7	2.17461	0.0203011	-0.950991	-2.27701	tr|M1AMB4|M1AMB4_SOLTU;tr|M1AMB5|M1AMB5_SOLTU	tr|M1AMB4|M1AMB4_SOLTU;tr|M1AMB5|M1AMB5_SOLTU	646	tr|M1AMB4|M1AMB4_SOLTU Cinnamoyl-CoA reductase OS=Solanum tuberosum OX=4113 GN=102577831 PE=4 SV=1;tr|M1AMB5|M1AMB5_SOLTU Cinnamoyl-CoA reductase OS=Solanum tuberosum OX=4113 GN=102577831 PE=4 SV=1
22.6105	23.4977	22.3141	20.958	22.0622	21.9476	21.3448	21.2071	22.0182	21.2229	21.4386	23.3231	22.0176	21.0626	20.4251	20.7637	21.9745	21.5523	21.6597	20.9537	20.4916	21.2427	21.578	21.0035				+	G_I	5	5	2	22.4	22.4	9.4	38.819	0	16.894	157030000	9	1.88387	0.0418824	0.768304	1.99814	tr|M1BBJ6|M1BBJ6_SOLTU	tr|M1BBJ6|M1BBJ6_SOLTU	929	tr|M1BBJ6|M1BBJ6_SOLTU Cinnamyl alcohol dehydrogenase OS=Solanum tuberosum OX=4113 GN=102595669 PE=3 SV=1
21.0074	19.4584	19.542	19.8605	20.1153	20.0093	20.3107	20.629	20.1063	20.8503	21.426	20.7006	20.8314	21.2128	20.8561	23.4581	21.0619	21.3794	21.8678	21.3327	21.0668	20.3302	20.3715	20.495				+	G_I	2	2	2	23.9	23.9	23.9	9.2612	0	2.8413	46152000	5	2.03927	0.0290095	-0.85399	-2.14159	tr|M1ATD2|M1ATD2_SOLTU	tr|M1ATD2|M1ATD2_SOLTU	715	tr|M1ATD2|M1ATD2_SOLTU Protein LE25 OS=Solanum tuberosum OX=4113 GN=102605148 PE=3 SV=1
22.3764	21.2386	20.3692	21.1494	20.6866	19.2305	21.2982	21.2624	21.9617	21.3216	21.338	19.9314	22.5199	20.0895	20.0705	22.7368	22.5124	22.6859	22.8756	22.986	22.645	22.1065	21.7924	22.8995				+	G_I	3	3	2	25.3	25.3	18.2	19.758	0	4.873	122180000	11	2.15015	0.0156836	-1.14635	-2.35854	tr|M1CQ83|M1CQ83_SOLTU	tr|M1CQ83|M1CQ83_SOLTU	1482	tr|M1CQ83|M1CQ83_SOLTU RAB6-interacting golgin OS=Solanum tuberosum OX=4113 GN=102599315 PE=3 SV=1
21.1013	21.917	22.04	20.5248	22.3127	21.6956	21.2333	21.0328	22.0273	21.2458	21.5262	22.3349	21.6678	20.1871	20.4717	20.7192	20.414	20.84	20.7279	20.7144	21.631	20.4944	20.865	20.6269				+	G_I	2	2	2	27.1	27.1	27.1	7.9239	0	4.3003	114460000	9	3.0597	0.00821918	0.802696	2.60142	tr|M1AIX7|M1AIX7_SOLTU;tr|M1CIJ0|M1CIJ0_SOLTU;tr|M1CTC7|M1CTC7_SOLTU	tr|M1AIX7|M1AIX7_SOLTU;tr|M1CIJ0|M1CIJ0_SOLTU;tr|M1CTC7|M1CTC7_SOLTU	610	tr|M1AIX7|M1AIX7_SOLTU ATP synthase epsilon chain, mitochondrial OS=Solanum tuberosum OX=4113 GN=102578499 PE=3 SV=1;tr|M1CIJ0|M1CIJ0_SOLTU ATP synthase epsilon subunit 1 OS=Solanum tuberosum OX=4113 PE=3 SV=1;tr|M1CTC7|M1CTC7_SOLTU ATP synthase epsilon ch
22.6413	22.5672	22.5727	19.6021	22.369	23.606	20.8626	21.3759	22.5869	20.4999	20.0691	23.6506	19.824	20.8966	22.3124	20.0682	20.3321	20.8638	20.8689	19.825	21.1626	20.4943	20.9527	20.2643				+	G_I	11	6	2	40.5	30.9	9.1	25.616	0	19.351	208990000	15	1.94969	0.0220741	1.21152	2.25301	tr|M1B672|M1B672_SOLTU;tr|M1B671|M1B671_SOLTU;tr|M1AD88|M1AD88_SOLTU	tr|M1B672|M1B672_SOLTU;tr|M1B671|M1B671_SOLTU	862	tr|M1B672|M1B672_SOLTU Glutathione S-transferase/peroxidase OS=Solanum tuberosum OX=4113 GN=102602353 PE=4 SV=1;tr|M1B671|M1B671_SOLTU Glutathione S-transferase/peroxidase OS=Solanum tuberosum OX=4113 GN=102602353 PE=4 SV=1
22.4288	21.9659	22.2139	21.7488	22.9864	19.8954	22.9515	21.4277	22.2036	20.5797	22.2954	22.1893	21.9028	20.3983	20.7347	21.4238	20.982	21.0226	21.013	20.1104	20.0395	19.5533	20.6285	20.3235				+	G_I	3	3	2	33.7	33.7	26.5	11.098	0	4.0124	102560000	8	3.04163	0.00291892	1.22951	2.92125	tr|M1CZH5|M1CZH5_SOLTU	tr|M1CZH5|M1CZH5_SOLTU	1597	tr|M1CZH5|M1CZH5_SOLTU NADH dehydrogenase OS=Solanum tuberosum OX=4113 GN=102589455 PE=3 SV=1
28.3148	28.9887	28.8793	28.9963	28.821	29.1238	29.2017	29.6078	28.0394	29.0924	29.2719	28.6136	27.8207	28.699	27.4597	28.1613	28.333	27.7476	27.7083	28.0006	27.7057	28.1942	28.4909	27.6051				+	G_I	27	27	2	52.1	52.1	3.9	41.156	0	323.31	16406000000	658	4.84687	0.000875	0.918736	3.45802	tr|M1D165|M1D165_SOLTU;sp|P14675|ADH3_SOLTU;sp|P14674|ADH2_SOLTU;tr|M1D164|M1D164_SOLTU	tr|M1D165|M1D165_SOLTU;sp|P14675|ADH3_SOLTU;sp|P14674|ADH2_SOLTU	37	tr|M1D165|M1D165_SOLTU Alcohol dehydrogenase 3 OS=Solanum tuberosum OX=4113 PE=3 SV=1;sp|P14675|ADH3_SOLTU Alcohol dehydrogenase 3 OS=Solanum tuberosum OX=4113 GN=ADH3 PE=2 SV=1;sp|P14674|ADH2_SOLTU Alcohol dehydrogenase 2 OS=Solanum tuberosum OX=4113 GN=A
27.2302	27.0679	27.1329	27.3109	26.8946	25.869	26.8985	27.0679	27.1594	27.4785	26.6263	26.2239	26.7738	26.256	24.8964	25.1539	25.9507	24.8554	25.8465	27.0086	25.5713	25.4457	26.6701	25.5184				+	G_I	13	13	2	54.9	54.9	12.8	42.701	0	93.845	4109200000	196	3.60444	0.0017732	1.08446	3.11123	sp|Q38JH8|METK2_SOLTU	sp|Q38JH8|METK2_SOLTU	102	sp|Q38JH8|METK2_SOLTU S-adenosylmethionine synthase 2 OS=Solanum tuberosum OX=4113 GN=METK2 PE=2 SV=1
30.1699	29.9786	30.0907	29.8067	30.0268	28.8605	29.559	29.4075	30.0404	30.1647	28.9434	30.0186	29.3969	29.344	28.9817	29.1254	29.2557	29.1341	29.2441	29.2981	28.888	29.4687	29.5116	29.1624				+	G_I	38	38	2	67.6	67.6	4.8	41.757	0	323.31	35421000000	956	2.82189	0.0291698	0.521333	2.1374	tr|M1BKU2|M1BKU2_SOLTU	tr|M1BKU2|M1BKU2_SOLTU	1024	tr|M1BKU2|M1BKU2_SOLTU Actin OS=Solanum tuberosum OX=4113 GN=102584969 PE=2 SV=1
24.7406	25.8791	25.0244	25.2372	24.9372	26.2125	25.8591	25.38	25.3495	24.3659	25.1066	26.2326	25.5268	26.2951	26.9133	25.3295	25.524	26.4977	26.1884	25.2957	26.9938	26.6792	26.1142	26.4169				+	G_I	13	13	2	68	68	17.5	11.425	0	44.863	2354000000	202	2.44068	0.0185355	-0.78749	-2.30329	tr|M1B9C1|M1B9C1_SOLTU	tr|M1B9C1|M1B9C1_SOLTU	899	tr|M1B9C1|M1B9C1_SOLTU Histone H4 OS=Solanum tuberosum OX=4113 GN=102604694 PE=2 SV=1
25.791	26.321	25.9095	26.8564	25.5499	26.3113	25.4029	27.1217	26.111	26.1902	26.6514	27.0867	26.0916	26.721	26.7618	25.688	26.7028	28.1099	27.4637	26.3612	28.1941	27.0342	27.374	27.6374				+	G_I	15	15	2	69.2	69.2	8.2	16.066	0	108.67	4064100000	133	1.84114	0.046102	-0.736392	-1.95223	tr|Q2XPW1|Q2XPW1_SOLTU	tr|Q2XPW1|Q2XPW1_SOLTU	1728	tr|Q2XPW1|Q2XPW1_SOLTU Histone H2B OS=Solanum tuberosum OX=4113 GN=102589130 PE=2 SV=1
20.2142	19.9215	21.3878	20.0947	20.6164	19.6926	20.231	20.6533	22.0278	20.9223	21.1883	20.4097	20.2725	22.5431	22.0797	21.2141	20.978	21.6345	21.8243	20.6565	21.1508	22.4182	20.9382	20.8513				+	G_I	3	3	3	4.8	4.8	4.8	79.327	0	6.2156	99270000	5	1.88687	0.0419409	-0.766806	-1.9988	tr|M1A065|M1A065_SOLTU	tr|M1A065|M1A065_SOLTU	392	tr|M1A065|M1A065_SOLTU 3-hydroxyacyl-CoA dehydrogenase OS=Solanum tuberosum OX=4113 GN=102579434 PE=3 SV=1
20.7625	22.0672	22.3925	22.6078	23.2782	22.4677	20.6809	21.3235	23.1395	21.4336	22.0314	19.3364	21.2389	20.5582	19.4107	20.2137	20.917	21.6482	21.3249	20.6789	19.9045	19.965	19.5417	19.623				+	G_I	19	3	3	31	5.8	5.8	96.585	0	17.135	261210000	28	2.67413	0.00503937	1.37469	2.77774	sp|Q41238|LOX16_SOLTU;sp|O22507|LOX17_SOLTU;sp|O22508|LOX18_SOLTU;sp|O24379|LOX12_SOLTU;tr|M1BVW6|M1BVW6_SOLTU;sp|P37831|LOX11_SOLTU;sp|Q43189|LOX13_SOLTU;sp|Q43191|LOX15_SOLTU;tr|M1AQS1|M1AQS1_SOLTU;tr|M1AQS2|M1AQS2_SOLTU;tr|M1CAP6|M1CAP6_SOLTU;tr|M1CAP7|M1CAP7_SOLTU;tr|M1CAQ0|M1CAQ0_SOLTU;tr|M1CAP8|M1CAP8_SOLTU;tr|M1CAP3|M1CAP3_SOLTU;tr|M1CAP4|M1CAP4_SOLTU;tr|M1CAZ1|M1CAZ1_SOLTU;tr|M1D4M7|M1D4M…	sp|Q41238|LOX16_SOLTU;sp|O22507|LOX17_SOLTU;sp|O22508|LOX18_SOLTU;sp|O24379|LOX12_SOLTU;tr|M1BVW6|M1BVW6_SOLTU;sp|P37831|LOX11_SOLTU;sp|Q43189|LOX13_SOLTU	103	sp|Q41238|LOX16_SOLTU Linoleate 9S-lipoxygenase 6 (Fragment) OS=Solanum tuberosum OX=4113 GN=LOX1.6 PE=1 SV=1;sp|O22507|LOX17_SOLTU Probable linoleate 9S-lipoxygenase 7 OS=Solanum tuberosum OX=4113 GN=LOX1.7 PE=2 SV=1;sp|O22508|LOX18_SOLTU Probable linolea
20.8083	22.3425	22.704	23.2356	22.5018	21.6288	21.3704	19.8718	22.7208	21.0564	20.1354	22.3423	22.5121	21.6097	20.0419	21.3052	19.8948	21.4419	21.1982	20.7188	20.4028	19.2594	20.2873	20.2012				+	G_I	6	3	3	10.1	5.9	5.9	95.996	0	32.749	148720000	13	1.61857	0.047	0.987057	1.94551	tr|M1BQ94|M1BQ94_SOLTU	tr|M1BQ94|M1BQ94_SOLTU	1071	tr|M1BQ94|M1BQ94_SOLTU Importin beta-1 OS=Solanum tuberosum OX=4113 PE=4 SV=1
20.0405	20.073	20.5933	21.8527	21.0309	19.8866	20.9009	21.5373	21.1708	20.8812	20.8297	20.1568	21.0983	21.4394	22.5599	22.4396	21.9636	23.1096	22.181	21.6251	22.8752	22.4282	21.8228	23.6931				+	G_I	4	3	3	7.8	6.5	6.5	78.004	0	4.27	102140000	16	4.77011	0.000222222	-1.52349	-4.02541	tr|M1AKN7|M1AKN7_SOLTU;tr|M1AKN6|M1AKN6_SOLTU	tr|M1AKN7|M1AKN7_SOLTU;tr|M1AKN6|M1AKN6_SOLTU	627	tr|M1AKN7|M1AKN7_SOLTU Phospholipase D OS=Solanum tuberosum OX=4113 GN=102588687 PE=3 SV=1;tr|M1AKN6|M1AKN6_SOLTU Phospholipase D OS=Solanum tuberosum OX=4113 GN=102588687 PE=3 SV=1
22.5963	22.5178	22.0833	22.5394	22.3734	21.8949	22.5085	22.7424	22.5145	22.8949	21.3821	22.1366	19.9003	21.7736	19.7402	20.4656	21.4568	21.5761	21.7667	20.6858	21.0823	20.2984	21.9487	21.1391				+	G_I	20	3	3	58.6	6.6	6.6	33.764	0	24.247	131110000	11	4.76149	0.000307692	1.36255	3.89934	sp|P37829|SCRK_SOLTU;tr|M1D0Q1|M1D0Q1_SOLTU;tr|K7WU45|K7WU45_SOLTU	sp|P37829|SCRK_SOLTU	57	sp|P37829|SCRK_SOLTU Fructokinase OS=Solanum tuberosum OX=4113 PE=2 SV=1
20.5539	19.3902	21.0205	20.5053	20.2054	23.2319	21.5291	20.5593	20.7606	21.184	21.7445	20.0462	21.5767	20.8993	22.6296	23.6948	22.3676	22.9466	24.0739	24.1341	21.684	22.4253	23.7501	23.8998				+	G_I	3	3	3	6.9	6.9	6.9	60.096	0	7.6564	188760000	25	3.86094	0.000416667	-1.9459	-3.7236	tr|M1AM36|M1AM36_SOLTU;tr|M1AM37|M1AM37_SOLTU	tr|M1AM36|M1AM36_SOLTU	641	tr|M1AM36|M1AM36_SOLTU Pectinesterase OS=Solanum tuberosum OX=4113 GN=102588101 PE=3 SV=1
21.4435	20.626	21.0915	22.0703	21.1705	21.623	21.7741	21.6368	21.7661	21.7754	21.7984	21.3416	20.4468	19.941	19.8935	20.0857	20.0001	20.9736	21.433	21.0756	21.0321	20.8908	21.5123	20.2554				+	G_I	3	3	3	7	7	7	66.722	0	4.749	81206000	12	3.51991	0.00341379	0.881442	2.88253	tr|M1BA40|M1BA40_SOLTU	tr|M1BA40|M1BA40_SOLTU	908	tr|M1BA40|M1BA40_SOLTU Uncharacterized protein OS=Solanum tuberosum OX=4113 GN=102586576 PE=3 SV=1
23.6461	24.4363	23.6956	22.9277	24.4361	23.6854	23.7613	20.6252	24.0123	23.389	23.1855	25.0597	20.5863	21.0457	22.3168	20.1114	20.476	21.3791	20.3759	20.6892	20.6921	19.4942	21.341	20.9713				+	G_I	3	3	3	8.9	8.9	8.9	39.209	0	41.472	406020000	17	6.65002	0	2.78176	5.82664	tr|M1BBJ1|M1BBJ1_SOLTU;tr|M1BBJ0|M1BBJ0_SOLTU;tr|M1BBJ3|M1BBJ3_SOLTU	tr|M1BBJ1|M1BBJ1_SOLTU;tr|M1BBJ0|M1BBJ0_SOLTU	928	tr|M1BBJ1|M1BBJ1_SOLTU Sinapyl alcohol dehydrogenase 2 OS=Solanum tuberosum OX=4113 GN=102595339 PE=3 SV=1;tr|M1BBJ0|M1BBJ0_SOLTU Sinapyl alcohol dehydrogenase 2 OS=Solanum tuberosum OX=4113 GN=102595339 PE=3 SV=1
20.9796	21.3842	23.0865	23.149	23.1959	21.2906	20.7264	20.5811	23.0243	23.3537	21.345	19.9901	20.632	20.4882	20.3395	19.8592	19.3754	21.0588	21.2726	20.5587	20.8868	19.9484	20.5998	23.2086				+	G_I	3	3	3	9.2	9.2	9.2	40.349	0	7.6119	258480000	26	1.76576	0.0319249	1.15652	2.10829	tr|M1A3M7|M1A3M7_SOLTU;tr|M1A3M6|M1A3M6_SOLTU	tr|M1A3M7|M1A3M7_SOLTU;tr|M1A3M6|M1A3M6_SOLTU	440	tr|M1A3M7|M1A3M7_SOLTU AB hydrolase-1 domain-containing protein OS=Solanum tuberosum OX=4113 GN=102586798 PE=4 SV=1;tr|M1A3M6|M1A3M6_SOLTU Uncharacterized protein OS=Solanum tuberosum OX=4113 GN=102586798 PE=4 SV=1
20.1313	21.4936	22.3771	22.7988	19.8926	22.22	21.0837	20.7611	22.5739	23.2811	20.4615	22.6446	22.9318	23.2336	22.6573	22.9132	22.7536	23.6168	23.7151	23.4713	23.8237	22.9295	23.5043	23.5289				+	G_I	12	5	3	17.3	9.5	6.1	105.04	0	9.8196	244900000	16	3.83087	0.000857143	-1.61333	-3.5651	tr|M1D6E0|M1D6E0_SOLTU	tr|M1D6E0|M1D6E0_SOLTU	1673	tr|M1D6E0|M1D6E0_SOLTU Plasma membrane ATPase OS=Solanum tuberosum OX=4113 GN=102592032 PE=2 SV=1
23.7268	23.2436	23.8963	22.7747	24.4899	22.3997	22.2588	22.4998	24.0384	22.397	21.7448	21.6921	22.6431	22.7689	21.9921	22.4528	22.8349	21.4803	21.825	22.3666	20.2594	22.2443	22.0337	21.1586				+	G_I	10	3	3	19.9	9.8	9.8	33.783	0	9.6971	311780000	21	1.87231	0.0342831	0.925193	2.0832	tr|M1BA03|M1BA03_SOLTU;tr|M1BA04|M1BA04_SOLTU	tr|M1BA03|M1BA03_SOLTU;tr|M1BA04|M1BA04_SOLTU	906	tr|M1BA03|M1BA03_SOLTU 10-hydroxygeraniol oxidoreductase OS=Solanum tuberosum OX=4113 PE=3 SV=1;tr|M1BA04|M1BA04_SOLTU 10-hydroxygeraniol oxidoreductase OS=Solanum tuberosum OX=4113 PE=4 SV=1
24.2736	22.998	22.8037	23.2653	22.9668	22.4156	22.7567	23.219	22.4936	23.7259	22.7134	23.143	22.1918	22.3609	21.7035	21.9112	22.0085	22.3689	22.7785	22.6875	21.987	21.9563	22.4887	22.1872				+	G_I	3	3	3	10.2	10.2	10.2	32.388	0	7.6204	260910000	30	4.00701	0.00215686	0.845373	3.03823	tr|M1AWF0|M1AWF0_SOLTU;tr|M1AWF1|M1AWF1_SOLTU	tr|M1AWF0|M1AWF0_SOLTU;tr|M1AWF1|M1AWF1_SOLTU	749	tr|M1AWF0|M1AWF0_SOLTU Alcohol dehydrogenase OS=Solanum tuberosum OX=4113 GN=102585018 PE=4 SV=1;tr|M1AWF1|M1AWF1_SOLTU Alcohol dehydrogenase OS=Solanum tuberosum OX=4113 GN=102585018 PE=3 SV=1
19.6432	19.7561	21.4421	20.7451	19.9316	20.163	19.9824	21.9769	19.6136	21.4896	22.5156	19.4056	25.925	25.287	24.9238	25.6205	25.0411	25.0725	25.3514	24.6504	24.8543	24.6951	24.314	25.0534				+	G_I	11	3	3	51.9	10.4	10.4	15.627	0	7.6116	598470000	39	11.5471	0	-4.51032	-10.5308	tr|M1CYU9|M1CYU9_SOLTU;tr|M1CYV0|M1CYV0_SOLTU;tr|M1BZX2|M1BZX2_SOLTU;tr|M1BFP6|M1BFP6_SOLTU	tr|M1CYU9|M1CYU9_SOLTU;tr|M1CYV0|M1CYV0_SOLTU	1588	tr|M1CYU9|M1CYU9_SOLTU Major latex OS=Solanum tuberosum OX=4113 GN=102590200 PE=4 SV=1;tr|M1CYV0|M1CYV0_SOLTU Major latex OS=Solanum tuberosum OX=4113 GN=102590200 PE=4 SV=1
23.8045	21.6197	22.6934	22.4893	23.8092	19.5157	22.8611	21.8981	20.7201	23.7955	20.9581	22.9326	23.971	24.6076	23.8446	23.4772	24.3269	23.5337	23.8693	23.287	23.1007	22.7329	23.2904	23.574				+	G_I	3	3	3	10.7	10.7	10.7	35.822	0	15.303	356300000	28	2.45849	0.00732867	-1.37649	-2.64411	tr|M1ADT6|M1ADT6_SOLTU	tr|M1ADT6|M1ADT6_SOLTU	544	tr|M1ADT6|M1ADT6_SOLTU Gibberellin receptor GID1 OS=Solanum tuberosum OX=4113 GN=102604874 PE=4 SV=1
22.1776	22.8253	22.821	21.7821	22.6978	21.8825	21.298	21.4846	22.4592	22.9366	21.2804	22.5317	23.0853	23.8873	22.5329	23.5174	23.3358	21.8004	23.6138	23.742	23.3584	22.7551	23.2428	23.3101				+	G_I	3	3	3	11.3	11.3	11.3	46.165	0	8.2259	277270000	32	3.31561	0.00308772	-1.00036	-2.9034	tr|M1C4X8|M1C4X8_SOLTU;tr|M1C4X7|M1C4X7_SOLTU	tr|M1C4X8|M1C4X8_SOLTU	1235	tr|M1C4X8|M1C4X8_SOLTU Alcohol dehydrogenase OS=Solanum tuberosum OX=4113 GN=102599797 PE=3 SV=1
20.0339	20.0394	20.062	21.0981	19.7237	22.3988	21.8538	22.0505	21.6103	21.8573	22.3506	20.2754	21.2414	21.9732	23.5762	24.8562	23.7985	24.4664	23.0987	22.1588	22.3997	24.3075	22.4956	24.8897				+	G_I	3	3	3	11.6	11.6	11.6	19.829	0	19.417	234900000	21	3.95712	0.000285714	-2.15901	-3.85679	tr|M0ZI82|M0ZI82_SOLTU;tr|M0ZI81|M0ZI81_SOLTU	tr|M0ZI82|M0ZI82_SOLTU;tr|M0ZI81|M0ZI81_SOLTU	164	tr|M0ZI82|M0ZI82_SOLTU 50S ribosomal protein L12, chloroplastic OS=Solanum tuberosum OX=4113 GN=102594809 PE=3 SV=1;tr|M0ZI81|M0ZI81_SOLTU 50S ribosomal protein L12, chloroplastic OS=Solanum tuberosum OX=4113 GN=102594485 PE=3 SV=1
22.5461	22.8462	22.9807	22.8605	23.0452	23.1085	22.7191	22.1947	23.2998	22.7448	22.4812	22.8608	22.2234	21.6022	21.9958	21.7809	22.543	21.2256	22.2876	22.3281	21.5667	22.1981	22.6804	22.3662				+	G_I	5	5	3	12	12	9	44.384	0	18.507	253920000	25	4.10275	0.00294546	0.740778	2.92493	tr|M1A272|M1A272_SOLTU;tr|M1ASQ1|M1ASQ1_SOLTU;tr|M1ASQ2|M1ASQ2_SOLTU	tr|M1A272|M1A272_SOLTU;tr|M1ASQ1|M1ASQ1_SOLTU;tr|M1ASQ2|M1ASQ2_SOLTU	423	tr|M1A272|M1A272_SOLTU Nuclear acid binding protein OS=Solanum tuberosum OX=4113 PE=4 SV=1;tr|M1ASQ1|M1ASQ1_SOLTU Nuclear acid binding protein OS=Solanum tuberosum OX=4113 PE=4 SV=1;tr|M1ASQ2|M1ASQ2_SOLTU Nuclear acid binding protein OS=Solanum tuberosum O
20.3365	21.7698	20.9379	21.22	21.1144	22.0648	22.1494	21.8164	21.4563	21.44	21.2595	20.444	21.9271	22.2176	22.9028	24.2889	22.5677	22.4989	20.9884	22.4162	22.3882	24.0992	22.4262	23.4763				+	G_I	3	3	3	12.7	12.7	12.7	53.479	0	6.9672	159460000	9	3.56251	0.00112195	-1.34902	-3.2741	tr|M1BLM4|M1BLM4_SOLTU;tr|M1BLM3|M1BLM3_SOLTU;tr|M1BCN2|M1BCN2_SOLTU	tr|M1BLM4|M1BLM4_SOLTU;tr|M1BLM3|M1BLM3_SOLTU	1032	tr|M1BLM4|M1BLM4_SOLTU AlaT1 OS=Solanum tuberosum OX=4113 GN=102586190 PE=4 SV=1;tr|M1BLM3|M1BLM3_SOLTU AlaT1 OS=Solanum tuberosum OX=4113 GN=102586190 PE=4 SV=1
22.2963	22.9465	20.0671	22.5309	22.3838	21.1122	20.3319	22.2734	22.3738	20.0989	21.6118	22.4967	19.6918	18.8785	21.2706	20.2409	20.3643	21.3201	20.9055	19.4702	19.7647	20.0029	20.7038	21.4623				+	G_I	4	3	3	18.4	14.3	14.3	25.056	0	4.1941	93191000	8	2.78734	0.00389916	1.37063	2.84462	sp|P32111|GSTX1_SOLTU;tr|M0ZQ21|M0ZQ21_SOLTU;tr|M0ZQ22|M0ZQ22_SOLTU	sp|P32111|GSTX1_SOLTU;tr|M0ZQ21|M0ZQ21_SOLTU;tr|M0ZQ22|M0ZQ22_SOLTU	55	sp|P32111|GSTX1_SOLTU Probable glutathione S-transferase OS=Solanum tuberosum OX=4113 GN=PRP1 PE=2 SV=1;tr|M0ZQ21|M0ZQ21_SOLTU Glutathion S-transferase OS=Solanum tuberosum OX=4113 GN=102599054 PE=3 SV=1;tr|M0ZQ22|M0ZQ22_SOLTU Glutathion S-transferase OS=S
22.6363	23.8184	22.2543	20.7614	24.8026	24.6946	25.0899	20.397	22.7323	21.8539	22.6338	24.7674	21.7237	20.3981	24.2888	20.655	21.3177	21.2244	20.8511	20.9219	20.892	20.8301	21.5811	21.201				+	G_I	3	3	3	14.9	14.9	14.9	34.091	0	11.45	342230000	14	2.31719	0.00729078	1.71309	2.64983	tr|M1CJU1|M1CJU1_SOLTU	tr|M1CJU1|M1CJU1_SOLTU	1405	tr|M1CJU1|M1CJU1_SOLTU Endochitinase 3 OS=Solanum tuberosum OX=4113 PE=4 SV=1
20.5727	20.2207	19.635	20.4493	20.4571	21.7061	20.2263	20.9751	20.4188	21.4453	20.7314	20.2236	20.9097	18.9725	21.7274	20.39	22.0598	22.3272	23.5447	21.6928	20.8933	22.9567	20.6328	23.0939				+	G_I	3	3	3	15.5	15.5	15.5	36.021	0	10.772	61628000	10	1.64789	0.0444715	-1.01163	-1.97513	tr|M1CE55|M1CE55_SOLTU	tr|M1CE55|M1CE55_SOLTU	1346	tr|M1CE55|M1CE55_SOLTU Peroxidase OS=Solanum tuberosum OX=4113 GN=102581076 PE=3 SV=1
21.1144	21.0278	19.3761	20.3507	19.961	21.2018	21.4855	21.1457	20.5231	21.6541	20.7786	21.1614	22.8797	23.0225	25.4095	23.5884	21.5823	21.8071	21.2756	22.3855	23.8545	24.2658	21.7097	22.5046				+	G_I	3	3	3	16.7	16.7	16.7	17.106	0	9.0038	191240000	18	4.31453	0.000114286	-2.04209	-4.03876	tr|M1ALE9|M1ALE9_SOLTU	tr|M1ALE9|M1ALE9_SOLTU	634	tr|M1ALE9|M1ALE9_SOLTU Major latex OS=Solanum tuberosum OX=4113 GN=102605731 PE=4 SV=1
21.7897	19.4976	20.6463	21.7462	20.2088	22.3779	21.6302	21.5295	21.4723	21.2362	21.2414	20.3294	21.1223	21.9857	23.5225	24.8769	24.3881	24.673	24.1172	22.4302	22.4535	24.3079	22.3731	25.3197				+	G_I	5	5	3	16.9	16.9	10.1	42.867	0	25.045	274210000	30	4.40377	0.000137931	-2.32207	-4.19468	tr|M1B8N6|M1B8N6_SOLTU;tr|M1B8N5|M1B8N5_SOLTU	tr|M1B8N6|M1B8N6_SOLTU	891	tr|M1B8N6|M1B8N6_SOLTU NADPH-protochlorophyllide oxidoreductase OS=Solanum tuberosum OX=4113 GN=102588946 PE=3 SV=1
20.3939	18.7856	20.1021	20.096	20.2563	19.6918	20.159	20.9737	19.2582	21.4107	21.3088	19.8272	22.2996	20.4138	20.1628	22.2735	20.8787	21.0664	21.1399	21.0429	21.571	20.4704	20.4156	20.8267				+	G_I	3	3	3	17.5	17.5	17.5	41.334	0	4.2843	61150000	3	2.02868	0.0292322	-0.858172	-2.1382	tr|M1CVX7|M1CVX7_SOLTU	tr|M1CVX7|M1CVX7_SOLTU	1556	tr|M1CVX7|M1CVX7_SOLTU Desacetoxyvindoline 4-hydroxylase OS=Solanum tuberosum OX=4113 GN=102579886 PE=3 SV=1
23.7679	22.2749	22.8494	23.5001	23.5117	21.6925	21.199	23.1253	23.1369	23.3624	22.5304	22.4895	22.5148	20.3311	21.8053	22.3683	22.5996	22.0072	21.3205	20.2587	21.0481	22.0156	22.2082	20.867				+	G_I	3	3	3	20.7	20.7	20.7	32.612	0	12.415	227520000	24	2.77755	0.00537405	1.17463	2.74392	tr|M1BE38|M1BE38_SOLTU	tr|M1BE38|M1BE38_SOLTU	958	tr|M1BE38|M1BE38_SOLTU NSFL1 cofactor p47 OS=Solanum tuberosum OX=4113 GN=102583198 PE=4 SV=1
22.92	23.9469	23.9003	21.9877	24.0692	22.7473	22.4651	21.1326	24.1208	21.9376	22.3301	24.4967	23.1632	22.5964	22.4896	22.1317	22.1339	20.684	20.4587	22.6207	21.7317	22.2512	22.096	20.8554				+	G_I	5	5	3	24.6	24.6	24.6	20.041	0	14.012	374820000	31	1.88759	0.0274615	1.07016	2.15875	tr|M1BMA0|M1BMA0_SOLTU;tr|M1BM99|M1BM99_SOLTU	tr|M1BMA0|M1BMA0_SOLTU;tr|M1BM99|M1BM99_SOLTU	1040	tr|M1BMA0|M1BMA0_SOLTU LEDI-5c protein OS=Solanum tuberosum OX=4113 PE=3 SV=1;tr|M1BM99|M1BM99_SOLTU 12-oxophytodienoate reductase 1 OS=Solanum tuberosum OX=4113 PE=3 SV=1
22.5359	21.8015	22.0236	20.4486	22.1621	22.1957	19.489	21.0315	22.6076	19.9407	20.7473	22.5154	23.0321	23.1836	22.7621	22.8476	22.8209	22.3837	20.9755	22.4385	22.6787	23.033	22.3802	22.8706				+	G_I	6	3	3	46.4	26.1	26.1	23.302	0	20.259	180220000	24	2.44854	0.00954248	-1.15898	-2.54622	tr|M1AYA4|M1AYA4_SOLTU;tr|M1AYA5|M1AYA5_SOLTU	tr|M1AYA4|M1AYA4_SOLTU;tr|M1AYA5|M1AYA5_SOLTU	780	tr|M1AYA4|M1AYA4_SOLTU GTP-binding 2 OS=Solanum tuberosum OX=4113 GN=102586319 PE=4 SV=1;tr|M1AYA5|M1AYA5_SOLTU GTP-binding 2 OS=Solanum tuberosum OX=4113 GN=102586319 PE=4 SV=1
19.9068	22.979	23.4116	21.4566	23.158	23.8609	23.4467	22.175	23.1053	23.1401	23.8162	22.9553	23.0729	24.9283	25.4069	24.5526	22.7096	23.6693	24.3873	22.1999	25.1382	25.2352	22.8518	24.221				+	G_I	7	7	3	27.7	27.7	15.4	29.424	0	37.257	497590000	48	1.92628	0.0222737	-1.24678	-2.24891	tr|M1CQK3|M1CQK3_SOLTU	tr|M1CQK3|M1CQK3_SOLTU	1491	tr|M1CQK3|M1CQK3_SOLTU Thioredoxin-dependent peroxiredoxin OS=Solanum tuberosum OX=4113 GN=102583123 PE=4 SV=1
21.9906	21.9975	22.0565	21.9675	21.9541	21.6797	22.3382	21.8306	21.9238	22.1289	20.6401	23.1529	21.2925	21.2163	21.2281	20.8222	20.1663	21.584	21.6382	21.0487	20.1862	21.5492	21.6515	20.2605				+	G_I	3	3	3	29.6	29.6	29.6	14.899	0	15.808	115540000	12	3.20381	0.00507936	0.918082	2.77888	tr|M0ZL49|M0ZL49_SOLTU;tr|M1BSI0|M1BSI0_SOLTU;tr|M1BHT6|M1BHT6_SOLTU	tr|M0ZL49|M0ZL49_SOLTU	193	tr|M0ZL49|M0ZL49_SOLTU Cytochrome b5 OS=Solanum tuberosum OX=4113 PE=3 SV=1
22.0657	23.0059	22.5576	20.9004	22.442	22.3523	20.8675	21.4134	22.4334	22.1219	20.9008	23.5466	20.7453	20.7345	20.7298	20.239	20.894	21.9149	21.2113	21.8584	20.2114	20.5435	21.0217	20.6647				+	G_I	3	3	3	29.6	29.6	29.6	19.818	0	30.164	148080000	9	3.12342	0.00292857	1.15326	2.91949	tr|M1AU78|M1AU78_SOLTU;tr|M1AU77|M1AU77_SOLTU;tr|M1AU76|M1AU76_SOLTU	tr|M1AU78|M1AU78_SOLTU;tr|M1AU77|M1AU77_SOLTU	722	tr|M1AU78|M1AU78_SOLTU ATP synthase subunit delta, mitochondrial OS=Solanum tuberosum OX=4113 PE=3 SV=1;tr|M1AU77|M1AU77_SOLTU ATP synthase subunit delta, mitochondrial OS=Solanum tuberosum OX=4113 PE=3 SV=1
20.9054	19.6969	19.4442	19.5993	20.4158	19.737	19.4997	21.6618	20.4214	20.6965	21.6066	21.4832	19.6909	21.7536	22.7748	21.5451	21.8155	21.4122	23.3101	21.0827	22.8118	20.0745	21.1101	22.0283				+	G_I	5	3	3	30.8	30.8	30.8	12.063	0	8.6079	47897000	8	2.20035	0.0138372	-1.18682	-2.40702	sp|Q00783|ICI1_SOLTU	sp|Q00783|ICI1_SOLTU	90	sp|Q00783|ICI1_SOLTU Proteinase inhibitor 1 OS=Solanum tuberosum OX=4113 PE=3 SV=1
23.3023	23.524	23.957	24.1161	24.0179	23.1506	23.4165	23.623	24.3731	24.185	24.2003	23.6468	22.1623	22.8898	21.5052	22.3258	22.8639	22.3665	24.2052	23.7748	23.0738	23.3042	24.2009	23.646				+	G_I	3	3	3	34	34	34	11.24	0	27.032	462490000	50	2.02496	0.0347207	0.76618	2.0741	tr|M1D0L6|M1D0L6_SOLTU	tr|M1D0L6|M1D0L6_SOLTU	1610	tr|M1D0L6|M1D0L6_SOLTU Cytochrome-c oxidase OS=Solanum tuberosum OX=4113 GN=102583008 PE=3 SV=1
24.01	22.5029	22.7615	23.5812	23.7273	22.2796	23.2136	22.9756	23.1302	23.2954	22.6644	22.3664	20.1758	20.0357	19.2528	20.963	21.3373	21.3512	21.6364	19.8827	20.2719	20.2295	20.1005	21.3285				+	G_I	3	3	3	38.2	38.2	38.2	18.233	0	14.569	235580000	21	8.35883	0	2.49523	6.77922	tr|M1AZC6|M1AZC6_SOLTU;tr|M1AZC5|M1AZC5_SOLTU	tr|M1AZC6|M1AZC6_SOLTU;tr|M1AZC5|M1AZC5_SOLTU	792	tr|M1AZC6|M1AZC6_SOLTU ER6 protein OS=Solanum tuberosum OX=4113 GN=102582904 PE=4 SV=1;tr|M1AZC5|M1AZC5_SOLTU ER6 protein OS=Solanum tuberosum OX=4113 GN=102582904 PE=4 SV=1
22.9816	24.1547	23.0851	23.8731	23.3492	25.4679	24.7376	23.579	22.9395	23.3696	24.0195	23.425	24.0657	23.9676	26.4272	25.8707	25.7379	24.3263	24.6626	23.9895	23.7998	26.4173	23.7552	24.2069				+	G_I	6	6	3	38.6	38.6	20.3	17.336	0	6.9691	893500000	38	1.93329	0.0270145	-1.02042	-2.16683	tr|M1DJ69|M1DJ69_SOLTU	tr|M1DJ69|M1DJ69_SOLTU	1705	tr|M1DJ69|M1DJ69_SOLTU Low molecular weight heat-shock protein OS=Solanum tuberosum OX=4113 GN=102578188 PE=3 SV=1
19.9413	20.1956	20.1669	20.1429	20.5424	19.4969	20.9182	20.4877	19.1063	21.0439	20.6116	18.9625	20.181	21.2616	22.6299	22.0222	21.0121	21.5036	21.9827	21.1556	21.6636	21.3213	21.1712	21.0477				+	G_I	3	3	3	52.6	52.6	52.6	10.528	0	5.2044	60036000	7	4.1515	0.000813559	-1.27802	-3.5313	tr|M1CGN0|M1CGN0_SOLTU	tr|M1CGN0|M1CGN0_SOLTU	1372	tr|M1CGN0|M1CGN0_SOLTU Pit2 protein OS=Solanum tuberosum OX=4113 PE=4 SV=1
25.9758	25.4317	26.5875	24.9669	27.7707	26.3079	26.5419	26.6938	25.604	26.5534	27.4835	26.5856	25.1721	26.8935	24.8272	23.3113	20.6238	25.7854	26.4966	24.3456	24.6599	22.6997	23.4356	23.5545				+	G_I	4	4	4	8	8	8	27.449	0	16.997	2734800000	61	2.92725	0.0016	2.05812	3.15271	tr|M0ZTQ5|M0ZTQ5_SOLTU;tr|M0ZTQ4|M0ZTQ4_SOLTU	tr|M0ZTQ5|M0ZTQ5_SOLTU;tr|M0ZTQ4|M0ZTQ4_SOLTU	317	tr|M0ZTQ5|M0ZTQ5_SOLTU Osmotin OSML15 OS=Solanum tuberosum OX=4113 GN=102586094 PE=4 SV=1;tr|M0ZTQ4|M0ZTQ4_SOLTU Osmotin OS=Solanum tuberosum OX=4113 GN=102586424 PE=4 SV=1
22.1262	20.7835	22.16	23.2605	21.6781	21.9973	21.4981	24.1051	21.868	24.0066	24.6153	21.9615	19.6747	20.5344	20.657	19.2815	21.9451	21.9972	22.0594	22.415	20.7824	21.9198	21.8285	22.7077				+	G_I	4	4	4	9.3	9.3	9.3	61.697	0	8.1258	188970000	21	1.72131	0.0340461	1.18812	2.08707	tr|M1BLI5|M1BLI5_SOLTU;tr|M1BLI6|M1BLI6_SOLTU	tr|M1BLI5|M1BLI5_SOLTU;tr|M1BLI6|M1BLI6_SOLTU	1031	tr|M1BLI5|M1BLI5_SOLTU EIF4B OS=Solanum tuberosum OX=4113 GN=102578247 PE=4 SV=1;tr|M1BLI6|M1BLI6_SOLTU EIF4B OS=Solanum tuberosum OX=4113 GN=102578247 PE=4 SV=1
25.4437	25.214	25.0609	21.6831	26.48	25.4505	25.5785	21.3327	25.0055	25.3449	25.9739	26.3261	21.6623	20.2358	19.5414	21.3513	19.3729	20.1385	21.0029	21.1607	20.4286	19.1443	20.4638	21.267				+	G_I	30	4	4	70.5	11.3	11.3	39.759	0	32.277	1017600000	33	7.47918	0	4.42704	6.97554	sp|P52401|E132_SOLTU	sp|P52401|E132_SOLTU	66	sp|P52401|E132_SOLTU Glucan endo-1,3-beta-glucosidase, basic isoform 2 OS=Solanum tuberosum OX=4113 GN=GLUB2 PE=2 SV=1
22.3419	22.5036	22.3828	22.6355	23.1879	22.8263	23.2263	23.8803	22.5281	22.9048	23.321	22.579	23.0481	23.479	23.2157	23.3594	23.702	24.1094	23.0137	23.623	23.6123	23.8724	23.4305	23.7558				+	G_I	4	4	4	12.3	12.3	12.3	55.909	0	47.617	340070000	38	3.23835	0.01085	-0.658648	-2.49549	tr|M1CA90|M1CA90_SOLTU;tr|M1D6C7|M1D6C7_SOLTU	tr|M1CA90|M1CA90_SOLTU	1303	tr|M1CA90|M1CA90_SOLTU Aminoaldehyde dehydrogenase 2 OS=Solanum tuberosum OX=4113 PE=3 SV=1
22.4186	23.8307	23.5329	21.5089	23.9615	24.1235	24.2654	21.9352	23.864	23.0168	22.853	24.4015	22.2071	21.9616	22.4959	22.056	21.8186	20.8413	21.7146	21.8393	21.5434	22.38	23.5827	21.774				+	G_I	4	4	4	12.5	12.5	12.5	28.16	0	25.337	368600000	36	3.07902	0.00241509	1.29146	2.97595	tr|M1D227|M1D227_SOLTU	tr|M1D227|M1D227_SOLTU	1625	tr|M1D227|M1D227_SOLTU Carbonic anhydrase OS=Solanum tuberosum OX=4113 PE=3 SV=1
20.8105	19.5313	18.9329	21.384	20.0503	21.682	21.0262	21.2566	20.4759	19.6575	20.9888	19.5006	20.8505	21.5425	22.2003	23.6254	20.895	22.0712	22.1411	20.4759	21.8758	23.5321	21.5102	22.854				+	G_I	11	4	4	27	13.1	13.1	42.8	0	10.39	91671000	11	3.15616	0.00175	-1.52312	-3.1303	tr|M0ZU28|M0ZU28_SOLTU;tr|M0ZU27|M0ZU27_SOLTU	tr|M0ZU28|M0ZU28_SOLTU;tr|M0ZU27|M0ZU27_SOLTU	322	tr|M0ZU28|M0ZU28_SOLTU Fructose-bisphosphate aldolase OS=Solanum tuberosum OX=4113 PE=3 SV=1;tr|M0ZU27|M0ZU27_SOLTU Fructose-bisphosphate aldolase OS=Solanum tuberosum OX=4113 PE=3 SV=1
20.8539	21.2208	19.6848	20.8014	19.4012	23.2704	21.563	20.6777	21.384	21.7936	21.1427	20.9993	21.2264	22.2804	22.7715	22.8315	21.951	22.0946	22.1979	21.1033	22.1804	23.0974	21.5903	22.1445				+	G_I	4	4	4	13.7	13.7	13.7	42.715	0	7.1532	105450000	7	2.33979	0.0125917	-1.05636	-2.43053	tr|M1CL27|M1CL27_SOLTU	tr|M1CL27|M1CL27_SOLTU	1429	tr|M1CL27|M1CL27_SOLTU Chloroplast sedoheptulose-1,7-bisphosphatase OS=Solanum tuberosum OX=4113 GN=102583431 PE=3 SV=1
23.0885	23.3842	22.8223	22.4012	23.3988	23.0021	22.8082	22.0732	23.6882	21.3594	20.8743	23.4621	21.384	20.3624	19.8387	21.9412	21.2127	21.3001	21.4227	20.973	21.167	20.436	20.6454	21.8033				+	G_I	4	4	4	15.3	15.3	15.3	38.403	0	38.198	207300000	20	4.65697	0.000117647	1.65634	4.05067	tr|M1B7L3|M1B7L3_SOLTU;tr|M1B7K9|M1B7K9_SOLTU;tr|M1B7K8|M1B7K8_SOLTU	tr|M1B7L3|M1B7L3_SOLTU;tr|M1B7K9|M1B7K9_SOLTU;tr|M1B7K8|M1B7K8_SOLTU	874	tr|M1B7L3|M1B7L3_SOLTU Dehydration-responsive protein RD22 OS=Solanum tuberosum OX=4113 GN=102580918 PE=4 SV=1;tr|M1B7K9|M1B7K9_SOLTU BURP domain-containing protein OS=Solanum tuberosum OX=4113 GN=102581261 PE=4 SV=1;tr|M1B7K8|M1B7K8_SOLTU BURP domain-cont
22.2435	22.435	21.8392	22.2683	22.7271	22.6883	23.1857	21.926	22.4102	22.4958	23.8901	22.7818	22.4035	21.1376	19.6134	20.1655	22.0222	21.8279	21.5098	20.4306	21.4536	21.8417	20.5905	21.2215				+	G_I	4	4	4	15.4	15.4	15.4	19.711	0	16.19	177310000	18	4.07122	0.000872727	1.38943	3.56948	tr|M0ZSN7|M0ZSN7_SOLTU	tr|M0ZSN7|M0ZSN7_SOLTU	300	tr|M0ZSN7|M0ZSN7_SOLTU Uncharacterized protein OS=Solanum tuberosum OX=4113 GN=102588001 PE=4 SV=1
21.5117	23.8916	23.0908	22.0541	23.3406	24.2105	23.5785	21.9927	23.0391	21.2266	22.2872	24.7151	24.4945	24.2964	24.8189	24.0697	24.0815	23.435	24.5449	23.5673	24.052	24.4352	23.9029	24.1859				+	G_I	4	4	4	15.7	15.7	15.7	38.753	0	18.041	606180000	63	2.88414	0.0039	-1.24549	-2.84186	tr|M1BN40|M1BN40_SOLTU;tr|M1CP57|M1CP57_SOLTU	tr|M1BN40|M1BN40_SOLTU	1044	tr|M1BN40|M1BN40_SOLTU Cysteine proteinase 3 OS=Solanum tuberosum OX=4113 GN=102578939 PE=3 SV=1
23.3184	22.9572	22.6467	23.4651	22.6357	22.7674	22.8927	22.8618	23.3467	22.7913	23.0521	22.917	22.2643	22.0986	21.5829	21.891	22.587	22.6084	21.4612	23.0938	20.7242	22.0408	22.4806	22.181				+	G_I	6	6	4	15.9	15.9	11.2	49.859	0	22.54	259760000	22	3.76096	0.00242308	0.886522	2.98946	tr|M1BSI8|M1BSI8_SOLTU;tr|M1BSJ0|M1BSJ0_SOLTU;tr|M1BSI9|M1BSI9_SOLTU;tr|M1BUK4|M1BUK4_SOLTU	tr|M1BSI8|M1BSI8_SOLTU;tr|M1BSJ0|M1BSJ0_SOLTU;tr|M1BSI9|M1BSI9_SOLTU	1099	tr|M1BSI8|M1BSI8_SOLTU RNA binding protein OS=Solanum tuberosum OX=4113 GN=102594129 PE=4 SV=1;tr|M1BSJ0|M1BSJ0_SOLTU RNA binding protein OS=Solanum tuberosum OX=4113 GN=102594129 PE=4 SV=1;tr|M1BSI9|M1BSI9_SOLTU RNA binding protein OS=Solanum tuberosum OX
23.0185	23.2808	22.8526	23.3776	22.6241	23.0749	22.6162	23.0155	22.6177	23.9833	23.4966	23.2127	21.9823	20.3028	19.772	21.4066	22.4616	21.5164	21.6139	20.5053	21.4778	20.9149	22.4463	21.1217				+	G_I	4	4	4	17.3	17.3	17.3	34.314	0	13.446	247070000	29	6.10748	0	1.80408	4.9395	tr|M0ZQM8|M0ZQM8_SOLTU;tr|M0ZQM7|M0ZQM7_SOLTU;tr|M0ZQM9|M0ZQM9_SOLTU	tr|M0ZQM8|M0ZQM8_SOLTU;tr|M0ZQM7|M0ZQM7_SOLTU;tr|M0ZQM9|M0ZQM9_SOLTU	269	tr|M0ZQM8|M0ZQM8_SOLTU ACC oxidase OS=Solanum tuberosum OX=4113 GN=102577542 PE=3 SV=1;tr|M0ZQM7|M0ZQM7_SOLTU ACC oxidase OS=Solanum tuberosum OX=4113 GN=102577542 PE=4 SV=1;tr|M0ZQM9|M0ZQM9_SOLTU ACC oxidase OS=Solanum tuberosum OX=4113 GN=102577542 PE=3
21.6027	22.7507	22.6141	21.5143	21.6119	21.4876	21.3988	21.4797	21.5573	21.2292	21.0649	20.9566	21.3026	19.406	20.9711	20.7903	20.575	20.7893	21.0275	20.5645	20.7481	20.6627	20.3142	21.5163				+	G_I	4	4	4	17.9	17.9	17.9	42.738	0	16.183	111780000	12	3.24928	0.0051783	0.883344	2.76652	tr|M0ZVS7|M0ZVS7_SOLTU;tr|M0ZVS6|M0ZVS6_SOLTU	tr|M0ZVS7|M0ZVS7_SOLTU;tr|M0ZVS6|M0ZVS6_SOLTU	339	tr|M0ZVS7|M0ZVS7_SOLTU 26S proteasome non-atpase regulatory subunit OS=Solanum tuberosum OX=4113 GN=102594714 PE=3 SV=1;tr|M0ZVS6|M0ZVS6_SOLTU 26S proteasome non-atpase regulatory subunit OS=Solanum tuberosum OX=4113 GN=102594714 PE=3 SV=1
22.1009	22.9237	22.3703	20.9876	21.9689	21.7884	21.3795	21.1174	21.764	21.3285	22.1619	21.7425	21.1359	21.1259	21.1475	20.3336	19.777	20.7387	21.8772	20.5773	21.4434	21.0339	20.6558	21.0227				+	G_I	5	4	4	23.5	19.5	19.5	26.241	0	14.115	101710000	8	3.23516	0.005	0.89704	2.77345	tr|M0ZQ38|M0ZQ38_SOLTU;tr|M0ZQ35|M0ZQ35_SOLTU	tr|M0ZQ38|M0ZQ38_SOLTU	265	tr|M0ZQ38|M0ZQ38_SOLTU Glutathione S-transferase OS=Solanum tuberosum OX=4113 GN=102597414 PE=3 SV=1
22.3765	21.8335	21.6743	22.47	21.506	24.8256	23.5966	23.3919	22.2269	22.8838	23.2506	22.4124	22.9928	23.7286	25.1963	25.8953	24.1384	25.0726	24.4024	24.0226	24.7344	24.8547	24.1185	25.2725				+	G_I	9	9	4	21.4	21.4	9.6	51.882	0	37.747	544350000	54	4.43032	0.000216216	-1.83176	-4.01667	tr|M1BJQ9|M1BJQ9_SOLTU	tr|M1BJQ9|M1BJQ9_SOLTU	1011	tr|M1BJQ9|M1BJQ9_SOLTU Elongation factor Tu OS=Solanum tuberosum OX=4113 GN=102585459 PE=3 SV=1
20.8969	21.7324	20.5337	21.8285	19.5714	22.2223	20.4082	20.8891	19.7226	20.7751	20.8764	21.897	23.4367	24.7425	26.5928	24.0224	23.8043	23.364	23.7025	23.6403	26.0883	25.9084	23.0072	24.0325				+	G_I	4	4	4	22	22	22	17.159	0	31.89	508430000	19	7.31657	0	-3.4157	-6.54578	tr|M1AFT2|M1AFT2_SOLTU	tr|M1AFT2|M1AFT2_SOLTU	572	tr|M1AFT2|M1AFT2_SOLTU Major latex OS=Solanum tuberosum OX=4113 GN=102582960 PE=4 SV=1
21.7778	21.2519	22.1816	22.5145	20.8352	26.1499	23.9021	23.4312	22.4046	24.094	23.9376	21.5248	22.8323	23.5959	27.1048	26.4382	23.2158	23.9718	25.9744	22.6973	23.755	26.397	23.5311	24.2366				+	G_I	5	5	4	27.5	27.5	22.5	19.518	0	40.527	773720000	25	1.80772	0.0214681	-1.64543	-2.26155	tr|M1AX88|M1AX88_SOLTU	tr|M1AX88|M1AX88_SOLTU	767	tr|M1AX88|M1AX88_SOLTU Thioredoxin OS=Solanum tuberosum OX=4113 GN=102588026 PE=4 SV=1
19.9355	21.0896	20.6882	21.9567	21.2219	24.5814	21.9677	22.0244	21.6778	22.4496	20.6657	20.8121	21.9694	24.678	25.1443	26.2733	24.1671	23.4998	22.9698	22.5	24.9842	25.4836	23.103	24.6535				+	G_I	12	12	4	27.6	27.6	8.4	48.006	0	32.273	475900000	52	4.22828	0.000133333	-2.52964	-4.14161	tr|M1AM94|M1AM94_SOLTU;tr|M1DD89|M1DD89_SOLTU	tr|M1AM94|M1AM94_SOLTU	643	tr|M1AM94|M1AM94_SOLTU Glyceraldehyde-3-phosphate dehydrogenase OS=Solanum tuberosum OX=4113 PE=3 SV=1
24.2534	24.5285	24.273	23.9799	24.2658	23.8142	23.6472	23.8627	23.6291	24.3765	22.8643	24.9498	23.3729	22.9382	22.3234	22.7828	22.5815	22.0753	21.6958	23.0774	22.7415	22.886	23.0691	22.5719				+	G_I	13	9	4	42.7	31.8	10.4	43.216	0	27.39	621470000	48	5.96498	0.000166667	1.36071	4.46944	sp|Q307Y9|METK1_SOLTU	sp|Q307Y9|METK1_SOLTU	101	sp|Q307Y9|METK1_SOLTU S-adenosylmethionine synthase 1 OS=Solanum tuberosum OX=4113 GN=METK1 PE=2 SV=1
22.502	22.2425	22.5279	22.675	22.4101	22.6909	22.9143	22.9202	22.0739	23.2909	23.4391	22.8381	22.5396	22.7279	21.9	21.3324	22.1813	22.0181	22.7743	22.3165	21.9623	21.3151	22.6947	22.1583				+	G_I	4	4	4	38.5	38.5	38.5	10.093	0	17.997	217120000	38	2.18072	0.0471008	0.550374	1.94161	tr|M1AQE3|M1AQE3_SOLTU	tr|M1AQE3|M1AQE3_SOLTU	677	tr|M1AQE3|M1AQE3_SOLTU Uncharacterized protein OS=Solanum tuberosum OX=4113 PE=4 SV=1
20.4287	22.3529	20.9193	20.7155	20.489	23.0605	24.8015	23.0413	23.4983	22.9257	22.6797	22.5567	23.3615	23.3676	24.6177	25.1045	24.3566	24.2035	21.5553	23.8877	23.9744	24.9271	24.0305	24.9112				+	G_I	4	4	4	43.7	43.7	43.7	14.9	0	36.133	430360000	36	2.78666	0.00239252	-1.73571	-2.97402	tr|M0ZN89|M0ZN89_SOLTU	tr|M0ZN89|M0ZN89_SOLTU	236	tr|M0ZN89|M0ZN89_SOLTU ATP binding protein OS=Solanum tuberosum OX=4113 GN=102586513 PE=4 SV=1
26.2492	26.8891	26.7124	25.8337	26.9783	26.669	27.2076	25.8356	26.6256	26.1365	26.0002	27.3853	29.6387	29.2815	29.4176	28.7536	28.6335	28.8164	29.335	28.401	29.0156	29.0144	28.3177	28.6363				+	G_I	12	12	4	50.7	50.7	10.1	15.982	0	99.202	10627000000	285	10.6314	0	-2.39491	-8.14185	tr|M1BBE7|M1BBE7_SOLTU;tr|M1AH20|M1AH20_SOLTU;tr|M1BBE8|M1BBE8_SOLTU;tr|M1AH21|M1AH21_SOLTU	tr|M1BBE7|M1BBE7_SOLTU;tr|M1AH20|M1AH20_SOLTU;tr|M1BBE8|M1BBE8_SOLTU;tr|M1AH21|M1AH21_SOLTU	583	tr|M1BBE7|M1BBE7_SOLTU Major latex OS=Solanum tuberosum OX=4113 PE=4 SV=1;tr|M1AH20|M1AH20_SOLTU Major latex OS=Solanum tuberosum OX=4113 GN=102596896 PE=4 SV=1;tr|M1BBE8|M1BBE8_SOLTU Major latex OS=Solanum tuberosum OX=4113 PE=4 SV=1;tr|M1AH21|M1AH21_SOLT
22.5633	22.9142	22.9566	24.016	23.2876	22.9705	23.5377	23.8228	22.6797	24.6782	23.5189	23.6869	20.2907	20.6308	20.2484	20.78	22.1869	21.2046	21.0199	21.3041	19.9012	21.2362	22.3236	21.546				+	G_I	4	4	4	52.6	52.6	52.6	8.822	0	15.801	298590000	26	7.55969	0	2.32999	6.1587	tr|M0ZLR3|M0ZLR3_SOLTU;tr|M0ZLR2|M0ZLR2_SOLTU	tr|M0ZLR3|M0ZLR3_SOLTU;tr|M0ZLR2|M0ZLR2_SOLTU	203	tr|M0ZLR3|M0ZLR3_SOLTU B12D OS=Solanum tuberosum OX=4113 GN=102603988 PE=4 SV=1;tr|M0ZLR2|M0ZLR2_SOLTU B12D OS=Solanum tuberosum OX=4113 GN=102603988 PE=4 SV=1
22.3356	22.229	22.071	22.4581	21.9884	22.5755	22.0988	21.4011	22.1792	22.5667	21.1231	21.8471	22.8398	22.5135	22.3883	23.1541	22.7868	22.6906	22.0336	23.2214	22.8783	22.6766	22.5061	22.8555				+	G_I	5	5	5	7.3	7.3	7.3	101.75	0	5.8982	207090000	20	3.24247	0.0114878	-0.639271	-2.46862	tr|M1C2Q1|M1C2Q1_SOLTU	tr|M1C2Q1|M1C2Q1_SOLTU	1212	tr|M1C2Q1|M1C2Q1_SOLTU AGO4-2 OS=Solanum tuberosum OX=4113 GN=102604021 PE=3 SV=1
23.5568	22.3348	22.7586	22.9205	24.0439	21.3806	22.1286	20.5653	22.3097	22.5509	20.5355	23.1877	22.5268	23.5302	22.3161	23.2734	23.5882	23.5297	23.6044	23.463	23.4368	22.9689	22.777	23.6006				+	G_I	6	5	5	13.3	11.4	11.4	58.333	0	33.981	298410000	48	1.71984	0.0461992	-0.861842	-1.956	tr|M1C9T0|M1C9T0_SOLTU	tr|M1C9T0|M1C9T0_SOLTU	1297	tr|M1C9T0|M1C9T0_SOLTU Aldehyde dehydrogenase OS=Solanum tuberosum OX=4113 GN=102591315 PE=3 SV=1
23.0711	20.3419	18.9408	22.3083	22.5404	22.4891	20.4806	20.2776	23.0419	22.5896	22.7166	22.4408	22.562	22.8646	22.8975	22.8461	21.4597	23.34	23.4962	22.8933	23.1567	23.3446	23.2691	23.0303				+	G_I	5	5	5	13.3	13.3	13.3	38.921	0	11.119	232650000	10	1.91423	0.02392	-1.16012	-2.21096	tr|M1BTK5|M1BTK5_SOLTU	tr|M1BTK5|M1BTK5_SOLTU	1111	tr|M1BTK5|M1BTK5_SOLTU Peroxidase OS=Solanum tuberosum OX=4113 GN=102587618 PE=3 SV=1
22.8523	22.874	22.8124	23.0824	22.982	23.115	20.8486	22.8936	23.0518	23.2765	23.3977	22.576	23.399	23.6511	23.0739	23.5999	23.6816	23.6923	23.6223	23.7229	23.413	23.3834	23.2604	23.6695				+	G_I	5	5	5	13.6	13.6	13.6	55.233	0	20.067	366320000	55	2.72584	0.0159777	-0.700583	-2.34762	tr|M1B1N3|M1B1N3_SOLTU	tr|M1B1N3|M1B1N3_SOLTU	810	tr|M1B1N3|M1B1N3_SOLTU 3-isopropylmalate dehydratase OS=Solanum tuberosum OX=4113 GN=102602969 PE=4 SV=1
21.5805	21.461	21.9116	21.4311	22.251	23.2255	20.275	21.0485	22.5114	23.5489	21.8047	21.6544	20.8624	23.5046	23.6268	24.6169	23.4345	25.4275	24.2468	22.7189	24.7411	24.2144	23.5369	24.1052				+	G_I	5	5	5	15.2	15.2	15.2	51.953	0	22.784	328170000	45	3.63738	0.000842105	-1.86104	-3.55468	sp|Q2VEI0|PSBC_SOLTU	sp|Q2VEI0|PSBC_SOLTU	99	sp|Q2VEI0|PSBC_SOLTU Photosystem II CP43 reaction center protein OS=Solanum tuberosum OX=4113 GN=psbC PE=3 SV=1
22.5791	20.9943	21.7492	23.2176	20.5292	22.4247	22.8716	21.3676	22.2628	24.4337	21.2419	19.168	23.2716	23.3268	22.9868	23.6288	24.0423	26.3627	24.0388	23.5378	24.7976	25.6647	24.607	25.5499				+	G_I	5	5	5	17.9	17.9	17.9	31.13	0	13.166	457750000	20	4.03888	0.000315789	-2.41459	-3.98516	tr|M1AFT5|M1AFT5_SOLTU	tr|M1AFT5|M1AFT5_SOLTU	573	tr|M1AFT5|M1AFT5_SOLTU Chlorophyll a-b binding protein, chloroplastic OS=Solanum tuberosum OX=4113 GN=102583949 PE=3 SV=1
24.8657	22.7591	23.7507	24.3001	23.5253	22.7983	22.8655	23.2277	22.9149	23.2641	22.7595	22.6747	22.2155	22.4825	20.0157	22.5632	22.7518	20.8784	21.478	22.8323	23.015	20.6124	20.9113	20.6142				+	G_I	5	5	5	18.4	18.4	18.4	41.16	0	13.869	298400000	12	3.66236	0.000825397	1.61126	3.46697	tr|M1CA89|M1CA89_SOLTU;tr|M1CA88|M1CA88_SOLTU	tr|M1CA89|M1CA89_SOLTU;tr|M1CA88|M1CA88_SOLTU	1302	tr|M1CA89|M1CA89_SOLTU Mannose-1-phosphate guanyltransferase OS=Solanum tuberosum OX=4113 GN=102580946 PE=4 SV=1;tr|M1CA88|M1CA88_SOLTU Mannose-1-phosphate guanyltransferase OS=Solanum tuberosum OX=4113 GN=102580946 PE=4 SV=1
20.7413	19.4508	20.1623	20.3171	20.0699	23.5647	22.002	22.4441	19.7141	22.6543	20.369	20.7121	21.6984	23.5188	25.1	25.6081	23.0737	25.6523	23.6196	22.6916	24.827	25.5617	24.3282	25.1906				+	G_I	10	5	5	33.3	18.6	18.6	35.336	0	20.107	407730000	38	5.33683	0	-3.22238	-5.07548	tr|M1AMG7|M1AMG7_SOLTU;sp|P26320|PSBO_SOLTU	tr|M1AMG7|M1AMG7_SOLTU;sp|P26320|PSBO_SOLTU	647	tr|M1AMG7|M1AMG7_SOLTU Oxygen-evolving enhancer protein 1, chloroplastic OS=Solanum tuberosum OX=4113 GN=102577592 PE=3 SV=1;sp|P26320|PSBO_SOLTU Oxygen-evolving enhancer protein 1, chloroplastic OS=Solanum tuberosum OX=4113 GN=PSBO PE=2 SV=1
21.1101	21.421	22.2763	20.5992	20.9618	23.862	20.0434	21.1335	19.3012	23.2888	21.4963	20.7087	20.4054	23.0117	24.5954	24.4124	23.4848	23.4738	23.6466	20.8554	23.7309	23.9299	22.4642	23.5232				+	G_I	9	5	5	30.3	19.3	19.3	42.707	0	61.935	230300000	17	2.56472	0.00406612	-1.77761	-2.83698	tr|M1ATQ7|M1ATQ7_SOLTU	tr|M1ATQ7|M1ATQ7_SOLTU	719	tr|M1ATQ7|M1ATQ7_SOLTU Glyceraldehyde-3-phosphate dehydrogenase OS=Solanum tuberosum OX=4113 GN=102587206 PE=3 SV=1
22.2218	22.4023	21.8488	22.5425	22.3018	23.0054	22.6053	22.534	22.6525	22.2997	21.8831	22.5196	22.7358	22.8251	23.2542	23.2805	23.2154	22.5409	22.2593	22.6206	22.7603	23.1198	22.6672	23.4419				+	G_I	9	5	5	30.9	19.7	19.7	42.508	0	35.535	235850000	33	2.71206	0.0373392	-0.492003	-2.05112	tr|M1A6A6|M1A6A6_SOLTU	tr|M1A6A6|M1A6A6_SOLTU	465	tr|M1A6A6|M1A6A6_SOLTU GDP-mannose 3,5-epimerase OS=Solanum tuberosum OX=4113 GN=102582256 PE=4 SV=1
23.5806	24.4558	24.0988	23.8853	24.1821	25.1073	25.2056	24.5247	24.2387	24.143	24.8755	25.397	23.8458	23.4477	24.3486	23.5785	23.1578	23.7148	23.7583	24.0265	23.6541	24.1265	24.2282	24.0191				+	G_I	5	5	5	20.8	20.8	20.8	18.846	0	18.503	825080000	55	2.5978	0.0230103	0.649035	2.23449	sp|P43349|TCTP_SOLTU;tr|M1CAU2|M1CAU2_SOLTU	sp|P43349|TCTP_SOLTU;tr|M1CAU2|M1CAU2_SOLTU	60	sp|P43349|TCTP_SOLTU Translationally-controlled tumor protein homolog OS=Solanum tuberosum OX=4113 GN=TCTP PE=2 SV=2;tr|M1CAU2|M1CAU2_SOLTU TCTP domain-containing protein OS=Solanum tuberosum OX=4113 GN=102577554 PE=3 SV=1
21.0042	22.9016	22.2935	20.8743	23.2973	22.4265	23.0398	21.1433	22.4414	20.2027	20.9537	23.2842	20.5422	22.1316	19.9372	20.7376	21.1767	21.8125	21.6117	20.2915	20.6396	22.1397	20.8076	20.7111				+	G_I	5	5	5	23.1	23.1	23.1	25.697	0	22.141	147760000	12	1.69229	0.0443755	0.94362	1.97719	tr|M0ZZ37|M0ZZ37_SOLTU;tr|M0ZZ38|M0ZZ38_SOLTU	tr|M0ZZ37|M0ZZ37_SOLTU;tr|M0ZZ38|M0ZZ38_SOLTU	380	tr|M0ZZ37|M0ZZ37_SOLTU Endo-1,3-1,4-beta-d-glucanase OS=Solanum tuberosum OX=4113 GN=102601759 PE=4 SV=1;tr|M0ZZ38|M0ZZ38_SOLTU Endo-1,3-1,4-beta-d-glucanase OS=Solanum tuberosum OX=4113 GN=102601759 PE=4 SV=1
22.236	22.0958	21.7946	22.7929	22.6506	20.7441	22.0723	20.9042	21.9673	23.205	20.7762	22.9493	19.6705	20.9825	20.5407	20.8466	20.9899	20.3521	21.1567	20.312	21.6583	21.4907	21.9805	21.7509				+	G_I	5	5	5	23.6	23.6	23.6	23.491	0	8.1936	129040000	12	2.50715	0.0102821	1.03808	2.51551	tr|M0ZUN6|M0ZUN6_SOLTU	tr|M0ZUN6|M0ZUN6_SOLTU	328	tr|M0ZUN6|M0ZUN6_SOLTU p-coumarate 3-hydroxylase OS=Solanum tuberosum OX=4113 PE=3 SV=1
22.8331	23.1125	23.3488	22.4446	23.8329	22.8735	23.0642	23.3471	22.6451	22.4731	22.8553	23.0918	22.299	22.3222	22.5934	22.2825	22.0809	21.0093	21.2794	22.4391	21.8725	22.2572	21.9701	22.3657				+	G_I	6	6	5	30.7	30.7	26.1	30.011	0	13.476	226510000	19	4.47858	0.00096	0.929236	3.33046	tr|M1APW6|M1APW6_SOLTU	tr|M1APW6|M1APW6_SOLTU	670	tr|M1APW6|M1APW6_SOLTU S-adenosylmethionine-dependent methyltransferase OS=Solanum tuberosum OX=4113 GN=102596303 PE=4 SV=1
24.0407	25.4352	25.0863	23.868	23.8399	25.0999	23.8435	23.3316	24.5307	23.3123	24.2417	24.1216	23.4918	23.3707	23.7388	22.7133	22.7641	23.24	20.688	22.9993	23.2283	22.9784	22.8864	23.2418				+	G_I	5	5	5	31.1	31.1	31.1	18.57	0	40.433	760500000	22	3.54877	0.00130233	1.28421	3.22723	tr|M1AUH9|M1AUH9_SOLTU;tr|M1AUH6|M1AUH6_SOLTU;tr|M1AUH7|M1AUH7_SOLTU	tr|M1AUH9|M1AUH9_SOLTU;tr|M1AUH6|M1AUH6_SOLTU;tr|M1AUH7|M1AUH7_SOLTU	728	tr|M1AUH9|M1AUH9_SOLTU Universal stress protein family protein OS=Solanum tuberosum OX=4113 GN=102602306 PE=4 SV=1;tr|M1AUH6|M1AUH6_SOLTU Universal stress protein family protein OS=Solanum tuberosum OX=4113 GN=102602306 PE=4 SV=1;tr|M1AUH7|M1AUH7_SOLTU Uni
20.3998	20.6271	20.8378	20.8224	20.4843	20.2992	21.5198	21.0436	20.675	20.9944	20.231	20.848	21.7626	22.456	23.9286	22.4455	20.935	21.4568	21.5597	21.9145	21.6586	22.2896	20.9627	21.1357				+	G_I	5	5	5	31.1	31.1	31.1	31.334	0	15.183	88508000	12	3.5982	0.00157447	-1.14358	-3.15498	tr|M1BAE2|M1BAE2_SOLTU;tr|M1BAE3|M1BAE3_SOLTU;tr|M1BAE4|M1BAE4_SOLTU	tr|M1BAE2|M1BAE2_SOLTU	913	tr|M1BAE2|M1BAE2_SOLTU Patatin OS=Solanum tuberosum OX=4113 GN=102598099 PE=3 SV=1
26.5167	26.3251	26.3277	25.6631	25.889	25.4472	25.4489	23.462	25.7599	25.5203	24.2445	26.7919	25.5644	25.1836	25.9648	24.0596	24.6166	23.8927	23.8589	24.1706	25.0146	25.5718	23.3358	23.8793				+	G_I	12	11	5	40.5	36.4	26.8	25.546	0	31.901	2057300000	96	1.97078	0.0249412	1.02364	2.19191	tr|M1D2J3|M1D2J3_SOLTU;tr|M1D2J2|M1D2J2_SOLTU	tr|M1D2J3|M1D2J3_SOLTU;tr|M1D2J2|M1D2J2_SOLTU	1633	tr|M1D2J3|M1D2J3_SOLTU Glutathione S-transferase/peroxidase OS=Solanum tuberosum OX=4113 PE=4 SV=1;tr|M1D2J2|M1D2J2_SOLTU Glutathione S-transferase OS=Solanum tuberosum OX=4113 GN=102579851 PE=4 SV=1
27.2508	27.2799	27.0971	27.2136	26.8756	26.697	26.9347	26.8902	27.3834	27.2548	26.6686	26.979	27.2037	26.3796	25.7984	26.336	26.9329	26.3723	26.3871	27.0616	26.4553	26.4597	27.0355	26.564				+	G_I	31	31	5	43.5	43.5	8.9	89.488	0	136.16	5330200000	267	2.61865	0.0453441	0.461562	1.96699	tr|M1AVI1|M1AVI1_SOLTU	tr|M1AVI1|M1AVI1_SOLTU	739	tr|M1AVI1|M1AVI1_SOLTU Cell division control protein OS=Solanum tuberosum OX=4113 GN=102589113 PE=4 SV=1
22.5903	21.6217	22.9748	23.1943	22.2481	23.3145	22.6267	22.9631	22.6268	23.5008	23.335	23.1612	23.0582	22.2537	21.5909	21.654	22.1878	22.6855	21.8354	23.1388	21.9607	22.1383	22.4303	21.0328				+	G_I	5	5	5	52.8	52.8	52.8	11.666	0	9.334	237210000	14	2.08795	0.0382707	0.682571	2.03889	tr|M0ZGX2|M0ZGX2_SOLTU;tr|M1BPH6|M1BPH6_SOLTU	tr|M0ZGX2|M0ZGX2_SOLTU	144	tr|M0ZGX2|M0ZGX2_SOLTU Uncharacterized protein OS=Solanum tuberosum OX=4113 GN=102583665 PE=3 SV=1
21.064	22.3861	22.4754	21.1103	22.6365	23.8125	24.4183	23.452	22.7998	21.5621	22.8931	23.9483	22.419	22.2991	22.176	20.9342	22.9945	21.2847	20.5521	22.7108	20.5322	20.2407	23.2143	19.7156				+	G_I	5	5	5	53.8	53.8	53.8	10.759	0	16.945	258300000	21	1.61562	0.0426333	1.12377	1.99118	tr|M1BNQ0|M1BNQ0_SOLTU	tr|M1BNQ0|M1BNQ0_SOLTU	1048	tr|M1BNQ0|M1BNQ0_SOLTU Mitochondrial import inner membrane translocase subunit Tim9 OS=Solanum tuberosum OX=4113 GN=102600583 PE=4 SV=1
27.1734	27.2758	27.0379	27.5307	26.9166	27.0363	26.4774	26.7594	26.985	26.6947	26.3329	26.2809	27.236	26.9906	26.5786	27.6342	27.9107	27.7769	27.2213	27.7303	27.6616	27.2661	27.5633	27.5894				+	G_I	16	16	5	62.3	62.3	25.1	22.113	0	79.49	5629800000	162	2.75834	0.0269709	-0.554837	-2.16927	tr|Q3HRX6|Q3HRX6_SOLTU	tr|Q3HRX6|Q3HRX6_SOLTU	1749	tr|Q3HRX6|Q3HRX6_SOLTU 40S ribosomal protein S7 OS=Solanum tuberosum OX=4113 GN=102577530 PE=2 SV=1
20.366	19.3746	20.9326	20.4303	21.1203	22.2443	20.4365	20.6384	19.6522	20.8924	21.3348	20.0331	20.8971	20.1153	21.7481	22.7179	22.2238	22.4751	21.9054	20.3067	21.7879	22.4078	21.1964	23.3994				+	G_I	6	6	6	6.6	6.6	6.6	114.27	0	7.2243	73472000	6	2.35259	0.0113043	-1.14377	-2.48173	tr|M0ZU44|M0ZU44_SOLTU	tr|M0ZU44|M0ZU44_SOLTU	324	tr|M0ZU44|M0ZU44_SOLTU Elongation factor Ts, mitochondrial OS=Solanum tuberosum OX=4113 GN=EFTS PE=3 SV=1
20.5616	21.2953	21.6118	21.4006	20.1965	21.8884	21.6054	21.6382	21.4931	22.0768	20.6223	21.6735	21.8402	22.1148	23.2963	23.5242	23.273	22.3648	21.4142	22.7423	22.9184	22.835	22.6366	22.3334				+	G_I	28	6	6	27	9.5	9.5	109.16	0	18.994	155230000	17	4.45466	0.000528302	-1.26914	-3.67256	tr|M1BTN7|M1BTN7_SOLTU;tr|M1BTN8|M1BTN8_SOLTU	tr|M1BTN7|M1BTN7_SOLTU	1113	tr|M1BTN7|M1BTN7_SOLTU Phosphoenolpyruvate carboxylase OS=Solanum tuberosum OX=4113 PE=3 SV=1
22.5247	23.8945	22.8022	22.9138	22.4866	23.7529	22.9133	23.0853	22.6786	23.2326	23.1462	23.6001	22.5545	22.2082	22.4361	22.6637	22.535	20.5858	22.839	22.829	22.4342	22.4541	22.5084	22.4893				+	G_I	12	6	6	18.7	12.8	12.8	67.359	0	16.388	290510000	16	2.45029	0.0229128	0.707789	2.23423	sp|P21342|PFPA_SOLTU;tr|M1AMC5|M1AMC5_SOLTU;tr|M1AMC6|M1AMC6_SOLTU	sp|P21342|PFPA_SOLTU;tr|M1AMC5|M1AMC5_SOLTU;tr|M1AMC6|M1AMC6_SOLTU	41	sp|P21342|PFPA_SOLTU Pyrophosphate--fructose 6-phosphate 1-phosphotransferase subunit alpha OS=Solanum tuberosum OX=4113 GN=PFP-ALPHA PE=1 SV=2;tr|M1AMC5|M1AMC5_SOLTU Pyrophosphate--fructose 6-phosphate 1-phosphotransferase subunit alpha OS=Solanum tuberos
23.1613	22.2771	22.0243	20.9531	22.4809	21.9123	20.5814	21.9902	22.4948	21.0058	22.0449	22.435	19.5247	20.3756	20.4115	20.8986	20.3644	21.4445	20.759	20.4258	19.7206	19.288	20.1837	21.0265				+	G_I	6	6	6	16.1	16.1	16.1	56.372	0	19.782	107070000	17	4.8916	0.000129032	1.57817	4.12706	tr|M1B500|M1B500_SOLTU;tr|M1CXK5|M1CXK5_SOLTU;tr|M1CXK6|M1CXK6_SOLTU	tr|M1B500|M1B500_SOLTU;tr|M1CXK5|M1CXK5_SOLTU	843	tr|M1B500|M1B500_SOLTU 4-coumarate--CoA ligase OS=Solanum tuberosum OX=4113 GN=102593155 PE=4 SV=1;tr|M1CXK5|M1CXK5_SOLTU 4-coumarate--CoA ligase OS=Solanum tuberosum OX=4113 GN=102596399 PE=4 SV=1
20.8319	22.9595	23.0798	21.3108	22.7885	23.2598	19.3638	21.6451	23.0306	21.6241	20.3645	24.025	23.3597	24.1319	23.6404	23.3462	23.2407	20.8235	21.345	23.5226	23.9694	23.7747	23.7556	23.6395				+	G_I	6	6	6	17.9	17.9	17.9	55.163	0	51.27	376160000	24	1.57919	0.0437842	-1.18884	-1.98367	tr|M1B7H6|M1B7H6_SOLTU;tr|M1BZU5|M1BZU5_SOLTU;tr|M1BCZ3|M1BCZ3_SOLTU	tr|M1B7H6|M1B7H6_SOLTU	873	tr|M1B7H6|M1B7H6_SOLTU Aspartic protease OS=Solanum tuberosum OX=4113 GN=102582495 PE=3 SV=1
21.6214	24.8429	24.0893	23.5392	25.0563	24.0089	25.1143	20.8189	24.3189	23.4103	24.2407	25.421	26.0375	25.6119	26.6875	24.7159	25.2483	24.8387	24.4619	23.6865	24.3162	25.9534	24.3557	24.5142				+	G_I	7	6	6	20.6	18.1	18.1	39.784	0	30.62	1138200000	76	1.63632	0.0401373	-1.16214	-2.01798	tr|M1BFJ1|M1BFJ1_SOLTU	tr|M1BFJ1|M1BFJ1_SOLTU	967	tr|M1BFJ1|M1BFJ1_SOLTU Patatin OS=Solanum tuberosum OX=4113 PE=3 SV=1
24.9714	22.8849	23.1625	23.2251	23.4202	22.6296	23.2734	22.8958	22.9026	23.4571	20.903	22.9085	22.12	22.3191	19.6846	20.2732	22.1982	21.5558	20.9906	21.3415	21.9798	20.5508	22.2568	22.3848				+	G_I	8	8	6	18.8	18.8	16	52.559	0	23.203	261680000	27	3.51006	0.000876712	1.58157	3.36471	tr|M1CFS6|M1CFS6_SOLTU;tr|M1CFS4|M1CFS4_SOLTU	tr|M1CFS6|M1CFS6_SOLTU;tr|M1CFS4|M1CFS4_SOLTU	1363	tr|M1CFS6|M1CFS6_SOLTU Glycosyltransferase OS=Solanum tuberosum OX=4113 PE=3 SV=1;tr|M1CFS4|M1CFS4_SOLTU Glycosyltransferase OS=Solanum tuberosum OX=4113 PE=3 SV=1
22.582	23.818	23.9353	23.3192	23.4214	24.3006	23.1917	23.493	23.9432	23.8769	23.4789	23.8047	24.1436	24.4798	24.7933	25.6236	24.3296	23.8748	23.8456	24.6924	24.3966	24.3973	24.1746	24.8501				+	G_I	7	6	6	27.3	20.1	20.1	47.589	0	22.418	686360000	73	3.80208	0.0024	-0.869706	-2.98686	tr|M0ZZ31|M0ZZ31_SOLTU	tr|M0ZZ31|M0ZZ31_SOLTU	378	tr|M0ZZ31|M0ZZ31_SOLTU Glutamine synthetase OS=Solanum tuberosum OX=4113 PE=3 SV=1
23.8597	23.7412	23.1994	22.4644	22.4064	22.0758	22.3462	22.43	23.341	23.1364	22.7324	21.959	24.0786	22.0962	21.0609	21.1847	21.6514	20.214	22.273	23.2263	20.5505	21.5913	22.837	19.7464				+	G_I	6	6	6	21.4	21.4	21.4	37.881	0	17.65	301390000	28	1.86149	0.0280383	1.09848	2.15274	tr|M1AUM2|M1AUM2_SOLTU	tr|M1AUM2|M1AUM2_SOLTU	731	tr|M1AUM2|M1AUM2_SOLTU 2-oxoglutarate-dependent dioxygenase OS=Solanum tuberosum OX=4113 GN=102602308 PE=2 SV=1
22.0397	22.1795	22.2868	19.6749	21.8208	21.3981	21.3217	20.6151	23.2117	21.64	20.9284	21.749	21.3794	19.3067	20.5084	21.3298	20.2127	20.4573	21.1279	20.9692	20.5438	20.6204	20.7771	20.417				+	G_I	6	6	6	22.7	22.7	22.7	45.098	0	18.492	108230000	10	2.23512	0.0185435	0.934663	2.30177	tr|M1D6S6|M1D6S6_SOLTU;tr|M1D6S8|M1D6S8_SOLTU;tr|M1D6S7|M1D6S7_SOLTU	tr|M1D6S6|M1D6S6_SOLTU;tr|M1D6S8|M1D6S8_SOLTU;tr|M1D6S7|M1D6S7_SOLTU	1682	tr|M1D6S6|M1D6S6_SOLTU Beta-fructofuranosidase, cell wall isozyme OS=Solanum tuberosum OX=4113 PE=3 SV=1;tr|M1D6S8|M1D6S8_SOLTU Beta-fructofuranosidase, cell wall isozyme OS=Solanum tuberosum OX=4113 PE=3 SV=1;tr|M1D6S7|M1D6S7_SOLTU Beta-fructofuranosidase
20.5484	23.2182	19.9574	22.7159	20.3342	22.9235	22.8467	22.8922	20.6373	22.9994	20.7791	23.2698	24.3433	22.7739	22.7459	22.9823	23.0444	22.9884	21.6734	24.0479	22.8269	22.8485	22.9877	22.9057				+	G_I	6	6	6	23.7	23.7	23.7	34.192	0	7.3766	290720000	9	1.7307	0.0364089	-1.08718	-2.06005	tr|M0ZWA9|M0ZWA9_SOLTU;tr|M0ZWA7|M0ZWA7_SOLTU;tr|M0ZWA8|M0ZWA8_SOLTU;tr|M0ZWB0|M0ZWB0_SOLTU	tr|M0ZWA9|M0ZWA9_SOLTU;tr|M0ZWA7|M0ZWA7_SOLTU;tr|M0ZWA8|M0ZWA8_SOLTU	346	tr|M0ZWA9|M0ZWA9_SOLTU Phenylcoumaran benzylic ether reductase OS=Solanum tuberosum OX=4113 GN=102596386 PE=4 SV=1;tr|M0ZWA7|M0ZWA7_SOLTU Phenylcoumaran benzylic ether reductase OS=Solanum tuberosum OX=4113 GN=102596386 PE=4 SV=1;tr|M0ZWA8|M0ZWA8_SOLTU Phe
20.3339	22.6004	22.2767	22.2652	22.1814	22.3023	22.8792	22.2908	22.4601	21.2728	21.2244	23.3152	22.3122	21.5449	20.1101	20.9863	20.3186	21.529	21.8574	20.8041	21.1181	20.31	22.5792	20.2598				+	G_I	6	6	6	26.2	26.2	26.2	23.696	0	11.912	142900000	6	2.08722	0.0227772	0.972725	2.2379	tr|M1BZU4|M1BZU4_SOLTU	tr|M1BZU4|M1BZU4_SOLTU	1179	tr|M1BZU4|M1BZU4_SOLTU Endoplasmic reticulum transmembrane protein OS=Solanum tuberosum OX=4113 PE=3 SV=1
26.378	27.7478	27.13	26.0658	28.6399	30.4774	29.4278	27.8729	27.2947	27.2493	29.5346	29.4741	25.9196	27.4969	28.8454	24.7947	25.5774	26.6761	27.531	24.8717	26.2205	25.3159	25.278	25.4182				+	G_I	6	6	6	28.5	28.5	28.5	20.223	0	323.31	9752200000	226	2.80799	0.00217822	1.94558	3.04454	tr|M1A2A4|M1A2A4_SOLTU;tr|M1A2A9|M1A2A9_SOLTU;tr|M1A2A8|M1A2A8_SOLTU;tr|M1A2A5|M1A2A5_SOLTU	tr|M1A2A4|M1A2A4_SOLTU	426	tr|M1A2A4|M1A2A4_SOLTU PR1 protein OS=Solanum tuberosum OX=4113 GN=102589441 PE=4 SV=1
23.6628	24.0705	23.548	24.1101	23.5301	23.6289	23.6515	23.8888	23.8653	24.6055	24.2148	24.5561	23.5945	23.152	22.9062	23.137	23.8498	21.5814	22.5803	23.7725	22.4791	23.5581	20.2305	23.2898				+	G_I	10	10	6	32.1	32.1	18.7	38.521	0	67.799	592880000	37	2.63292	0.0078069	1.1001	2.62143	tr|M1CNI7|M1CNI7_SOLTU	tr|M1CNI7|M1CNI7_SOLTU	1461	tr|M1CNI7|M1CNI7_SOLTU UDP-glucuronate decarboxylase 1 OS=Solanum tuberosum OX=4113 GN=102589759 PE=4 SV=1
20.4267	22.6316	22.2596	20.8855	22.4415	23.3086	22.915	23.0349	22.049	21.514	22.233	22.794	22.8878	23.278	24.0361	23.9723	23.0866	23.8107	23.2126	23.1597	23.7127	23.6195	23.3404	23.98				+	G_I	6	6	6	32.2	32.2	32.2	31.923	0	6.6795	300290000	18	3.95765	0.000861538	-1.30025	-3.45004	tr|M0ZSK1|M0ZSK1_SOLTU;tr|M0ZSK0|M0ZSK0_SOLTU	tr|M0ZSK1|M0ZSK1_SOLTU;tr|M0ZSK0|M0ZSK0_SOLTU	295	tr|M0ZSK1|M0ZSK1_SOLTU ATP-dependent Clp protease proteolytic subunit OS=Solanum tuberosum OX=4113 GN=102579725 PE=3 SV=1;tr|M0ZSK0|M0ZSK0_SOLTU ATP-dependent Clp protease proteolytic subunit OS=Solanum tuberosum OX=4113 GN=102579725 PE=3 SV=1
22.5545	22.8705	23.4135	23.2734	23.578	24.5395	23.8387	24.1614	23.8665	24.0792	24.3736	23.4645	24.2626	24.4501	24.8968	25.2802	24.796	24.5292	24.909	24.9912	24.4669	25.2781	24.4373	25.2549				+	G_I	6	6	6	33.1	33.1	33.1	26.526	0	26.182	737290000	82	4.91599	0.000425532	-1.12827	-3.7479	tr|M1A2T5|M1A2T5_SOLTU;tr|M1A2T6|M1A2T6_SOLTU	tr|M1A2T5|M1A2T5_SOLTU	429	tr|M1A2T5|M1A2T5_SOLTU Peptidyl-prolyl cis-trans isomerase OS=Solanum tuberosum OX=4113 GN=102602349 PE=3 SV=1
23.3749	23.5322	23.7214	23.9068	23.9835	23.891	24.1968	24.22	23.8443	24.6742	24.46	24.3865	23.0676	22.4351	21.856	22.7138	23.2772	22.7219	23.92	23.5879	22.9209	22.6676	23.93	22.9755				+	G_I	10	6	6	55.4	36.4	36.4	26.522	0	34.626	515910000	69	4.14204	0.0011	1.00984	3.28581	tr|M0ZL72|M0ZL72_SOLTU	tr|M0ZL72|M0ZL72_SOLTU	195	tr|M0ZL72|M0ZL72_SOLTU ATP:AMP phosphotransferase OS=Solanum tuberosum OX=4113 GN=102581819 PE=3 SV=1
22.9551	23.3051	23.3998	23.6038	23.1679	23.2485	23.6346	23.4452	22.9122	23.4188	24.125	23.5747	23.1861	22.966	23.3521	22.9906	22.9609	21.8092	21.8263	22.7314	22.7889	23.1222	22.9007	22.995				+	G_I	6	6	6	36.7	36.7	36.7	24.805	0	45.562	380840000	42	2.70845	0.0240201	0.59677	2.21172	tr|M1CZC4|M1CZC4_SOLTU;tr|M1CZC5|M1CZC5_SOLTU	tr|M1CZC4|M1CZC4_SOLTU	1596	tr|M1CZC4|M1CZC4_SOLTU Ran binding protein OS=Solanum tuberosum OX=4113 GN=102592691 PE=4 SV=1
20.6885	22.0712	19.8193	20.8435	22.571	23.322	23.297	21.4503	21.251	23.6209	22.276	21.4232	22.4954	23.9308	25.2598	25.1042	23.4962	25.2686	24.7353	22.6826	24.9301	24.8642	23.224	25.234				+	G_I	11	11	6	37.4	37.4	22.5	34.961	0	25.772	420340000	45	4.51877	0.000148148	-2.38262	-4.2882	tr|M0ZSM1|M0ZSM1_SOLTU	tr|M0ZSM1|M0ZSM1_SOLTU	299	tr|M0ZSM1|M0ZSM1_SOLTU Oxygen-evolving enhancer protein 1, chloroplastic OS=Solanum tuberosum OX=4113 GN=102577458 PE=3 SV=1
22.4893	22.4756	22.7754	22.5688	23.0658	22.8608	22.7518	22.6135	22.469	22.8805	23.0542	22.3904	21.9694	22.0755	21.7264	22.2609	22.2019	22.133	22.322	22.3557	22.4667	22.2001	22.2644	22.3117				+	G_I	6	6	6	38	38	38	22.864	0	10.664	224440000	15	5.09339	0.00582609	0.508952	2.70751	tr|M1BFR5|M1BFR5_SOLTU;tr|M1BFR6|M1BFR6_SOLTU	tr|M1BFR5|M1BFR5_SOLTU;tr|M1BFR6|M1BFR6_SOLTU	972	tr|M1BFR5|M1BFR5_SOLTU mRNA cap-binding protein OS=Solanum tuberosum OX=4113 PE=3 SV=1;tr|M1BFR6|M1BFR6_SOLTU Translation initiation factor eIF(Iso)4E OS=Solanum tuberosum OX=4113 PE=3 SV=1
24.5867	24.2946	24.3878	25.0561	24.6487	25.6915	25.0968	25.1929	24.9361	25.0247	24.885	24.448	24.4459	25.0527	25.7115	25.9277	25.8176	25.8022	25.2775	25.3248	25.2707	25.7087	25.1409	25.9428				+	G_I	10	10	6	38.6	38.6	27.4	42.429	0	77.209	1322200000	97	2.6407	0.0252683	-0.597855	-2.18721	tr|A0A0B4J3K8|A0A0B4J3K8_SOLTU	tr|A0A0B4J3K8|A0A0B4J3K8_SOLTU	113	tr|A0A0B4J3K8|A0A0B4J3K8_SOLTU GDP-mannose 3,5-epimerase OS=Solanum tuberosum OX=4113 GN=102577923 PE=4 SV=1
23.139	22.956	23.0343	22.8471	23.2316	22.4711	22.9084	21.329	23.6475	22.8224	22.5734	23.3746	24.1091	24.1385	23.5104	23.7462	23.5752	23.9296	24.0816	23.8597	24.1318	23.9131	23.7331	24.0963				+	G_I	6	6	6	39.8	39.8	39.8	25.082	0	22.251	444070000	62	5.10318	0.000408163	-1.04083	-3.72229	tr|M1BPY2|M1BPY2_SOLTU;tr|M1BPY1|M1BPY1_SOLTU	tr|M1BPY2|M1BPY2_SOLTU;tr|M1BPY1|M1BPY1_SOLTU	1066	tr|M1BPY2|M1BPY2_SOLTU Vesicle transport v-SNARE 11 OS=Solanum tuberosum OX=4113 PE=3 SV=1;tr|M1BPY1|M1BPY1_SOLTU Vesicle transport v-SNARE 11 OS=Solanum tuberosum OX=4113 PE=3 SV=1
20.1568	21.5999	22.1164	21.5777	20.8006	24.0536	22.7314	21.8317	21.6855	22.9909	20.5963	21.1695	19.952	24.7409	24.8777	25.9817	24.4975	25.6375	23.6913	22.7098	25.2238	24.6409	23.9857	25.483				+	G_I	13	10	6	45.6	45.1	29.4	42.689	0	38.567	506690000	52	3.66409	0.000434783	-2.50929	-3.7574	tr|M0ZVM9|M0ZVM9_SOLTU;tr|M0ZVM8|M0ZVM8_SOLTU	tr|M0ZVM9|M0ZVM9_SOLTU;tr|M0ZVM8|M0ZVM8_SOLTU	337	tr|M0ZVM9|M0ZVM9_SOLTU Fructose-bisphosphate aldolase OS=Solanum tuberosum OX=4113 GN=102606020 PE=3 SV=1;tr|M0ZVM8|M0ZVM8_SOLTU Fructose-bisphosphate aldolase OS=Solanum tuberosum OX=4113 GN=102606020 PE=3 SV=1
24.1992	24.8074	24.0873	24.3232	24.6751	24.8508	25.2468	25.163	24.7928	25.1151	25.3231	25.7072	24.627	26.0421	25.1702	24.9389	25.6609	26.5796	26.9669	24.837	26.933	25.664	26.1534	26.6472				+	G_I	9	9	6	46.6	46.6	46.6	15.333	0	29.131	1747600000	105	2.77254	0.00772222	-0.994091	-2.62966	tr|M1CB05|M1CB05_SOLTU	tr|M1CB05|M1CB05_SOLTU	1312	tr|M1CB05|M1CB05_SOLTU Histone H2A OS=Solanum tuberosum OX=4113 GN=102598032 PE=3 SV=1
26.1976	26.4556	26.2795	26.5138	25.5942	25.8884	26.2342	26.3005	26.0598	26.2888	25.94	25.9867	26.2463	24.6095	23.9067	24.0173	25.6087	24.4732	23.7844	25.984	24.9724	25.0188	25.837	25.0781				+	G_I	18	18	6	51.6	51.6	24.3	52.814	0	132.16	2500400000	178	3.95292	0.000864865	1.18354	3.35978	tr|M0ZM42|M0ZM42_SOLTU;tr|M1DDR8|M1DDR8_SOLTU;tr|M1D6N8|M1D6N8_SOLTU;tr|M1CJU4|M1CJU4_SOLTU	tr|M0ZM42|M0ZM42_SOLTU;tr|M1DDR8|M1DDR8_SOLTU	213	tr|M0ZM42|M0ZM42_SOLTU UDP-glucose 6-dehydrogenase OS=Solanum tuberosum OX=4113 GN=102590919 PE=3 SV=1;tr|M1DDR8|M1DDR8_SOLTU UDP-glucose 6-dehydrogenase OS=Solanum tuberosum OX=4113 GN=102598804 PE=3 SV=1
23.4803	23.3331	23.758	24.4782	23.7421	24.1163	23.9986	25.027	22.4105	25.0265	24.9466	23.4769	22.887	23.2106	22.4745	23.0182	23.6239	23.3124	24.4994	23.4276	22.2048	22.8665	23.3351	23.431				+	G_I	6	6	6	52	52	52	13.435	0	27.784	507490000	39	1.97023	0.0361786	0.791921	2.06236	tr|M1CWT7|M1CWT7_SOLTU	tr|M1CWT7|M1CWT7_SOLTU	1562	tr|M1CWT7|M1CWT7_SOLTU Auxin repressed/dormancy associated protein OS=Solanum tuberosum OX=4113 GN=102581405 PE=3 SV=1
24.5688	25.1994	25.0508	25.1316	25.0669	25.5901	25.0413	25.3549	25.0911	25.0906	25.3109	25.3528	25.5615	25.8415	25.94	25.7317	25.5642	25.7546	25.6405	25.549	25.7866	25.6141	25.6441	25.3019				+	G_I	20	20	6	54.1	54.1	14.3	51.873	0	72.977	1628700000	120	5.18446	0.00569343	-0.506729	-2.7205	sp|P19595|UGPA_SOLTU	sp|P19595|UGPA_SOLTU	40	sp|P19595|UGPA_SOLTU UTP--glucose-1-phosphate uridylyltransferase OS=Solanum tuberosum OX=4113 PE=1 SV=3
20.9298	21.2533	21.0022	22.0458	21.2606	21.7368	21.882	22.3438	22.0956	21.0733	23.3429	21.1334	21.3986	21.8003	22.4492	23.3972	23.5009	22.6507	22.7385	20.7199	22.6857	23.4449	22.2769	23.4244				+	G_I	7	7	7	13.3	13.3	13.3	101.19	0	17.899	167580000	17	1.82674	0.0395844	-0.865661	-2.02398	tr|M1CAJ2|M1CAJ2_SOLTU	tr|M1CAJ2|M1CAJ2_SOLTU	1305	tr|M1CAJ2|M1CAJ2_SOLTU 101 kDa heat shock protein OS=Solanum tuberosum OX=4113 GN=102577597 PE=3 SV=1
22.5174	22.4648	22.0373	21.961	21.7512	22.0527	22.1305	21.2718	23.1965	22.7797	21.494	22.8503	22.2056	20.0891	20.2407	20.1633	20.9488	20.5228	20.5283	22.6591	19.6664	20.0266	21.1597	21.254				+	G_I	7	7	7	15.5	15.5	15.5	28.851	0	12.152	168540000	19	3.84509	0.00083871	1.42024	3.46879	tr|M1DQ14|M1DQ14_SOLTU;tr|M1CUC3|M1CUC3_SOLTU;tr|M1BPV9|M1BPV9_SOLTU	tr|M1DQ14|M1DQ14_SOLTU	1711	tr|M1DQ14|M1DQ14_SOLTU Glucosyl/glucuronosyl transferases OS=Solanum tuberosum OX=4113 PE=3 SV=1
22.2679	22.9339	22.5266	22.8344	22.3982	23.4579	22.6095	23.008	22.7621	23.2535	22.4767	23.1662	22.4456	23.2835	23.7631	23.9353	23.7315	23.2687	22.9394	23.7668	23.5229	23.3615	23.0355	23.7604				+	G_I	10	7	7	19	16.4	16.4	63.839	0	17.743	334520000	36	2.79464	0.0228125	-0.593263	-2.23914	tr|M1ADA6|M1ADA6_SOLTU	tr|M1ADA6|M1ADA6_SOLTU	540	tr|M1ADA6|M1ADA6_SOLTU Ketol-acid reductoisomerase OS=Solanum tuberosum OX=4113 GN=102601054 PE=3 SV=1
23.1868	23.3009	23.0879	23.1329	23.0265	22.9704	23.4725	23.1176	23.2641	23.6731	23.7487	23.4202	23.2536	20.35	22.5393	22.8739	22.6869	20.4374	21.3563	23.2487	20.2968	23.038	22.9303	22.8054				+	G_I	7	7	7	18.8	18.8	18.8	53.298	0	19.247	344880000	29	2.42246	0.0103226	1.13208	2.51766	tr|M0ZMN9|M0ZMN9_SOLTU;tr|M0ZMN8|M0ZMN8_SOLTU	tr|M0ZMN9|M0ZMN9_SOLTU;tr|M0ZMN8|M0ZMN8_SOLTU	224	tr|M0ZMN9|M0ZMN9_SOLTU Plant ubiquilin OS=Solanum tuberosum OX=4113 GN=102592394 PE=4 SV=1;tr|M0ZMN8|M0ZMN8_SOLTU Plant ubiquilin OS=Solanum tuberosum OX=4113 GN=102592394 PE=4 SV=1
22.8988	23.6839	23.8201	24.0764	23.1321	23.9745	24.136	24.7239	24.0651	23.3687	23.8391	23.5154	26.6258	25.45	25.7607	24.9917	26.1143	25.9927	25.1172	26.4716	26.1483	26.0276	26.1454	26.035				+	G_I	7	7	7	19	19	19	48.551	0	39.294	1453100000	94	9.3603	0	-2.13719	-7.07221	tr|M1ADW0|M1ADW0_SOLTU;tr|M1BVM5|M1BVM5_SOLTU	tr|M1ADW0|M1ADW0_SOLTU	545	tr|M1ADW0|M1ADW0_SOLTU Cysteine protease OS=Solanum tuberosum OX=4113 PE=3 SV=1
21.7698	20.4489	20.6558	21.1763	21.1202	23.9875	21.2788	20.8699	21.3576	20.8945	21.5186	19.9979	22.0774	22.0805	25.3397	25.5702	22.0589	22.532	22.749	21.6703	23.6915	24.9121	22.5098	23.8498				+	G_I	7	7	7	20	20	20	44.866	0	26.102	270840000	26	3.29649	0.000833333	-1.99712	-3.38278	tr|M1AJF6|M1AJF6_SOLTU	tr|M1AJF6|M1AJF6_SOLTU	617	tr|M1AJF6|M1AJF6_SOLTU Phosphoribulokinase OS=Solanum tuberosum OX=4113 GN=102591470 PE=3 SV=1
22.5301	23.101	23.1603	22.5973	23.5898	22.6297	22.6518	20.9436	22.9179	22.1874	22.8358	23.4121	19.7494	23.1036	23.7153	22.4301	20.823	21.0464	21.7251	21.1792	22.997	22.1993	21.1085	20.5867				+	G_I	7	7	7	20.7	20.7	20.7	44.663	0	24.755	271450000	31	1.70628	0.0409322	0.991102	2.00662	tr|M1AFA9|M1AFA9_SOLTU	tr|M1AFA9|M1AFA9_SOLTU	568	tr|M1AFA9|M1AFA9_SOLTU Glutamate dehydrogenase OS=Solanum tuberosum OX=4113 GN=102585678 PE=3 SV=1
26.5304	25.1677	25.3592	25.5324	25.5821	24.2206	25.0938	25.5047	25.575	25.8582	25.3452	24.8899	24.701	24.5964	23.5047	23.8357	25.0206	23.7971	25.4614	25.5756	24.3841	24.3466	25.4029	24.7263				+	G_I	9	9	7	24.6	24.6	19.1	65.233	0	63.866	1377200000	103	2.24474	0.0246897	0.775562	2.19597	tr|M1ALZ1|M1ALZ1_SOLTU;tr|M1CGS7|M1CGS7_SOLTU	tr|M1ALZ1|M1ALZ1_SOLTU	638	tr|M1ALZ1|M1ALZ1_SOLTU Alkaline/neutral invertase OS=Solanum tuberosum OX=4113 GN=102597490 PE=3 SV=1
23.9707	24.4218	23.9943	21.3238	24.3752	23.4727	20.6136	21.4956	24.1388	21.4038	21.0387	24.0651	24.3762	24.4447	24.1243	24.1651	24.0965	20.9143	24.5309	24.4409	24.6153	24.6628	24.4488	24.4446				+	G_I	9	9	7	25.3	25.3	21.1	51.545	0	25.705	634350000	54	1.55643	0.0435738	-1.24585	-1.98164	tr|M1ASA5|M1ASA5_SOLTU;tr|M1ASA2|M1ASA2_SOLTU;tr|M1ASA7|M1ASA7_SOLTU;tr|M1ASA3|M1ASA3_SOLTU	tr|M1ASA5|M1ASA5_SOLTU;tr|M1ASA2|M1ASA2_SOLTU;tr|M1ASA7|M1ASA7_SOLTU	699	tr|M1ASA5|M1ASA5_SOLTU V-type proton ATPase subunit H OS=Solanum tuberosum OX=4113 GN=102601902 PE=3 SV=1;tr|M1ASA2|M1ASA2_SOLTU Vacuolar ATP synthase subunit h OS=Solanum tuberosum OX=4113 GN=102601902 PE=4 SV=1;tr|M1ASA7|M1ASA7_SOLTU Vacuolar ATP synthas
24.151	23.8783	24.2489	24.8976	23.5912	23.8334	24.2291	24.3324	24.5986	24.4085	24.3442	23.6455	22.8536	22.5128	21.8168	20.8097	22.7019	22.2635	22.9629	23.9342	22.5641	22.4883	23.697	22.6469				+	G_I	7	7	7	27.6	27.6	27.6	33.798	0	24.515	517540000	44	5.41912	0.000153846	1.57557	4.40053	tr|M1C2T9|M1C2T9_SOLTU	tr|M1C2T9|M1C2T9_SOLTU	1213	tr|M1C2T9|M1C2T9_SOLTU UDP-L-rhamnose synthase OS=Solanum tuberosum OX=4113 GN=102601196 PE=4 SV=1
23.2224	25.0466	25.1084	23.0759	26.9972	27.0524	27.1487	21.6013	23.1405	24.6487	26.4885	26.4136	22.8537	25.0389	25.9303	24.0692	21.1225	24.5773	23.865	20.6154	23.3283	22.8299	20.6634	24.1406				+	G_I	7	7	7	30.8	30.8	30.8	24.042	0	83.911	1530200000	49	1.5663	0.0343853	1.74247	2.08399	tr|M1B8C8|M1B8C8_SOLTU	tr|M1B8C8|M1B8C8_SOLTU	885	tr|M1B8C8|M1B8C8_SOLTU Kunitz-type protease inhibitor OS=Solanum tuberosum OX=4113 GN=102599070 PE=3 SV=1
23.8197	24.1333	23.5635	24.3074	23.7585	24.7176	24.6439	24.2522	23.9902	23.3335	24.1181	24.8757	23.986	24.474	25.3161	24.4301	23.8707	25.2891	24.9865	24.1893	25.6779	25.4669	24.7998	24.8291				+	G_I	7	7	7	31.6	31.6	31.6	15.406	0	15.36	831380000	51	2.15363	0.0382982	-0.65017	-2.0401	tr|M1BEC3|M1BEC3_SOLTU;tr|M1D4I9|M1D4I9_SOLTU;tr|M0ZKT2|M0ZKT2_SOLTU;tr|M1CD85|M1CD85_SOLTU;tr|M1CNZ3|M1CNZ3_SOLTU;tr|M1AGC7|M1AGC7_SOLTU;tr|M1CDA1|M1CDA1_SOLTU;tr|M0ZH07|M0ZH07_SOLTU;tr|M0ZH06|M0ZH06_SOLTU	tr|M1BEC3|M1BEC3_SOLTU;tr|M1D4I9|M1D4I9_SOLTU;tr|M0ZKT2|M0ZKT2_SOLTU;tr|M1CD85|M1CD85_SOLTU;tr|M1CNZ3|M1CNZ3_SOLTU	961	tr|M1BEC3|M1BEC3_SOLTU Histone H3 OS=Solanum tuberosum OX=4113 GN=102584902 PE=3 SV=1;tr|M1D4I9|M1D4I9_SOLTU Histone H3 OS=Solanum tuberosum OX=4113 GN=102601431 PE=2 SV=1;tr|M0ZKT2|M0ZKT2_SOLTU Histone H3 OS=Solanum tuberosum OX=4113 GN=102584625 PE=3 SV=
22.2947	23.2071	22.3838	22.3547	22.4178	22.1214	21.7444	20.7407	22.1993	21.763	21.1581	22.6358	20.0192	19.5772	20.6326	21.4086	21.3243	21.6217	21.1679	21.0768	21.0766	21.9421	21.5356	20.5842				+	G_I	9	9	7	33.6	33.6	26.5	44.636	0	42.105	159770000	22	3.18024	0.00311504	1.08784	2.90469	tr|M1BC63|M1BC63_SOLTU;sp|P46253|STAD_SOLTU;tr|M0ZKA3|M0ZKA3_SOLTU;tr|M1A2S6|M1A2S6_SOLTU	tr|M1BC63|M1BC63_SOLTU	937	tr|M1BC63|M1BC63_SOLTU Acyl-[acyl-carrier-protein] desaturase OS=Solanum tuberosum OX=4113 GN=102577562 PE=3 SV=1
24.1825	23.6336	23.9431	23.9423	24.0312	23.3875	23.2845	23.0066	23.763	24.2293	22.4603	23.8807	22.7873	22.4665	22.472	22.7127	23.2488	23.0238	21.7248	23.3296	22.6221	22.989	22.2452	22.7757				+	G_I	7	7	7	36.4	36.4	36.4	25.348	0	41.537	429420000	48	4.0277	0.00141935	0.945571	3.16718	tr|M1AHY9|M1AHY9_SOLTU	tr|M1AHY9|M1AHY9_SOLTU	599	tr|M1AHY9|M1AHY9_SOLTU Aluminum-induced protein OS=Solanum tuberosum OX=4113 GN=102586714 PE=4 SV=1
23.1945	23.4358	23.2626	23.0859	23.467	22.736	22.8799	22.895	23.7981	23.0496	21.2587	23.3016	23.8728	24.4937	23.5954	23.5349	23.5757	22.3168	24.0633	23.8234	24.1461	23.5395	23.786	23.922				+	G_I	9	9	7	37.3	37.3	31.2	40	0	32.146	449610000	59	2.09998	0.0372212	-0.692066	-2.05325	tr|M0ZZZ3|M0ZZZ3_SOLTU;tr|M0ZZZ4|M0ZZZ4_SOLTU;tr|M1B0M6|M1B0M6_SOLTU;tr|M1C6Q8|M1C6Q8_SOLTU;tr|M1B0M7|M1B0M7_SOLTU;tr|M1B0M5|M1B0M5_SOLTU;tr|M1CHQ2|M1CHQ2_SOLTU;tr|M1ATA4|M1ATA4_SOLTU	tr|M0ZZZ3|M0ZZZ3_SOLTU;tr|M0ZZZ4|M0ZZZ4_SOLTU	387	tr|M0ZZZ3|M0ZZZ3_SOLTU Serine/threonine-protein kinase PBS1 OS=Solanum tuberosum OX=4113 GN=102597422 PE=4 SV=1;tr|M0ZZZ4|M0ZZZ4_SOLTU Serine/threonine-protein kinase PBS1 OS=Solanum tuberosum OX=4113 GN=102597422 PE=4 SV=1
21.4467	19.7254	19.0562	21.0308	20.9884	24.2101	23.3105	21.1114	21.8527	22.2288	20.7004	22.1826	21.7253	22.7271	24.2748	23.8895	22.6374	23.3134	23.1765	21.557	22.5666	24.2905	22.5424	24.0552				+	G_I	7	7	7	40.1	40.1	40.1	29.997	0	24.089	213300000	28	2.3988	0.00677143	-1.57597	-2.67	tr|M1BPE8|M1BPE8_SOLTU	tr|M1BPE8|M1BPE8_SOLTU	1059	tr|M1BPE8|M1BPE8_SOLTU Ribosome-recycling factor, chloroplastic OS=Solanum tuberosum OX=4113 GN=102588362 PE=3 SV=1
24.4695	24.0367	24.0683	24.3319	24.5487	23.6634	24.4596	23.3979	24.2172	23.3851	24.1351	25.0086	23.7353	22.6008	22.5707	22.247	23.0487	22.945	23.1232	23.5234	23.2925	23.1117	23.4289	23.3104				+	G_I	7	7	7	41.4	41.4	41.4	27.195	0	46.785	602080000	50	5.02027	0.00048	1.06536	3.71906	tr|M1CCF1|M1CCF1_SOLTU;tr|M1CCF2|M1CCF2_SOLTU	tr|M1CCF1|M1CCF1_SOLTU;tr|M1CCF2|M1CCF2_SOLTU	1329	tr|M1CCF1|M1CCF1_SOLTU ATP synthase 24 kDa subunit, mitochondrial OS=Solanum tuberosum OX=4113 GN=102606142 PE=4 SV=1;tr|M1CCF2|M1CCF2_SOLTU ATP synthase 24 kDa subunit, mitochondrial OS=Solanum tuberosum OX=4113 GN=102606142 PE=4 SV=1
20.6063	19.3652	20.4949	20.7478	19.9861	21.2057	19.6104	21.1797	20.1679	20.8823	21.1713	19.9998	24.9436	25.4407	27.3702	26.018	25.2375	25.6443	26.3812	24.0568	26.58	26.1752	24.5875	26.3779				+	G_I	9	9	7	56.1	56.1	56.1	12.145	0	88.796	907360000	36	13.0294	0	-5.28298	-12.4453	sp|P08454|ICID_SOLTU	sp|P08454|ICID_SOLTU	32	sp|P08454|ICID_SOLTU Wound-induced proteinase inhibitor 1 OS=Solanum tuberosum OX=4113 PE=1 SV=2
26.9474	26.1072	25.9589	26.4451	26.0064	25.5975	25.2632	25.7794	25.779	25.3265	24.8167	24.907	25.3715	24.943	24.3627	25.8711	26.1038	25.4252	24.747	25.4492	24.8404	24.5185	24.678	24.6835				+	G_I	13	13	7	56.6	56.6	39.9	15.86	0	47.745	1950700000	118	1.95298	0.0465079	0.661695	1.95312	tr|M0ZRT6|M0ZRT6_SOLTU	tr|M0ZRT6|M0ZRT6_SOLTU	281	tr|M0ZRT6|M0ZRT6_SOLTU Ribosomal protein L28 OS=Solanum tuberosum OX=4113 PE=3 SV=1
24.5286	25.5408	25.8191	24.9682	25.3117	25.546	25.1326	24.6051	26.3562	24.2417	24.2181	26.0522	23.7056	24.6921	25.1924	24.3768	23.0559	23.5424	24.3866	24.522	24.1432	24.5808	24.0217	24.1551				+	G_I	7	7	7	70.4	70.4	70.4	12.158	0	46.497	1434600000	93	3.02034	0.00529231	0.995461	2.75615	tr|Q9ZRB5|Q9ZRB5_SOLTU	tr|Q9ZRB5|Q9ZRB5_SOLTU	1769	tr|Q9ZRB5|Q9ZRB5_SOLTU Ci21B protein OS=Solanum tuberosum OX=4113 GN=ci21B PE=3 SV=1
29.0477	29.2853	29.2187	29.247	29.2953	29.4468	29.5197	29.5546	28.9911	29.7474	29.4401	29.6943	29.1097	28.7413	28.8709	28.8272	29.0189	28.5294	28.3741	29.2204	28.5259	29.1081	29.2198	28.9119				+	G_I	35	35	7	74	74	14.8	38.618	0	323.31	23445000000	809	3.98521	0.0125	0.502525	2.43449	tr|Q2PYX3|Q2PYX3_SOLTU;tr|M1C0V5|M1C0V5_SOLTU	tr|Q2PYX3|Q2PYX3_SOLTU	1719	tr|Q2PYX3|Q2PYX3_SOLTU Fructose-bisphosphate aldolase OS=Solanum tuberosum OX=4113 GN=102577880 PE=2 SV=1
22.5798	23.2869	23.0184	22.6024	22.4285	22.0794	22.7822	23.1159	23.6647	23.7463	22.6396	23.4092	22.3712	22.2444	22.1879	22.4204	22.0169	20.9805	21.399	22.1989	22.5757	22.6402	22.1124	22.2644				+	G_I	8	8	8	18.4	18.4	18.4	75.568	0	17.791	279080000	19	3.31283	0.00541353	0.828471	2.73732	tr|M1BWT8|M1BWT8_SOLTU;tr|M1AA70|M1AA70_SOLTU;tr|M1AA71|M1AA71_SOLTU;tr|M1AA72|M1AA72_SOLTU;tr|M1CW05|M1CW05_SOLTU	tr|M1BWT8|M1BWT8_SOLTU;tr|M1AA70|M1AA70_SOLTU;tr|M1AA71|M1AA71_SOLTU	1152	tr|M1BWT8|M1BWT8_SOLTU Rhamnose synthase OS=Solanum tuberosum OX=4113 GN=102579690 PE=4 SV=1;tr|M1AA70|M1AA70_SOLTU RHM1/ROL1 OS=Solanum tuberosum OX=4113 GN=102589223 PE=4 SV=1;tr|M1AA71|M1AA71_SOLTU RHM1/ROL1 OS=Solanum tuberosum OX=4113 GN=102589223 PE=
23.7772	23.5331	24.0829	23.4815	23.9711	22.3098	23.2624	22.5741	23.3659	22.0965	22.5595	23.3878	22.2542	22.1998	22.3415	22.181	22.9344	22.9922	21.6038	22.2937	22.7301	22.8691	23.4751	22.324				+	G_I	8	8	8	27.2	27.2	27.2	35.566	0	29.925	341900000	33	2.04893	0.0398793	0.683584	2.02042	tr|M1CAI4|M1CAI4_SOLTU	tr|M1CAI4|M1CAI4_SOLTU	1304	tr|M1CAI4|M1CAI4_SOLTU ATP synthase subunit gamma, mitochondrial OS=Solanum tuberosum OX=4113 GN=102577433 PE=3 SV=1
22.2203	23.0607	22.1073	23.0767	21.9842	21.8509	22.6668	21.9691	23.4984	22.8603	22.5772	23.0805	25.6606	24.8118	25.5436	24.3624	24.9638	24.7908	24.1991	25.825	25.7178	25.0233	25.7743	24.934				+	G_I	11	11	8	29.1	29.1	22.5	45.809	0	36.063	794090000	86	9.92139	0	-2.55453	-7.84645	tr|M1AXR4|M1AXR4_SOLTU;tr|M1AXR5|M1AXR5_SOLTU	tr|M1AXR4|M1AXR4_SOLTU;tr|M1AXR5|M1AXR5_SOLTU	771	tr|M1AXR4|M1AXR4_SOLTU Uncharacterized protein OS=Solanum tuberosum OX=4113 PE=3 SV=1;tr|M1AXR5|M1AXR5_SOLTU Uncharacterized protein OS=Solanum tuberosum OX=4113 PE=3 SV=1
22.8601	22.6963	23.4939	22.341	23.0435	22.0354	22.5761	21.9825	22.696	22.5365	22.6694	22.8879	23.1429	23.2329	23.3404	23.8492	23.3174	23.3977	23.1207	22.8538	23.1042	22.612	22.9298	23.1228				+	G_I	8	8	8	29.6	29.6	29.6	40.643	0	15.771	332870000	37	2.64745	0.0349417	-0.51711	-2.07135	tr|M1ACT7|M1ACT7_SOLTU	tr|M1ACT7|M1ACT7_SOLTU	531	tr|M1ACT7|M1ACT7_SOLTU S-(hydroxymethyl)glutathione dehydrogenase OS=Solanum tuberosum OX=4113 PE=3 SV=1
24.7349	24.5653	24.6078	24.3534	24.7329	24.0306	24.0803	23.8751	24.6535	23.7094	23.0579	24.7706	24.17	23.6163	24.3151	23.6001	23.578	23.3643	23.2217	23.1808	23.4339	24.0722	23.4738	23.5554				+	G_I	15	15	8	29.9	29.9	21.1	53.482	0	32.508	741920000	74	2.6021	0.023798	0.632501	2.21631	tr|M1DUF2|M1DUF2_SOLTU;tr|M1CLU3|M1CLU3_SOLTU;tr|M1CVM5|M1CVM5_SOLTU;tr|M1CVU8|M1CVU8_SOLTU;tr|M1CVU5|M1CVU5_SOLTU;tr|M1CVU3|M1CVU3_SOLTU;tr|M1CVU2|M1CVU2_SOLTU;tr|M1CVM6|M1CVM6_SOLTU;tr|M1CVU1|M1CVU1_SOLTU;tr|M1CLQ4|M1CLQ4_SOLTU	tr|M1DUF2|M1DUF2_SOLTU	1714	tr|M1DUF2|M1DUF2_SOLTU Glycosyltransferase OS=Solanum tuberosum OX=4113 GN=107062006 PE=3 SV=1
21.307	21.8401	22.7137	22.9756	21.9529	23.7848	22.75	24.2989	21.8389	24.0416	24.4733	22.8031	23.828	22.3118	23.0623	23.8752	24.334	25.0919	25.3045	24.2608	23.8149	23.9088	23.4531	24.4912				+	G_I	8	8	8	31.4	31.4	31.4	38.877	0	38.2	481140000	55	1.97647	0.0236954	-1.07972	-2.2202	tr|M1CGC1|M1CGC1_SOLTU;tr|M1CGC0|M1CGC0_SOLTU	tr|M1CGC1|M1CGC1_SOLTU;tr|M1CGC0|M1CGC0_SOLTU	1369	tr|M1CGC1|M1CGC1_SOLTU Nuclear RNA binding protein OS=Solanum tuberosum OX=4113 PE=4 SV=1;tr|M1CGC0|M1CGC0_SOLTU Nuclear RNA binding protein OS=Solanum tuberosum OX=4113 PE=4 SV=1
27.2956	27.2002	27.0832	27.4353	27.0213	26.4313	27.2706	27.198	26.7539	27.3946	26.9246	27.008	26.3775	26.1959	25.775	26.0068	26.274	25.862	26.0682	26.9135	26.1156	26.2233	26.7863	26.0909				+	G_I	13	9	8	42.8	36.5	36.5	41.146	0	323.31	4267000000	143	6.05356	0.000266667	0.860638	3.78184	tr|K7XKT7|K7XKT7_SOLTU;sp|Q9SC19|RGP1_SOLTU;tr|M1CAG8|M1CAG8_SOLTU;tr|M1CAG9|M1CAG9_SOLTU;tr|M0ZLR8|M0ZLR8_SOLTU;tr|M1ACL5|M1ACL5_SOLTU	tr|K7XKT7|K7XKT7_SOLTU;sp|Q9SC19|RGP1_SOLTU	134	tr|K7XKT7|K7XKT7_SOLTU UDP-arabinopyranose mutase OS=Solanum tuberosum OX=4113 GN=102589020 PE=2 SV=1;sp|Q9SC19|RGP1_SOLTU Probable UDP-arabinopyranose mutase 1 OS=Solanum tuberosum OX=4113 GN=UPTG1 PE=1 SV=2
24.1188	24.672	24.6692	22.7654	24.4392	22.5362	22.4386	22.2655	24.5762	23.1604	22.006	24.2351	23.6553	22.1692	22.1667	21.6167	22.1251	21.3918	20.8899	22.4346	21.2668	22.0636	21.763	22.1455				+	G_I	9	9	8	37.1	37.1	32.6	25.169	0	35.221	510990000	50	3.38963	0.00120482	1.51621	3.26465	tr|M1ARE1|M1ARE1_SOLTU;tr|M1ARE0|M1ARE0_SOLTU;tr|M0ZZA9|M0ZZA9_SOLTU;tr|M1BRJ3|M1BRJ3_SOLTU	tr|M1ARE1|M1ARE1_SOLTU;tr|M1ARE0|M1ARE0_SOLTU	690	tr|M1ARE1|M1ARE1_SOLTU Glutathione-S-transferase OS=Solanum tuberosum OX=4113 GN=102587200 PE=3 SV=1;tr|M1ARE0|M1ARE0_SOLTU Glutathione-S-transferase OS=Solanum tuberosum OX=4113 GN=102587200 PE=4 SV=1
25.6184	25.3499	25.4781	25.4114	25.3263	24.9131	25.2947	25.3865	24.9386	24.9761	24.5561	25.2633	24.8632	24.6447	23.9532	24.5765	24.8541	24.4081	24.4665	25.0924	24.8024	24.0667	25.0728	24.511				+	G_I	21	20	8	38.6	37.4	16.4	65.104	0	70.174	1373600000	130	3.69224	0.00923684	0.600085	2.55374	tr|M1AQ30|M1AQ30_SOLTU;tr|M1AQ31|M1AQ31_SOLTU;sp|Q08276|HSP7M_SOLTU;tr|M1AQ29|M1AQ29_SOLTU	tr|M1AQ30|M1AQ30_SOLTU;tr|M1AQ31|M1AQ31_SOLTU;sp|Q08276|HSP7M_SOLTU	674	tr|M1AQ30|M1AQ30_SOLTU Heat shock 70 kDa protein, mitochondrial OS=Solanum tuberosum OX=4113 PE=3 SV=1;tr|M1AQ31|M1AQ31_SOLTU Heat shock 70 kDa protein, mitochondrial OS=Solanum tuberosum OX=4113 PE=3 SV=1;sp|Q08276|HSP7M_SOLTU Heat shock 70 kDa protein, m
25.1224	25.6783	25.2941	22.7444	25.149	22.9202	23.0283	22.1067	25.3722	22.7855	22.0259	26.0114	23.7608	22.7802	23.3162	21.409	22.4426	21.9437	22.7441	22.4819	22.3547	23.0156	22.6637	22.0576				+	G_I	12	12	8	42.8	42.8	34	24.796	0	86.569	851990000	55	2.20112	0.0109182	1.43902	2.49626	tr|M0ZQ25|M0ZQ25_SOLTU	tr|M0ZQ25|M0ZQ25_SOLTU	263	tr|M0ZQ25|M0ZQ25_SOLTU Glutathione-S-transferase OS=Solanum tuberosum OX=4113 GN=102602051 PE=3 SV=1
24.3023	25.0091	24.4832	25.4323	24.1908	25.1312	24.7647	24.4415	24.131	24.365	24.0867	25.6575	24.3382	24.5154	24.7039	24.3968	19.8491	20.6722	24.54	23.4796	23.0812	23.3994	24.2421	24.2571				+	G_I	14	8	8	72	56	56	25.318	0	90.048	961640000	73	1.69772	0.0347273	1.21003	2.07673	tr|Q308A7|Q308A7_SOLTU	tr|Q308A7|Q308A7_SOLTU	1737	tr|Q308A7|Q308A7_SOLTU Ripening regulated protein DDTFR10 OS=Solanum tuberosum OX=4113 PE=2 SV=1
23.0878	22.6604	22.9025	22.8701	23.2867	23.6168	23.7728	23.5905	22.865	23.2076	23.2509	23.8227	22.7472	20.2354	22.9532	22.7087	22.6176	21.5735	21.3039	22.8804	21.0979	22.9275	22.6385	23.3972				+	G_I	8	8	8	78	78	78	15.797	0	44.642	311440000	37	2.49158	0.0113865	0.987733	2.47635	tr|M0ZWA5|M0ZWA5_SOLTU	tr|M0ZWA5|M0ZWA5_SOLTU	345	tr|M0ZWA5|M0ZWA5_SOLTU ST225 OS=Solanum tuberosum OX=4113 GN=102595392 PE=4 SV=1
22.6878	22.4473	22.5141	22.2493	21.4339	21.4256	21.1071	21.3632	23.1746	22.0957	20.5312	24.4995	22.0047	20.3318	19.9675	20.5154	20.7847	21.7808	21.2079	21.8795	21.0936	21.2308	20.0496	20.7005				+	G_I	14	14	9	12.7	12.7	11.3	138.57	0	74.032	201630000	21	2.36369	0.0108608	1.16522	2.4984	tr|M1AB68|M1AB68_SOLTU;tr|M1A0E1|M1A0E1_SOLTU;tr|M0ZZZ5|M0ZZZ5_SOLTU;tr|M1ABN9|M1ABN9_SOLTU;tr|M1BMC7|M1BMC7_SOLTU;tr|M1B1I0|M1B1I0_SOLTU;tr|M1ABN8|M1ABN8_SOLTU	tr|M1AB68|M1AB68_SOLTU	517	tr|M1AB68|M1AB68_SOLTU Multidrug/pheromone exporter, MDR family, ABC transporter family OS=Solanum tuberosum OX=4113 GN=102590445 PE=4 SV=1
22.9536	22.2127	23.0371	23.6933	22.7089	25.2509	23.099	24.6469	22.8132	24.1543	25.6785	23.6812	22.5745	25.8239	23.8943	25.8069	24.418	24.8549	24.6094	24.9088	24.5238	25.1425	25.0917	24.8627				+	G_I	9	9	9	19	19	19	43.194	0	28.488	738510000	69	1.81667	0.0323738	-1.04847	-2.10335	tr|M0ZMB0|M0ZMB0_SOLTU	tr|M0ZMB0|M0ZMB0_SOLTU	217	tr|M0ZMB0|M0ZMB0_SOLTU Ribonucleoprotein, chloroplast OS=Solanum tuberosum OX=4113 PE=4 SV=1
22.8813	22.3475	23.0312	23.6259	22.3925	24.8156	23.2857	23.5507	22.9394	23.2994	24.0541	22.3391	23.2633	23.9832	24.3621	25.6996	24.5986	24.5326	23.5666	23.4948	24.8231	24.7433	24.4405	25.1255				+	G_I	18	9	9	30.9	22	22	64.312	0	42.989	552470000	41	3.18574	0.00251852	-1.17257	-2.96475	tr|M0ZRG6|M0ZRG6_SOLTU	tr|M0ZRG6|M0ZRG6_SOLTU	275	tr|M0ZRG6|M0ZRG6_SOLTU Rubisco subunit binding-protein beta subunit, rubb OS=Solanum tuberosum OX=4113 GN=102577751 PE=3 SV=1
25.1088	24.6955	24.6025	24.8343	24.4816	24.7527	24.6358	24.2133	24.5886	24.4669	23.9956	24.2862	25.6434	24.8651	24.3803	25.5678	25.9098	25.8874	25.2485	25.7654	25.3215	25.2606	25.4267	25.2668				+	G_I	16	9	9	57	30.6	30.6	28.006	0	38.466	1277400000	101	4.69219	0.00117647	-0.823472	-3.25983	tr|M1BRF8|M1BRF8_SOLTU	tr|M1BRF8|M1BRF8_SOLTU	1083	tr|M1BRF8|M1BRF8_SOLTU Thaliana 60S ribosomal protein L7 OS=Solanum tuberosum OX=4113 GN=102594660 PE=3 SV=1
24.8959	24.3106	24.7515	25.4855	24.5746	24.9351	25.0248	25.4728	24.6336	25.2713	25.3561	24.5796	24.5565	23.9236	23.693	24.046	24.6728	24.774	24.1948	25.1057	24.1815	24.4705	24.8017	24.6592				+	G_I	9	9	9	32.6	32.6	32.6	20.834	0	65.447	986140000	117	2.33134	0.04608	0.517672	1.95781	tr|M0ZMR9|M0ZMR9_SOLTU	tr|M0ZMR9|M0ZMR9_SOLTU	226	tr|M0ZMR9|M0ZMR9_SOLTU Glycine-rich protein 2 OS=Solanum tuberosum OX=4113 PE=4 SV=1
25.3175	26.2752	26.1197	24.3021	25.6067	25.0753	24.8036	23.7093	26.3452	24.6968	23.2644	26.3452	23.6043	22.9859	23.2945	22.9813	23.3462	21.1445	21.0956	23.2046	22.7944	23.2542	22.4603	21.2053				+	G_I	12	10	9	41.7	33	29.8	24.995	0	43.212	1423200000	63	5.60962	0	2.54082	5.04564	tr|M0ZQ26|M0ZQ26_SOLTU;tr|M0ZQ23|M0ZQ23_SOLTU	tr|M0ZQ26|M0ZQ26_SOLTU	264	tr|M0ZQ26|M0ZQ26_SOLTU Glutathione S-transferase T2 OS=Solanum tuberosum OX=4113 PE=3 SV=1
24.3484	24.0941	23.9165	24.7168	23.3055	24.9562	24.5187	25.0968	23.4702	25.1823	24.8403	24.298	23.0961	23.1258	23.1285	23.0684	23.7167	24.5029	24.7088	23.9362	23.7397	23.2696	24.0723	24.2025				+	G_I	10	10	9	35.9	35.9	35.9	32.436	0	46.457	714750000	64	1.97873	0.0437025	0.681358	1.98308	tr|M1CY77|M1CY77_SOLTU	tr|M1CY77|M1CY77_SOLTU	1582	tr|M1CY77|M1CY77_SOLTU Eukaryotic translation initiation factor 3 subunit G OS=Solanum tuberosum OX=4113 GN=102606183 PE=3 SV=1
24.9147	24.8619	25.0317	25.0836	24.8299	26.6574	25.8156	26.0258	25.2543	25.5882	25.9751	25.6362	25.1006	24.5628	25.1071	24.5122	24.4922	24.6074	24.9797	25.0436	24.636	24.8966	25.0576	24.639				+	G_I	9	9	9	57.1	57.1	57.1	12.098	0	21.838	1452800000	115	2.92184	0.0144	0.669959	2.391	tr|M1CBK0|M1CBK0_SOLTU;sp|P00061|CYC_SOLTU;tr|M0ZKD3|M0ZKD3_SOLTU;CON__P62894	tr|M1CBK0|M1CBK0_SOLTU;sp|P00061|CYC_SOLTU	1318	tr|M1CBK0|M1CBK0_SOLTU Cytochrome c OS=Solanum tuberosum OX=4113 GN=102582196 PE=3 SV=1;sp|P00061|CYC_SOLTU Cytochrome c OS=Solanum tuberosum OX=4113 PE=1 SV=1
26.4391	27.351	26.6461	26.2716	26.9258	26.945	27.3941	26.7772	26.5868	26.8316	27.0321	27.1803	26.4874	25.8217	25.7054	25.4814	25.9115	25.0478	24.8917	26.0807	25.3378	26.1529	26.4423	25.479				+	G_I	26	26	9	64.4	64.4	17.9	35.067	0	253.6	3973700000	239	5.64535	0.000121212	1.12842	4.05592	tr|Q307Z3|Q307Z3_SOLTU	tr|Q307Z3|Q307Z3_SOLTU	1735	tr|Q307Z3|Q307Z3_SOLTU Fructokinase OS=Solanum tuberosum OX=4113 GN=102577816 PE=2 SV=1
24.8212	24.4696	24.5591	24.4019	24.7799	23.3346	23.3177	23.911	24.2747	24.6227	23.201	24.6648	23.816	23.6538	23.0513	23.1926	23.8962	24.2865	23.0311	23.9477	22.6509	23.1241	23.4784	23.4368				+	G_I	10	10	10	18.9	18.9	18.9	69.275	0	53.527	759420000	74	2.50438	0.0199135	0.732729	2.28351	tr|M1B744|M1B744_SOLTU	tr|M1B744|M1B744_SOLTU	870	tr|M1B744|M1B744_SOLTU Succinate dehydrogenase [ubiquinone] flavoprotein subunit, mitochondrial OS=Solanum tuberosum OX=4113 GN=102604123 PE=3 SV=1
23.1598	23.4061	23.5341	23.4654	23.348	24.2543	22.8739	23.2423	23.5915	23.5876	23.6453	22.8249	23.8119	24.546	24.9658	25.3294	24.3957	23.9298	23.4749	24.0618	24.6077	24.2666	23.9684	24.5674				+	G_I	10	10	10	21.4	21.4	21.4	51.433	0	22.619	581690000	55	4.2206	0.00136364	-0.916023	-3.21145	tr|M1D5Y7|M1D5Y7_SOLTU;tr|M1D5Y6|M1D5Y6_SOLTU;tr|M1D5Y8|M1D5Y8_SOLTU	tr|M1D5Y7|M1D5Y7_SOLTU;tr|M1D5Y6|M1D5Y6_SOLTU	1671	tr|M1D5Y7|M1D5Y7_SOLTU Glutamate-1-semialdehyde 2,1-aminomutase OS=Solanum tuberosum OX=4113 GN=102593524 PE=3 SV=1;tr|M1D5Y6|M1D5Y6_SOLTU Glutamate-1-semialdehyde 2,1-aminomutase, chloroplastic OS=Solanum tuberosum OX=4113 GN=102593524 PE=4 SV=1
26.0106	25.2202	25.5787	24.8453	25.2063	23.0959	23.7933	23.1511	25.1923	24.8386	24.4169	24.9538	24.2346	23.2377	22.3005	23.1816	21.4454	23.6786	23.7237	22.8434	23.4491	22.4821	22.6149	21.6399				+	G_I	11	11	10	22.5	22.5	17.9	51.214	0	284.93	980060000	66	4.24504	0.0003	1.7893	3.88861	tr|M1AG38|M1AG38_SOLTU;tr|M1D1E0|M1D1E0_SOLTU;tr|M1D1E4|M1D1E4_SOLTU;tr|M1D1E5|M1D1E5_SOLTU;tr|M1BYX6|M1BYX6_SOLTU;tr|M1D1E1|M1D1E1_SOLTU	tr|M1AG38|M1AG38_SOLTU	575	tr|M1AG38|M1AG38_SOLTU Glycosyltransferase OS=Solanum tuberosum OX=4113 GN=102582803 PE=3 SV=1
24.5045	24.0382	24.2375	23.9837	24.4059	22.2747	22.7711	22.5588	24.1458	23.4569	23.5506	24.4868	23.1781	22.9993	21.1809	22.8843	22.7813	22.9771	23.8308	22.8365	22.4661	22.1296	22.7009	22.3				+	G_I	10	10	10	23.4	23.4	23.4	54.086	0	26.061	486080000	43	2.65186	0.00861333	1.01246	2.57859	tr|M1AVD8|M1AVD8_SOLTU;tr|M1AVD7|M1AVD7_SOLTU;tr|M1AVD6|M1AVD6_SOLTU	tr|M1AVD8|M1AVD8_SOLTU;tr|M1AVD7|M1AVD7_SOLTU	737	tr|M1AVD8|M1AVD8_SOLTU Glycosyltransferase OS=Solanum tuberosum OX=4113 GN=102601849 PE=3 SV=1;tr|M1AVD7|M1AVD7_SOLTU Glucosyltransferase OS=Solanum tuberosum OX=4113 GN=102601849 PE=3 SV=1
23.8414	23.0306	23.3378	23.7472	23.2363	22.5918	23.0249	23.746	23.0691	23.991	23.0609	23.0316	22.8579	22.4322	22.1779	22.2566	22.6032	23.1668	23.0847	22.8323	22.7889	22.1996	22.957	22.9427				+	G_I	10	10	10	23.6	23.6	23.6	58.017	0	26.066	360400000	40	3.08962	0.0147045	0.617416	2.38157	tr|M1CBR8|M1CBR8_SOLTU;tr|M1CBR7|M1CBR7_SOLTU	tr|M1CBR8|M1CBR8_SOLTU;tr|M1CBR7|M1CBR7_SOLTU	1321	tr|M1CBR8|M1CBR8_SOLTU Coatomer subunit delta OS=Solanum tuberosum OX=4113 GN=102588907 PE=3 SV=1;tr|M1CBR7|M1CBR7_SOLTU Coatomer subunit delta OS=Solanum tuberosum OX=4113 GN=102588907 PE=3 SV=1
24.5268	24.8059	25.3193	24.3782	25.2667	24.7037	25.0723	24.9066	24.875	25.449	23.9398	25.1396	24.2916	23.4069	22.89	23.1118	23.278	22.6328	22.329	23.8517	22.4903	22.8655	23.5541	22.5559				+	G_I	10	10	10	28.1	28.1	28.1	42.912	0	29.961	860560000	57	7.4819	0	1.76044	5.63288	tr|M1AD94|M1AD94_SOLTU;tr|M1AD96|M1AD96_SOLTU;tr|M1D190|M1D190_SOLTU	tr|M1AD94|M1AD94_SOLTU;tr|M1AD96|M1AD96_SOLTU	539	tr|M1AD94|M1AD94_SOLTU Enoyl-CoA hydratase, mitochondrial OS=Solanum tuberosum OX=4113 GN=102592236 PE=3 SV=1;tr|M1AD96|M1AD96_SOLTU Enoyl-CoA hydratase, mitochondrial OS=Solanum tuberosum OX=4113 GN=102592236 PE=3 SV=1
23.3939	23.1101	23.4198	24.0564	23.0148	23.3024	23.2407	23.4329	23.3896	24.2252	23.0543	23.3166	22.3257	22.8927	22.8199	21.9765	22.4516	22.7959	20.5232	22.4472	22.4602	22.2289	22.6396	23.148				+	G_I	10	10	10	32.6	32.6	32.6	55.408	0	28.673	368200000	41	3.87691	0.00140659	1.02061	3.18027	tr|M1A6K3|M1A6K3_SOLTU;tr|M1A6K1|M1A6K1_SOLTU	tr|M1A6K3|M1A6K3_SOLTU;tr|M1A6K1|M1A6K1_SOLTU	468	tr|M1A6K3|M1A6K3_SOLTU 26S proteasome non-ATPase regulatory subunit 3 OS=Solanum tuberosum OX=4113 PE=3 SV=1;tr|M1A6K1|M1A6K1_SOLTU 26S proteasome non-ATPase regulatory subunit 3 OS=Solanum tuberosum OX=4113 PE=3 SV=1
21.0763	20.0058	21.2068	20.8619	20.1468	24.9017	20.9945	21.3116	21.2776	22.1344	21.2928	20.7405	21.7446	23.0376	25.1307	23.8118	21.4612	21.8134	23.0878	21.8407	22.685	25.4121	22.5626	21.9221				+	G_I	10	10	10	34	34	34	34.541	0	23.152	237320000	27	2.12939	0.0114568	-1.54656	-2.47659	tr|I2FJZ8|I2FJZ8_SOLTU	tr|I2FJZ8|I2FJZ8_SOLTU	121	tr|I2FJZ8|I2FJZ8_SOLTU Carbonic anhydrase (Fragment) OS=Solanum tuberosum OX=4113 PE=2 SV=1
21.5409	21.2494	21.3398	23.3656	21.3678	24.335	23.0992	23.3166	21.8034	23.2502	22.7943	23.9391	25.0043	25.3121	25.8577	24.4123	22.5533	24.7394	25.5802	25.6018	25.9478	24.8514	24.9417	25.8244				+	G_I	10	10	10	36.2	36.2	36.2	25.806	0	49.358	747820000	67	5.17015	0	-2.43543	-4.72359	tr|M1B6G2|M1B6G2_SOLTU;tr|M1B6G5|M1B6G5_SOLTU	tr|M1B6G2|M1B6G2_SOLTU	865	tr|M1B6G2|M1B6G2_SOLTU Peroxidase OS=Solanum tuberosum OX=4113 PE=3 SV=1
24.3562	24.5472	24.458	24.818	24.3406	24.5079	23.8848	24.6797	24.6543	24.866	24.4761	24.6862	24.0444	23.8254	24.3216	24.3162	23.9248	23.6863	23.9015	24.2026	23.9519	24.1017	24.07	23.8947				+	G_I	10	10	10	36.3	36.3	36.3	27.198	0	29.239	856020000	75	4.65121	0.00832653	0.502821	2.59357	tr|M1CYK7|M1CYK7_SOLTU;tr|M0ZQI7|M0ZQI7_SOLTU	tr|M1CYK7|M1CYK7_SOLTU	1585	tr|M1CYK7|M1CYK7_SOLTU Stem-specific protein TSJT1 OS=Solanum tuberosum OX=4113 GN=102595083 PE=4 SV=1
21.0645	19.7704	20.9639	21.0529	21.3617	24.8202	21.9593	22.6762	21.1848	23.0813	22.2712	21.9635	21.3242	22.8264	24.0065	25.2873	22.7307	24.7124	24.592	21.7862	24.1694	24.6851	22.9543	25.1384				+	G_I	10	10	10	40	40	40	24.691	0	19.52	330880000	44	2.63685	0.00306087	-1.83691	-2.90115	tr|M1BYS2|M1BYS2_SOLTU	tr|M1BYS2|M1BYS2_SOLTU	1171	tr|M1BYS2|M1BYS2_SOLTU Photosystem II oxygen-evolving complex protein 3 OS=Solanum tuberosum OX=4113 GN=102602034 PE=3 SV=1
20.0271	22.1673	22.1626	22.1881	23.4521	26.0062	20.7835	20.9149	22.4971	25.6116	25.3028	22.0291	22.8431	24.6265	27.7678	27.4223	23.9441	24.295	24.6636	23.5018	25.9194	25.6669	24.0215	26.0764				+	G_I	14	14	10	45	45	36.1	40.61	0	69.493	1284700000	41	2.39686	0.00429032	-2.3005	-2.81904	tr|M1CN80|M1CN80_SOLTU;tr|M1AC28|M1AC28_SOLTU	tr|M1CN80|M1CN80_SOLTU	1454	tr|M1CN80|M1CN80_SOLTU (S)-2-hydroxy-acid oxidase OS=Solanum tuberosum OX=4113 GN=102603281 PE=3 SV=1
26.8891	26.6497	26.727	26.8572	27.0356	26.657	27.3571	26.3892	25.9077	27.1666	27.0739	27.2491	25.9762	26.1964	26.6283	25.9337	25.9242	25.7346	26.0599	26.1993	26.1645	26.3785	26.3338	25.9278				+	G_I	14	14	10	48.2	48.2	38	41.155	0	173.24	3921700000	177	4.47925	0.00236893	0.708509	2.99615	tr|Q38M71|Q38M71_SOLTU;sp|Q8RU27|RGP2_SOLTU	tr|Q38M71|Q38M71_SOLTU;sp|Q8RU27|RGP2_SOLTU	1745	tr|Q38M71|Q38M71_SOLTU UDP-arabinopyranose mutase OS=Solanum tuberosum OX=4113 GN=102601908 PE=2 SV=1;sp|Q8RU27|RGP2_SOLTU Probable UDP-arabinopyranose mutase 2 OS=Solanum tuberosum OX=4113 GN=UPTG2 PE=1 SV=1
25.1121	25.0234	24.9344	24.304	24.5886	23.8016	23.6941	23.8304	24.6671	24.5926	23.5237	25.465	24.1205	23.5308	24.3055	23.268	23.2818	23.7735	22.7088	22.8787	23.7342	23.3742	23.4255	19.3963				+	G_I	10	10	10	55.7	55.7	55.7	27.368	0	63.89	760760000	64	2.39388	0.00864429	1.31161	2.57874	tr|M1D6N4|M1D6N4_SOLTU;tr|M1D6N3|M1D6N3_SOLTU	tr|M1D6N4|M1D6N4_SOLTU	1679	tr|M1D6N4|M1D6N4_SOLTU Short chain dehydrogenase OS=Solanum tuberosum OX=4113 GN=102591367 PE=4 SV=1
24.5777	23.4963	23.9532	24.7153	23.9385	24.0225	24.4873	24.4803	24.6293	24.6363	24.2331	24.3853	23.9631	23.0569	22.7108	22.9743	23.7379	23.4044	23.8886	24.2935	23.5989	23.6894	24.2453	24.1409				+	G_I	11	11	11	23.7	23.7	23.7	71.128	0	41.091	645290000	74	2.7597	0.0183956	0.654251	2.30684	tr|M1AXD5|M1AXD5_SOLTU	tr|M1AXD5|M1AXD5_SOLTU	769	tr|M1AXD5|M1AXD5_SOLTU Proton pump interactor 1 OS=Solanum tuberosum OX=4113 GN=102591229 PE=4 SV=1
24.6254	25.887	25.1098	23.894	25.8214	24.9539	24.9534	23.8868	24.7965	23.9026	24.0426	25.2576	20.5111	19.4588	19.4619	20.6068	21.4354	20.7907	22.6007	20.3965	21.0772	20.9167	20.5622	21.2545				+	G_I	12	12	11	30.1	30.1	27.3	38.986	0	41.41	809820000	49	10.7667	0	4.00489	9.54723	tr|M1C704|M1C704_SOLTU;tr|M1C705|M1C705_SOLTU;tr|M1DFP6|M1DFP6_SOLTU	tr|M1C704|M1C704_SOLTU	1268	tr|M1C704|M1C704_SOLTU Globulin OS=Solanum tuberosum OX=4113 GN=102601158 PE=3 SV=1
25.169	25.5516	25.3205	25.1255	25.4485	24.9488	25.4929	24.6576	25.3918	24.7419	24.3045	25.2677	24.4234	24.4807	24.4982	24.3356	24.5838	24.1253	24.46	24.8304	24.543	24.785	25.0288	24.5473				+	G_I	11	11	11	31.5	31.5	31.5	43.228	0	134.81	1292600000	125	3.57149	0.0119515	0.5649	2.45176	sp|P52903|ODPA_SOLTU;tr|M0ZP30|M0ZP30_SOLTU	sp|P52903|ODPA_SOLTU	73	sp|P52903|ODPA_SOLTU Pyruvate dehydrogenase E1 component subunit alpha, mitochondrial OS=Solanum tuberosum OX=4113 PE=1 SV=1
25.1582	24.7517	25.0682	25.3214	25.1967	24.5154	24.551	24.7899	25.182	25.2726	24.1294	25.2785	24.5694	23.8422	22.9697	23.6999	24.7171	23.9506	23.2843	24.6157	23.8	23.8903	24.5969	23.7824				+	G_I	12	12	11	31.5	31.5	29.1	36.15	0	27.625	1035300000	73	4.21624	0.00119048	0.958066	3.25983	tr|M1C1F1|M1C1F1_SOLTU	tr|M1C1F1|M1C1F1_SOLTU	1202	tr|M1C1F1|M1C1F1_SOLTU Clathrin light chain OS=Solanum tuberosum OX=4113 GN=102601027 PE=3 SV=1
21.3881	22.0791	23.8299	24.9126	21.9351	26.7905	26.0301	24.4476	24.1926	22.9617	25.5563	24.3244	26.9392	25.5301	27.5257	28.0548	27.8286	27.833	26.4609	27.3414	27.4531	27.8638	27.0614	28.1448				+	G_I	11	11	11	36.4	36.4	36.4	14.534	0	57.644	3360900000	144	5.49326	0	-3.29907	-5.20471	tr|M0ZVK4|M0ZVK4_SOLTU	tr|M0ZVK4|M0ZVK4_SOLTU	336	tr|M0ZVK4|M0ZVK4_SOLTU Abscisic acid and environmental stress-inducible protein TAS14 OS=Solanum tuberosum OX=4113 GN=107057685 PE=3 SV=1
20.3698	21.5961	21.1807	21.0838	19.5497	25.0497	22.1132	21.2707	20.1417	21.4334	21.711	19.929	22.1246	22.9658	26.2474	26.1365	22.8473	23.3888	21.8629	22.0854	23.8633	24.8414	22.8664	23.8461				+	G_I	11	11	11	36.6	36.6	36.6	41.032	0	54.244	402580000	39	3.10087	0.000947368	-2.30393	-3.32643	tr|M1D249|M1D249_SOLTU	tr|M1D249|M1D249_SOLTU	1627	tr|M1D249|M1D249_SOLTU Alcohol dehydrogenase OS=Solanum tuberosum OX=4113 GN=102604604 PE=4 SV=1
23.2401	24.1879	24.1208	23.4196	24.045	24.0889	23.3098	23.6596	24.4056	23.9705	24.1775	24.1862	24.0112	25.4314	26.1764	24.3535	24.5006	24.4493	24.9741	23.8386	25.4359	24.6957	24.6597	24.7784				+	G_I	11	11	11	41.6	41.6	41.6	36.328	0	66.915	851430000	80	3.19232	0.00539259	-0.874437	-2.73239	tr|M0ZNV9|M0ZNV9_SOLTU;tr|M0ZNW0|M0ZNW0_SOLTU	tr|M0ZNV9|M0ZNV9_SOLTU;tr|M0ZNW0|M0ZNW0_SOLTU	245	tr|M0ZNV9|M0ZNV9_SOLTU Annexin OS=Solanum tuberosum OX=4113 GN=102586975 PE=3 SV=1;tr|M0ZNW0|M0ZNW0_SOLTU Annexin OS=Solanum tuberosum OX=4113 GN=102586975 PE=3 SV=1
20.3844	21.566	20.8002	21.8034	21.385	25.1125	24.139	20.9922	22.6335	22.4006	21.8973	21.5716	22.7477	24.2042	27.0556	25.4581	23.4241	25.2611	24.8637	22.2546	24.9788	26.3302	23.6034	25.0692				+	G_I	11	11	11	51.5	51.5	51.5	28.004	0	46.708	664100000	51	3.72444	0.000272727	-2.54708	-3.80699	sp|P93566|PSBP_SOLTU;tr|M0ZK35|M0ZK35_SOLTU	sp|P93566|PSBP_SOLTU;tr|M0ZK35|M0ZK35_SOLTU	87	sp|P93566|PSBP_SOLTU Oxygen-evolving enhancer protein 2, chloroplastic OS=Solanum tuberosum OX=4113 GN=PSBP PE=2 SV=1;tr|M0ZK35|M0ZK35_SOLTU 23 kDa subunit of oxygen evolving system of photosystem II OS=Solanum tuberosum OX=4113 GN=102603839 PE=3 SV=1
24.3604	25.2175	24.887	24.6643	24.7582	24.2954	23.9079	24.3746	24.7216	24.7601	24.5539	25.2259	24.4757	24.2785	23.9155	24.1736	24.3797	23.7022	23.7125	24.1618	24.2017	23.8912	24.6752	23.7385				+	G_I	18	18	11	52	52	39.9	44.703	0	51.649	1034100000	96	2.94504	0.0245347	0.535027	2.20123	tr|M1B9T8|M1B9T8_SOLTU;tr|M1AQQ3|M1AQQ3_SOLTU	tr|M1B9T8|M1B9T8_SOLTU	904	tr|M1B9T8|M1B9T8_SOLTU Aspartate aminotransferase OS=Solanum tuberosum OX=4113 GN=102579446 PE=3 SV=1
24.597	25.0659	24.8318	24.1886	24.5841	25.1536	24.3901	24.3342	24.7708	24.1308	24.7382	24.7352	25.338	25.6232	26.1246	25.6725	25.1902	25.3906	25.3912	24.8392	25.5693	24.6484	24.9748	25.1959				+	G_I	11	11	11	57.4	57.4	57.4	33.58	0	121.86	1217000000	110	4.00106	0.00403252	-0.703128	-2.83029	tr|M1ATD0|M1ATD0_SOLTU;tr|M1D593|M1D593_SOLTU	tr|M1ATD0|M1ATD0_SOLTU	714	tr|M1ATD0|M1ATD0_SOLTU Enoyl-acyl-carrier-protein reductase OS=Solanum tuberosum OX=4113 PE=3 SV=1
23.6025	24.8699	24.149	23.5889	24.569	23.3885	24.6532	20.8979	23.8977	23.4018	23.5948	25.4174	21.077	23.1286	23.2757	20.9203	21.4851	20.2661	22.6126	20.4294	22.8709	22.9906	22.5511	22.9836				+	G_I	11	11	11	59.2	59.2	59.2	26.687	0	52.69	530920000	47	3.08563	0.00142222	1.78665	3.18321	tr|M1AE00|M1AE00_SOLTU;tr|M1B8Z7|M1B8Z7_SOLTU	tr|M1AE00|M1AE00_SOLTU	546	tr|M1AE00|M1AE00_SOLTU Uncharacterized protein OS=Solanum tuberosum OX=4113 GN=102604541 PE=4 SV=1
24.2606	25.3067	24.8595	24.8284	24.7411	25.6663	25.6389	25.0093	25.1745	24.9086	24.9757	26.2248	26.2641	25.8751	26.3371	25.7104	25.1458	25.7537	25.8477	25.5209	25.7179	25.9302	25.2611	26.0098				+	G_I	11	11	11	71.2	71.2	71.2	21.769	0	50.789	1827200000	136	2.78173	0.0183867	-0.648307	-2.30816	sp|P93788|REMO_SOLTU;tr|M1B4Z0|M1B4Z0_SOLTU	sp|P93788|REMO_SOLTU;tr|M1B4Z0|M1B4Z0_SOLTU	89	sp|P93788|REMO_SOLTU Remorin OS=Solanum tuberosum OX=4113 PE=1 SV=1;tr|M1B4Z0|M1B4Z0_SOLTU Remorin OS=Solanum tuberosum OX=4113 PE=3 SV=1
27.1602	28.0606	28.0857	27.9746	28.2396	27.518	27.9163	27.9965	28.0025	27.9264	27.8953	28.3672	27.4077	27.596	27.6885	27.1013	27.3029	27.3637	27.3736	27.3429	28.0339	27.68	27.8412	27.321				+	G_I	37	37	11	73	73	27.7	59.568	0	323.31	10455000000	577	2.75081	0.0477241	0.424188	1.93399	tr|M1D096|M1D096_SOLTU;tr|M1D0F0|M1D0F0_SOLTU	tr|M1D096|M1D096_SOLTU;tr|M1D0F0|M1D0F0_SOLTU	1607	tr|M1D096|M1D096_SOLTU ATP synthase subunit beta OS=Solanum tuberosum OX=4113 GN=102599894 PE=3 SV=1;tr|M1D0F0|M1D0F0_SOLTU ATP synthase subunit beta OS=Solanum tuberosum OX=4113 GN=102603549 PE=3 SV=1
23.2016	23.991	23.5698	22.7159	23.4216	23.8717	23.6292	23.3518	23.3655	23.6156	23.9365	24.1688	24.3316	24.0594	24.2746	24.2321	23.9439	23.5769	24.3475	24.1917	23.7812	23.7436	23.9141	23.969				+	G_I	23	12	12	26.3	16.4	16.4	107.16	0	52.735	621990000	40	2.57897	0.0464506	-0.460527	-1.95247	tr|M1AGW8|M1AGW8_SOLTU;tr|M1AGW9|M1AGW9_SOLTU;tr|M1C0L5|M1C0L5_SOLTU;tr|M1C0L4|M1C0L4_SOLTU;tr|M1C0L7|M1C0L7_SOLTU	tr|M1AGW8|M1AGW8_SOLTU;tr|M1AGW9|M1AGW9_SOLTU	581	tr|M1AGW8|M1AGW8_SOLTU Aconitate hydratase OS=Solanum tuberosum OX=4113 GN=102589351 PE=3 SV=1;tr|M1AGW9|M1AGW9_SOLTU Aconitate hydratase OS=Solanum tuberosum OX=4113 GN=102589351 PE=3 SV=1
24.478	24.0049	24.299	24.9333	24.2545	24.1619	23.728	23.9236	24.9357	24.9913	24.241	23.9342	23.4629	23.164	22.8341	22.3839	23.7985	23.1454	23.9972	23.384	23.4328	23.2326	24.1957	23.3749				+	G_I	12	12	12	24.9	24.9	24.9	59.667	0	34.107	664390000	64	4.37121	0.00103896	0.956625	3.32162	sp|P21357|AROF_SOLTU;tr|M1D1C6|M1D1C6_SOLTU;tr|M1AXT4|M1AXT4_SOLTU;tr|M1BC23|M1BC23_SOLTU;tr|M1BC24|M1BC24_SOLTU;sp|P37822|AROG_SOLTU	sp|P21357|AROF_SOLTU;tr|M1D1C6|M1D1C6_SOLTU	43	sp|P21357|AROF_SOLTU Phospho-2-dehydro-3-deoxyheptonate aldolase 1, chloroplastic OS=Solanum tuberosum OX=4113 GN=SHKA PE=1 SV=2;tr|M1D1C6|M1D1C6_SOLTU Phospho-2-dehydro-3-deoxyheptonate aldolase OS=Solanum tuberosum OX=4113 GN=102577618 PE=3 SV=1
24.0447	24.1713	24.5937	24.1415	23.9719	23.7816	24.0006	24.4577	24.3804	24.3708	24.2855	24.5397	24.5761	25.0273	25.0602	25.0337	24.1745	24.9926	24.7357	24.4113	25.4719	25.3953	24.6215	25.1469				+	G_I	12	12	12	34	34	34	27.739	0	117.09	1055500000	86	4.19634	0.00432	-0.658967	-2.81756	tr|M1A554|M1A554_SOLTU;tr|M1AW31|M1AW31_SOLTU;tr|M1AW30|M1AW30_SOLTU;tr|M0ZXX3|M0ZXX3_SOLTU	tr|M1A554|M1A554_SOLTU;tr|M1AW31|M1AW31_SOLTU;tr|M1AW30|M1AW30_SOLTU;tr|M0ZXX3|M0ZXX3_SOLTU	459	tr|M1A554|M1A554_SOLTU Vacuolar proton ATPase subunit E OS=Solanum tuberosum OX=4113 GN=102589135 PE=3 SV=1;tr|M1AW31|M1AW31_SOLTU Translation initiation factor IF-2 OS=Solanum tuberosum OX=4113 GN=102601003 PE=3 SV=1;tr|M1AW30|M1AW30_SOLTU Translation ini
25.4469	25.198	25.2865	25.7041	25.2485	25.3996	25.6833	25.5403	24.9397	25.7682	25.6258	24.2351	24.8626	24.3606	24.4392	24.6813	25.1005	24.1813	24.5887	25.1027	24.2845	24.6603	25.1847	24.7662				+	G_I	13	13	12	37.6	37.6	37.6	43.275	0	80.282	1345600000	88	3.43546	0.00921854	0.655297	2.56089	tr|M1BPZ5|M1BPZ5_SOLTU;tr|M1CDX2|M1CDX2_SOLTU	tr|M1BPZ5|M1BPZ5_SOLTU	1067	tr|M1BPZ5|M1BPZ5_SOLTU Malate dehydrogenase OS=Solanum tuberosum OX=4113 GN=102598930 PE=3 SV=1
25.5358	25.9957	25.625	25.2482	25.6852	23.9032	25.3678	24.5614	24.8968	25.5302	23.8744	25.8016	25.0676	23.6276	22.6312	23.7732	25.0402	23.0152	23.517	23.8941	22.4387	24.2258	24.39	22.6511				+	G_I	12	12	12	41.2	41.2	41.2	28.585	0	60.176	1332600000	111	3.72917	0.000835821	1.47945	3.43898	tr|M1BDA2|M1BDA2_SOLTU;tr|M0ZRZ7|M0ZRZ7_SOLTU	tr|M1BDA2|M1BDA2_SOLTU	954	tr|M1BDA2|M1BDA2_SOLTU Uncharacterized protein OS=Solanum tuberosum OX=4113 GN=102584653 PE=4 SV=1
24.8656	24.9007	24.9134	24.384	25.1234	24.57	24.5224	23.6119	24.7144	23.5232	23.0591	25.3073	25.5105	25.3613	25.5972	25.1784	24.7435	25.1277	25.1862	24.8241	25.6448	25.7113	25.0799	25.1631				+	G_I	12	12	12	48.3	48.3	48.3	29.035	0	60.082	1276100000	149	2.83558	0.010828	-0.802721	-2.50233	tr|M1CTV1|M1CTV1_SOLTU;tr|M1D3R7|M1D3R7_SOLTU	tr|M1CTV1|M1CTV1_SOLTU	1536	tr|M1CTV1|M1CTV1_SOLTU ATP synthase subunit d OS=Solanum tuberosum OX=4113 GN=102592386 PE=3 SV=1
23.9648	24.9106	24.6699	23.6873	24.5413	24.6369	24.8847	24.7278	24.4307	24.3564	24.1286	25.536	26.0839	25.9423	26.407	26.2002	24.8991	24.5079	25.0536	25.966	25.5014	25.8784	25.1532	25.2829				+	G_I	13	13	13	45.9	45.9	45.9	16.221	0	64.1	1475700000	125	3.93892	0.00128736	-1.03339	-3.22043	tr|M1D2W7|M1D2W7_SOLTU	tr|M1D2W7|M1D2W7_SOLTU	1638	tr|M1D2W7|M1D2W7_SOLTU Nucleoside diphosphate kinase OS=Solanum tuberosum OX=4113 GN=102578209 PE=3 SV=1
25.365	25.9381	25.6365	25.008	25.72	24.7763	25.7614	24.5813	25.6665	25.1868	25.0146	26.0766	25.2862	25.2664	24.8194	24.5133	24.6398	24.3253	25.3316	24.6896	24.595	24.7722	24.7033	24.4474				+	G_I	13	13	13	46.4	46.4	46.4	36.732	0	72.175	1649300000	84	2.81932	0.0203636	0.611805	2.27438	tr|M1A8P1|M1A8P1_SOLTU	tr|M1A8P1|M1A8P1_SOLTU	488	tr|M1A8P1|M1A8P1_SOLTU CXE carboxylesterase OS=Solanum tuberosum OX=4113 PE=4 SV=1
25.9266	25.8383	26.1409	25.2199	26.3241	25.9172	25.8015	25.6792	26.228	25.4144	25.2053	26.0834	25.7999	25.3627	25.2914	25.1842	25.3437	25.1917	25.2946	25.8962	24.4205	25.3467	25.4692	25.1144				+	G_I	13	13	13	58.6	58.6	58.6	18.778	0	80.239	2162400000	165	2.53375	0.0402043	0.505278	2.01291	tr|M1AWZ7|M1AWZ7_SOLTU	tr|M1AWZ7|M1AWZ7_SOLTU	761	tr|M1AWZ7|M1AWZ7_SOLTU Glutathione peroxidase OS=Solanum tuberosum OX=4113 PE=3 SV=1
26.014	26.7141	26.3745	25.8969	26.5463	25.889	25.9659	25.0772	26.4604	25.6643	24.7716	26.8787	27.0149	27.6861	27.6071	26.8746	26.4199	26.4976	26.8173	26.4522	26.814	27.0649	26.5737	26.8735				+	G_I	13	13	13	61.8	61.8	61.8	16.035	0	220.06	3834700000	253	3.20293	0.00540298	-0.870235	-2.733	tr|M1BBH3|M1BBH3_SOLTU	tr|M1BBH3|M1BBH3_SOLTU	926	tr|M1BBH3|M1BBH3_SOLTU Patellin-3 OS=Solanum tuberosum OX=4113 PE=4 SV=1
22.3767	24.9426	24.1409	23.9941	23.5043	23.6601	23.3117	23.7984	22.025	23.6853	23.628	24.5746	22.5683	23.5811	22.8483	22.5626	23.214	21.0711	22.5343	22.0369	22.7224	22.6304	23.3275	21.9578				+	G_I	27	14	14	31.6	20.1	20.1	92.415	0	58.448	515380000	43	2.62418	0.00848649	1.04894	2.58654	sp|P10691|SUS1_SOLTU;tr|M0ZT40|M0ZT40_SOLTU;tr|M1BE45|M1BE45_SOLTU	sp|P10691|SUS1_SOLTU;tr|M0ZT40|M0ZT40_SOLTU	34	sp|P10691|SUS1_SOLTU Sucrose synthase OS=Solanum tuberosum OX=4113 PE=2 SV=1;tr|M0ZT40|M0ZT40_SOLTU Sucrose synthase OS=Solanum tuberosum OX=4113 GN=102577594 PE=3 SV=1
25.645	24.7419	25.3091	25.1705	25.3039	23.8572	23.586	23.7436	25.1442	25.4507	24.5371	25.5948	24.0893	23.7544	21.8235	22.457	23.4753	22.1393	20.9582	22.5597	21.9879	22.0802	22.6639	22.0777				+	G_I	14	14	14	29.6	29.6	29.6	52.044	0	50.741	929840000	84	6.28756	0	2.33481	5.37854	tr|M1CFT0|M1CFT0_SOLTU;tr|M1CFS9|M1CFS9_SOLTU;tr|M1CFS8|M1CFS8_SOLTU	tr|M1CFT0|M1CFT0_SOLTU;tr|M1CFS9|M1CFS9_SOLTU	1364	tr|M1CFT0|M1CFT0_SOLTU Glycosyltransferase OS=Solanum tuberosum OX=4113 PE=3 SV=1;tr|M1CFS9|M1CFS9_SOLTU Twi1 protein OS=Solanum tuberosum OX=4113 PE=3 SV=1
21.097	22.7062	23.0846	23.317	22.3805	26.7619	25.8283	25.333	22.9026	24.3977	23.472	22.5511	24.7237	25.4349	26.9574	26.9958	25.9238	26.2897	26.219	24.3266	26.062	27.4564	26.1454	27.0958				+	G_I	18	18	14	36.4	36.4	32.7	48.119	0	72.942	1703000000	140	3.82317	0.000292683	-2.48322	-3.85905	tr|M1BNH8|M1BNH8_SOLTU;tr|M1ARN5|M1ARN5_SOLTU;tr|M1ARN6|M1ARN6_SOLTU;tr|M1ARN7|M1ARN7_SOLTU	tr|M1BNH8|M1BNH8_SOLTU	1046	tr|M1BNH8|M1BNH8_SOLTU Ribulose bisphosphate carboxylase/oxygenase activase, chloroplastic OS=Solanum tuberosum OX=4113 GN=102596435 PE=4 SV=1
26.4445	26.2866	26.1973	26.3405	26.1362	25.9904	26.3582	25.9035	26.2349	26.2748	26.1144	26.9857	26.221	25.3897	25.385	25.239	26.0974	25.0425	25.0819	25.9162	25.2652	25.7422	26.0283	25.6362				+	G_I	44	19	14	60.7	37.9	25.9	71.237	0	85.646	3149500000	218	4.09136	0.00406557	0.685208	2.83046	tr|M1AHN5|M1AHN5_SOLTU;tr|M1AGQ5|M1AGQ5_SOLTU;tr|M1DTB4|M1DTB4_SOLTU	tr|M1AHN5|M1AHN5_SOLTU	591	tr|M1AHN5|M1AHN5_SOLTU Heat shock protein 70 OS=Solanum tuberosum OX=4113 GN=102580808 PE=3 SV=1
27.9984	27.1299	27.032	27.1889	28.0861	27.0081	27.6101	26.294	27.3116	26.4996	26.7618	27.5013	28.0616	28.423	28.5062	27.8684	27.6109	27.8551	28.6576	27.0402	28.0606	28.1943	27.2046	27.9271				+	G_I	14	14	14	65.3	65.3	65.3	21.904	0	282.38	7310400000	228	2.7383	0.0137803	-0.749002	-2.40511	tr|M1ASR2|M1ASR2_SOLTU	tr|M1ASR2|M1ASR2_SOLTU	706	tr|M1ASR2|M1ASR2_SOLTU Plasma membrane polypeptide OS=Solanum tuberosum OX=4113 GN=102600937 PE=4 SV=1
22.1794	23.3213	23.6606	24.6692	23.8232	23.2428	23.4793	24.4595	23.609	23.4153	24.509	24.8929	23.4514	26.1734	26.3818	25.5674	25.5591	25.7179	26.0036	24.872	25.6158	23.7027	26.2492	25.7807				+	G_I	15	15	15	23.2	23.2	23.2	66.612	0	69.382	1092700000	75	3.96115	0.000518519	-1.65114	-3.65821	tr|M1BMR7|M1BMR7_SOLTU;tr|M1BMR6|M1BMR6_SOLTU;tr|M1BMR5|M1BMR5_SOLTU	tr|M1BMR7|M1BMR7_SOLTU	1042	tr|M1BMR7|M1BMR7_SOLTU Catechol oxidase OS=Solanum tuberosum OX=4113 PE=3 SV=1
24.9122	24.7363	24.9251	24.8292	25.4337	24.0699	25.283	24.5831	24.8391	24.6688	24.6438	25.223	24.2861	23.5355	23.3867	23.2074	24.0792	24.0543	23.435	24.2553	24.4187	24.2728	24.4666	23.5914				+	G_I	15	15	15	56	56	56	19.807	0	38.487	930070000	94	4.86371	0.000852459	0.92985	3.48004	tr|M1CM45|M1CM45_SOLTU;tr|M1C4Q9|M1C4Q9_SOLTU;tr|M1C4Q8|M1C4Q8_SOLTU;tr|M1C4Q7|M1C4Q7_SOLTU	tr|M1CM45|M1CM45_SOLTU;tr|M1C4Q9|M1C4Q9_SOLTU;tr|M1C4Q8|M1C4Q8_SOLTU	1440	tr|M1CM45|M1CM45_SOLTU ATP synthase subunit d, mitochondrial OS=Solanum tuberosum OX=4113 GN=102603904 PE=3 SV=1;tr|M1C4Q9|M1C4Q9_SOLTU ATP synthase subunit d, mitochondrial OS=Solanum tuberosum OX=4113 GN=102602016 PE=3 SV=1;tr|M1C4Q8|M1C4Q8_SOLTU ATP syn
26.1515	26.2697	26.415	24.738	26.4483	24.9948	25.8323	24.4833	26.4316	25.0772	24.4001	26.9415	25.0971	25.3292	25.0947	24.1651	23.9087	23.3696	23.5905	24.0678	24.3327	23.8997	24.5831	23.7073				+	G_I	15	15	15	87.9	87.9	87.9	17.67	0	136.79	2298600000	107	3.74521	0.00084507	1.41983	3.41447	tr|M1BEV1|M1BEV1_SOLTU	tr|M1BEV1|M1BEV1_SOLTU	964	tr|M1BEV1|M1BEV1_SOLTU Non-symbiotic hemoglobin 2 OS=Solanum tuberosum OX=4113 GN=102600329 PE=3 SV=1
24.8939	25.5179	25.1851	24.3517	25.1981	25.111	24.9424	23.4914	25.3123	24.81	23.2534	26.2615	26.6717	26.9316	27.1244	26.1498	24.9957	25.7636	26.2862	25.6294	26.0512	25.9627	25.6553	25.8559				+	G_I	16	16	16	67.3	67.3	67.3	23.016	0	65.585	2115900000	157	3.38496	0.00179592	-1.22905	-3.10582	tr|M0ZXM8|M0ZXM8_SOLTU	tr|M0ZXM8|M0ZXM8_SOLTU	358	tr|M0ZXM8|M0ZXM8_SOLTU Transporter OS=Solanum tuberosum OX=4113 GN=102579224 PE=4 SV=1
25.8061	26.3831	26.0924	26.0059	26.3395	26.9745	27.1487	27.1494	26.4734	26.5389	27.0393	27.0482	27.238	26.9862	27.8116	27.3507	27.2671	27.5032	26.6855	26.947	26.6967	27.6255	26.8519	27.4024				+	G_I	17	17	17	24	24	24	57.875	0	96.544	4415600000	277	2.73302	0.022555	-0.61388	-2.2443	tr|M1CRA9|M1CRA9_SOLTU	tr|M1CRA9|M1CRA9_SOLTU	1504	tr|M1CRA9|M1CRA9_SOLTU Uncharacterized protein OS=Solanum tuberosum OX=4113 PE=4 SV=1
29.3143	28.9896	29.2253	28.2197	29.3625	27.9375	27.962	27.7045	29.1036	28.4138	27.7919	29.1459	27.9581	27.7446	27.7121	27.6956	27.9126	26.7779	27.08	27.2123	27.4026	27.647	27.3523	27.4211				+	G_I	29	29	17	62.1	62.1	46.1	38.953	0	323.31	15244000000	496	4.45507	0.0008	1.10453	3.52091	tr|M1BA01|M1BA01_SOLTU;tr|M1BA02|M1BA02_SOLTU;tr|M1D409|M1D409_SOLTU;tr|M1BBI9|M1BBI9_SOLTU;tr|M1BBJ5|M1BBJ5_SOLTU;tr|M1AKU3|M1AKU3_SOLTU	tr|M1BA01|M1BA01_SOLTU	905	tr|M1BA01|M1BA01_SOLTU Cinnamyl alcohol dehydrogenase OS=Solanum tuberosum OX=4113 GN=102589424 PE=3 SV=1
25.0091	25.1593	25.1146	25.1395	25.1643	25.2027	25.3161	25.3512	25.363	25.8074	25.9778	25.3459	25.2192	24.4344	24.6977	24.5873	24.7267	25.0164	25.0048	25.2805	24.4109	24.5047	24.9835	24.9544				+	G_I	18	18	18	48.6	48.6	48.6	41.113	0	163.05	1390000000	149	3.50502	0.0172444	0.510877	2.32571	tr|M1BVI5|M1BVI5_SOLTU;tr|M1CTK7|M1CTK7_SOLTU;tr|M1CTK8|M1CTK8_SOLTU	tr|M1BVI5|M1BVI5_SOLTU	1140	tr|M1BVI5|M1BVI5_SOLTU SGT1 OS=Solanum tuberosum OX=4113 GN=102599444 PE=3 SV=1
25.1529	24.7024	24.5183	24.7341	24.7497	25.2116	24.345	24.3796	24.6154	24.9519	24.4079	24.4243	24.9281	25.2344	25.5115	25.6494	25.5955	25.2512	24.7728	25.3019	25.4333	25.3711	25.0094	25.6288				+	G_I	19	19	19	35.6	35.6	35.6	67.299	0	62.34	1212500000	115	4.56337	0.00369492	-0.62454	-2.85881	tr|M1D576|M1D576_SOLTU;tr|M1D577|M1D577_SOLTU	tr|M1D576|M1D576_SOLTU;tr|M1D577|M1D577_SOLTU	1661	tr|M1D576|M1D576_SOLTU Formyltetrahydrofolate synthetase OS=Solanum tuberosum OX=4113 GN=102587729 PE=3 SV=1;tr|M1D577|M1D577_SOLTU Formyltetrahydrofolate synthetase OS=Solanum tuberosum OX=4113 GN=102587729 PE=4 SV=1
24.5028	25.6496	25.4573	24.3104	25.6298	24.5881	24.4992	23.6143	25.3083	24.9326	23.8508	25.7566	22.4932	23.833	24.2046	22.9409	22.1796	22.4927	23.0886	21.8945	22.5302	23.2578	22.7482	22.453				+	G_I	19	19	19	37.6	37.6	37.6	65.374	0	54.778	984660000	68	6.31677	0	1.9986	5.19459	tr|M1D253|M1D253_SOLTU;tr|M1D252|M1D252_SOLTU	tr|M1D253|M1D253_SOLTU	1628	tr|M1D253|M1D253_SOLTU Nucleoredoxin OS=Solanum tuberosum OX=4113 PE=4 SV=1
24.399	24.9592	24.6899	24.4243	24.7363	25.2754	25.2498	24.5004	24.8204	24.7184	24.5784	24.9402	25.2972	25.7992	25.9182	26.2877	25.7399	25.4308	23.6872	25.7462	25.683	25.5321	25.4729	25.4808				+	G_I	19	19	19	46.1	46.1	46.1	53.166	0	85.096	1472100000	125	2.85374	0.0124551	-0.731974	-2.43686	tr|M1AWV2|M1AWV2_SOLTU	tr|M1AWV2|M1AWV2_SOLTU	758	tr|M1AWV2|M1AWV2_SOLTU Monodehydroascorbate reductase OS=Solanum tuberosum OX=4113 PE=4 SV=1
24.6149	25.3954	25.2338	24.5734	25.1796	24.8551	25.519	24.6881	25.4743	24.658	24.775	26.0327	24.8212	24.8686	24.4692	23.5863	24.1443	24.031	24.3235	24.3186	24.5662	24.7903	24.8875	24.301				+	G_I	20	20	20	43.9	43.9	43.9	54.896	0	106.53	1335600000	123	2.96792	0.0143448	0.657625	2.39291	tr|M0ZYC1|M0ZYC1_SOLTU;tr|M0ZYC3|M0ZYC3_SOLTU	tr|M0ZYC1|M0ZYC1_SOLTU	370	tr|M0ZYC1|M0ZYC1_SOLTU Protein disulfide-isomerase OS=Solanum tuberosum OX=4113 PE=3 SV=1
25.031	24.4959	24.9281	24.8125	25.2225	25.2914	25.1122	24.7257	25.2586	25.0135	24.6129	25.1441	25.0989	25.5687	25.6595	26.3609	25.9774	25.9511	25.0483	25.8666	25.5917	25.8299	25.4011	25.8521				+	G_I	21	21	21	30	30	30	75.148	0	83.176	1601000000	156	4.70848	0.00188	-0.713143	-3.07678	tr|M1CBM0|M1CBM0_SOLTU;tr|M1CN24|M1CN24_SOLTU	tr|M1CBM0|M1CBM0_SOLTU	1319	tr|M1CBM0|M1CBM0_SOLTU Chloroplast heat shock protein 70-2 OS=Solanum tuberosum OX=4113 GN=102588246 PE=3 SV=1
19.9389	22.4634	21.639	23.0899	22.7462	25.8256	25.5433	22.8278	22.7624	24.3012	23.7874	23.1165	23.9631	26.0452	26.863	27.504	25.3001	26.5333	26.172	25.1815	26.6682	27.014	26.1517	27.0541				+	G_I	34	22	22	50.2	40.8	40.8	79.977	0	108.86	1554900000	120	4.89653	0	-3.03407	-4.72267	tr|M1BZW7|M1BZW7_SOLTU;sp|Q43848|TKTC_SOLTU	tr|M1BZW7|M1BZW7_SOLTU;sp|Q43848|TKTC_SOLTU	108	tr|M1BZW7|M1BZW7_SOLTU Transketolase OS=Solanum tuberosum OX=4113 PE=3 SV=1;sp|Q43848|TKTC_SOLTU Transketolase, chloroplastic OS=Solanum tuberosum OX=4113 PE=2 SV=1
24.5433	24.674	24.5519	24.7851	24.7646	26.389	25.4131	24.382	24.7639	24.9454	25.0641	24.3153	25.5633	26.3612	27.031	27.5158	26.1342	26.6494	26.3907	25.6398	26.5502	26.7468	25.8392	26.4432				+	G_I	25	22	22	52.9	49	49	50.454	0	122.6	2033500000	198	5.93227	0.000173913	-1.52276	-4.61513	tr|M1C004|M1C004_SOLTU;tr|M1C003|M1C003_SOLTU	tr|M1C004|M1C004_SOLTU	1180	tr|M1C004|M1C004_SOLTU Phosphoglycerate kinase OS=Solanum tuberosum OX=4113 PE=3 SV=1
21.3937	24.2702	24.6392	24.1755	23.7503	26.7725	24.6386	24.1167	23.6292	24.6729	23.7978	23.6528	24.8753	27.4701	28.6099	27.6657	26.8392	27.9178	27.8603	25.9606	28.1028	27.9712	26.7496	28.3149				+	G_I	24	24	23	50.8	50.8	49.2	56.45	0	212.65	3336700000	188	6.21931	0	-3.23565	-5.69906	sp|P55312|CATA2_SOLTU;tr|M1CVH4|M1CVH4_SOLTU;sp|P49284|CATA1_SOLTU	sp|P55312|CATA2_SOLTU;tr|M1CVH4|M1CVH4_SOLTU;sp|P49284|CATA1_SOLTU	76	sp|P55312|CATA2_SOLTU Catalase isozyme 2 OS=Solanum tuberosum OX=4113 GN=CAT2 PE=3 SV=1;tr|M1CVH4|M1CVH4_SOLTU Catalase OS=Solanum tuberosum OX=4113 PE=3 SV=1;sp|P49284|CATA1_SOLTU Catalase isozyme 1 OS=Solanum tuberosum OX=4113 GN=CAT1 PE=2 SV=1
24.7329	25.0543	24.7427	24.7848	25.0179	25.7823	25.2819	24.829	25.1076	25.1429	24.8056	25.3318	25.1039	25.6345	25.9863	26.4311	25.6978	25.9059	25.6736	25.5989	25.7706	25.9689	25.4526	25.9794				+	G_I	25	25	25	23.3	23.3	23.3	177.02	0	121.98	1686100000	187	4.78446	0.00177778	-0.715824	-3.10539	tr|M1AL00|M1AL00_SOLTU	tr|M1AL00|M1AL00_SOLTU	630	tr|M1AL00|M1AL00_SOLTU Ferredoxin-dependent glutamate synthase 1 OS=Solanum tuberosum OX=4113 GN=102600112 PE=3 SV=1
25.8241	26.5816	26.2871	26.296	26.1771	26.1223	26.6955	26.2062	26.5923	26.4869	25.9107	26.9252	25.7895	25.3227	25.1894	24.6464	25.2225	24.1835	25.5415	25.8084	25.4427	25.4525	26.0471	25.3362				+	G_I	25	25	25	44	44	44	62.89	0	121.8	2906700000	194	5.11253	0.000461538	1.01022	3.68607	tr|M1AZ99|M1AZ99_SOLTU	tr|M1AZ99|M1AZ99_SOLTU	790	tr|M1AZ99|M1AZ99_SOLTU Protein disulfide-isomerase OS=Solanum tuberosum OX=4113 GN=102585666 PE=3 SV=1
25.5369	25.9235	25.7992	26.6305	25.7562	27.2259	26.5687	26.7648	25.8618	26.4268	26.5193	26.3784	26.1464	26.7079	27.2065	27.4101	26.8089	27.3235	26.6301	26.1507	27.0209	26.8935	26.7922	26.9391				+	G_I	29	29	25	49.7	49.7	43.2	61.897	0	275.03	3570600000	265	2.16219	0.0474154	-0.553137	-1.93727	tr|M0ZKX1|M0ZKX1_SOLTU;tr|M1AP17|M1AP17_SOLTU;tr|M1AP18|M1AP18_SOLTU;tr|M1AP19|M1AP19_SOLTU	tr|M0ZKX1|M0ZKX1_SOLTU	188	tr|M0ZKX1|M0ZKX1_SOLTU RuBisCO large subunit-binding protein subunit alpha, chloroplastic OS=Solanum tuberosum OX=4113 GN=102594819 PE=3 SV=1
25.1817	25.3308	25.3535	25.4463	25.3268	25.1907	24.3422	24.8633	25.352	24.7928	24.7291	24.823	26.3634	26.3781	26.5298	26.7007	26.1934	26.0466	25.3226	26.0827	26.4827	25.8421	25.823	25.7514				+	G_I	25	25	25	59	59	59	63.469	0	117.59	2125800000	193	6.36348	0.000142857	-1.06536	-4.24893	sp|Q9M4G4|PGMC_SOLTU	sp|Q9M4G4|PGMC_SOLTU	111	sp|Q9M4G4|PGMC_SOLTU Phosphoglucomutase, cytoplasmic OS=Solanum tuberosum OX=4113 GN=PGM1 PE=2 SV=1
28.0654	28.5311	28.6006	28.8714	28.2393	28.0877	28.3775	28.6967	28.6565	28.8574	28.1925	27.8508	28.3106	27.3488	26.8253	27.5719	28.6793	27.1629	27.3545	28.5361	27.3416	27.6655	28.4369	27.8792				+	G_I	26	26	26	47.4	47.4	47.4	53.245	0	226.5	12184000000	433	2.50194	0.024199	0.659526	2.20611	tr|M0ZZV7|M0ZZV7_SOLTU;tr|M0ZZV6|M0ZZV6_SOLTU;tr|M0ZZV8|M0ZZV8_SOLTU	tr|M0ZZV7|M0ZZV7_SOLTU;tr|M0ZZV6|M0ZZV6_SOLTU	383	tr|M0ZZV7|M0ZZV7_SOLTU Adenosylhomocysteinase OS=Solanum tuberosum OX=4113 GN=102582199 PE=3 SV=1;tr|M0ZZV6|M0ZZV6_SOLTU Adenosylhomocysteinase OS=Solanum tuberosum OX=4113 GN=102582199 PE=4 SV=1
27.2786	27.6451	27.7021	27.0319	27.3176	26.6168	26.9536	26.6296	27.8089	26.6529	26.13	27.6944	28.2283	28.6052	28.2118	28.0889	27.4356	27.9068	28.5739	27.8987	28.2708	27.9663	27.8428	27.9948				+	G_I	45	45	27	38.7	38.7	27.5	105.01	0	229.7	8473100000	601	4.59381	0.000823529	-0.963511	-3.41973	tr|M0ZY56|M0ZY56_SOLTU	tr|M0ZY56|M0ZY56_SOLTU	366	tr|M0ZY56|M0ZY56_SOLTU Plasma membrane ATPase OS=Solanum tuberosum OX=4113 PE=3 SV=1
26.4568	27.4345	26.7419	26.5656	27.582	27.4473	26.8311	26.4404	27.1681	26.4371	26.242	26.738	26.032	27.1254	26.0935	25.9216	27.1935	25.979	25.9693	25.997	25.772	25.5181	26.2639	25.8206				+	G_I	27	27	27	47.1	47.1	47.1	60.41	0	277.67	4445300000	266	2.73546	0.0159101	0.699896	2.35092	tr|M1C1N0|M1C1N0_SOLTU	tr|M1C1N0|M1C1N0_SOLTU	1206	tr|M1C1N0|M1C1N0_SOLTU Catechol oxidase OS=Solanum tuberosum OX=4113 PE=3 SV=1
29.1792	28.4389	28.4618	28.0635	28.3649	27.5857	27.6026	27.6963	28.4707	27.944	26.5363	28.3697	27.5762	27.4086	27.7275	27.3861	27.598	26.748	26.2383	27.7285	27.23	27.3425	27.3655	26.6761				+	G_I	63	63	27	60.6	60.6	33.6	110.28	0	323.31	10872000000	587	2.65591	0.0128	0.807366	2.42381	tr|M1BWV7|M1BWV7_SOLTU;tr|M1BTN9|M1BTN9_SOLTU	tr|M1BWV7|M1BWV7_SOLTU	1153	tr|M1BWV7|M1BWV7_SOLTU Phosphoenolpyruvate carboxylase OS=Solanum tuberosum OX=4113 GN=102585000 PE=3 SV=1
23.1057	24.3216	24.2042	22.6513	24.3529	26.7816	24.6303	23.6292	24.8061	26.4825	24.6955	24.0969	24.9917	27.8272	28.9559	28.5151	25.5471	26.7876	27.5617	24.8234	28.0709	27.5541	26.7542	26.4971				+	G_I	29	29	29	49.1	49.1	49.1	52.944	0	167.54	3248200000	208	4.10987	0.000125	-2.51067	-4.05784	sp|P25079|RBL_SOLTU;tr|M1D6E8|M1D6E8_SOLTU	sp|P25079|RBL_SOLTU	45	sp|P25079|RBL_SOLTU Ribulose bisphosphate carboxylase large chain OS=Solanum tuberosum OX=4113 GN=rbcL PE=1 SV=2
30.9681	30.6868	30.5255	30.4356	30.7185	30.56	30.4079	30.174	30.3934	30.0247	29.8599	30.8223	30.0937	30.0282	30.3057	29.8096	30.2647	29.5026	29.4149	30.2499	29.6182	30.1782	29.6316	29.6326				+	G_I	54	54	29	85.8	85.8	69.5	36.647	0	323.31	54557000000	1338	3.52582	0.0119518	0.570566	2.44841	tr|Q8LK04|Q8LK04_SOLTU;tr|M1BGW1|M1BGW1_SOLTU	tr|Q8LK04|Q8LK04_SOLTU	1764	tr|Q8LK04|Q8LK04_SOLTU Glyceraldehyde-3-phosphate dehydrogenase OS=Solanum tuberosum OX=4113 PE=2 SV=1
25.1345	24.9348	24.5003	25.0624	24.3915	25.6572	25.3711	25.2411	25.1246	24.9344	25.2289	25.126	25.2586	25.3961	25.6279	26.1863	25.8127	26.0135	25.8848	25.6872	25.7236	26.0363	25.6814	26.3154				+	G_I	32	32	32	39.7	39.7	39.7	102.2	0	105.02	1607400000	161	4.8566	0.00143478	-0.743098	-3.17861	tr|M1B5I2|M1B5I2_SOLTU;tr|M1B5I1|M1B5I1_SOLTU;tr|M1B4K0|M1B4K0_SOLTU;tr|M1BW04|M1BW04_SOLTU;tr|M1B4J9|M1B4J9_SOLTU;tr|M1B5I0|M1B5I0_SOLTU	tr|M1B5I2|M1B5I2_SOLTU;tr|M1B5I1|M1B5I1_SOLTU;tr|M1B4K0|M1B4K0_SOLTU;tr|M1BW04|M1BW04_SOLTU	850	tr|M1B5I2|M1B5I2_SOLTU ATP-dependent Clp protease ATP-binding subunit clpA homolog CD4B, chloroplastic OS=Solanum tuberosum OX=4113 GN=102577503 PE=3 SV=1;tr|M1B5I1|M1B5I1_SOLTU ATP-dependent Clp protease ATP-binding subunit clpA homolog CD4B, chloroplasti
26.2975	26.6648	26.4665	26.7216	26.0652	26.28	26.5398	26.4711	26.6539	26.5055	25.8883	26.5542	26.2558	25.5739	25.2155	25.2162	26.1227	25.4948	26.0549	26.4653	26.0869	26.0305	26.5856	25.9335				+	G_I	32	32	32	49.4	49.4	49.4	92.732	0	187.77	3377600000	219	2.58168	0.0389043	0.506047	2.03082	tr|M1ALZ6|M1ALZ6_SOLTU;tr|M1ALZ7|M1ALZ7_SOLTU	tr|M1ALZ6|M1ALZ6_SOLTU	639	tr|M1ALZ6|M1ALZ6_SOLTU Endoplasmin homolog OS=Solanum tuberosum OX=4113 GN=102601892 PE=3 SV=1
25.5132	25.9254	25.5775	25.8434	25.0693	25.662	25.0295	25.704	25.8678	25.6759	25.266	26.0378	24.8296	23.7722	23.5362	23.0447	25.0402	24.4543	23.4411	25.2503	24.2532	24.5556	25.6218	24.087				+	G_I	35	35	35	40.6	40.6	40.6	107.64	0	177.59	1631100000	119	4.4749	0.000470588	1.2738	3.68623	tr|M1B4H0|M1B4H0_SOLTU	tr|M1B4H0|M1B4H0_SOLTU	838	tr|M1B4H0|M1B4H0_SOLTU Ribonuclease OS=Solanum tuberosum OX=4113 GN=102599872 PE=4 SV=1
26.9488	27.4426	27.3947	26.8336	27.8861	26.9304	27.2879	26.5919	27.5659	26.6487	26.5189	27.842	27.5363	28.1028	28.3672	27.6265	27.0761	27.4247	27.679	27.232	28.1807	28.277	27.4675	27.5727				+	G_I	39	39	39	65.8	65.8	65.8	68.637	0	323.31	7597300000	483	2.19481	0.0462677	-0.554245	-1.95228	tr|M1CTC4|M1CTC4_SOLTU;tr|M1CII0|M1CII0_SOLTU	tr|M1CTC4|M1CTC4_SOLTU	1531	tr|M1CTC4|M1CTC4_SOLTU V-ATPase 69 kDa subunit OS=Solanum tuberosum OX=4113 GN=102591413 PE=3 SV=1
27.8656	28.5316	28.3367	28.0876	28.1582	28.4748	28.3362	28.0137	28.2777	28.2147	28.3584	28.3651	28.5851	28.6703	28.6374	28.9838	28.8678	28.4647	28.3461	28.8639	28.3519	28.3869	28.4377	28.7638				+	G_I	53	53	41	61.7	61.7	56.7	80.209	0	323.31	14058000000	816	3.50696	0.0462329	-0.361605	-1.95818	tr|M1A9Z4|M1A9Z4_SOLTU	tr|M1A9Z4|M1A9Z4_SOLTU	499	tr|M1A9Z4|M1A9Z4_SOLTU Transketolase OS=Solanum tuberosum OX=4113 GN=102588555 PE=3 SV=1
