# Supplementary material for: Enzymatic Investigation of Spongospora subterranea Zoospore Attachment to Roots of Potato Cultivars Resistant or Susceptible to Powdery Scab Disease
Source: Proteomes. 2023 Feb 9;11(1):7. doi: 10.3390/proteomes11010007 (PMC9944879; doi:10.3390/proteomes11010007)
Supplement: Supplementary file 1 [file proteomes-11-00007-s001.zip › Supplemental file 4 - all significant proteins identified in the whole-root proteome.xlsx]

## Sheet: whole root sig proteins
[1] R11	[2] R12	[3] R13	[4] R14	[5] R21	[6] R22	[7] R23	[8] R24	[9] R31	[10] R32	[11] R33	[12] R34	[13] R41	[14] R42	[15] R43	[16] R44	[17] R51	[18] R52	[19] R53	[20] R54	[21] R61	[22] R62	[23] R63	[24] R64	[25] S11	[26] S12	[27] S13	[28] S14	[29] S21	[30] S22	[31] S23	[32] S24	[33] S31	[34] S32	[35] S33	[36] S34	[37] S41	[38] S42	[39] S43	[40] S44	[41] S51	[42] S52	[43] S53	[44] S54	[45] S61	[46] S62	[47] S63	[48] S64	Student's T-test Significant R_S	Student's T-test significant
#!{Type}E	E	E	E	E	E	E	E	E	E	E	E	E	E	E	E	E	E	E	E	E	E	E	E	E	E	E	E	E	E	E	E	E	E	E	E	E	E	E	E	E	E	E	E	E	E	E	E	C	C
#!{C:STRAIN}R1	R1	R1	R1	R2	R2	R2	R2	R3	R3	R3	R3	R4	R4	R4	R4	R5	R5	R5	R5	R6	R6	R6	R6	S1	S1	S1	S1	S2	S2	S2	S2	S3	S3	S3	S3	S4	S4	S4	S4	S5	S5	S5	S5	S6	S6	S6	S6
#!{C:Group1}R	R	R	R	R	R	R	R	R	R	R	R	R	R	R	R	R	R	R	R	R	R	R	R	S	S	S	S	S	S	S	S	S	S	S	S	S	S	S	S	S	S	S	S	S	S	S	S
15.6678	15.0799	15.4625	15.7455	15.0137	14.0583	15.1917	14.8782	13.7486	12.7545	12.8164	11.8033	13.2368	11.6084	13.7189	12.7911	12.9733	14.1732	11.9551	13.5198	12.4511	13.4674	12.4905	14.1359	16.9308	17.1856	17.2693	16.4306	15.6427	15.9091	16.5975	15.2012	16.5483	15.9985	17.4144	16.0453	15.7223	16.6117	15.7548	14.4161	16.6077	15.5114	16.3349	16.3464	15.1875	16.2289	17.0518	16.3164	+	R_S
15.2541	16.7566	15.6299	16.7349	16.2635	15.8849	16.1067	16.5344	15.5033	14.4254	13.5515	15.6763	15.0926	14.7427	14.9751	15.2639	15.9633	15.9371	16.1438	15.7045	16.8063	16.493	16.7397	16.4196	17.6969	17.4242	17.3471	17.7765	17.6964	17.3437	17.8134	18.018	18.4106	18.7603	18.4484	17.4418	17.2781	17.8841	17.6977	17.3813	17.2101	16.7525	16.9631	17.1557	17.5921	17.4855	17.1816	17.3706	+	R_S
10.5748	17.4392	17.5482	19.0271	13.8459	11.9026	14.809	14.6292	15.0089	9.95639	11.9522	11.334	13.3167	12.0447	11.3774	13.1141	11.6221	12.4517	11.9757	14.8883	12.4398	15.1358	15.2296	16.8886	17.5553	18.3303	17.617	18.2719	18.7669	18.4654	18.0633	19.2684	18.7142	18.6027	20.0738	16.8574	17.9264	19.1509	17.754	15.3183	16.4105	14.4925	15.4457	16.239	18.1898	19.3413	17.5836	18.0477	+	R_S
13.6927	13.7231	12.9285	14.8313	13.3682	12.1933	12.155	12.4661	13.3821	11.8775	11.8043	12.2632	12.437	12.2229	12.1732	12.5327	11.1712	14.1304	12.0438	13.439	12.3495	12.4892	13.1832	13.1608	14.1467	15.0905	15.2389	15.033	15.4231	15.5107	15.4082	15.3773	13.4773	14.7559	15.6621	13.2366	13.9517	15.194	13.699	13.7807	14.6761	13.1225	14.1115	12.8691	14.9063	14.6911	15.0986	14.425	+	R_S
14.306	16.4115	12.4014	15.5866	16.171	15.1614	12.944	14.9692	13.8364	10.911	10.4309	11.147	9.41398	10.3968	9.85175	11.889	14.1307	14.1852	12.6656	12.0432	12.2517	12.5618	11.6151	11.0733	15.0195	16.2759	15.838	16.6573	16.7371	16.2843	16.211	16.7524	15.9914	16.7375	16.2061	12.891	14.3102	16.207	15.1607	12.7604	15.9917	13.7941	15.7371	15.8567	15.379	16.3972	15.6538	15.4315	+	R_S
13.2761	17.0285	15.0361	16.7106	16.1373	16.1453	13.2514	15.8845	16.0672	13.6575	14.578	14.1684	12.5113	12.304	12.8058	12.6138	13.9359	11.4926	12.515	12.3793	9.03257	14.164	14.6819	13.641	16.521	16.403	16.8315	16.7767	17.2099	17.1318	17.16	17.2636	16.6877	17.3356	17.1265	15.0312	15.0152	15.5704	15.8443	14.9698	15.9702	16.0277	16.3154	16.1379	16.4767	17.0798	16.1298	16.6797	+	R_S
15.5032	18.8122	16.8959	18.2286	17.9033	18.0747	15.7072	17.627	16.6572	15.6438	15.6337	16.5258	14.7053	14.7339	13.9293	14.9313	14.8549	15.8793	16.2189	14.1791	16.3524	16.7387	16.7242	16.2484	18.7823	19.11	18.9402	19.0256	19.2069	19.2661	19.423	19.1212	18.7091	19.5262	18.9499	17.6512	16.5556	17.571	17.3474	16.236	17.5339	17.4383	17.2416	17.7571	18.2386	18.6433	17.4714	18.2059	+	R_S
14.6339	17.262	15.7595	17.8492	17.0913	16.2524	15.5117	16.312	16.2143	15.7865	15.612	14.8845	13.6035	11.6637	14.1071	13.7781	15.1431	15.2054	14.6009	14.2091	13.0198	15.1066	14.9102	13.5331	17.0984	17.9069	16.9602	17.8783	17.7605	17.2846	17.3053	17.8161	16.7167	17.6867	17.8013	16.7428	15.794	17.5129	16.6727	15.0731	17.2434	15.8904	16.6143	17.3309	17.3288	17.5857	17.2257	16.9675	+	R_S
18.318	19.6209	19.2681	20.2189	19.9542	19.6458	18.8811	19.6745	19.4947	18.867	19.4052	18.236	18.7343	18.3235	18.5768	18.9216	18.7047	18.2057	18.4626	18.5173	18.6383	19.0662	19.5454	19.8783	21.1835	20.7547	21.0485	20.6314	19.7365	19.4733	19.5377	20.4184	19.8377	20.4096	20.4741	19.7795	19.8373	19.8518	20.03	19.6954	20.1858	20.1991	20.2729	20.0616	20.784	20.6315	21.1566	20.5945	+	R_S
14.1985	14.9753	15.0035	16.5728	15.8586	15.0326	15.0168	15.1744	16.4158	14.7881	16.0564	14.5695	15.313	14.0671	15.0206	15.4569	14.4277	15.3433	14.6575	16.0042	14.3867	14.6612	14.4645	15.5143	16.6688	17.7028	17.1085	17.6322	16.543	16.608	16.4343	16.662	15.5781	16.4502	17.272	16.222	14.9126	15.6285	15.9035	16.2836	17.9436	16.1857	16.6976	15.9627	16.874	16.4729	17.2088	15.9032	+	R_S
15.8495	18.3176	17.1891	18.0142	17.859	17.6908	15.7619	17.5695	17.5667	15.8687	17.2987	16.3584	16.2771	15.9449	16.6392	16.7427	17.3706	16.8793	16.4989	16.3295	17.1437	17.1235	16.9413	17.1138	18.4863	18.3885	18.4854	18.3513	18.6353	18.41	18.2581	18.6864	18.4827	18.653	18.5215	17.4419	17.0606	17.6606	17.7181	17.5139	18.0569	17.9197	17.9414	18.1076	18.4572	18.5173	18.4249	18.2829	+	R_S
19.6002	20.3165	19.9098	20.1084	20.3463	20.4586	19.5924	20.5578	18.9175	18.2613	17.5319	18.4928	17.1475	15.873	16.8753	17.0486	18.0622	16.7418	16.6683	15.3558	17.0566	17.3946	16.8871	16.753	20.5621	20.6273	20.4523	20.7357	20.1661	19.7139	20.1041	20.4273	20.6843	20.9185	20.7769	20.314	19.7942	20.2744	19.983	19.3065	19.6047	19.3667	19.9707	20.3695	19.9566	20.3452	20.0289	20.1156	+	R_S
16.9096	19.0584	18.0472	19.1866	18.8736	18.8104	16.7072	18.4056	18.6156	16.5607	17.8809	17.0097	17.7698	17.4135	17.5285	17.9711	18.0797	17.7396	17.5154	17.4442	18.3086	18.3517	18.1918	18.3878	19.6462	19.7229	19.6002	19.634	19.3792	19.1385	19.3226	19.478	19.1118	19.2738	19.4816	17.8866	18.2763	18.6946	18.813	18.58	19.19	19.1662	19.2314	19.2504	19.6077	19.7105	19.5173	19.5481	+	R_S
17.754	17.6175	17.5558	17.4681	17.8611	17.4989	17.7361	17.5998	16.6765	15.5553	16.8464	15.6168	14.0597	12.5219	14.4875	14.4514	15.9873	15.3905	15.9466	12.5543	14.5703	16.0054	15.3862	14.4525	18.2395	18.2926	18.6856	17.9788	17.9681	17.9616	18.0101	17.7169	18.2118	18.032	18.2027	18.0586	17.6331	18.1875	17.2672	16.8131	17.9531	17.2424	17.8463	17.9407	17.8475	17.8731	18.347	17.9528	+	R_S
17.0452	17.4708	17.6648	18.161	17.5459	16.444	16.5841	16.9979	17.4371	16.5321	15.7249	16.0536	15.3769	14.8481	15.2127	15.8592	15.3167	16.2743	16.0015	16.0661	15.1036	15.8913	15.5137	15.9944	18.8336	19.0795	18.3696	18.8099	17.7833	17.7997	17.5732	17.7599	18.126	18.6475	18.3816	18.9579	17.3466	18.2193	17.2446	16.9416	17.3549	17.0057	17.5083	17.7129	17.1974	17.0576	16.9708	16.8374	+	R_S
14.3651	15.6563	15.2215	16.3882	15.2382	13.896	13.873	14.3498	14.8021	13.7204	15.025	14.6227	13.0985	12.3401	14.1923	13.2456	15.404	14.8132	12.6094	11.302	13.4004	13.7721	9.9334	13.2666	16.6821	16.3906	16.4862	16.0588	15.31	15.3808	15.1195	15.2335	15.867	16.272	16.4	15.9203	16.0256	15.1592	14.6216	15.992	15.9009	15.4822	15.7682	15.609	15.4623	15.8178	16.3795	15.7258	+	R_S
15.8763	16.6826	16.3626	17.3368	15.8526	15.6031	15.0777	16.0785	15.8645	15.4322	15.994	15.4816	14.8368	14.8283	15.3426	15.5236	14.7535	15.4329	15.542	15.3558	15.8832	15.9054	16.306	16.0255	16.3194	17.0839	17.2377	17.2552	16.7736	16.5832	16.9983	16.9226	16.3003	16.5851	17.2196	16.6623	16.3365	17.0518	17.0342	17.0123	17.2347	16.3943	17.1605	16.6322	16.4241	16.6564	16.9995	16.4256	+	R_S
10.6775	10.3528	10.2382	10.9419	12.7707	11.0911	13.3869	12.2433	11.18	9.99136	8.92655	11.9286	10.7853	11.436	12.6032	12.5642	11.7815	12.9754	12.556	11.7025	11.3666	11.8752	11.3161	11.0654	14.3525	15.8802	15.4937	15.0797	14.4224	14.8057	14.7435	14.3634	14.0893	14.1132	13.6175	15.0023	13.4095	13.3048	10.1535	11.7403	13.9751	14.7032	12.6369	11.3121	12.8336	11.7433	10.9297	14.0563	+	R_S
14.0293	15.3644	15.1659	15.1953	14.1997	15.4927	13.6828	15.1538	15.2722	14.625	13.2868	13.9562	12.113	13.7435	13.371	14.3931	13.7269	13.8023	14.4991	12.9114	14.0851	12.3072	14.1844	13.5503	16.9418	15.0035	18.5021	15.784	16.0878	16.1593	16.2551	16.1678	16.3143	16.2612	14.3902	14.6444	14.2668	15.1292	15.3729	14.1575	16.1752	16.1999	16.384	16.4892	15.5532	15.116	15.2339	15.3413	+	R_S
14.5013	14.4677	13.7938	14.0917	19.246	19.9255	16.4023	19.6663	17.3942	11.2109	15.8831	17.5902	16.9289	17.1312	15.6719	17.9803	11.9066	15.147	18.1658	16.5074	14.4799	14.8917	17.8573	15.6472	20.1776	20.912	20.2618	21.1522	22.6249	22.6443	22.9386	22.7964	21.4218	22.477	22.2953	18.0667	14.8525	17.0232	16.7624	12.779	18.3413	18.4611	18.6592	19.8215	19.6034	20.4558	18.0036	19.7374	+	R_S
14.759	16.2702	14.628	15.6819	15.2257	15.9054	13.953	15.736	15.2798	15.3906	14.7112	15.741	15.7284	15.1739	15.1878	15.4122	15.4956	16.6243	15.5435	14.3207	14.3307	15.1833	14.9247	15.5508	16.8656	16.486	16.5622	17.1124	19.1807	17.5878	17.8011	18.0514	16.7746	17.0865	16.7154	15.4547	16.3142	16.5607	17.2579	16.7791	15.7239	15.4811	17.2287	17.2165	15.511	17.3096	14.963	15.7619	+	R_S
14.9656	18.8243	17.5306	19.1641	18.5635	17.9684	15.4923	17.7214	15.9709	14.1022	14.7858	14.4344	15.2775	14.6957	15.452	15.426	15.0865	16.0986	14.9161	14.731	15.1911	16.0288	15.1645	16.3994	18.8082	19.2624	18.9017	19.1907	18.2644	17.9226	18.1074	18.1514	18.166	18.9927	18.8272	16.8195	16.416	18.1952	17.2979	16.4335	17.6082	16.6404	17.417	17.6458	18.1915	18.1026	18.0102	17.569	+	R_S
13.4644	17.2968	16.1434	17.557	16.8976	16.931	14.46	17.0944	14.3268	13.2472	13.3187	14.8548	11.403	11.4644	12.4915	13.9578	13.9341	14.5793	13.9253	12.9422	12.8053	15.037	14.8992	13.8347	15.8456	16.823	16.9897	17.7783	17.9641	17.4959	17.8276	18.1173	16.0258	17.5824	17.6053	14.3867	15.4657	16.3067	16.7088	15.0561	16.0635	14.9684	16.5792	15.3122	17.8664	18.2441	17.4695	17.7182	+	R_S
14.9743	17.6353	15.5405	17.5798	16.9801	16.3485	15.2474	16.3134	15.9086	14.7993	15.171	15.5953	13.4647	14.0084	13.0351	12.9329	14.881	16.0359	15.2659	13.2219	13.5318	15.0417	14.6909	12.9504	16.8156	17.2167	16.6383	17.7643	18.1807	17.7929	17.9379	18.3355	17.4228	17.959	17.5256	16.1229	15.6159	16.8898	16.5372	14.681	16.6744	15.541	15.9945	16.938	17.226	17.5787	16.5622	17.011	+	R_S
16.8879	17.526	15.4303	16.3729	15.2429	15.2603	15.3436	16.6076	15.4667	12.6782	12.9156	13.0172	14.2939	12.7881	14.1432	13.1427	14.4562	16.01	15.7705	15.8948	14.4967	14.674	14.4048	15.3247	16.8377	16.9612	15.9347	18.342	17.8384	17.935	16.8462	17.1894	16.9931	16.3331	18.504	14.9909	17.5151	17.2857	16.5187	14.852	17.2911	16.1523	16.816	17.4242	15.6784	16.8989	16.158	15.9012	+	R_S
14.8551	15.7225	16.0676	16.7085	15.4202	14.7071	14.6717	15.3211	16.2939	14.5859	15.9567	14.6166	13.978	12.4928	14.4146	14.8024	15.3105	15.4801	14.4701	13.1518	14.5011	15.1125	13.6232	13.9815	16.3701	17.2025	16.6791	17.1397	14.9955	15.1887	15.149	15.4723	16.0958	16.294	16.6962	17.0066	16.1949	16.4606	16.5618	16.1881	16.5734	15.8999	16.7563	16.8486	15.9342	16.2197	16.5982	16.4834	+	R_S
16.874	17.4002	17.5591	18.3715	17.9358	16.7617	16.5531	17.3458	17.687	16.614	16.8355	15.4173	15.7113	14.9882	15.0434	15.8865	16.2181	15.0992	13.9313	14.8618	15.9639	15.8892	14.843	15.9296	17.2769	18.5283	17.1144	18.1165	17.666	17.0473	17.1307	18.0658	17.4237	17.9842	17.8715	17.9368	17.2152	17.5429	17.423	17.5252	17.8494	17.8903	18.0925	17.6953	17.6532	18.28	18.3549	17.9447	+	R_S
11.7226	12.6444	12.3161	12.0184	14.585	14.1361	10.9334	14.4086	11.6955	11.776	12.207	13.5858	12.1751	9.87387	11.1039	11.4434	12.2353	12.0265	9.77931	11.8143	13.0958	13.3119	10.3549	10.7345	14.4804	14.4071	14.5583	14.5224	13.6909	13.8974	13.9384	14.7722	14.721	13.875	14.597	11.0122	13.846	14.0633	14.7866	14.292	13.8479	11.7956	13.6542	12.718	13.0772	14.2832	14.7001	14.6731	+	R_S
13.135	17.3103	15.4242	16.7559	16.8578	17.1214	14.4008	16.4431	15.363	12.1271	13.7716	14.1454	12.4296	13.5898	11.6722	13.424	13.5105	14.7478	14.2375	11.7552	13.1042	14.4337	13.8786	14.0535	16.9515	16.289	16.6119	16.8581	17.6584	17.442	17.386	17.663	17.0716	17.8327	17.0928	14.7328	15.4017	15.9559	16.0204	15.1766	15.1663	15.0874	15.2505	15.5068	17.042	16.7856	16.2473	16.9384	+	R_S
17.4214	17.8965	17.4561	17.9963	17.9903	17.7942	16.907	17.851	15.9208	14.3992	15.4719	14.9044	14.7642	14.0314	14.8353	14.3793	16.4756	15.1141	14.672	13.1155	15.6038	15.9837	15.4111	15.3449	17.0271	18.0384	17.8031	18.0105	18.3431	18.0577	18.293	18.6434	17.4163	17.6557	18.3564	16.697	17.481	17.8444	17.337	16.3385	17.2357	17.1139	17.0928	17.633	17.6964	18.5308	18.081	18.0973	+	R_S
18.8184	20.4661	20.4803	21.1776	20.25	19.7852	18.9547	20.206	19.2531	18.3798	19.1704	18.2334	19.2154	18.6269	19.7151	19.6717	19.3969	19.1175	18.8909	18.9156	19.5927	19.8068	19.8788	20.1282	21.2337	20.692	20.6691	20.2609	21.0031	20.9147	20.8229	20.9769	20.2262	21.0239	21.0321	20.7558	20.0248	20.7257	20.2449	20.3802	20.3905	19.9801	20.658	20.727	20.4614	20.6223	20.8946	20.3761	+	R_S
16.0841	17.6356	16.3683	17.4464	17.2815	16.9675	16.5108	16.7318	17.372	16.8463	16.3614	17.2978	16.1197	16.4904	15.0292	15.5279	16.5025	16.622	15.8629	14.9699	16.1816	16.5389	16.957	15.954	16.9334	17.475	18.0449	18.3343	18.6259	18.6903	18.7413	18.8105	18.1298	18.4067	18.6661	16.7821	16.5815	17.5059	17.2197	16.6289	17.6506	17.5128	16.9679	16.6953	18.307	18.1928	17.948	18.1195	+	R_S
13.1758	16.5136	15.3231	16.5925	16.2642	16.2137	13.2667	16.2418	14.3881	14.0716	13.909	12.5209	13.9054	14.7712	10.2608	14.441	13.4277	13.0437	13.6032	11.6838	15.6393	13.9854	12.6325	12.9252	16.549	16.4569	16.4851	16.9552	16.6345	16.4668	16.4294	16.7036	16.0347	16.8083	16.9219	14.7367	15.1529	15.9033	15.5636	14.4447	15.3578	14.8524	15.5034	15.9588	16.1488	16.4286	16.198	16.5171	+	R_S
14.7891	16.5667	15.6494	16.2662	15.6972	15.5435	13.8119	15.5762	16.155	15.0566	14.6137	13.4872	13.4078	13.3314	10.9866	12.7151	13.6799	14.673	13.1087	11.2094	14.0526	13.1695	12.2086	12.5085	15.5899	15.5317	14.8697	15.8447	16.16	15.4484	15.535	16.0909	16.4144	17.0679	16.8481	15.389	15.9979	16.2329	16.1896	15.667	16.2789	15.4389	16.7632	16.5343	15.319	15.5697	15.5835	15.8175	+	R_S
10.5004	11.1865	11.187	13.626	13.2192	11.3256	13.1963	12.3287	15.4979	12.9667	14.6591	11.2267	10.7435	12.5875	10.2279	9.97356	10.6507	12.6186	11.4757	10.8417	10.9113	11.8452	11.7515	11.8439	13.8985	15.2717	15.2617	15.7212	13.7902	13.509	13.6839	14.4256	13.1505	13.0858	14.1888	14.6378	12.1247	11.5483	12.9731	13.4702	15.2301	13.8068	14.1235	13.36	13.262	13.2049	13.8575	13.6259	+	R_S
14.9514	14.5769	15.5753	16.3151	15.3234	14.2692	15.4076	14.7705	16.0038	14.714	16.0212	14.6345	15.2255	14.0347	15.4519	15.8357	14.4879	15.4217	13.8997	15.9314	14.5336	14.8456	14.599	15.4918	16.179	17.1744	17.1129	16.3604	15.8983	16.1624	15.6843	15.8849	15.3873	15.7982	16.5689	16.7698	16.1639	16.3243	16.331	17.2559	17.1754	16.2784	16.3774	15.5681	15.6416	15.666	16.7741	15.1893	+	R_S
11.3491	16.8416	16.0708	15.4238	14.1733	15.9728	14.5382	15.8697	13.905	10.9265	11.2784	11.5802	14.6764	10.5192	11.765	15.0707	11.996	12.9681	12.8791	11.8885	12.0325	15.7357	10.2532	16.1191	16.0428	15.969	14.9398	16.5657	16.9851	18.252	17.8918	17.9997	16.9148	16.2937	17.213	14.3791	16.0853	14.8459	15.3603	14.879	15.6412	15.7059	15.877	14.9467	15.6905	15.9489	11.846	16.7834	+	R_S
16.5992	16.2504	16.9079	17.2515	16.1012	15.591	16.0416	15.964	18.3236	16.5146	17.797	16.7749	16.5789	16.5497	16.2681	16.3735	17.2384	16.1757	16.21	15.6453	17.1049	16.7474	16.4731	16.5893	17.2038	17.1152	16.9596	17.4764	17.1658	17.4154	17.857	18.1829	17.9157	17.9043	17.7343	17.3316	17.0097	17.2314	17.7063	17.8572	18.0734	18.2463	17.8291	16.9665	17.6477	17.7887	17.965	17.8824	+	R_S
17.2637	16.0122	17.463	18.0243	17.5815	16.4101	17.5809	17.3895	17.5804	16.4847	18.0081	15.3507	17.1861	15.8082	17.2984	17.4352	16.4055	16.1062	14.84	17.3441	16.869	17.3983	16.8419	17.7782	17.6327	19.0694	18.7103	18.723	17.2097	17.3013	17.1137	17.7122	17.28	17.4672	18.7311	18.3692	17.9406	18.2881	18.6221	19.1545	19.7883	18.5833	18.4666	17.826	18.1063	18.5786	19.137	17.9164	+	R_S
14.4897	15.6097	15.8965	16.3539	14.9912	14.832	13.7359	13.8935	14.5021	14.3765	14.5292	13.1979	13.1907	12.2498	13.4667	13.533	13.65	14.4532	12.5962	11.5952	13.4973	13.7075	12.8291	13.6234	14.8846	14.6556	15.4017	15.4863	15.0937	15.3542	15.6118	15.1239	15.0418	15.3685	16.206	15.7794	15.3507	15.566	15.4649	14.6915	15.6651	14.6937	16.059	15.9236	15.2195	14.7483	16.0473	14.8446	+	R_S
11.6483	13.4558	13.4528	14.6534	14.3142	13.9372	13.3194	14.5855	14.8307	11.5773	15.3293	14.1623	12.4894	10.2075	10.1975	10.7412	12.4295	14.1645	16.2377	11.7334	11.8363	13.7458	12.8795	12.1798	14.6031	14.8534	14.1082	15.5286	14.9574	14.7895	15.5434	15.0801	15.1979	15.8249	15.701	13.8449	13.6833	13.8623	15.2298	14.5642	15.2563	14.7297	14.568	15.289	15.2242	14.081	15.339	15.4328	+	R_S
11.2425	14.1109	13.825	14.6928	13.9182	13.9139	13.4402	13.491	14.6288	12.9801	14.486	12.0347	11.924	10.9295	11.7948	12.8984	10.8078	11.1728	12.1203	10.4193	11.2508	13.0993	12.4852	13.2112	14.1767	15.1006	14.7378	14.7377	13.4882	13.8244	12.2867	13.8111	13.9773	14.4005	15.059	14.7334	13.4623	13.3512	14.3182	13.9	14.8287	14.733	14.6695	14.1248	14.6854	14.7596	15.0534	14.8544	+	R_S
15.2476	18.2146	17.0856	17.7016	17.6477	17.5084	16.1682	17.3863	16.6285	15.5781	15.0745	15.4042	14.2526	14.2898	14.2186	14.0061	14.9877	14.6132	15.0837	16.0788	15.4043	16.2295	16.3204	15.1261	18.5739	18.4502	18.4325	18.3992	18.1789	17.6706	17.96	18.3422	18.0178	18.709	18.145	17.4968	16.5185	17.2399	16.4704	15.4027	16.2987	16.5681	16.1095	16.789	17.7543	17.9622	16.7563	17.511	+	R_S
15.0645	15.8172	15.9314	16.7035	15.9782	14.7262	15.2747	15.5598	16.8938	15.0949	15.861	14.9125	13.3838	13.9752	13.5119	13.6805	14.4811	13.6759	12.9841	11.9848	14.483	14.4058	14.3599	13.8514	16.2737	16.6468	16.2898	16.7585	15.4907	15.2032	15.0666	15.8229	15.5808	16.0323	16.6969	16.688	16.3537	16.2627	16.0248	15.8331	15.9845	15.0802	16.9981	16.7285	16.694	16.0196	16.9368	16.2731	+	R_S
16.1374	16.9803	17.0464	17.5902	16.5551	16.1537	16.7995	16.7406	16.3677	16.781	15.8965	15.0135	15.6153	13.7302	16.1632	15.7793	15.0698	15.1214	16.1682	16.391	15.3874	15.1486	15.1289	15.9352	18.6178	18.2062	17.9139	17.9323	17.0544	16.6065	16.5605	16.8863	17.6213	18.6512	18.8041	18.2427	16.6862	17.2242	16.6361	16.5052	16.7172	16.5923	16.9208	17.3865	16.9235	17.0229	17.0205	16.4581	+	R_S
19.2587	19.5827	19.7531	20.0003	19.3163	19.1528	18.2518	18.8526	20.8376	18.8798	19.5765	19.157	18.9886	18.9108	19.1842	19.2494	19.5644	18.1291	18.5508	18.6886	19.0624	18.7406	18.5402	18.9873	19.9742	19.7715	20.7976	20.4016	19.7088	19.691	19.9764	19.9997	19.7976	19.7804	19.5053	18.8921	19.5513	20.0865	20.1655	19.7708	20.7242	20.5747	20.8278	20.6666	20.8976	20.4694	21.2714	21.0025	+	R_S
15.8463	16.3129	16.1372	16.6052	16.0242	16.1274	15.5266	16.4593	16.1779	15.5101	15.3612	15.3466	12.7877	11.3224	14.9992	11.7672	13.8141	14.0846	11.9572	11.7357	13.1811	13.8833	12.9031	10.5455	16.2544	16.7097	16.755	17.2441	16.2329	16.3372	16.8205	16.6416	16.6984	16.8757	16.8696	16.6949	15.3141	16.0265	15.7936	14.552	15.9254	15.9615	16.0058	16.6891	16.1248	16.6852	16.0047	16.5076	+	R_S
19.7562	19.182	19.5287	19.4843	19.1856	19.339	19.8687	19.5302	19.2872	19.9246	19.2049	19.662	18.1547	17.1424	18.4134	18.2019	17.751	17.276	17.2028	17.5119	17.3505	17.5933	17.2989	17.1755	19.8965	19.8901	20.1429	19.8329	19.8549	20.2379	19.7593	19.7341	19.5988	19.4577	19.878	19.8103	19.7219	20.4134	19.8692	19.7024	19.7198	19.473	19.9308	19.4965	19.1168	19.8155	19.96	19.5377	+	R_S
13.5709	12.5157	15.2608	15.7093	13.4034	12.2886	13.2937	13.609	12.3708	10.0731	13.4057	11.7654	13.3529	12.0329	13.7118	13.89	14.135	13.5607	11.9715	13.7703	14.4882	14.8008	13.7455	15.3328	14.1876	13.8417	15.9031	15.1907	13.924	13.6758	14.1255	15.1727	13.2918	13.3764	15.3932	14.4498	14.6553	15.1983	15.8033	14.6183	16.7013	16.3215	16.6594	16.6042	16.3533	15.7231	17.0029	15.8065	+	R_S
15.2739	15.8475	15.775	16.5299	16.569	15.7527	15.7535	16.101	16.7931	15.4677	16.087	14.7387	14.2793	13.2234	14.4768	14.2738	14.6507	15.5125	14.6175	14.2655	13.6352	14.9087	14.4881	14.3462	16.3442	17.5121	16.5632	17.1183	16.3063	16.1404	15.98	15.9978	16.2033	16.7484	16.7331	16.8931	15.9687	16.2519	15.9319	16.2662	17.5268	16.2246	16.2026	16.3667	16.3748	15.4692	16.0071	15.9254	+	R_S
14.1043	17.2549	15.0518	16.4168	16.8779	16.8299	14.8331	16.6582	15.1676	13.4401	14.0122	15.0851	14.6935	13.8143	13.4008	13.7743	14.1044	15.249	14.7791	11.379	13.9365	15.1384	15.6848	14.3506	15.4369	16.8311	16.3467	17.602	17.871	17.5479	17.9685	18.0178	16.9677	18.1316	17.5185	15.5886	15.2365	16.4191	15.5147	15.1751	16.0021	14.8685	14.8874	15.6509	17.2558	17.8534	16.3518	17.4154	+	R_S
15.6757	18.0946	16.6871	18.1359	18.336	18.1105	15.8545	17.3729	17.2795	15.2162	16.5403	16.0393	15.6993	15.0275	15.0383	15.6607	16.2515	16.2465	15.9835	14.9041	15.1201	16.1527	15.9459	15.6371	17.1755	18.3143	17.4584	18.3649	18.1498	18.2486	18.0151	18.1732	17.7931	18.6017	18.0171	16.7562	16.4466	17.2231	17.0918	16.6995	17.3603	16.9375	17.0649	17.2113	18.3586	18.4431	17.6975	18.2096	+	R_S
9.96137	12.5352	12.5473	13.1085	13.1793	12.6691	11.0516	12.6634	14.3676	13.3486	13.8803	12.7347	13.3461	12.4662	13.4908	11.7219	14.1212	14.5628	11.7359	12.8637	10.289	11.5631	13.9251	13.9087	14.2853	14.9054	14.8598	15.3043	12.7377	14.4547	14.4779	13.4853	14.1303	14.3043	14.7135	14.7069	13.2463	13.7458	14.6181	14.0901	14.8517	14.7961	14.3877	14.5031	14.4179	11.749	14.9771	15.0223	+	R_S
20.0543	21.0041	20.3064	21.241	21.3388	21.0293	19.6503	21.093	20.5229	19.9837	20.0753	19.1529	20.3948	19.592	19.9082	20.2168	20.3186	19.834	19.8628	19.6189	20.5301	20.864	20.695	21.014	22.5285	22.0969	21.5885	22.1056	21.6324	21.0258	21.2854	21.8506	21.8011	22.3472	21.8899	20.9853	20.5859	21.1498	20.9483	20.3812	20.8494	21.0824	20.5708	21.0036	21.6011	21.4609	21.1628	21.2103	+	R_S
15.6285	16.9599	16.739	16.9097	16.2176	16.8983	15.4004	17.0209	16.159	16.026	16.2684	16.8311	14.6741	15.801	15.6002	14.8736	15.3374	15.791	14.7083	15.2784	15.772	15.874	15.9715	15.4881	15.9495	17.2359	17.2453	17.2138	17.0737	17.3404	17.5553	17.2773	17.0477	16.8792	17.2767	15.9907	15.8048	16.6031	17.1024	16.4272	16.7322	17.2263	17.2076	17.1551	17.0629	17.8981	16.9659	17.6446	+	R_S
14.695	16.7332	15.5134	16.9281	16.2427	16.3303	15.4577	16.3997	14.4538	13.7928	13.3742	15.0694	13.8536	13.3696	13.3495	14.5087	14.3687	14.8293	15.1586	13.9734	14.2336	13.803	14.9367	14.0423	15.6157	17.1653	17.2894	18.3523	18.6516	18.3699	18.4956	18.5812	15.9689	18.1227	18.268	16.0707	15.0869	16.211	15.0348	14.7237	15.2164	14.3854	15.0437	15.244	16.532	16.9079	16.225	16.2434	+	R_S
11.7991	13.1769	11.7015	14.1465	13.4617	13.4326	11.4441	13.6097	12.7307	10.0141	10.4278	12.8149	9.61538	10.0584	11.0344	12.0629	12.5352	11.6143	11.7227	11.9902	10.2459	12.8044	12.387	12.9829	13.4161	14.7733	14.4622	15.2934	13.9158	14.8501	15.0574	14.7001	14.7758	15.3444	15.0227	12.7147	10.7451	12.3605	13.6261	11.5259	12.5621	11.4732	13.0469	14.5912	14.3519	13.5027	13.9557	14.8501	+	R_S
19.3273	22.1746	21.1741	21.7943	21.5444	21.2173	19.3103	20.8686	19.981	19.0743	19.066	18.9159	19.9456	19.6735	19.5906	20.0267	20.3057	18.9581	19.8461	18.6809	20.2653	20.5395	20.6978	20.5006	21.8619	21.0356	21.201	21.328	21.9933	21.973	21.8408	22.1318	21.5516	22.4037	21.6495	21.1722	20.5086	21.1898	20.9644	20.4784	20.8219	20.7282	21.0149	21.262	21.7174	21.6913	21.085	21.2554	+	R_S
13.5731	13.2229	14.5706	15.307	15.2734	14.3328	14.2598	14.7385	15.6599	12.5496	14.9737	13.9513	9.79503	11.3451	12.0679	11.1676	14.1825	13.8981	11.8004	12.7061	12.553	11.8802	11.8399	11.93	15.0266	16.5361	14.9218	16.0293	14.7943	14.5737	14.1572	14.4548	13.6962	14.0418	14.8796	15.1954	14.698	15.1904	14.8112	14.9733	16.3685	15.0152	14.8458	14.977	14.8808	14.0295	14.638	14.8847	+	R_S
16.0814	17.5333	17.3824	17.6756	17.4945	17.5264	16.2768	17.6071	16.7039	15.477	15.5976	16.482	14.7938	14.3181	15.0898	14.7914	16.3871	16.2871	15.7325	14.988	15.3514	16.4079	16.0633	15.5193	17.4992	17.6549	17.2973	17.5997	17.3896	17.1883	17.6454	17.9177	17.5976	18.4109	17.9049	16.6852	17.2118	17.8279	17.4913	16.2748	16.7073	16.7141	16.8493	17.6627	17.254	17.642	17.1539	17.5891	+	R_S
15.2245	17.0597	16.118	17.161	15.9129	15.4519	14.8978	15.9978	15.1801	14.6574	13.8316	14.62	13.1307	12.9098	12.8797	13.5488	13.7018	11.7147	11.6097	12.9518	13.7111	14.0021	12.8755	11.8505	16.8398	16.7301	16.7237	17.136	16.6949	16.9764	17.0632	17.1065	16.342	17.0538	16.8207	16.7405	14.1199	15.6115	15.2849	14.5693	14.4741	14.881	15.4203	16.2485	15.8594	15.5074	14.5319	15.6344	+	R_S
15.4998	15.969	14.8405	15.6337	16.1733	15.5973	15.1754	15.7465	16.0599	15.8098	14.1487	16.3835	10.8649	12.056	11.176	10.4317	13.9515	12.4191	9.79045	11.9308	11.974	13.6456	13.0504	15.1058	16.9683	17.0215	17.0264	16.8906	17.1221	16.8866	16.9339	16.6882	16.9789	16.796	16.817	17.0734	14.8547	14.312	14.7477	13.8382	14.2765	15.3363	15.0605	16.1571	16.2877	15.9726	15.2138	15.9977	+	R_S
13.0008	12.7711	12.1192	12.2357	13.2436	12.9578	12.4288	13.8924	13.3996	12.1808	13.124	14.0574	13.4305	11.0014	11.6346	12.5159	13.0794	13.0331	12.0252	12.6475	12.24	12.6109	12.3263	12.6645	13.5087	14.3772	12.4721	13.5647	14.4834	14.1573	12.796	12.8927	13.58	13.5269	13.2437	13.1517	14.5503	13.2415	14.0774	13.5789	15.2508	14.8632	15.0866	12.5327	14.8959	14.8321	14.8435	14.0165	+	R_S
12.6565	14.6693	14.8361	15.466	13.6286	14.7349	14.4497	14.4545	12.9136	13.752	13.2991	13.3063	12.5843	13.6897	11.2271	10.8929	13.3735	15.264	14.5223	11.6456	12.2625	10.8506	13.1506	11.8343	18.4815	17.682	16.0204	16.8491	14.7986	15.2224	13.2816	14.3519	15.3495	16.144	15.9422	14.7097	15.1609	14.5995	14.6484	13.5416	13.6778	13.2472	13.8361	14.5753	15.6564	15.2232	14.5653	15.2171	+	R_S
12.1034	11.6279	12.1504	11.9087	11.973	11.2735	11.593	12.8157	13.3753	10.8968	14.2636	11.5412	13.9432	10.8302	12.2398	13.609	12.8029	11.1993	11.7428	12.5324	14.7185	14.9048	12.347	13.5789	12.1537	14.5211	14.1289	13.3913	14.1957	13.9193	13.6792	14.1955	14.1165	13.6929	14.8263	14.216	14.1727	13.2365	14.3917	13.7644	14.5152	14.8415	14.1726	11.4125	14.0914	14.8778	14.1805	13.9841	+	R_S
17.7925	17.8904	17.6376	18.3155	18.0678	17.106	17.0016	17.5952	18.062	17.672	17.9074	16.7973	16.7195	16.4571	16.875	16.4372	17.6756	16.7131	16.0512	16.5165	17.8946	17.508	16.7999	17.1935	18.2208	18.4435	17.778	17.9569	18.1905	17.6438	17.8295	18.5961	18.5061	18.5212	18.4211	17.9939	17.9273	18.2538	18.4898	17.8326	18.1762	17.5339	18.1442	17.8667	18.2946	18.7632	18.8927	18.511	+	R_S
16.9393	18.1187	17.234	17.4988	16.8151	17.2044	16.2366	17.1928	14.6525	13.809	14.9554	15.5126	15.0495	15.2132	15.8738	15.3079	15.8142	16.6044	16.663	14.9269	13.2193	13.9537	13.3829	14.7909	15.5267	15.7293	16.2106	16.0904	18.3018	18.8115	18.9251	18.5047	18.1498	17.4541	17.4356	16.5456	16.5306	17.5238	17.0454	15.64	17.6175	16.925	17.2331	17.5759	17.9889	18.6005	17.9974	18.6312	+	R_S
17.3668	17.3293	17.4001	17.9197	17.5273	17.13	16.7231	17.1823	18.142	17.8766	17.5209	17.0017	15.0871	14.4435	15.0948	15.6027	16.4542	15.9739	15.2048	14.8228	16.0803	16.7347	15.8096	16.032	18.111	18.3855	18.5205	18.3026	16.9424	16.9805	17.3341	17.5382	18.027	18.3138	18.256	18.1943	17.4468	17.8638	17.7492	17.3482	17.8806	17.8127	18.1098	17.9554	17.234	17.4582	17.5723	17.2548	+	R_S
13.2965	14.195	13.9792	14.5748	13.1804	12.739	12.2238	12.8108	12.9308	11.8348	13.0425	13.4983	12.3668	9.90244	10.8248	11.1849	13.0228	13.2975	10.4452	11.6837	11.4642	12.6877	12.3276	13.0941	13.6199	13.8129	13.4571	14.3624	14.6526	14.2203	15.1472	14.8274	13.6632	14.273	14.7978	13.731	13.0402	13.6347	14.3559	13.0485	12.8837	12.6494	13.5249	14.3359	14.1928	14.1894	13.4285	13.5999	+	R_S
17.3304	18.3563	17.7962	18.6188	17.8585	17.1092	16.9784	17.2921	18.0419	17.8375	16.8414	16.7241	16.5177	16.2098	16.1442	17.0079	15.5043	17.1499	16.0191	17.0502	15.5016	16.2392	15.5017	15.9277	19.0571	18.9208	18.3978	19.0125	18.7694	18.8403	18.5497	18.8379	18.4275	19.4982	18.8849	18.8811	17.1679	17.8224	16.8947	17.4115	17.5987	17.3881	17.5968	17.7066	17.7323	17.5062	17.1776	17.4981	+	R_S
17.0425	17.9595	17.1632	18.1041	17.3965	16.6768	16.1895	16.9309	16.2804	16.0777	15.6834	15.1358	15.4216	14.4366	14.456	14.3169	15.5648	15.3068	14.6868	15.3088	15.3598	15.4732	15.4236	14.9652	17.4907	17.0822	16.358	17.2272	17.3746	16.7035	16.73	17.314	17.9931	18.0585	17.7149	16.6019	17.6482	18.3684	17.1991	16.1427	17.7539	16.4262	17.5777	17.8817	16.9837	16.3641	17.2518	16.5355	+	R_S
14.3026	15.2116	14.9344	15.2245	14.7705	14.9385	14.3478	15.1391	15.1164	14.9784	13.8372	14.1802	10.7011	9.00675	10.6216	11.0706	10.4256	12.4893	11.5304	12.0409	11.181	12.4436	12.5924	11.555	14.7689	15.2312	15.0629	15.6813	14.3486	14.4926	15.2979	15.3327	15.7516	16.0434	15.7931	15.6352	13.2786	14.847	14.3405	12.6672	14.7963	14.9408	14.6168	15.1809	15.1324	15.7145	14.675	15.1417	+	R_S
11.2154	12.7108	12.3284	11.141	10.2733	11.0866	12.0617	12.4538	10.8738	12.1544	12.2457	11.5827	9.7796	10.5097	11.6461	9.95697	11.1166	10.8488	11.4551	10.024	11.5995	10.4648	9.38402	10.9739	14.8803	12.2025	12.3905	12.8897	14.7005	13.2925	14.1606	14.2239	14.6226	14.4397	14.874	14.7702	14.6303	10.9228	11.1663	10.4359	11.9381	9.10535	10.365	10.677	14.3503	13.6534	13.5666	13.8377	+	R_S
16.7456	17.4119	17.3142	17.593	17.7848	17.7696	16.8152	17.4742	17.6583	16.9299	16.8064	16.7146	14.7811	14.5615	15.8741	15.9527	16.5302	14.4905	14.9665	14.6769	15.4294	14.9675	14.5286	15.385	17.3714	17.8406	17.1206	17.9873	17.882	17.0346	17.6295	17.9178	17.5511	18.2417	17.6614	17.6992	17.1373	16.9737	17.3197	17.351	17.6591	17.0184	17.9146	16.9315	17.9476	17.5385	17.6533	16.9325	+	R_S
15.2668	15.7841	15.5664	16.1588	16.2669	15.8976	14.5521	15.8348	14.0827	13.694	14.5022	14.2106	12.5105	14.1446	10.87	13.3064	13.8797	10.8004	13.151	11.1521	14.3916	12.7402	11.5856	13.9211	16.4767	16.6964	16.6744	16.7516	16.6433	16.9071	17.0902	17.4033	16.2556	17.4303	16.6899	16.139	12.8558	14.3795	15.2597	14.1853	12.8738	15.1204	14.8689	15.4479	15.7442	16.8405	15.5103	16.3978	+	R_S
15.5863	13.2917	15.3913	15.8714	15.5455	15.2691	15.0757	15.4938	15.3968	14.3905	15.0993	14.0109	11.7226	11.3157	12.3118	9.77383	14.9741	12.9424	11.9425	12.1751	13.9341	15.0043	10.6354	11.9717	16.0321	16.1507	15.9993	16.2461	14.857	15.3979	15.291	15.6978	15.0858	15.674	16.1265	16.0373	14.9204	15.6537	15.3453	14.4589	15.4291	15.2035	14.7971	15.8408	15.4513	15.356	15.1151	15.3631	+	R_S
11.8217	13.9984	12.1858	13.1868	11.8496	11.7861	12.0396	13.2545	12.9261	11.5358	13.0003	12.0691	11.1469	11.6851	11.3321	15.9058	11.9222	11.9651	12.2806	12.413	12.2035	12.6438	14.4629	11.3829	13.1299	14.7241	14.798	14.7484	14.8051	13.6434	13.4918	13.9957	13.1256	13.1621	14.471	13.7467	12.4936	12.9923	12.9361	13.14	13.2801	15.5127	14.3047	13.633	15.7655	14.8771	12.4505	14.1261	+	R_S
12.2956	14.4703	14.2502	12.9657	14.6397	10.4083	15.0395	13.6384	11.6975	9.84914	12.2702	12.2672	11.5309	10.2648	12.8979	15.5908	11.2853	11.8219	11.9522	10.7858	11.8378	10.1881	13.1752	13.162	13.0527	13.3342	13.5416	13.3221	15.8384	15.8353	15.982	16.2148	11.811	15.2407	16.0655	14.2567	14.1954	14.5427	14.3796	12.1066	13.3421	15.0496	14.7428	13.8835	12.9573	14.8021	13.9958	14.3404	+	R_S
17.3613	18.2852	17.2003	17.8565	17.174	16.8509	16.8976	17.1217	17.5173	17.6627	16.3109	17.7639	15.5988	15.3062	14.6025	15.0948	15.1686	15.7096	15.1345	15.6399	15.1556	15.8335	15.0463	16.0709	18.6328	18.5691	18.0699	18.9089	19.0652	18.8743	19.1082	19.2263	17.7508	18.948	18.2746	18.6903	16.1441	17.805	16.9197	16.4029	16.8146	16.7328	16.8755	17.7071	17.0171	17.6975	16.276	17.0936	+	R_S
16.4451	17.1184	17.0141	17.1325	16.5028	16.601	16.2085	17.0011	16.9685	16.8425	16.4788	16.7363	14.1962	15.8073	16.377	16.7819	15.7169	15.6794	14.8204	15.8838	16.9494	16.3846	16.7721	16.9574	16.4385	16.7383	16.3277	16.6506	17.2299	17.246	17.5309	17.6834	17.4064	17.4427	17.5664	17.1514	17.2695	17.5507	17.94	17.7409	17.7238	17.8934	18.1406	17.6897	17.115	17.9317	17.6279	17.4449	+	R_S
19.519	20.2291	20.1085	20.7644	20.6397	20.4957	20.1842	20.2143	20.5042	19.1421	20.0726	19.4996	19.9305	19.445	19.5272	19.996	19.786	19.8166	19.9808	19.5191	19.5331	19.9606	19.9562	19.8005	20.1513	21.0336	21.2462	21.1641	20.4636	20.3355	20.4112	20.7431	20.3691	20.4874	20.7328	20.3888	20.3898	20.4409	20.7329	21.017	21.3932	20.8417	20.7466	19.9858	21.0467	21.0044	21.0825	20.8134	+	R_S
14.6885	14.7968	15.6676	16.4672	15.6556	14.1652	15.7243	15.7776	16.3906	15.0426	16.0138	14.4647	14.0022	13.4728	14.753	14.3056	14.0133	14.7511	14.3213	12.7236	12.3257	14.1917	12.8724	13.7527	15.6378	16.9274	15.9857	16.773	15.4309	15.3736	15.5999	15.8904	15.6983	15.5318	16.6298	16.6233	14.9967	15.3952	15.3919	15.8229	17.2515	16.0541	15.7476	16.0718	15.7803	14.9498	15.9952	15.7044	+	R_S
17.1455	16.7573	17.6283	18.2212	17.201	16.285	17.1157	16.8271	17.5001	16.2128	17.271	15.7935	17.0618	15.8923	17.0988	17.6193	15.854	16.5416	15.593	17.5333	16.5136	16.591	16.1642	17.1296	17.819	18.7269	18.2248	17.9025	17.2544	17.3325	16.8846	17.1639	16.7945	17.1394	18.1106	17.6649	18.0938	18.165	18.1496	18.837	18.9951	17.71	18.3322	17.5605	17.6851	17.8321	18.5448	17.293	+	R_S
14.1405	16.5499	13.5321	15.7043	16.5753	15.8657	14.0813	16.0639	16.4612	14.276	15.7394	16.2376	14.7325	14.395	13.3021	13.7978	13.9219	14.9007	14.9174	12.5135	14.2354	14.9165	14.7648	13.9466	18.3932	18.0789	18.3965	18.2452	19.4906	19.7617	19.5904	19.5269	17.9809	19.1027	18.1061	17.2691	14.3025	15.4789	15.0655	14.2655	14.1595	15.4316	13.7728	13.8853	16.8206	17.5743	14.4609	16.368	+	R_S
18.5619	20.0681	18.9377	19.9268	18.9205	18.8319	18.1474	18.7385	18.6864	18.7498	17.097	18.8929	17.2262	16.7218	17.0499	18.001	17.6999	18.1518	17.9247	17.752	16.7661	16.8923	17.6079	17.4112	20.1975	19.5201	19.4785	20.1947	20.453	20.3539	20.6461	20.4514	19.7853	20.7752	20.3161	19.4122	18.3341	19.7499	18.8536	18.3788	18.775	17.7153	18.638	19.0466	18.9587	18.5622	18.8244	18.4161	+	R_S
12.7069	13.1058	12.7507	13.9816	13.5616	13.1246	14.7327	12.9631	13.0608	11.2675	13.1604	11.8454	12.6926	12.1492	11.8657	11.7198	13.0131	13.1679	12.468	13.3484	10.9562	11.996	12.1409	12.377	14.521	14.3923	15.472	14.9534	13.3532	13.4823	13.67	14.3749	13.3419	13.451	13.863	13.234	13.1562	13.7482	13.481	10.7342	14.7266	13.8809	14.8635	14.6119	13.8218	14.2684	15.269	14.4136	+	R_S
12.3907	14.4189	13.6141	14.9132	15.0636	14.3961	13.6453	14.6442	13.8961	13.5148	12.7789	13.4463	13.1651	13.1923	12.3193	13.5509	13.5117	12.7916	14.3536	12.5811	12.9675	14.3128	14.7572	13.918	14.4443	15.2312	14.6939	15.3923	14.7686	14.5702	14.7858	14.7182	14.6607	14.7171	15.2206	13.759	14.2249	14.7526	14.5713	13.7697	14.7613	14.2537	14.5176	14.3807	15.3755	14.9281	14.8867	15.3725	+	R_S
14.2185	12.4152	14.0138	16.1895	16.9222	16.2541	16.1299	16.194	14.3029	14.1661	14.6156	13.4903	15.4623	14.2037	15.4298	15.2273	15.0078	15.037	14.6532	16.4881	16.0644	16.1624	15.576	16.6444	16.8662	17.0676	17.449	18.4957	16.2922	15.8183	15.9607	16.1429	17.2034	17.4041	20.0146	16.3316	15.9881	16.6178	16.12	15.6835	19.9711	17.769	18.1089	17.2821	15.1219	15.5784	15.6741	14.9231	+	R_S
14.6208	15.6095	15.7176	16.2882	15.0242	15.1175	14.459	15.1249	14.5494	13.7879	14.458	14.7237	13.258	12.8315	14.0512	13.9232	14.0555	14.2174	12.793	13.3703	14.385	14.3233	13.3174	14.2556	14.4404	14.9445	15.0962	15.7168	15.7009	15.1675	15.5757	15.4139	14.8789	14.9863	16.08	15.3806	15.1691	15.7946	15.4949	15.0258	15.6296	14.9645	15.8817	16.0274	15.7267	15.297	16.0387	15.3334	+	R_S
17.5687	18.7181	17.9246	18.6017	18.6848	18.8932	18.0537	18.7099	17.6415	17.8023	16.5573	17.9413	16.0045	15.3493	15.6778	16.3984	16.5341	16.6841	16.1827	16.0484	17.4972	17.6491	17.2693	17.7094	19.7573	19.1009	19.3211	19.0333	19.2708	18.9608	18.9388	19.0648	19.0623	19.5175	19.1044	19.0148	17.8432	18.5708	18.3347	17.9152	17.8503	17.8159	18.4617	18.5464	17.9832	17.8623	17.5902	17.3978	+	R_S
14.5606	16.6496	15.5302	15.7945	16.0179	16.3707	14.0078	16.0936	15.3475	13.5317	14.3764	15.2879	13.1893	12.4127	13.6915	12.7251	15.3229	15.0293	14.3017	13.9161	15.3663	15.0225	15.1233	14.1638	15.2666	15.7027	16.4491	16.2729	16.8212	16.8808	17.0637	16.849	17.1077	16.5853	16.181	14.7133	15.7564	15.9581	15.7847	14.9297	15.2904	15.1793	15.4584	15.8152	15.9345	16.7547	16.0232	16.6606	+	R_S
11.2621	15.4994	13.254	14.3302	13.7223	14.5147	12.856	13.7701	13.7976	13.0076	12.3322	13.9868	10.9011	10.3797	10.832	12.3544	11.0926	11.2862	11.1062	11.03	10.7346	11.3717	12.609	9.99154	13.8771	13.8134	13.8106	14.1242	15.7409	14.9269	14.857	14.4519	15.0246	14.7029	14.3475	13.2268	13.7561	13.7371	13.6806	12.5342	11.3816	12.9336	13.7548	14.0882	14.6031	14.4014	13.1996	14.3085	+	R_S
15.1927	16.3717	15.4579	16.2565	16.2895	15.6128	15.6069	15.8308	15.9926	14.6582	15.5279	15.3174	14.2112	12.9072	14.5609	14.0441	15.2152	16.481	14.7936	13.3372	14.311	14.3721	14.8458	13.4237	15.894	16.9284	15.7828	16.908	17.9329	17.2491	17.2463	17.7627	16.7359	17.3445	16.5402	16.0818	14.7845	14.9246	15.5563	14.9952	16.3625	15.7586	15.7292	15.7129	16.1765	16.4308	16.3929	16.5166	+	R_S
11.5647	15.717	13.9335	14.6607	14.4477	14.4385	12.3943	13.5983	13.7843	9.72463	12.0127	10.0162	10.6744	10.5195	10.7486	11.328	13.8987	10.6683	12.4138	12.439	11.2578	14.8066	11.4108	11.2834	13.9214	15.177	15.0285	15.7343	15.9484	15.4398	15.5216	15.2949	15.3812	15.7705	14.9561	15.1079	14.0168	13.5577	12.8473	9.85936	13.1656	13.961	13.1988	14.7369	14.8495	14.3909	12.1444	14.53	+	R_S
16.4506	16.8545	16.0537	16.3065	16.4893	16.4037	15.4434	13.2942	15.331	15.3693	14.6716	15.0887	12.8655	12.6884	14.8184	14.8526	15.8042	14.4552	13.2929	14.911	13.2389	16.4931	15.1364	14.7639	17.0448	16.3314	16.694	16.7821	17.7061	17.704	17.945	18.1559	16.7317	17.7994	16.23	17.937	15.5339	16.1607	15.5308	15.107	15.0922	16.2719	16.533	16.6698	15.9416	15.7375	15.1157	15.7692	+	R_S
14.3584	15.4242	14.8177	16.0584	15.6384	14.1942	14.4416	15.1085	16.2548	14.5241	15.3283	14.6517	14.2865	14.0251	16.0847	15.8349	15.3231	15.0798	14.4204	16.2985	15.3354	15.1431	15.2092	14.9333	15.7998	16.5169	15.886	16.4523	16.6591	16.2536	16.3607	16.2329	15.7063	16.1269	16.7304	15.1047	15.7152	15.5915	16.1073	15.5622	16.7001	16.0547	16.4928	15.6753	16.2737	16.2903	16.1291	14.952	+	R_S
14.9853	16.2595	15.8601	16.4428	15.1846	14.6252	15.6667	15.8086	15.7206	14.7217	15.9843	19.6224	13.519	12.8332	12.3514	13.7145	13.2352	14.3408	12.4799	12.2102	13.3792	13.5692	12.21	13.614	16.3246	17.4426	16.7242	17.2692	16.2929	16.1716	16.1886	16.5607	15.0161	15.737	16.4969	16.7375	15.972	15.385	16.0589	16.1027	17.4757	15.4084	16.2527	16.2858	16.0887	14.6008	16.1542	16.3497	+	R_S
16.9743	18.8141	17.8726	18.4534	18.3595	18.7081	17.4399	18.383	17.4022	16.3567	16.1221	16.5448	16.8709	16.4363	15.6843	17.3358	15.8566	15.1457	16.8684	16.2994	15.319	16.2812	16.6098	17.0709	18.2864	18.0883	17.7875	18.4784	18.9422	18.7951	18.8171	19.1408	17.9459	18.4183	18.5046	17.0519	18.2859	19.1456	18.0914	17.4448	18.0318	16.9421	17.6348	17.5659	18.4564	18.2908	17.9437	18.1233	+	R_S
14.6352	15.4503	14.8013	15.1358	15.4462	15.6257	14.6064	15.3812	15.5716	14.6408	14.3061	14.128	11.8222	11.1018	11.2035	10.6658	12.6705	12.3707	11.2219	12.093	10.699	10.8981	12.2844	11.6584	16.0169	15.1883	15.295	15.3466	15.7612	15.2043	15.592	15.8727	14.3825	15.4309	14.8864	14.4245	16.5295	15.0996	14.0023	11.9388	14.654	14.5558	14.7506	14.7105	15.5772	16.1271	14.9683	15.5796	+	R_S
14.6871	15.788	14.7093	15.3118	15.2275	15.3256	13.9355	15.5887	14.2309	14.0423	13.7226	14.3637	11.7885	11.7761	12.1548	11.7734	12.9782	11.2934	12.8621	10.7463	12.8913	13.0295	12.8108	15.5863	14.668	15.5359	15.2856	15.5664	15.7109	15.3943	15.5381	15.9485	15.9864	15.5683	15.4396	14.9215	14.254	15.1941	14.6125	13.5279	14.6195	14.1958	14.6628	15.1541	14.9804	15.6816	14.875	15.3424	+	R_S
11.8093	11.9533	13.5765	10.3838	13.7061	14.0755	14.0885	13.2203	14.8343	15.5114	13.8655	15.2733	12.9646	13.6335	13.9545	15.2325	11.5675	11.8571	11.9763	13.429	13.9488	14.4321	14.0237	14.9367	17.9744	18.0078	17.225	18.6947	17.2022	16.637	16.4838	17.3817	14.6568	15.0568	15.0443	15.071	13.8408	14.1424	13.7763	14.702	15.643	15.1047	15.5384	16.9979	13.8976	14.0781	11.5236	12.296	+	R_S
13.2054	15.4555	13.7651	14.7322	14.0907	14.6875	13.4322	13.8031	11.5456	12.7016	10.246	11.9431	11.6229	11.5312	13.2848	11.8123	12.506	14.3667	14.0969	11.8102	12.3611	13.5458	13.5253	13.169	13.9333	14.6476	14.1314	14.5359	15.3777	15.7436	15.6484	15.1862	14.4975	14.6767	14.4917	11.7913	14.035	15.1589	14.4352	13.5183	13.8185	13.4752	14.3748	14.6739	14.5968	14.8545	14.4847	15.0689	+	R_S
16.4925	18.1938	16.8385	17.4083	17.72	17.915	16.1491	17.3799	16.1823	15.8388	14.9861	16.5667	13.7631	13.7314	14.1756	13.3935	15.0662	14.8076	14.733	13.5797	15.7196	15.8141	16.2262	15.4953	16.9345	17.2267	17.2849	17.5922	17.9306	17.8731	17.9037	17.7387	17.9444	18.1235	17.5962	16.2443	17.0496	17.3275	17.3582	15.6084	16.4721	16.1984	16.5731	17.2193	17.3783	17.7258	16.3776	17.4841	+	R_S
13.7642	16.0935	15.1023	16.2238	15.7561	15.9434	15.0328	15.1647	14.636	11.2291	12.5884	10.718	14.7926	14.8235	11.1791	14.3598	12.6373	13.2757	14.959	15.0818	11.649	14.9497	15.6278	15.0998	16.0428	16.6781	15.8756	17.2015	16.9901	16.0169	16.3664	17.4359	15.3016	16.1589	17.3948	15.0029	14.6334	15.2143	15.2545	14.1199	15.6091	14.9877	15.2533	15.7682	15.6882	16.4054	15.2886	16.1912	+	R_S
15.8292	17.1828	16.8343	16.9123	16.2716	16.4506	15.0049	16.4935	15.1902	14.4037	13.8573	15.0562	15.4191	15.3813	13.8995	13.8662	15.081	13.5733	13.2803	16.6742	13.4617	13.3763	13.8051	13.1866	17.4358	16.9632	16.6652	17.2091	17.1794	16.714	17.1374	17.3868	16.7097	17.2566	17.0862	16.5958	16.1529	16.8233	16.0025	14.8604	15.4807	14.7812	15.9763	15.9142	16.1675	16.2572	15.8628	15.9673	+	R_S
15.5801	14.6224	15.2994	15.9544	16.0022	15.4119	15.7994	15.4786	16.5647	15.5117	16.3886	14.5671	15.8504	15.0639	15.2959	16.0358	15.1268	15.0574	14.8564	16.3309	16.6568	16.0548	15.608	16.1925	16.2231	17.3422	16.5257	16.8417	16.0368	15.6921	15.6611	16.372	15.7599	16.2316	16.8481	16.2715	16.4361	15.5854	16.671	17.4268	18.3226	17.5854	17.2878	16.1033	16.5767	16.9286	17.4057	16.8411	+	R_S
18.9879	18.6377	18.7806	18.4932	18.3043	18.8878	18.5757	18.535	18.5277	19.3506	18.4625	19.2972	14.4065	15.3487	14.4154	13.6389	16.9725	15.9637	14.9275	13.8421	14.8546	15.2309	15.3384	12.9896	18.5605	18.4509	18.7972	18.14	18.7476	19.0153	18.9472	18.9797	18.9057	18.7995	18.7102	19.279	18.5888	18.5827	18.2535	17.5107	18.477	18.0856	18.9081	18.9083	18.2502	19.0868	18.9984	18.8562	+	R_S
20.0537	21.0786	22.0548	22.3158	20.6651	19.4216	19.5371	20.4573	20.4464	19.7063	19.8641	18.3782	19.7937	20.1741	21.4669	21.66	19.2013	18.8094	18.2252	21.2287	19.9399	19.6042	18.4446	20.8055	22.6004	21.7817	22.0389	21.2775	21.1915	21.2917	21.0313	21.2995	20.8433	21.968	22.2131	21.6284	21.5412	21.9331	21.5691	22.1351	21.7818	20.7581	22.0304	21.8492	20.2675	20.0241	21.0576	19.8315	+	R_S
11.3464	14.996	12.9668	15.1079	15.0234	14.6002	13.788	14.4839	13.2587	10.5674	14.2561	13.1414	12.2996	11.0257	12.5659	10.5043	11.5982	12.3849	11.6237	11.1216	12.0732	12.9085	11.1655	13.3098	14.4206	15.521	15.1779	16.5112	15.6705	14.3742	15.6074	15.1058	15.2726	14.6538	15.4857	13.972	13.1568	14.5213	13.766	10.0333	14.0328	13.9025	13.1603	14.9103	15.1446	14.9727	13.1438	14.409	+	R_S
14.732	15.135	14.7609	15.6669	15.5873	14.9472	14.8915	15.0332	16.0113	14.7016	15.7151	13.8618	12.8039	16.6025	12.5094	13.5442	13.7113	14.4787	13.2185	13.7906	12.5927	14.0515	13.802	14.2658	15.7697	16.9064	15.8886	16.304	15.7981	15.4716	14.5022	14.7717	15.1594	15.8177	15.8624	16.2097	14.9914	15.1577	15.3266	15.8706	17.286	15.806	15.8172	15.8288	15.5676	14.6168	15.7232	15.3035	+	R_S
17.0391	18.2888	17.649	18.2149	18.0328	18.0941	17.4114	18.0042	17.2232	16.9119	15.3842	16.4939	16.5229	16.2121	15.6412	17.112	16.4634	14.7398	16.8621	16.2198	14.5968	15.9995	16.4728	16.6096	18.2888	18.0757	17.9566	18.4979	18.5647	18.4314	18.5875	18.87	17.4945	18.0353	18.2242	17.1018	18.2845	18.8697	17.7674	17.0507	17.7918	16.8279	17.4122	17.523	17.8662	17.5827	17.3769	17.5946	+	R_S
15.6526	17.9843	14.9788	17.468	17.4087	16.7817	14.5006	15.5874	17.6242	17.6753	16.5398	15.8548	15.9056	14.972	15.6637	15.5184	16.8124	16.2689	16.8628	17.7643	14.8733	14.7249	14.6272	15.8501	17.3403	17.6724	18.351	18.2374	17.0917	16.8091	16.0442	17.3744	17.8099	17.9472	18.7273	19.3484	16.554	17.496	16.0424	15.9244	17.7492	17.7768	18.5151	18.4378	17.7125	17.4424	16.9705	16.438	+	R_S
15.7867	17.5407	15.8858	17.1929	17.4756	16.4262	16.5462	16.443	17.6023	16.9007	16.5631	16.5538	14.0382	14.404	13.5076	14.2247	15.7184	15.8984	14.541	13.7063	15.0173	15.768	15.4403	14.7627	16.9538	17.9859	17.6829	17.407	17.5082	17.2753	16.9825	17.4637	17.3904	17.9559	17.0826	17.4034	16.7888	17.0355	16.9672	15.7048	17.1418	16.0381	16.4415	16.8838	16.6623	16.7939	16.6431	16.5094	+	R_S
10.6315	13.9679	10.8395	15.3017	14.5017	13.1709	14.0445	13.7269	14.2919	10.5162	12.3512	12.3688	10.5595	11.1295	11.5645	11.1797	11.301	12.9245	10.6062	12.0589	11.5798	12.7908	11.0386	11.4729	10.4622	14.6597	14.2844	15.7061	14.3968	13.8422	14.4728	14.5134	14.0508	14.6801	15.2458	14.2214	11.7611	10.4994	13.4635	14.371	14.9918	12.9496	14.7327	14.4138	14.0141	14.0047	14.8376	14.1052	+	R_S
13.4573	14.4279	13.4677	13.9333	14.0058	13.1599	13.6877	13.8382	14.3519	13.7827	13.2613	12.817	11.7681	11.537	12.3997	12.0575	12.7139	13.1651	12.7736	13.3029	13.1987	13.0354	11.6741	12.9829	13.6187	14.2342	14.68	14.9672	14.1388	14.2352	13.8213	15.0091	14.0387	14.8084	14.6827	14.1552	13.6513	14.0584	13.016	13.3282	14.3307	14.4512	12.9989	13.7896	14.2177	14.5148	13.8777	14.5329	+	R_S
12.8532	14.3955	15.0077	14.4975	14.625	13.7782	14.7093	14.8094	13.2361	9.08554	13.483	11.4929	11.4532	10.7076	11.0081	10.7909	9.80955	12.1902	12.9873	10.8475	12.047	11.1281	12.1469	12.6461	14.3772	13.7191	13.95	14.4778	13.1969	13.1985	14.4186	14.7907	13.231	14.6787	14.4088	14.6076	14.8732	14.6359	14.3363	13.9361	12.313	14.2279	13.0649	13.6652	15.1855	14.9507	14.0104	14.3272	+	R_S
14.6169	19.3	17.0383	17.9655	18.5625	19.0533	15.7016	17.1996	16.7435	13.6077	15.3819	15.5228	17.013	16.3828	16.2636	18.1136	15.9251	16.1026	16.8909	16.3191	15.5608	17.6165	17.6219	17.3661	18.5987	18.2374	17.9127	18.2252	19.2084	18.9226	18.9469	19.1391	18.4196	18.5615	17.9976	17.2499	18.7227	17.3021	17.5262	16.6927	17.4982	17.9142	17.4743	17.5896	18.0939	17.8825	19.2064	17.9648	+	R_S
13.3129	14.1301	14.2261	13.9327	12.4842	12.7543	12.9693	12.9502	12.093	11.4896	11.1363	11.9499	14.8129	13.5907	14.1859	14.347	12.5806	13.4279	13.3944	14.9354	12.3614	12.52	11.7173	13.9472	15.612	15.4802	15.2129	15.4681	14.9649	14.9616	15.5852	15.6999	14.8537	14.9655	14.7094	14.9648	13.9612	14.3938	13.8126	14.5311	14.4458	13.2436	13.8324	13.8479	13.3753	12.5671	12.971	13.1735	+	R_S
19.8861	20.3714	20.007	20.4007	20.569	20.1203	19.7528	20.4277	20.3544	21.0444	20.31	20.7799	17.5461	18.5289	18.3323	17.0463	18.7632	17.7155	17.2893	17.2929	19.333	18.8843	18.9902	18.7847	20.4461	20.6332	20.9138	20.459	20.667	21.0226	20.8908	20.7422	20.4551	20.6531	20.7001	20.2222	19.9066	20.3593	20.7074	19.4007	20.1206	20.2493	20.6075	20.7333	20.4268	21.2057	20.1363	20.533	+	R_S
15.9815	16.1744	16.039	16.9825	17.6469	16.9752	17.3053	17.2068	18.3724	16.3167	17.977	16.6179	15.3079	14.2632	13.2183	14.5343	16.0047	16.9652	16.2327	14.0695	14.0664	16.0712	15.741	14.3526	17.1369	18.8912	17.6459	18.395	17.2148	17.2394	17.2762	17.0966	17.0878	17.3534	17.2572	18.2402	16.8604	16.1899	17.2079	17.3538	18.3086	17.544	16.7501	17.644	17.2636	16.0341	17.5406	17.9862	+	R_S
14.0622	15.6993	14.3894	15.4952	15.7826	15.5537	14.2779	15.7958	14.647	13.8975	15.9892	15.4329	14.0328	14.4379	16.0399	15.5442	13.6631	13.958	14.6579	10.1653	15.4958	14.8094	15.6956	15.1196	14.6758	15.487	15.1523	16.082	16.631	17.0065	17.2794	17.2215	16.2702	16.0844	16.9151	14.56	15.5963	16.0558	16.8446	16.1933	16.4773	14.6669	16.5096	15.5089	15.9173	16.9413	16.6413	16.4858	+	R_S
16.9173	17.5759	17.2845	17.8843	17.451	16.6556	17.0307	17.3711	17.7613	16.9596	17.5361	16.9542	16.9391	16.5452	16.5621	17.1018	16.8033	17.2225	16.4867	16.4452	16.769	17.365	17.3597	17.1944	17.608	18.4954	18.0302	18.6352	18.5078	18.1677	18.3345	18.3285	18.3352	18.8428	19.1732	18.1156	17.0872	16.9195	17.2852	17.7273	18.4824	17.4146	17.2905	17.6426	17.9404	17.1712	17.4797	17.4043	+	R_S
10.2565	13.6218	12.0833	12.6747	13.4752	14.6182	13.2715	14.2357	15.7489	14.2528	13.6057	14.5763	13.6861	12.7419	11.3346	12.7537	11.8209	12.1585	11.3327	12.3744	8.12998	11.8643	12.1897	12.1218	14.2879	14.6405	14.5116	14.9681	14.3119	14.4279	13.4147	14.7464	15.2872	15.4748	14.7129	13.7636	13.0193	14.5858	14.6062	13.1742	14.1038	11.8545	14.068	13.2078	14.7268	15.3406	14.6407	15.0259	+	R_S
11.9883	12.7322	11.8854	13.1745	11.8951	12.1766	11.3676	11.6725	6.9289	11.0355	11.3862	12.7737	10.4733	12.5022	12.2775	11.8247	11.5487	11.6076	11.9296	12.4625	11.8507	12.8469	13.4539	13.4472	13.1774	13.431	14.41	13.4751	13.2786	13.6302	13.6119	13.6805	13.187	12.6922	13.3452	12.5967	17.6339	12.9283	12.4008	12.5734	14.6786	11.9407	12.813	13.7436	12.7213	12.6858	12.9059	13.7846	+	R_S
15.5228	16.1323	14.8663	16.103	15.5461	15.5156	15.2261	15.2726	15.2799	13.6073	14.4342	15.1663	14.6241	14.0276	13.3332	13.9131	14.8695	16.2987	15.4844	13.8784	14.8268	15.6746	16.0944	14.6319	15.788	17.6094	16.8355	18.1155	17.5565	17.7889	17.5164	17.175	16.0772	17.4013	17.3306	15.6067	15.0562	14.6512	15.3375	14.9982	16.222	14.7141	15.2873	15.302	16.8171	16.0929	15.4438	16.2174	+	R_S
15.5442	17.1678	15.9226	16.932	16.5339	16.257	15.3331	16.3863	15.3229	14.1506	14.3761	14.9161	14.6617	14.7355	14.4869	14.8452	15.8875	15.1082	16.0014	14.7373	14.795	15.4151	16.1511	15.2301	16.8104	16.8668	16.9989	17.625	17.2937	17.3857	17.5004	17.7204	16.5929	17.3951	17.5145	15.8181	15.4657	16.6771	15.7327	15.0704	15.5939	15.1964	15.789	16.5622	16.6931	16.9999	15.971	16.7998	+	R_S
18.4749	19.8287	18.6249	19.6019	19.708	19.2966	17.7658	19.4585	18.8361	18.3457	18.7505	17.4809	18.5792	18.4119	19.0231	18.6472	18.66	18.6346	19.3449	18.6532	18.5791	19.3536	18.9425	19.4188	20.9288	20.5696	20.2409	20.3353	19.7911	19.5261	19.6228	19.9468	20.1825	20.5066	20.4713	18.8513	18.7553	19.4021	19.5014	19.0577	19.3676	19.3348	19.5254	19.4913	19.6616	19.3168	19.7993	19.4862	+	R_S
13.5577	14.8789	14.622	15.19	14.3335	15.6275	13.7679	13.5485	13.3879	12.5012	14.092	12.5426	13.5876	11.192	14.5846	15.377	11.6717	13.2798	12.1682	15.6401	12.4925	12.676	12.7631	15.9471	14.9077	15.3535	14.9871	14.5473	16.0923	15.8776	15.6055	15.7586	13.5878	15.9568	15.6297	14.9548	15.8301	14.0196	15.9357	15.7701	15.1755	13.7195	15.394	15.5565	14.7043	14.5559	17.4965	12.9457	+	R_S
12.0602	12.0362	12.0505	13.2628	12.6752	12.0514	11.8247	12.0587	10.9568	10.8629	10.5142	11.3025	10.797	11.8267	11.063	13.0296	11.0388	10.2865	12.8694	10.8866	11.9697	11.2649	11.5025	11.3551	12.9661	13.161	13.842	12.5883	12.8535	13.0559	12.4292	12.2454	12.0341	12.6577	13.152	12.4256	12.5103	12.8837	11.9652	12.377	12.0495	11.7636	13.1663	12.9302	12.4139	12.3528	12.9886	12.095	+	R_S
14.7633	16.2229	15.4624	15.8669	14.7039	14.2782	14.352	14.6142	16.6951	14.9752	16.0325	15.6793	14.7501	13.7276	15.1423	14.5208	14.267	10.6423	15.5779	10.2466	14.8353	14.3761	17.4606	13.307	15.7172	15.585	15.6387	15.8141	16.3929	16.5728	16.6531	16.8116	16.92	16.9706	16.5383	14.9673	15.5975	15.8951	15.9149	15.2567	16.2242	16.3564	16.4455	15.9418	16.3049	16.8796	16.1337	16.6288	+	R_S
18.1395	19.0548	18.0542	18.3461	18.7892	19.153	18.1306	18.6231	17.5923	17.6515	17.2556	18.6322	17.8305	17.605	17.4959	18.0761	17.8195	17.2547	17.9774	16.5046	18.0754	18.39	19.0893	18.0622	18.496	18.7681	19.6046	19.6665	19.4448	19.2336	19.4921	19.5727	19.5413	19.4374	19.5158	18.3403	18.7014	19.5057	18.7613	18.0653	18.4565	17.6832	18.199	18.1501	19.1516	19.4301	19.1694	19.3791	+	R_S
16.5562	16.9695	16.8907	17.3861	17.4616	17.079	16.731	17.3397	17.7652	16.6454	16.9199	16.2995	15.6994	14.9088	14.7558	15.6991	16.0713	16.423	16.013	15.5605	14.9895	16.4159	16.1131	15.874	17.2969	18.2679	17.27	18.0908	17.2772	16.8486	17.1268	17.0994	17.01	17.3377	17.1733	17.3987	17.1262	17.2585	17.0102	17.0627	18.1908	17.3503	17.1827	17.4477	17.6689	16.6748	17.0172	17.1533	+	R_S
15.8789	15.8694	15.0902	15.604	14.5023	14.5291	15.0154	14.1823	14.8355	14.3636	14.4556	14.5394	14.1679	13.7023	14.6678	14.883	13.8041	13.9671	14.6256	15.0374	14.2841	14.2758	14.4902	15.1999	15.7924	16.0054	15.7968	16.3323	16.154	16.1447	16.0075	16.0927	15.8247	16.2141	16.0305	14.8817	14.9208	15.4022	15.0709	14.4658	15.3073	14.4311	14.9006	15.1192	15.188	15.5027	15.6643	15.7708	+	R_S
12.1797	15.5904	14.4448	15.088	14.2193	13.7329	13.0841	14.2646	13.996	12.4439	11.4205	11.8984	10.9084	11.1789	11.0519	11.9358	12.0909	12.3328	11.0768	11.3197	12.1291	13.5066	14.2915	12.3935	14.6393	14.9529	15.3	15.7445	15.5081	15.156	16.0787	16.2571	14.9971	15.5681	16.1542	14.1957	12.6696	13.3602	13.2541	11.6317	12.8366	13.6797	12.2083	14.1062	14.7827	15.2071	12.9285	14.1711	+	R_S
14.8912	16.1731	14.9475	15.979	16.1888	16.0396	15.4491	15.8918	15.5374	14.2699	14.9737	15.129	13.8075	13.6829	13.1264	13.5583	14.9055	14.8967	14.3314	13.7925	12.9902	14.9792	14.6214	13.9776	15.452	16.6695	16.5202	16.9612	16.3339	16.3834	16.7653	16.3971	15.7453	15.8604	16.0111	15.5773	15.1351	15.8737	15.0683	14.1533	15.0295	15.7149	15.1075	15.6259	16.1399	16.4274	15.5806	16.3225	+	R_S
11.2118	11.7096	11.1449	12.4452	14.1347	12.1435	13.438	12.6427	14.2217	11.7213	13.9621	11.6776	10.1915	9.98515	10.3948	10.084	11.2107	10.5146	10.4932	12.4506	11.6466	12.2539	12.9043	11.2419	13.5652	15.0599	14.1632	14.0457	12.5301	12.6691	12.0729	11.2966	13.6403	13.634	14.2819	14.3074	12.5218	12.4376	12.9892	12.0885	14.0596	14.7691	12.3602	13.1976	13.0932	11.6219	13.9594	13.2272	+	R_S
16.7366	17.1435	16.1486	17.244	16.6167	16.7193	17.1473	17.1597	17.8218	17.9537	16.3533	17.8359	13.5658	14.0862	14.8875	14.908	16.0113	16.3589	14.7068	15.0061	14.1384	14.8103	15.2621	15.0013	17.1665	17.3435	17.6586	17.7579	17.5712	17.6656	17.7257	17.3559	17.4191	17.1014	17.0143	18.8679	16.5537	17.8824	16.7903	15.3961	17.3633	16.9548	17.4332	17.421	16.8688	17.2823	16.6182	17.3074	+	R_S
17.8697	16.7164	17.3004	17.3864	16.4611	16.3883	16.81	16.5316	18.0665	18.187	16.9869	17.4938	14.6027	12.6714	12.861	14.381	15.8136	13.7966	14.0326	13.5794	15.1951	15.3811	15.2126	14.9908	17.2306	17.6584	16.9396	17.7552	17.0484	16.4082	17.0428	17.4907	17.0624	17.6058	17.2197	17.2111	16.7533	17.27	17.1083	16.3938	17.8276	17.6902	17.6985	17.5324	16.9715	17.3593	17.2508	17.1679	+	R_S
15.6707	14.3962	12.6627	14.7324	14.05	12.905	13.0998	13.762	13.6019	12.2277	12.4117	12.6893	13.2932	12.1788	12.3599	12.7907	13.0994	13.1584	13.354	13.7957	13.0812	13.5777	14.0356	12.93	14.1726	15.0176	15.0819	15.4981	15.1394	14.9623	14.8721	15.0986	13.3731	14.6079	15.0665	13.9574	15.4976	14.0606	13.6894	11.6534	13.7627	13.9457	15.2232	13.9356	14.2608	14.7353	14.3252	14.7949	+	R_S
16.576	17.2662	15.6775	17.3497	17.0584	16.4254	15.8013	16.3861	16.0684	15.4928	16.0883	16.0938	14.6659	15.5538	15.354	15.2331	15.2802	16.7098	15.1746	15.5958	14.3956	15.3082	15.1655	15.203	16.6322	17.7543	17.4699	17.071	18.9892	18.9058	18.1043	18.1288	16.4334	17.654	18.1781	17.0508	16.4774	16.3623	16.129	16.1149	16.3607	15.2584	16.0805	15.7109	16.8542	17.2478	17.1264	15.858	+	R_S
13.6351	15.1816	14.7702	15.7102	15.8621	15.2938	15.2991	15.4383	16.0248	14.4387	15.5743	15.4865	13.8963	12.5042	13.4031	14.62	14.9084	15.4737	14.4843	14.4705	13.5745	14.495	14.6195	14.5079	14.9263	16.2802	15.1654	16.3299	16.1487	15.5465	15.858	15.8779	16.062	16.632	16.1137	15.7141	14.6418	15.0352	15.5751	15.2285	16.8688	15.3786	15.7893	16.0014	15.8739	14.9839	15.9189	15.9683	+	R_S
10.8196	12.1078	13.8615	14.507	13.9555	13.2414	12.7956	14.4342	13.3501	11.8141	12.4966	11.3334	11.6298	10.4435	10.3586	7.65165	11.3897	12.8566	11.7813	11.8102	13.4316	11.8983	12.2385	12.8687	15.2663	15.7991	14.5214	15.1841	13.2369	13.064	14.1032	13.7736	13.0842	15.0602	14.0084	14.8407	11.5282	13.6791	14.0289	9.50729	13.4439	13.254	15.2559	14.3851	13.7606	14.3775	13.3857	14.2945	+	R_S
18.7335	19.3891	18.393	19.1325	18.2614	17.1356	18.0025	18.1475	19.0411	19.5587	17.5177	18.6952	16.9859	16.7902	16.1706	16.8073	16.1234	17.2356	16.3373	18.4029	16.0176	16.694	16.467	17.8289	20.6064	20.2364	19.7943	20.6816	20.5947	20.4205	20.4207	20.6546	19.4438	20.6103	19.8245	20.1898	17.18	18.9477	17.8382	18.3915	17.8842	17.7309	18.0962	18.9616	17.6084	17.9769	16.9555	17.8014	+	R_S
16.2204	17.0302	16.6806	16.8813	16.5774	16.6374	15.6909	16.8126	16.8525	16.3397	16.0796	16.259	15.3373	14.8676	15.4153	15.4996	15.8334	14.9666	14.7574	14.4879	15.7584	15.5006	15.6005	15.7953	17.0052	16.9667	16.5591	16.7811	17.1278	16.9272	16.9647	17.1574	16.8341	17.1312	16.964	16.5756	16.4128	16.8304	16.4857	16.1116	16.5773	16.1466	16.8506	17.0206	16.4389	16.806	16.7579	16.745	+	R_S
12.7598	13.604	13.9858	14.8895	15.0311	13.9924	14.5486	14.1866	16.3115	13.9633	15.5561	13.7415	12.8731	10.4612	11.912	11.8954	14.6969	14.8694	14.0098	13.6862	11.6419	14.5234	13.7437	11.2887	15.1803	17.1887	15.2665	16.485	14.3637	14.0032	14.8234	14.5399	15.3483	15.7224	15.5042	16.065	14.2721	13.2804	14.212	14.6555	16.5222	15.9494	15.2178	15.3856	14.9589	13.4964	15.0512	15.4664	+	R_S
11.9389	12.9218	14.0858	14.4892	14.7332	13.5551	14.5899	14.3898	15.7108	14.3525	13.9637	14.5984	12.8226	11.9208	14.9207	14.103	15.1862	11.4958	12.6231	11.8169	14.3099	14.8299	13.3395	14.2763	15.6149	15.3703	15.9571	16.0696	15.5228	15.2323	15.9137	15.7731	16.1014	15.8089	15.3914	14.9611	11.9115	14.2826	14.1864	14.1037	15.2402	15.0725	15.2312	15.0275	14.7143	14.9859	14.5175	14.973	+	R_S
13.538	15.6309	13.4635	14.5497	14.2109	13.4776	12.6689	13.5466	13.1775	11.5511	12.3922	11.2616	12.2036	10.4009	9.76448	12.0389	11.9076	13.9852	11.4561	12.0169	9.76167	11.2173	12.4759	11.2183	14.6781	15.4321	15.1138	15.2438	15.5178	15.2855	14.9705	14.8508	14.9159	15.4289	14.9219	13.7289	13.0392	13.0163	13.2851	11.0734	12.0183	11.3988	13.1851	14.4635	13.5985	13.5899	13.5705	14.3387	+	R_S
18.3989	18.6035	18.2464	18.4177	18.5609	18.4408	17.7912	18.1496	18.2331	17.5268	17.3303	18.0243	16.2427	15.9538	16.3898	16.5824	17.5101	17.0995	16.4894	15.2034	16.4471	16.4366	15.8928	16.0418	18.3843	18.4752	17.6966	18.5895	18.9402	18.7577	18.8393	18.6891	18.5226	18.9534	18.6144	18.7961	18.2908	17.8364	17.9815	17.6898	18.2771	17.7051	18.0634	17.5949	18.483	18.105	18.1262	18.0181	+	R_S
17.3806	18.2006	17.8652	18.2094	18.1338	17.7598	16.5319	17.7436	17.1048	16.702	17.1414	16.7553	15.4096	16.3538	16.3699	14.9985	17.1305	15.0883	15.8189	15.3243	17.3497	17.0267	16.5848	16.1857	18.1394	18.3097	18.0974	18.2958	17.8459	17.817	17.6725	18.0562	18.1085	18.3046	18.3753	17.4625	17.4608	17.8738	17.2896	16.8087	17.0711	17.482	17.4063	18.0962	18.3376	17.986	17.4146	18.0074	+	R_S
11.4925	13.998	13.2293	12.5974	15.0813	15.2217	13.985	14.557	15.9143	14.0838	15.2977	13.5784	13.7216	13.6159	10.6599	11.6478	13.8551	14.2402	13.5731	11.3617	13.5891	13.7895	13.1783	12.3803	13.7734	15.3034	14.8805	15.0033	14.6493	14.4605	14.7504	13.6123	15.1998	14.0725	12.9851	14.0959	14.8529	14.1445	15.1724	14.9869	16.766	16.2725	15.3197	14.4977	15.3964	15.0217	16.1116	15.9359	+	R_S
17.487	17.1508	17.0885	17.0147	16.7696	16.7047	17.1597	17.2628	17.0395	16.507	16.3275	17.4253	15.113	14.641	14.8722	15.5083	16.3959	14.8762	15.2346	12.8799	14.569	15.6999	16.0162	14.4666	17.5819	17.1662	17.2717	17.5564	17.3684	17.7378	17.6158	17.8948	18.2818	18.3913	18.2605	17.8955	16.9441	17.8561	16.7553	14.8925	16.5446	16.8526	16.7717	17.7266	16.4349	17.2556	16.2496	17.2873	+	R_S
14.9909	15.4195	15.0502	15.4694	14.9331	14.9652	14.9709	14.912	15.8915	14.7723	15.0504	14.7626	14.9979	13.915	14.5398	14.0244	15.7927	15.2326	14.2777	13.0593	16.0556	16.6641	16.3854	14.7508	15.0104	15.8343	16.197	16.0596	16.7047	16.2552	16.5966	16.9589	17.1267	17.06	16.8011	15.824	15.3556	15.4085	16.1586	15.3687	16.0595	16.0755	16.1411	15.4656	15.5868	16.1274	14.9426	15.4259	+	R_S
15.3144	16.1707	15.5676	16.266	16.7911	15.9536	15.6269	16.0049	17.1238	15.9953	16.0513	14.9951	14.8371	14.0628	13.7381	14.0537	15.3195	15.3982	14.3519	13.9961	14.0881	15.0946	14.2397	13.9969	16.233	17.2405	16.3932	17.1678	16.2005	15.8088	15.5357	16.2363	16.4189	16.9158	16.3851	16.5516	15.9843	15.989	15.6853	15.7356	17.3509	16.5322	15.8958	16.0825	16.6162	15.5561	15.5515	16.1066	+	R_S
10.8192	13.5059	12.0352	13.7015	13.4516	11.4385	11.7268	12.189	12.709	12.4762	9.78277	11.6997	9.49772	12.2366	11.3505	10.3485	11.0846	12.0609	11.6662	11.892	12.3732	11.7632	11.4935	12.7495	12.7553	13.3554	14.0304	15.077	15.1602	15.368	14.9413	15.9004	12.6879	15.0914	15.3003	12.4326	10.7864	13.0578	12.622	10.0224	12.5835	11.3371	11.6248	12.2473	13.5793	14.3212	13.3296	13.6719	+	R_S
14.2196	15.1149	14.2902	15.409	15.2173	15.0623	14.4415	15.1532	14.5424	9.2218	15.0457	16.2721	11.7524	10.9397	13.4261	10.7802	15.4002	15.8525	14.4973	10.1706	11.0203	14.0857	15.3582	8.58223	14.8891	15.5728	15.7759	15.8141	15.188	14.6228	15.3399	15.5882	15.6418	15.6704	15.7601	15.1723	14.8764	14.998	14.9455	14.8262	14.8858	15.2666	14.9056	14.9891	16.5558	16.3077	15.9969	16.3139	+	R_S
14.3153	17.8629	14.8648	16.8845	18.9821	17.488	16.1907	17.6059	16.972	15.1429	15.9326	15.9496	13.6466	13.4809	15.2794	13.8506	12.2225	15.3594	15.9663	13.9101	14.7818	15.9797	16.0092	13.5912	18.3686	17.842	18.8854	18.0636	16.5328	15.8744	15.7772	16.2789	17.5197	17.9981	17.4907	17.4439	16.4254	16.9697	16.0847	15.0998	16.1589	16.3836	15.9947	16.9302	18.3423	18.1804	17.2469	17.9292	+	R_S
16.7041	17.9663	16.7219	17.9104	16.6533	16.6773	15.7294	16.9328	16.0603	15.3944	14.6272	15.9778	14.2167	14.2041	14.1843	14.836	15.9377	16.2162	15.7046	15.2587	14.2369	15.0456	14.6601	14.1831	17.8709	17.8993	17.8932	18.1817	17.7812	17.7532	18.2485	17.9291	17.7915	18.0184	17.7432	17.4743	15.1586	16.437	16.0123	15.2387	15.6911	16.2409	16.1693	17.0308	16.6922	16.1309	15.6438	16.5027	+	R_S
16.4122	17.1585	17.3051	17.3054	15.5529	15.2452	15.2233	15.4922	14.5843	12.4644	12.9147	14.2952	14.4733	14.2183	15.0406	15.8822	15.8181	14.8037	15.7827	14.804	16.1869	16.6947	16.334	15.2136	18.6321	18.3203	17.9105	17.8236	16.3257	16.4799	16.8383	16.7144	16.4017	16.1436	15.7864	16.9424	14.7466	17.3605	16.2091	15.3523	16.9132	16.4113	16.5991	17.5493	16.6616	16.2533	15.9213	16.1852	+	R_S
15.3977	15.9832	16.0212	16.6635	16.3293	16.0521	15.9013	16.5165	16.7662	15.3443	16.2412	15.8169	13.7993	13.5308	13.3881	14.4886	15.0878	15.6629	15.334	14.2696	14.441	15.3533	15.0775	14.6107	15.8991	17.3348	16.2449	17.2659	16.1783	15.726	16.2059	16.3189	16.2601	16.5166	16.6388	16.7961	15.3122	15.9912	16.0121	16.1661	17.462	16.4078	16.1716	16.6023	16.5679	15.8683	16.1426	16.535	+	R_S
11.6813	13.541	14.1004	14.221	14.2089	13.8528	12.4711	14.5411	12.5578	11.0614	12.033	11.5943	11.0905	9.17393	11.9629	13.6066	11.8379	12.6356	15.0027	11.8806	11.663	12.3843	14.4701	14.6063	14.5417	14.8012	14.7826	15.0902	14.2492	13.872	14.4041	15.334	13.6434	13.345	15.4734	13.5264	14.4259	13.6665	14.1211	14.1036	14.4018	10.3678	14.2865	13.9848	14.397	15.2134	14.2242	14.6993	+	R_S
14.8518	16.3163	15.4729	16.3294	14.6823	15.1487	13.8256	15.047	15.5058	14.9674	13.8092	14.9071	14.3867	13.6626	14.5136	14.8814	13.5212	13.4495	14.0299	13.4012	13.9385	14.4601	14.6079	13.5713	16.4398	15.9888	16.5134	16.493	16.37	16.1013	16.3827	16.2981	16.0976	16.4452	16.3039	15.1778	13.7943	14.9424	14.915	13.9343	15.1592	15.5352	15.1608	16.5555	15.254	15.337	14.5601	15.2528	+	R_S
14.6033	16.167	14.3504	15.9571	16.3266	15.9215	15.4974	15.8037	17.091	15.7808	16.1439	16.4295	13.7617	12.9137	13.3131	13.8856	15.8882	16.4123	15.1869	13.4954	15.3453	16.2091	16.0298	14.7096	16.5942	17.4833	17.0338	17.4901	17.6078	17.1434	17.3743	17.6627	17.3857	18.0957	17.3076	16.0373	14.7727	14.9123	15.7703	14.7807	16.5388	16.315	15.0963	16.3293	17.1204	17.2123	15.4519	16.6994	+	R_S
15.7419	15.5003	16.368	17.0157	15.8211	14.5946	16.2254	16.2774	16.1582	14.8605	16.5953	15.0284	15.6867	14.813	16.2381	16.289	15.3025	15.5635	14.8369	16.6572	15.4783	15.7278	15.6946	16.4153	16.4103	17.2411	17.4249	17.164	16.1203	16.175	15.9036	16.4704	15.7383	15.1532	17.1001	16.6135	16.7839	16.8655	17.2546	17.7547	17.8176	16.0873	17.3373	16.5528	16.0188	16.6082	17.8172	16.7065	+	R_S
17.0085	15.9441	17.0443	17.0354	16.2656	16.0674	16.3219	16.2269	15.9886	15.8826	15.4355	14.9389	15.8936	14.6841	15.7837	15.2007	15.6363	13.2218	12.3038	14.5269	14.973	15.1155	14.3059	14.6968	17.7675	17.803	17.5043	17.362	16.5236	16.1711	16.0745	16.8603	16.2197	16.6042	16.8225	16.8601	16.3784	16.8185	15.7868	15.4839	15.5416	15.159	15.9023	15.3517	17.6798	17.7972	17.9163	17.5879	+	R_S
14.7872	15.1205	15.5355	16.6236	16.1612	15.8255	16.0352	15.811	15.8094	14.2699	14.9719	15.062	14.3197	14.1149	12.8275	13.9198	15.5596	15.8384	15.6439	14.8672	15.5298	15.8078	16.0168	14.8992	16.3012	17.4378	17.2784	17.6352	17.0614	15.9333	17.0029	17.2591	16.3008	17.1028	17.2211	16.9003	14.932	15.0961	15.371	14.8153	15.8139	15.379	15.3552	16.0747	16.5497	16.4218	15.9101	16.3092	+	R_S
15.1867	17.5706	17.1925	17.5784	16.1234	16.6112	15.0832	16.5928	14.9912	13.9987	13.6545	14.2661	15.1685	15.6706	15.8866	16.7275	14.5429	15.271	16.5687	16.7976	14.9966	15.108	15.4616	15.778	16.1729	16.6958	16.7882	17.1345	16.9805	16.8695	17.3429	17.5498	15.8249	17.2088	16.8916	15.5183	16.6685	17.3854	16.9302	16.8435	16.9083	15.8215	16.8741	16.7562	17.2911	16.7442	16.7608	16.6073	+	R_S
12.7842	14.5329	13.6909	15.1256	15.6886	15.3238	14.7994	14.9806	15.8215	12.6722	15.4639	13.8145	12.9251	11.3871	11.9658	12.9631	14.2571	15.5197	14.3796	12.6793	12.2239	14.7493	14.3335	12.6643	14.9418	16.6499	15.6637	16.7019	15.4111	14.6619	15.1146	15.2423	15.2778	15.734	15.3398	15.2334	14.197	14.0724	14.6042	14.8294	16.2131	15.7953	14.3832	15.0146	15.8798	13.6188	15.0247	15.7669	+	R_S
17.3168	17.0056	18.14	18.1527	17.8767	17.6438	17.6764	17.9032	18.5729	16.6173	17.7436	17.583	17.6725	17.0906	17.8758	17.855	17.2664	19.2587	17.0098	16.9154	18.7597	18.1014	16.9963	17.1474	18.7138	18.1826	19.458	19.059	17.737	17.7019	18.3013	18.1445	18.1238	17.4459	17.8504	17.1165	18.0963	18.7439	18.7967	18.344	19.3092	19.1244	19.2344	19.106	19.3301	19.1807	19.7586	19.4546	+	R_S
19.1744	18.8557	18.7449	19.0298	19.0424	18.7799	18.1978	18.5188	18.726	18.1949	18.0158	18.1074	16.0475	15.4434	16.7394	16.9294	17.8831	16.4769	16.472	15.3699	17.026	16.754	16.2904	16.8834	18.9309	18.9006	18.0409	18.8395	18.875	18.3181	18.6891	18.7764	18.8959	19.2726	19.1448	19.2597	18.6242	18.267	18.5687	18.5366	18.4049	18.2637	18.7773	18.0891	18.974	18.5146	18.713	18.4715	+	R_S
11.062	12.9225	11.773	8.29727	13.2753	13.0347	10.6095	11.0938	12.7217	12.789	10.4718	14.1093	10.0115	10.5085	12.182	11.5928	13.022	11.7354	11.8931	12.0213	12.5456	12.5392	11.6319	10.9917	12.8835	12.5359	10.575	11.5878	14.146	14.2252	14.0583	13.1283	13.8565	13.2079	13.6548	11.2904	10.8291	11.3331	13.2063	13.571	15.3759	14.593	14.5785	13.5797	13.5343	13.4813	13.783	14.4852	+	R_S
13.2895	13.2999	13.2498	15.6375	15.6648	14.8543	15.7569	15.1292	12.1542	10.9299	12.9487	10.8917	13.0392	12.0429	14.4003	14.3322	11.543	11.3434	12.1683	14.6573	13.5648	13.6413	12.4019	15.4493	15.3282	16.2358	16.3644	16.4248	14.9406	13.922	14.3926	15.2147	16.7302	16.1219	19.3076	16.3392	14.524	13.3753	14.3253	14.009	17.2425	13.4898	16.6297	15.1564	12.6187	13.8468	14.0384	12.8191	+	R_S
13.0392	13.8989	13.2823	13.0383	13.9888	14.0054	12.6196	13.553	12.6351	10.7614	10.3997	12.1458	13.0674	12.9864	13.1032	13.9314	12.3382	11.4351	13.4998	11.8954	11.4816	12.8314	13.5726	13.9179	13.2847	13.6364	13.0644	13.0961	14.457	14.1887	13.6078	14.132	13.725	13.5711	14.0292	13.5383	13.1134	13.3731	14.0566	13.9823	15.0756	14.7148	15.3667	15.4268	13.2316	13.2998	13.9678	13.5349	+	R_S
12.0688	13.3989	11.138	12.8761	13.6458	13.4567	12.3976	13.279	12.8144	9.57774	11.5806	12.7458	11.2384	12.2233	11.4887	10.769	11.8179	11.5729	12.5285	11.7303	13.2042	13.904	13.9147	12.279	13.4486	13.7778	13.4938	14.9655	14.5633	14.1428	14.5102	13.5423	13.7989	13.9276	13.881	12.6697	12.9438	13.2646	14.0172	12.3881	12.4196	11.5221	12.5078	13.0691	13.5737	13.6154	12.9605	14.4312	+	R_S
12.9843	14.3289	13.4782	14.5269	13.5202	13.3189	13.484	13.5627	14.2928	13.8122	13.6262	13.8262	11.1722	12.6731	11.6754	11.6522	13.3278	13.087	12.5563	12.9663	13.6342	13.164	12.8358	11.8614	13.96	14.4634	13.9309	14.8176	14.6366	14.8017	14.6415	15.1394	14.1045	15.2723	15.6431	14.8699	13.6339	14.0578	14.1695	12.2782	13.9687	12.8123	13.6584	14.7493	13.8234	13.7485	13.4449	13.6018	+	R_S
17.0287	17.2173	17.0698	17.056	16.8854	16.7611	16.6409	17.1102	16.4431	17.0622	16.5321	16.9883	14.1213	15.0262	15.8991	14.437	16.6768	14.5945	15.0448	14.1546	15.8534	16.2364	15.5914	15.3002	17.5002	16.962	18.0826	17.0615	17.3431	17.0471	17.1342	17.3027	17.1795	17.3073	17.308	17.3142	17.1543	17.2649	16.9262	16.5144	16.6832	16.3106	17.0889	16.8027	16.5669	16.9387	16.919	16.8603	+	R_S
13.8041	15.2528	13.749	15.9897	17.4568	17.6125	16.6483	16.8702	13.5873	11.3154	11.4472	12.3727	14.6839	13.4763	13.5622	13.9124	11.315	14.7519	14.241	12.6904	12.5102	13.2243	13.7107	13.5194	16.0261	16.4975	15.9441	18.1088	15.0911	15.8123	16.0343	15.7975	19.6267	18.3801	18.982	16.6452	14.6745	15.7394	15.1877	13.5719	15.822	14.6843	14.5452	15.2283	14.7773	15.6618	14.028	14.0661	+	R_S
19.6504	20.9291	20.2738	20.9746	20.6127	19.9256	19.7332	20.2154	20.435	19.3428	19.7207	19.413	19.5478	19.3925	19.6506	19.907	18.9869	19.7921	19.5244	20.0722	19.0216	19.1209	19.3196	20.2702	20.3354	20.389	20.0455	20.181	20.6527	20.8184	20.6029	20.4927	20.2801	20.7899	20.9119	20.1033	20.7821	21.0926	20.6035	20.6312	20.7295	19.9485	20.6375	20.1122	20.7177	20.6061	21.066	20.2309	+	R_S
17.4994	17.4587	17.5816	17.7876	18.155	18.0894	17.1984	18.0062	15.3162	16.0812	15.1752	14.7536	12.8232	9.75989	12.6122	16.3457	12.931	11.6642	16.0247	18.6901	13.7364	13.6948	14.3142	17.316	17.2887	17.5779	17.9158	17.9449	16.68	16.7644	16.775	16.9359	17.7633	17.9687	18.0461	16.9479	16.8544	17.6621	16.9266	16.0325	17.5246	17.1415	17.5038	17.7322	17.3425	18.0236	17.9558	17.991	+	R_S
17.3893	17.2785	16.6105	16.5435	17.4182	17.65	16.4201	17.0348	17.9896	18.2358	17.8319	18.2933	15.0672	15.1115	15.3517	14.3976	16.7893	13.6507	13.1358	11.4557	16.3905	16.4206	15.9687	15.1285	17.1921	17.5401	17.3291	17.0747	18.4545	18.2944	17.9595	18.0534	18.0901	17.8085	17.6004	17.0688	17.1646	16.9109	17.4855	16.5515	17.5566	17.5189	17.5994	17.4312	17.2412	18.0057	17.6479	17.8493	+	R_S
18.2799	18.5164	19.1015	19.2554	18.5909	18.1232	17.7289	18.3684	17.5261	17.0475	18.0783	16.8935	18.327	17.8895	18.9367	18.9729	17.9424	17.8173	16.9959	19.2546	17.6868	17.2603	17.0541	18.6447	18.8356	18.923	19.2783	18.9806	18.4981	18.4776	18.0781	18.5492	18.2206	18.7186	19.2677	18.7511	19.0349	19.4723	18.9929	19.1895	19.5426	18.5049	19.5747	19.0296	18.981	18.7931	19.8796	18.7738	+	R_S
13.0772	12.5213	11.7117	12.2546	13.6767	10.0375	12.3014	13.3901	13.7975	11.0027	11.533	12.3728	15.8907	9.95589	11.6081	12.408	11.3951	13.3286	11.8329	12.0107	10.9222	12.7865	14.2559	13.762	11.8624	14.1795	13.3201	13.0186	14.4717	13.1362	12.8522	13.5743	15.0727	15.099	13.7457	12.7613	14.0774	12.5138	13.4451	13.1779	13.4731	13.9511	14.8074	13.3543	13.5169	14.4113	14.1593	14.8186	+	R_S
15.0884	14.0188	12.5897	13.4258	13.417	12.913	12.996	13.015	15.0938	15.1448	16.2127	14.6616	13.8765	11.489	14.3897	13.9644	13.4267	12.3653	14.5611	15.083	12.7041	12.2769	12.5335	11.3138	15.5277	15.5535	16.1818	16.1756	14.9347	15.2602	15.3785	15.5611	15.442	12.3394	13.1218	14.7759	13.6183	15.387	14.5556	14.6055	14.7	15.1647	16.2211	16.3731	13.7302	15.0986	14.4393	13.6979	+	R_S
15.9	17.3981	16.5335	17.1943	16.6632	16.203	15.818	16.3778	16.5299	16.1193	15.5258	15.996	15.3923	15.17	14.791	15.6871	14.1022	16.0296	16.1594	15.0263	13.722	14.8936	14.7037	15.0861	16.8415	16.9976	16.7387	17.2298	17.5391	17.3188	17.4454	17.5546	17.1359	17.8664	17.1342	16.9485	15.5764	16.2817	15.6257	16.0296	16.0964	15.9914	16.0373	16.1504	16.9426	16.6064	16.1631	16.5529	+	R_S
16.1534	17.4579	16.3184	16.4753	16.7461	16.7461	14.6363	15.6761	16.4036	14.5774	14.2707	15.0353	16.0238	16.0578	14.9999	15.783	16.3929	16.2357	16.3036	13.6087	15.9163	16.698	16.5302	16.012	15.6907	15.6184	16.1709	15.7161	18.3404	17.9363	18.203	18.1157	17.2183	16.9475	16.2746	15.8276	16.6283	16.3036	16.8931	15.6157	17.106	17.6347	17.0543	16.9748	17.9726	17.2682	17.763	18.1888	+	R_S
16.0624	16.6798	15.9262	15.9975	15.0753	15.5251	15.4332	15.4807	16.292	16.425	15.3887	17.1121	16.0773	10.2605	11.0899	12.7377	15.2428	14.0569	11.2976	13.572	13.0768	14.2598	13.8928	11.6026	16.2392	16.2667	16.6611	16.4162	17.0817	17.1683	17.3442	16.7545	16.5492	16.2212	15.8236	17.1443	15.1212	15.6513	15.5352	14.9283	15.4787	15.7209	15.9888	16.2837	16.228	15.7056	14.8683	15.3355	+	R_S
14.6856	15.9616	14.7346	14.7434	15.3508	16.0107	14.8804	15.4296	14.0957	15.1123	13.5319	14.9099	12.8273	13.4318	13.68	10.9921	15.0136	12.0327	14.8875	11.3982	13.9236	14.4181	14.8827	13.8577	14.642	15.8662	16.0738	16.1526	15.8845	15.4554	15.4899	15.6547	16.8382	16.3985	16.6096	15.8882	15.2329	14.1316	13.7523	14.3382	14.0957	14.8818	15.0753	14.7019	15.8482	16.3596	15.5924	16.1761	+	R_S
13.5188	14.9658	14.543	14.7997	14.0768	13.6428	10.4828	14.1298	14.6067	12.1215	12.5988	10.776	11.4798	13.2548	11.25	11.0744	10.93	12.4124	10.6017	11.3021	13.0918	15.7878	16.4435	11.9905	13.3105	14.2922	13.8195	15.222	16.6076	15.0513	15.2885	15.759	13.7685	15.2941	13.949	13.8084	14.0721	13.1067	13.5405	14.2918	14.4107	14.7637	14.6298	14.0729	15.3711	14.9831	13.6084	13.0341	+	R_S
18.4403	18.7962	17.8941	17.9785	17.5962	17.8638	17.5858	17.8235	18.1649	18.3843	16.744	18.6468	14.9543	14.4091	15.0035	14.8947	16.7361	16.297	15.1194	14.3116	15.5288	16.3116	15.7655	14.533	18.4101	18.3014	17.9543	18.1887	18.5347	18.5453	18.4898	18.5491	18.9451	18.9911	18.4062	18.1926	17.2716	17.9378	17.2157	16.3429	17.2515	17.3367	17.5825	18.1419	17.6134	17.9821	17.282	17.8346	+	R_S
16.4758	17.1355	16.9853	17.6634	18.0359	17.9438	17.4706	17.5047	18.5205	16.245	17.8722	16.6602	17.7011	16.5299	16.5019	17.407	17.1142	17.489	17.3268	17.2208	17.0607	18.0756	17.9044	17.7935	17.8003	18.9205	18.3139	18.8943	18.0801	18.0152	17.7908	17.9344	17.6425	17.7889	17.9557	18.052	17.3423	17.2958	17.9727	18.3641	19.3504	18.9492	18.1739	17.5531	18.1617	18.0451	18.4899	18.389	+	R_S
16.9336	17.7361	17.7763	18.2604	18.0365	18.1258	17.9163	17.9677	17.7512	16.7805	17.5052	17.0218	17.6753	17.1871	17.373	17.6504	17.8385	17.4621	17.6994	17.9029	17.6893	18.0611	18.2638	18.1137	17.8937	18.0148	18.299	18.4662	18.1678	18.2581	18.1146	18.4769	18.2889	18.0745	18.2645	17.0902	17.9317	18.6173	18.6525	18.4371	19.0941	18.3885	18.4935	17.9998	18.7966	18.9468	19.1157	18.8376	+	R_S
11.9652	15.9974	16.0198	15.0237	16.1979	16.771	15.9951	16.8079	15.7468	12.7617	15.0869	17.0157	16.1477	17.0921	15.846	16.3596	11.9142	13.2453	16.9388	16.2107	14.3433	17.2837	17.5561	17.0568	16.3607	16.4719	16.1417	17.6325	19.3305	20.4185	20.8207	20.3436	16.7028	16.7861	17.5192	16.0059	16.9608	17.097	16.3361	16.8739	16.315	16.3618	16.7296	16.8273	16.3724	16.9972	16.0076	17.0721	+	R_S
11.5813	14.6205	13.8683	15.287	14.0175	14.4093	12.0443	12.0729	16.5443	10.0003	10.4554	11.6188	16.4495	14.8944	12.0882	13.117	12.0369	12.745	10.7571	12.2904	11.8734	11.0888	12.4681	9.81793	15.1305	15.5147	14.9596	15.2162	15.1128	14.9939	13.4828	13.9679	16.6499	16.7338	13.9815	11.9206	15.2209	14.8032	14.4848	12.1654	16.1547	12.2256	10.1811	14.1827	15.6438	15.6309	15.6596	15.3919	+	R_S
20.2243	19.5203	19.6465	19.3882	19.9413	20.0625	19.8374	20.0379	19.1415	19.657	18.7772	19.6877	17.5384	17.0841	18.0774	17.2756	19.9521	18.002	17.9116	17.3223	18.7606	18.4224	18.3661	18.2196	19.9127	19.7746	20.0268	19.9845	19.5703	19.2292	19.8042	19.9593	20.1699	19.9392	19.9466	19.7672	19.8189	19.9694	19.8476	19.3109	19.4743	19.465	19.7516	19.919	19.5357	19.9826	19.9871	20.1258	+	R_S
13.9426	14.0333	14.0867	14.5015	13.4925	13.0197	13.8577	13.5728	15.347	14.0225	15.69	14.3482	14.8631	15.182	14.8322	14.8765	14.5449	14.9837	14.6833	13.77	13.9733	13.6537	14.2122	14.5715	14.4127	14.2285	14.5773	15.063	14.7643	14.8148	15.1414	15.4818	15.9767	15.2515	15.5132	15.1534	15.0289	15.1824	15.0966	15.4471	16.0009	15.4899	15.4724	13.9026	14.7768	15.9519	15.1337	15.5993	+	R_S
14.232	16.4488	12.5518	13.7711	15.8165	15.857	10.6172	11.7663	14.3489	12.7693	10.0546	12.4997	12.7435	12.3049	12.5007	10.9957	9.81539	15.8649	13.1385	12.7946	12.2027	13.0062	13.7103	12.1526	16.1127	16.2872	14.8435	15.087	15.8447	16.2344	15.6031	15.0461	16.2717	16.0804	14.223	12.3657	13.4813	12.7663	13.9815	13.9623	15.5473	13.4023	13.225	13.1348	15.96	14.3205	13.6941	13.5574	+	R_S
15.3135	15.049	14.9071	14.853	14.7547	14.6941	11.5018	13.7725	14.9204	12.9884	12.5398	14.616	11.4296	11.3088	10.9634	11.5565	13.2598	13.4662	11.2751	11.3371	13.969	11.7016	11.5925	10.6801	14.333	14.7544	13.9057	14.374	14.5119	15.2733	15.332	15.1117	14.3446	16.189	12.5802	11.0249	14.0562	14.3717	14.4359	13.3436	14.4212	14.2285	14.2304	15.3291	16.207	15.3161	14.8009	15.5606	+	R_S
13.3601	15.1927	13.8407	14.5984	14.9596	14.5984	13.7076	14.2732	14.7476	12.6542	14.3445	13.7528	12.6983	13.9126	13.7011	13.4245	14.6174	14.8522	14.7139	13.8211	12.9494	13.6065	13.1576	13.1769	14.8168	15.6401	15.303	15.615	13.9245	13.8267	15.0898	14.9516	15.1345	15.1224	15.0318	14.263	14.4573	14.3317	14.6361	14.2705	14.2057	14.7276	14.6014	14.4434	15.1134	15.2168	14.7779	15.2798	+	R_S
16.5285	17.4478	17.0082	17.1227	16.5589	16.8306	16.4552	16.9217	16.1584	16.4173	15.6609	17.5409	14.6946	13.3237	14.3443	14.2382	15.6595	14.8986	14.6383	13.4801	15.1528	15.534	15.4648	14.9568	17.085	16.4978	16.7028	17.3124	17.0863	16.7629	17.8066	17.3707	17.8058	17.4254	17.0624	16.348	16.1876	16.5245	16.4542	15.7666	15.7278	15.7327	16.438	16.8877	17.1781	17.3601	16.9223	17.4322	+	R_S
17.5774	16.9183	17.0631	17.1714	15.774	15.222	16.3092	15.6944	16.8231	17.0476	16.0232	15.852	15.7365	15.5589	16.3799	16.1855	17.4572	15.6883	16.0102	16.961	16.4189	17.1888	15.233	15.678	19.2732	18.5065	18.8203	18.3391	18.1097	18.1659	18.3438	18.8654	16.8416	17.9798	17.2156	19.2551	15.8245	17.4551	16.5456	16.3669	16.7638	17.3563	17.9227	18.2071	15.7821	15.8933	15.6434	15.6934	+	R_S
13.0523	16.5734	15.6428	17.126	17.8141	16.658	15.7791	17.4156	16.8517	14.2202	14.9633	15.8689	13.4802	13.8412	13.1577	12.8985	13.482	12.6835	11.9402	13.8202	14.0635	15.2278	14.8037	14.6523	16.1153	16.1454	15.8951	16.7	16.3584	16.3727	16.5334	16.4539	16.8843	16.2295	15.538	14.9378	16.0824	14.4586	15.6927	15.6339	16.5318	17.4972	16.22	15.6757	16.407	16.9047	16.427	17.3382	+	R_S
16.4349	13.2467	14.1639	14.9355	12.0217	9.7435	13.0435	13.0933	14.0042	12.8845	13.1729	11.9287	13.8923	10.7493	13.2622	12.9812	11.7	12.2198	11.912	14.1861	11.2912	11.4886	11.0983	13.0971	13.3492	15.1894	15.6264	15.4869	14.9156	13.7954	14.093	14.6142	15.6008	14.2958	14.921	14.353	13.3864	13.486	12.9705	14.2297	13.6974	13.9488	13.2851	14.042	12.7513	13.1746	13.1814	13.6755	+	R_S
12.191	15.2765	14.3201	14.767	13.6183	13.7046	13.8318	14.2581	15.1362	12.8325	14.6627	12.8525	12.2005	11.4346	11.4936	13.3524	14.4833	12.5316	10.5176	10.6403	14.153	14.1747	14.1458	13.3626	14.778	14.5314	14.7491	15.0989	14.5848	14.0612	14.2918	14.6423	14.5403	15.4739	14.5822	14.1871	14.4059	14.0024	13.7537	14.4326	14.9061	15.1343	14.2181	14.5995	14.5404	14.5799	13.035	14.7114	+	R_S
14.1341	15.8054	14.9447	15.6005	15.4581	15.5143	14.1855	15.2712	15.6298	14.0187	14.1891	14.946	10.9507	15.6484	11.5429	11.2774	14.5211	14.1439	14.3661	12.3486	11.8253	13.2474	12.4231	13.6359	15.9066	15.949	15.6972	16.1411	16.0594	16.1354	15.9985	15.9771	16.0924	16.4591	15.8856	15.4956	13.7701	14.6578	14.7562	13.3474	14.2102	14.7438	14.3497	15.3207	15.5943	15.3442	14.2285	15.6564	+	R_S
16.3465	16.7672	16.4552	17.3143	17.6555	17.098	16.726	17.0952	18.837	16.6428	17.7947	17.1666	15.5235	14.9508	14.5599	15.6861	17.0922	17.61	16.6827	15.163	15.7679	17.0787	16.713	15.629	17.489	18.8431	17.9302	18.6147	17.6891	17.7039	17.8922	17.6913	17.7144	18.0666	17.8112	17.9843	16.4683	16.447	17.0188	17.1929	18.7264	18.1826	17.0806	17.1446	17.7602	16.3921	17.2773	17.5762	+	R_S
15.7304	15.8555	16.807	17.5195	17.593	17.3721	16.6719	17.2394	20.2927	18.0513	18.7437	17.8936	15.5643	14.992	16.7687	16.2353	15.9633	15.6863	16.0728	17.0179	16.9083	16.8599	16.4604	17.5005	17.1637	16.8411	17.8217	16.4424	18.4051	18.5267	18.3219	18.0812	17.2541	16.9859	17.434	16.7647	18.2851	18.7757	18.7738	18.4242	18.6277	18.0631	18.5945	18.0863	18.7244	18.2683	19.8311	18.5668	+	R_S
18.5259	18.539	18.7404	18.9751	18.5134	18.3645	17.9621	18.4911	18.3847	18.9102	18.7571	18.3936	17.3815	17.4435	17.6282	17.1095	18.0489	17.7582	17.6844	17.8904	18.1425	18.2105	18.1159	18.8499	19.5622	18.6185	19.1622	18.3869	18.7356	18.9387	18.8527	18.4146	18.4517	18.6754	18.8249	19.0288	18.6617	19.0648	19.1633	18.9665	18.7705	18.8548	19.0496	18.659	19.0797	18.8257	19.0619	18.4704	+	R_S
13.9966	16.688	14.8114	16.2991	15.7404	14.9289	14.6954	15.6539	15.4796	14.7971	13.9227	14.2219	13.3617	11.9127	12.3082	10.9285	14.3079	14.4827	12.183	12.1504	12.4858	14.2595	13.219	11.4624	15.7557	16.4311	16.1061	16.9048	16.6748	16.7151	16.401	15.8293	15.9644	17.0956	16.3775	15.8466	14.4361	15.3429	13.9059	13.5194	13.5118	14.5062	13.363	15.7465	15.5842	14.884	13.4934	15.1738	+	R_S
15.1833	16.53	15.9053	16.1858	17.318	17.2067	15.6362	16.6306	17.3531	15.1013	16.2078	15.1285	15.1696	15.1759	14.0344	14.9289	14.9724	14.7848	15.1772	13.9911	13.2965	15.0771	14.9675	14.5355	16.4265	16.7782	15.654	16.9575	16.3373	15.5718	15.8369	15.961	16.6837	17.2398	16.6072	15.902	16.7335	16.6264	16.3343	16.093	16.6701	16.7308	16.5907	16.1481	17.2365	16.2174	16.3468	16.3048	+	R_S
18.7937	17.3787	17.8539	17.8422	17.2311	16.8269	17.6601	17.3784	18.7787	19.1562	18.2361	18.6364	14.7001	13.798	15.1436	14.7441	16.3489	15.6086	14.7008	14.2276	15.6638	16.3279	15.6713	15.3601	18.0985	18.3388	17.8848	18.0643	17.626	17.1241	17.3256	17.6941	18.016	18.2725	17.8424	18.231	17.4545	17.6525	17.6802	17.16	18.154	18.2318	18.2608	18.0301	17.6569	17.8697	18.1044	17.9804	+	R_S
16.6244	15.8023	16.2073	16.5492	15.9912	15.7	16.1517	15.6073	18.6521	19.265	18.8498	17.7794	15.9726	16.3778	16.0633	15.959	15.61	16.309	16.6953	17.6667	17.0078	17.0747	16.7562	17.4324	19.3	18.0478	18.6478	17.4437	17.8725	17.6789	17.6034	18.1617	18.5707	19.0676	18.4819	19.0768	16.2548	17.2124	18.2592	18.1799	17.9454	18.114	17.5246	17.662	17.7192	16.4198	16.3813	16.5947	+	R_S
14.5594	16.8067	15.2506	16.6278	16.3577	14.6396	14.7064	15.1098	15.6064	13.8382	14.3871	14.5242	12.9151	14.033	13.1337	14.8099	14.2154	14.4505	14.2148	11.9284	13.3878	13.9347	13.85	15.0137	14.8253	16.4723	14.7842	16.1216	16.816	16.4615	16.4483	16.9699	15.9755	16.9378	15.8254	15.7789	13.9294	14.2962	13.9606	14.4755	15.1601	15.9871	14.6893	14.7368	15.7416	17.2111	16.6277	17.1025	+	R_S
14.4297	15.6936	14.404	15.505	15.65	15.4844	13.3684	15.1932	14.0867	12.0954	13.4954	13.7628	13.6898	13.0706	13.2895	13.0484	15.1501	14.7585	13.7007	13.3026	12.5984	13.731	13.9479	14.2501	15.5893	16.0458	15.2282	15.912	15.578	14.4988	14.9999	15.2635	16.1579	16.4962	16.2478	14.7304	14.3676	15.3452	14.876	13.9754	14.1611	14.541	13.9672	14.566	15.0232	15.2145	14.6609	14.7832	+	R_S
17.5646	16.4064	17.5806	17.37	17.3005	17.1585	17.4121	17.4494	18.5704	18.8985	18.1809	17.8846	16.2137	16.0767	16.3104	16.3536	17.5941	16.0602	15.6133	17.603	18.1904	17.7862	17.8746	17.264	17.459	18.5252	18.8842	18.133	17.5773	17.8288	17.6116	18.0029	17.9645	17.6793	18.5302	17.5916	18.2372	18.6084	18.9586	18.769	19.3444	18.6064	19.2017	18.358	17.2878	17.7165	18.2831	17.303	+	R_S
15.1797	15.5933	14.9839	15.9906	15.5955	14.1774	15.7253	14.7236	12.2367	10.9413	15.168	13.7799	11.5661	10.0582	13.7002	13.8937	14.4353	12.3629	12.5133	13.6467	12.7262	0	13.1126	13.5718	15.1145	16.2696	15.5617	16.6587	16.2838	16.2363	16.2046	16.2621	14.3312	15.3774	16.4826	15.5216	14.8011	12.4599	14.8324	14.1626	15.821	15.5018	15.2144	15.2411	15.1021	15.687	15.572	15.1701	+	R_S
10.1793	10.6864	10.071	10.6639	15.0462	13.777	14.9699	15.0049	13.1298	10.1207	11.4679	12.9655	10.0427	11.4644	11.7379	12.0464	13.0604	12.2937	11.246	12.6936	10.9025	8.45289	11.9839	10.4898	14.6453	14.9599	12.6374	14.9216	15.1682	15.774	14.661	14.7051	14.5315	14.3015	15.8715	14.9232	10.593	13.8171	13.1528	12.6241	11.9299	13.1434	11.2474	13.7342	12.5081	11.4396	11.6908	11.4555	+	R_S
13.4401	15.3403	14.2121	14.9594	14.5158	14.5712	13.9969	14.6542	12.5573	13.067	13.5215	14.5051	12.3671	12.7133	13.091	11.149	15.0586	12.9213	13.9581	10.4964	14.303	13.7723	14.1094	14.5159	14.7492	15.3658	15.26	15.6237	15.3671	15.0814	15.4393	15.2536	14.4952	15.34	15.4192	14.4704	14.4249	14.6693	14.3101	13.3552	13.5847	13.2844	13.8852	14.7709	15.0083	15.377	14.5975	15.0422	+	R_S
19.2902	18.9761	18.9761	19.0233	18.6982	18.8052	18.8992	18.9124	18.2087	18.795	18.1078	18.602	16.5177	15.6492	16.5832	16.4862	17.1084	16.9695	16.5402	16.6273	16.6829	17.0759	16.9922	16.5584	18.8988	18.9395	18.7517	19.0253	18.5695	18.3629	18.5424	19.0061	19.0416	18.9595	18.9576	18.8991	18.924	19.1087	18.4575	17.9715	18.328	17.9682	18.6581	19.1513	18.3709	18.6433	18.6562	18.5795	+	R_S
15.2753	14.4746	14.7443	15.2423	15.7803	14.4226	14.1608	15.0229	14.8074	14.8989	15.5506	14.1443	13.1213	13.9929	13.524	14.5429	13.7274	13.6777	15.8434	13.6073	14.8655	14.8621	15.7469	14.075	13.5459	15.2209	14.127	14.5172	15.0285	14.9795	15.0751	15.3102	16.7077	17.0452	16.3125	16.3584	14.8631	14.7613	15.9907	15.177	14.8488	15.0062	16.4802	16.1108	16.0334	17.3321	17.0858	17.3649	+	R_S
17.9552	17.5831	18.0866	18.2894	17.2734	16.9728	17.1376	17.4554	18.661	18.8315	18.4108	17.7409	16.0252	14.9173	17.1848	16.4545	17.3942	14.2473	15.8373	16.1741	17.0992	16.8225	16.3406	16.7527	18.0646	18.1152	18.032	18.1663	17.8246	17.3948	17.7116	18.2707	17.6926	17.8728	18.383	18.027	17.6371	17.8284	18.0396	17.7121	18.313	17.9779	18.5152	18.4147	17.8682	18.453	18.4377	18.0638	+	R_S
13.8706	13.9767	12.7557	13.7464	12.3277	13.8627	13.2321	13.1218	12.5292	12.5939	12.7588	13.4156	11.6148	10.8805	11.4315	11.9736	12.5596	9.60482	13.1904	11.5639	10.0718	12.6629	11.9835	11.4956	14.1207	14.705	14.4957	15.0753	11.9963	13.7107	13.7337	14.0867	13.8274	14.0595	14.0531	14.0249	12.094	13.6437	12.9436	12.3887	14.5364	12.8909	12.6515	14.3012	12.5558	13.6681	12.0134	13.0802	+	R_S
17.1576	17.9922	17.5753	17.6904	17.5121	17.672	17.6021	17.4841	17.2812	17.4682	16.512	17.4694	15.0389	14.6037	14.8006	15.2048	17.1342	15.458	15.5181	14.425	16.1265	17.1613	17.3008	15.8458	17.8566	17.7055	18.0599	17.9648	17.9791	18.0122	18.0278	17.9675	17.9132	18.1486	17.8773	17.3176	17.2188	17.7195	17.1824	16.6248	16.8527	16.8679	17.1707	17.7225	17.5906	17.6971	16.8547	18.0395	+	R_S
10.8403	16.5865	15.8781	15.9482	18.1414	18.5529	14.7971	16.0398	13.4372	9.90128	14.1338	12.4768	15.2466	15.5831	15.9097	15.7415	8.52445	11.828	15.287	16.3717	13.5195	16.4821	15.3858	15.7533	16.0931	16.0285	17	16.5727	18.846	18.6365	17.7808	17.8273	16.0876	17.0367	17.5887	16.1037	17.1816	15.4791	15.7422	16.5443	14.9607	13.4194	16.2403	14.5232	16.6657	16.8485	17.8748	16.6456	+	R_S
16.7401	18.7754	17.685	18.6633	18.0546	17.6809	16.8312	17.7219	17.395	16.6648	17.0872	16.745	16.3978	16.2568	16.3745	16.3463	17.1221	16.8129	16.3584	15.3419	17.3204	17.3577	16.9499	16.4258	18.1841	18.4497	18.0909	18.6265	18.9259	18.6601	18.8554	18.9596	18.2974	19.1186	18.9134	17.6431	17.3954	17.9229	17.4701	16.9884	17.4084	16.6903	16.8698	17.8775	18.3079	17.9879	16.5229	17.2272	+	R_S
14.5153	15.4086	14.7364	15.6681	14.8743	14.9731	13.951	15.0062	14.3131	14.0359	13.8799	13.9504	12.8096	13.4624	12.9765	13.518	14.163	15.0156	12.598	11.4984	13.6108	14.5955	14.2122	13.9292	15.2342	15.4989	15.715	16.0159	15.2412	15.7517	16.1961	15.4144	15.6299	16.2462	15.4982	15.6272	13.754	14.5802	14.3587	14.362	13.3865	14.0933	14.2835	15.5411	15.4517	14.8559	14.1354	14.9795	+	R_S
17.471	16.8259	17.2115	17.1126	17.4864	17.2796	17.4261	17.5094	17.5768	18.0684	17.8284	17.437	16.5653	16.6067	17.0663	16.9052	15.8541	15.5297	15.6088	16.1337	16.3097	16.1458	15.8565	16.6838	17.4199	17.6717	18.1403	17.7509	16.9224	16.9016	17.0681	17.2846	17.4465	17.3812	17.6513	17.8768	17.2241	17.5104	17.5986	17.6754	18.1363	18.2722	18.0314	17.5606	17.5486	17.8444	18.0809	17.6892	+	R_S
14.6695	16.7527	15.2071	16.225	16.1906	16.1478	14.6936	15.6576	15.6088	14.4442	14.9653	15.5163	15.02	15.4027	14.3488	15.1186	15.6401	16.0834	15.4649	14.3931	14.8433	15.3538	15.8593	14.8439	15.8515	16.2385	16.5716	16.6703	17.314	17.2512	17.3501	17.1776	16.7033	16.4923	16.3896	15.1995	15.2076	16.1214	15.5919	15.1655	15.9305	15.1266	15.4026	15.6617	16.4771	16.469	15.8696	16.3512	+	R_S
17.2974	17.092	17.6162	16.6507	18.2601	18.0925	17.0062	18.4066	18.3954	18.6577	19.2806	18.0352	18.033	19.0236	18.9777	18.0343	17.0242	16.7331	16.3547	17.8379	19.2575	18.8015	18.7504	18.9935	16.9597	18.832	18.9149	17.4046	18.6675	19.3271	19.2642	18.4667	19.1989	17.54	18.3593	18.1994	19.3995	18.87	20.0371	20.0513	19.8459	20.2556	20.4158	18.5803	18.9036	20.3064	19.8591	19.6649	+	R_S
15.7312	16.0615	15.6452	16.3212	15.821	15.6505	14.9338	15.2864	16.6168	15.9003	16.8314	16.7476	15.8129	15.5051	15.6567	14.1093	16.8225	14.7386	13.9596	15.0515	13.879	15.404	15.9814	15.1228	17.4202	17.334	15.4713	15.7842	17.8525	17.6733	15.811	16.5009	18.4081	18.1211	16.0828	16.9246	15.6126	15.9024	16.2561	15.3609	16.385	15.396	16.8942	16.6529	15.9239	16.1814	17.6484	16.054	+	R_S
11.3249	15.5773	17.0818	16.0497	15.7495	14.7544	16.5975	15.2728	16.3926	11.0507	13.1958	12.1716	15.5406	14.2943	11.894	16.815	11.5042	14.8592	16.0896	16.4452	11.5224	17.5579	16.8775	17.1458	17.7457	18.3912	17.6333	17.3518	15.0464	14.7836	15.4074	15.589	16.2013	16.2229	17.4158	16.8661	16.3954	16.0234	16.5793	15.5468	17.1453	17.2307	16.3631	16.6093	15.7786	15.9371	16.2895	16.3967	+	R_S
17.2798	18.5791	18.2476	18.7935	18.3615	17.6385	16.8845	17.7857	18.1806	17.5218	18.3568	16.2208	17.7736	17.3232	18.3407	17.7749	18.0664	16.9861	16.5997	17.4873	18.1537	17.7379	17.5515	18.0843	18.6277	19.0624	18.7606	18.429	18.8021	18.5095	18.2248	18.5917	18.493	18.5649	19.0659	17.6611	17.9342	18.2273	18.3726	17.9841	18.5176	18.4857	18.7317	18.5489	18.3496	18.1934	18.4444	17.9226	+	R_S
14.5335	16.7278	15.3724	15.6526	15.5959	16.3784	15.4585	16.4491	15.0284	14.4986	14.0183	15.6412	14.6679	15.1744	13.679	14.9625	15.0821	15.6558	16.0012	13.3128	14.2627	14.8613	15.4358	14.5573	15.4774	16.0797	16.272	16.5873	16.8128	16.909	17.3502	17.0817	16.4911	15.8241	15.7835	14.5425	15.1844	16.0352	15.4549	14.8436	15.8625	15.8305	15.7813	15.6987	16.0813	16.7338	16.0396	16.1419	+	R_S
14.8483	16.1479	15.4141	15.7442	15.2113	15.3905	13.4121	15.2297	14.5473	11.151	14.1238	14.8943	13.3447	14.2498	13.5765	14.4842	15.8	15.344	14.7182	14.0303	16.1132	16.2709	14.1853	13.9549	16.3038	15.6931	16.473	16.0715	16.0055	15.7038	15.6504	16.0586	15.8254	16.3253	15.8918	14.3395	15.4391	15.9533	15.787	15.1194	14.7863	14.7737	14.833	15.123	17.1413	17.0108	15.3373	15.7901	+	R_S
19.8605	19.6163	19.7648	19.8726	19.8926	19.584	20.008	19.7306	20.0945	20.3665	19.7521	19.8437	18.112	16.4781	17.4675	17.1508	18.8067	17.3566	16.6164	17.43	17.974	18.5401	17.5764	17.1123	19.9583	19.778	20.3112	19.6184	19.3479	19.3656	19.3251	19.5144	19.6442	19.7122	19.5955	20.039	20.1834	20.4457	19.6299	19.3593	19.5538	19.67	19.8849	19.6407	19.5694	20.1104	19.9143	19.9191	+	R_S
10.6049	11.2956	10.7764	14.7552	11.8146	11.2613	12.7042	11.3766	11.5975	11.2821	12.6332	12.4998	13.5416	9.64898	14.5775	12.9066	11.921	11.7236	12.7167	14.9728	14.0442	12.7889	12.3753	10.9613	11.9999	12.0783	16.3553	17.1601	11.1122	11.1628	12.4905	16.1119	11.6463	16.7937	17.2564	15.9019	15.0889	13.7316	15.2553	14.4238	14.3548	14.8024	15.6169	16.2193	11.8443	11.3274	11.8418	12.0814	+	R_S
16.272	17.1593	17.3809	17.653	15.6967	16.0105	16.6783	16.6999	15.6548	16.19	15.328	15.7173	14.2395	14.4376	13.9871	14.4156	15.3335	13.6246	14.9173	13.4179	15.4194	16.2062	15.5532	14.9423	16.6814	16.4226	17.126	17.8438	17.157	16.6728	17.9628	17.647	16.8878	17.7048	17.1902	16.585	15.8704	16.2284	16.1832	14.4634	15.802	15.7965	16.2442	16.288	16.953	16.5991	16.1336	16.4602	+	R_S
15.1901	16.0323	14.757	15.6558	15.7767	15.5229	13.8484	15.2024	15.2501	13.389	14.1812	13.9112	9.30812	17.4681	13.8876	12.5958	14.2347	11.1679	11.7573	11.5032	12.5713	12.909	12.5017	11.1577	15.6768	16.2085	15.6237	16.0982	16.1776	15.6994	15.5037	15.8527	15.7635	16.0746	15.6499	14.8587	14.8139	14.4159	14.4041	13.1538	13.9576	14.622	14.3684	15.2169	15.6888	15.3336	14.4078	15.4912	+	R_S
14.1715	15.875	14.4914	15.117	11.8885	15.2137	11.3445	13.4219	15.2826	16.2001	11.452	11.065	11.8047	10.717	11.3191	9.10038	15.7888	13.9902	12.4364	12.3209	12.264	14.4538	13.4698	11.1973	18.207	15.3856	14.6686	15.787	15.6975	12.6719	15.8256	11.3556	15.2239	14.8657	15.2859	13.7868	14.2991	15.1682	14.1281	12.6325	13.7555	15.2393	13.2072	15.0773	15.3107	16.2053	14.3491	15.949	+	R_S
11.8936	11.7481	11.732	13.0178	13.752	11.0199	14.8626	12.6172	11.8018	10.4549	16.3861	11.2585	13.8071	10.5361	11.2357	14.7719	13.3329	11.0575	11.5604	12.3679	10.9317	11.0683	10.7953	11.625	15.1355	14.8566	14.7912	14.7558	15.8276	15.0684	15.1705	14.3406	11.4224	13.1844	14.1686	12.1569	11.8903	13.3019	11.3991	16.561	12.9416	12.0586	16.9619	14.3191	11.6433	11.2358	16.0407	12.8603	+	R_S
14.7552	15.7664	15.1049	15.4031	15.2586	15.6379	14.2808	15.3574	14.7501	14.6695	14.5313	15.2958	14.2725	14.8789	14.0992	14.6432	14.7637	14.4119	15.0079	14.6836	14.6407	15.0581	15.4889	15.503	16.3356	15.6237	15.5142	16.0341	16.6084	16.2308	16.3718	16.5829	15.5944	16.105	15.822	14.8347	14.8782	15.4307	15.0029	14.2808	15.7681	15.6984	15.6658	15.6469	15.2261	15.2057	15.1666	15.4403	+	R_S
16.1435	13.541	13.8165	14.9375	16.0513	14.2945	15.7587	15.209	13.1916	10.0966	13.8258	11.4738	14.8594	11.6785	15.5554	14.1904	16.7323	15.6585	13.5054	14.9047	14.8866	13.3488	8.75869	12.8047	15.6305	17.8611	16.7052	15.8679	15.0035	14.8727	14.514	15.2446	16.2358	14.4968	16.5156	14.7973	15.7064	15.6308	15.4511	14.4722	17.417	15.6698	15.9535	16.205	12.5	14.705	15.6486	15.0454	+	R_S
11.7178	14.5735	13.5189	14.2697	13.8016	14.037	13.5403	14.2474	9.17476	11.7358	13.5092	13.7415	13.1426	13.9828	12.7558	12.9755	11.1021	12.138	14.8088	12.7757	12.0949	14.1691	14.4826	13.5677	13.6363	14.5189	14.3697	15.5927	16.9759	16.8914	16.9007	16.8908	13.5264	15.6364	15.4541	12.9442	13.8213	14.5169	12.8584	12.4006	13.987	13.1198	14.3138	13.3367	14.2111	14.0109	13.5178	14.7644	+	R_S
15.7811	14.1548	14.6216	15.249	14.5739	13.8962	15.7857	15.3051	15.9	13.2246	15.1025	13.8675	13.2818	12.8137	13.7033	14.6672	13.7544	13.4643	14.5456	15.532	14.6127	14.8098	14.3524	14.6409	15.86	15.9517	15.4758	16.2811	15.0099	14.4391	16.3003	16.5881	14.7018	15.1136	16.1816	14.9747	13.7312	13.9225	16.1019	15.3373	15.9961	15.6818	15.559	15.5422	15.0976	14.9788	15.2956	15.4484	+	R_S
16.4973	15.6545	16.8022	16.3401	16.4115	15.9903	15.923	16.4752	17.0476	16.6862	18.2846	16.2198	16.8963	16.9089	18.1148	17.1321	16.2564	16.4567	15.3905	17.3782	17.8584	17.2878	16.996	17.8819	15.9562	17.5723	18.0521	16.6692	16.6998	17.3913	17.9027	17.5322	17.5956	16.4152	17.4011	17.3598	17.5776	17.4855	18.3491	18.7529	18.4937	18.5843	19.6843	17.1471	17.2925	18.2793	18.8711	17.7383	+	R_S
13.9863	12.5467	14.2664	14.9588	14.794	14.6274	14.3918	15.1929	15.0002	11.1353	14.3737	14.7102	13.9043	13.9636	14.0373	14.1007	15.8621	15.7248	11.828	11.9634	16.4752	14.2584	12.5383	13.7093	15.979	16.6175	15.7806	16.5682	16.2809	15.7743	16.2639	16.7477	15.5712	16.8621	16.7262	15.4625	14.2163	14.3741	14.0672	12.0747	15.2981	14.3627	13.4385	13.8351	15.6516	16.0571	15.409	15.5299	+	R_S
13.5509	13.8403	13.3736	14.2448	14.845	14.1768	14.2887	14.1997	15.0715	9.0044	14.0224	10.8502	12.2087	13.7995	11.0339	11.2595	14.0083	14.4996	10.8605	12.574	9.56933	13.7652	13.4561	11.379	14.7856	15.6384	14.424	15.2434	14.4064	14.7818	14.6357	14.2975	15.2418	15.6433	15.1527	15.1896	13.2432	12.7333	12.3248	13.1246	14.7922	13.9964	12.8724	13.9774	14.8282	13.5063	13.3415	14.6636	+	R_S
15.0012	15.8699	15.3801	15.9713	16.3547	16.1904	14.6526	15.8741	16.6014	14.7895	15.9436	15.8548	14.9152	15.168	15.2531	14.9958	15.2871	16.1751	17.6838	14.9202	15.9325	16.0835	17.5124	17.2538	17.0502	16.7529	15.9583	16.6194	16.6485	16.2589	16.5056	15.9698	17.0226	17.678	16.6921	15.6634	15.4941	16.1427	17.3049	16.742	16.8546	16.7853	18.645	17.448	16.4849	15.2414	17.8527	19.0353	+	R_S
13.7959	14.6839	13.9245	13.9284	13.6516	13.2732	12.9889	13.5139	14.1224	13.1723	12.983	12.6538	10.9699	10.6006	11.9125	12.0422	11.4672	13.3086	11.4256	11.5989	12.3912	11.7248	10.7833	10.1938	13.5053	13.8969	13.1489	13.8935	14.183	14.6434	14.3078	14.0429	14.988	15.0139	14.0991	14.3623	13.0772	13.2322	13.019	12.2453	13.9763	13.1871	12.8871	13.5135	12.8434	13.1207	12.9604	12.9334	+	R_S
14.4081	14.1374	14.6299	14.9062	11.8012	13.4036	13.153	13.6025	12.6152	14.0269	11.8698	11.1795	12.3032	12.0354	13.8458	14.0838	12.8759	12.3663	11.3369	14.3068	13.0551	13.1578	13.4087	13.0413	14.3942	14.5682	14.3721	14.5687	13.9984	13.5302	13.43	14.6798	13.2687	14.25	15.056	14.4511	13.4015	13.6401	13.8081	13.3202	13.6379	13.5788	14.4631	14.5783	14.1003	14.144	14.5174	13.916	+	R_S
20.719	21.0473	21.0824	21.8691	21.4277	20.7094	20.3828	20.9608	20.8623	20.7383	20.2956	19.2068	20.3604	20.02	20.4323	20.7847	20.6732	20.2916	20.1137	21.3735	20.4824	20.195	20.0941	21.1871	21.8016	21.716	21.3427	21.7398	20.9458	20.8151	20.6951	21.089	21.2515	21.866	22.2468	21.3379	21.8441	22.1326	21.7302	21.4752	21.3016	20.6637	21.0647	20.9124	21.0216	21.0074	21.1334	20.505	+	R_S
15.1571	15.8309	15.8098	16.4939	16.2721	15.7409	15.6932	15.9651	16.8089	15.602	16.3121	15.3269	14.4313	14.4566	14.5046	15.1312	15.6157	15.2378	15.4451	15.0303	14.1531	15.6095	15.1595	15.2254	15.9985	16.943	16.5172	16.9865	16.1769	15.4047	15.7713	16.0504	15.8928	16.7817	16.7121	16.8893	15.3436	15.3647	15.7576	16.1053	16.6058	16.1402	16.0981	16.5319	16.489	15.723	16.0376	16.2898	+	R_S
15.8143	17.3152	16.2231	17.1316	16.9936	16.7235	15.9379	16.6164	16.2573	15.5369	15.4216	16.0439	15.2878	15.6581	14.7501	15.5093	15.7699	16.0571	16.8075	15.565	15.1174	16.0633	16.9378	15.7284	17.0134	17.3844	17.636	17.8967	17.639	17.7859	17.8281	17.8038	17.0112	17.533	17.2179	16.3462	15.7361	16.7042	16.0635	15.5333	16.0506	16.3226	16.0724	16.3333	16.6515	17.0343	16.2762	17.1479	+	R_S
19.3047	19.7355	19.4825	19.4029	19.4455	19.4567	18.8389	19.3368	18.7946	17.5123	18.2592	18.2451	18.1043	17.7377	18.4037	18.5314	18.4981	18.631	18.2201	18.3665	18.5252	17.856	18.0207	18.7394	20.1551	19.6807	20.0395	19.7977	18.5709	18.6821	18.5632	18.3159	20.0576	19.8208	19.3977	18.917	19.1837	19.6011	19.2631	19.0719	19.7593	19.4087	19.61	19.3429	19.3665	19.1967	19.5855	19.1292	+	R_S
15.168	15.3285	15.5074	16.043	15.1518	15.4079	15.1524	14.8971	16.3567	14.099	16.0125	15.4103	16.2586	16.066	15.631	16.4485	15.8671	16.6602	16.0958	15.8487	16.0638	17.0249	16.8582	15.9805	15.0833	16.7853	16.0634	16.7653	16.3794	16.1769	16.465	16.3528	16.8484	16.8182	16.9377	16.7587	15.4515	15.4873	16.6306	16.5733	17.9427	17.5925	16.193	16.2601	17.2909	17.0872	16.9326	17.6833	+	R_S
12.1481	16.2922	14.4788	14.9176	15.6272	14.432	14.6515	14.4431	13.6582	13.1712	14.9618	14.4912	13.5269	13.8388	10.7903	13.8658	13.3376	16.9017	15.6054	14.5755	15.2601	15.4072	16.1226	14.9852	16.3813	16.6585	15.9359	16.6617	16.7161	15.6823	16.3828	16.3889	15.9612	15.9373	16.1631	14.7772	12.8547	15.3897	15.0021	14.9498	15.6907	14.5396	14.897	15.8218	15.5945	16.0494	14.8096	15.9314	+	R_S
14.4295	11.6029	13.11	13.2247	14.1693	14.4501	14.3301	13.0942	13.4425	10.1217	14.2236	11.9891	13.7622	12.7406	13.5422	12.8402	11.5223	13.1968	11.792	14.7046	11.4451	13.2776	12.8468	14.2779	16.702	14.6706	13.9152	13.7404	15.6231	14.7295	13.2517	14.6308	14.1465	15.5048	15.1644	16.1702	12.1132	14.0731	14.1991	14.4553	13.4618	15.37	14.6631	15.5942	12.9947	13.5481	11.6604	12.8495	+	R_S
14.8101	16.4905	16.246	16.9967	16.8159	16.5442	15.1707	16.4611	15.8081	13.0566	14.8388	13.9578	15.3505	16.1539	15.8689	14.5898	17.0107	14.5957	14.9265	14.8297	17.4762	16.8377	16.0325	16.2137	16.4068	16.6646	16.5503	17.1716	16.3751	15.9613	16.5218	16.671	16.7699	17.2741	17.3257	15.8283	15.9128	16.7458	16.8092	16.0397	16.5503	16.5049	15.7373	17.1915	17.5735	16.8645	16.91	17.1616	+	R_S
15.0825	12.1168	15.255	15.7023	14.6199	14.202	14.8062	14.9234	14.7407	0	13.3112	11.9314	12.9293	12.4795	14.3807	13.2084	13.7343	14.5607	13.1411	15.0761	11.2065	12.9496	12.2956	15.3456	16.5092	15.511	16.4388	16.1904	15.7496	13.7003	14.423	13.7885	16.0445	14.3718	15.8072	15.7185	14.9176	14.4517	16.081	15.0388	15.4755	14.1028	16.3897	15.6475	15.5875	13.3418	16.6722	15.2612	+	R_S
15.7682	15.8642	16.1588	16.2149	15.4875	15.3554	15.3341	15.4865	16.4442	16.6288	15.1876	15.8206	13.2667	9.03315	12.2173	12.6235	14.3385	14.4704	13.9404	11.9022	15.4222	15.9329	14.025	13.3207	18.6283	16.6584	17.217	16.9904	16.3635	15.8345	16.2686	17.0944	16.2018	17.3758	16.185	16.3058	14.9011	16.2031	15.5291	13.0439	14.7698	15.7179	14.8835	16.4434	15.9326	16.0851	14.9514	15.0705	+	R_S
15.483	16.7222	16.4438	17.1799	16.1828	15.9671	16.7654	16.411	16.6679	16.0582	16.8872	15.5263	14.3268	13.7994	14.9406	15.0864	16.0294	16.4809	15.6314	15.3753	15.4485	16.5305	16.2349	15.5635	17.6714	18.0291	17.6164	17.9187	16.6114	16.3725	16.8979	16.5639	16.9065	17.4661	17.5457	17.9817	16.4072	16.5062	16.3916	16.5718	16.0497	16.4985	15.9111	17.2339	16.7191	15.8528	14.9981	16.2856	+	R_S
16.4366	16.682	16.9239	17.7915	16.88	15.6994	17.1661	16.7717	16.4992	17.2465	16.5873	15.4708	14.4162	13.9198	15.223	15.2081	14.7609	14.4087	13.8642	15.0714	13.5639	14.7376	13.5844	15.4992	17.2711	17.4429	17.7295	17.1736	16.6704	16.4101	16.0516	16.1619	15.7164	16.5942	17.2509	17.8439	17.1018	17.1328	16.224	16.5681	15.3275	15.852	16.3665	17.3723	16.1338	16.1893	16.835	16.2617	+	R_S
14.2803	13.1125	14.2777	14.6599	15.5264	15.2211	15.8367	14.5392	17.4341	19.3171	17.1293	17.6211	14.9586	15.8745	14.3054	14.1642	15.0642	15.8012	16.2591	17.1706	16.6945	17.6511	18.0328	17.9759	20.6102	19.0243	19.351	18.6071	17.9519	18.2101	18.2343	18.8825	18.2196	19.6441	17.2913	18.8683	13.409	14.658	16.1104	15.1747	18.3067	18.39	18.1094	17.1683	16.0431	16.439	15.263	16.2435	+	R_S
12.653	14.6339	12.8169	14.6115	12.8585	12.9758	13.5166	13.779	13.2868	10.5366	13.1524	9.81702	13.1696	13.2863	12.8116	13.3425	13.8718	14.5997	13.9584	13.6965	12.9046	13.4319	13.5077	13.0946	13.5211	15.5059	15.0215	15.055	15.358	15.0803	15.4892	15.3521	13.6325	14.22	15.2968	14.2133	10.6138	12.8644	14.4638	14.252	15.9002	13.4399	13.4692	13.5174	14.2958	13.9937	14.2042	14.5328	+	R_S
17.2551	15.5585	14.8933	14.8473	16.8761	17.2281	14.9443	16.2897	16.2252	14.7119	14.1931	15.3291	13.8765	14.3792	13.0521	13.3437	15.518	14.737	13.2695	13.76	15.6128	16.4406	15.2512	14.6699	15.8537	16.3387	18.2251	16.0122	15.7048	16.8066	15.7495	15.5635	17.6089	15.727	15.359	15.2317	16.9503	16.0851	16.6572	15.3543	16.0977	16.8929	15.9147	15.6558	15.4194	15.7502	16.1995	16.0227	+	R_S
17.147	18.8825	17.7027	17.9152	18.1887	17.9339	16.6872	18.016	17.8529	17.2619	16.7856	17.4461	17.6178	17.6801	16.8405	17.5734	17.3569	17.0598	17.4877	16.8262	16.614	17.0493	17.4881	16.9715	18.1639	17.7882	18.0918	18.0596	18.5457	18.4728	18.4434	18.5087	18.9566	18.5161	18.2689	17.2181	18.1833	18.3477	17.6761	17.2664	17.5204	17.5685	17.5879	17.4641	18.6004	18.5732	17.9967	18.4794	+	R_S
13.9375	13.8986	13.173	13.7072	14.0025	13.852	13.3194	13.4811	13.701	13.8337	13.8701	11.6342	12.5479	12.4995	12.2263	11.8668	12.9277	13.8411	13.0528	11.2828	11.8623	13.2949	12.4543	12.1631	12.7686	15.4572	13.2609	14.6718	14.0516	14.0246	13.7671	13.1415	13.3741	13.6239	14.2332	14.3057	14.0501	13.4525	13.3996	13.8746	15.0186	14.3702	13.7656	13.4649	14.3106	13.255	13.3717	13.5927	+	R_S
18.7754	19.2559	18.7718	19.3514	18.9733	18.5033	18.1671	18.478	18.6987	18.5584	18.4143	18.3754	18.8056	18.8423	18.7501	18.5523	18.3758	18.6857	18.4234	18.9482	18.9097	18.8799	18.5529	18.8263	19.1418	19.0097	18.764	19.2245	19.1661	18.9864	19.0159	19.3104	19.2959	19.9554	19.6311	18.2328	19.0964	19.4269	19.3323	19.2269	19.9459	18.8538	19.3186	19.4983	19.5798	19.0613	19.3361	18.9293	+	R_S
17.3482	18.1967	17.3617	17.6567	18.2644	17.9004	17.7874	17.7918	18.0607	18.0644	17.1102	17.3503	16.3262	15.5091	16.6923	16.0823	14.6982	15.9599	15.8739	16.7863	15.1104	16.0224	16.1777	16.7102	18.7068	18.6808	18.2454	18.3101	17.6426	17.1919	17.2258	17.8358	18.0685	18.393	18.0036	17.7937	17.5186	17.6104	17.1351	17.2079	17.6035	17.416	17.0247	17.0288	18.1287	17.9769	17.8543	17.5474	+	R_S
17.0041	16.7079	16.7857	16.8926	16.7631	16.5313	16.7468	16.8664	16.749	17.1883	16.6843	16.8831	15.2459	14.8506	15.4535	14.4062	15.0638	13.6123	13.1645	14.2931	14.8409	15.3258	14.6458	15.2521	17.11	16.8788	17.4324	16.9988	16.627	16.2356	16.3526	16.7228	16.1122	16.544	17.0383	17.345	16.372	16.977	16.1695	15.469	16.5989	16.9552	16.8804	17.14	16.5977	16.9284	17.0007	16.5853	+	R_S
17.2903	17.8652	16.8685	17.6436	16.4587	15.9906	16.163	16.3179	17.3793	17.8132	15.8807	16.6361	14.9159	14.6404	14.6286	15.0858	14.4824	15.4251	14.9439	16.4512	14.0825	14.2693	13.6613	14.9292	18.1728	17.9907	17.3836	18.3525	18.6247	18.5213	18.549	18.8829	17.9966	19.1099	18.5537	19.0505	15.6877	17.0856	15.9602	16.0708	15.4253	15.5146	15.5496	16.4313	15.3677	15.9522	15.1597	15.579	+	R_S
17.2659	16.8272	17.4227	18.2833	17.344	16.321	17.9756	17.3994	18.131	16.5414	17.1862	16.2507	15.8027	14.8946	15.4742	16.0031	16.3308	17.4805	16.5463	16.1765	15.5568	16.5579	15.9821	15.9956	17.9232	19.7002	18.0808	19.5573	17.0968	16.8024	17.095	17.247	16.3544	16.8408	18.0223	19.2812	17.1172	17.2456	17.0825	17.1793	19.1978	17.7097	17.6779	17.9831	17.3032	16.207	16.962	17.3382	+	R_S
13.8822	15.8703	15.2474	15.5745	16.1924	16.3423	14.7385	15.7535	14.4305	13.8442	12.8199	14.3658	15.0751	15.9971	13.1249	15.1037	13.329	13.8806	14.6944	12.4892	14.862	14.4304	14.7648	15.6021	14.7877	15.33	15.0378	14.9089	15.9764	16.0754	15.4413	15.9608	15.3959	15.1418	15.6642	13.4822	16.2064	15.4057	15.679	15.5028	15.9617	16.3992	16.4096	14.7053	16.3262	16.9488	16.5566	16.5882	+	R_S
12.2592	17.0134	15.2598	17.1258	15.7575	14.8451	11.4092	15.5174	16.363	16.768	16.2811	11.0774	15.1509	14.4207	15.1605	11.1645	15.8196	15.6982	11.1059	16.8307	15.1326	15.5248	14.6948	16.9462	18.1217	17.2535	17.2813	17.9738	16.3594	15.4833	14.7344	11.2933	16.8151	17.5377	18.4585	13.6927	16.1513	16.788	16.2452	16.4449	18.4617	15.8997	17.5724	16.5765	17.2353	15.8829	18.4817	16.1137	+	R_S
10.8569	15.7136	13.1472	13.1306	16.3902	17.1805	13.1172	13.9172	14.7852	13.3798	14.32	13.7287	11.9321	12.5562	12.1429	11.5658	11.1245	11.9201	12.9038	11.2386	11.7362	15.379	15.7481	10.9113	11.1426	15.0778	15.0405	14.3147	15.6962	15.6256	14.8616	15.3836	16.4542	15.6066	15.2175	14.3329	12.8305	14.3555	14.4106	12.1792	15.4531	15.1915	14.6053	13.7428	14.9551	16.7845	15.6557	14.9065	+	R_S
12.1589	12.8962	13.7048	13.5627	13.5603	12.8254	13.2297	13.8754	13.4867	10.835	13.1554	15.0768	11.987	11.3197	13.2281	13.1046	12.1281	15.5638	14.2232	12.3673	13.2845	12.7102	12.734	12.4713	13.5316	12.6526	15.1318	14.3949	14.765	14.9742	14.5173	14.6034	13.3603	12.5506	13.7532	12.8544	13.8124	12.8754	14.3856	13.4255	14.2873	14.3153	14.9092	14.2312	14.0068	14.6065	14.499	14.0275	+	R_S
14.2558	14.8492	13.3611	14.9578	14.9403	13.9234	14.8579	14.4341	15.6886	15.5087	14.3728	15.054	13.8356	12.7148	12.3336	13.9391	15.1353	15.3996	13.1332	13.1103	14.3381	15.2549	14.0031	13.6994	15.8515	16.8607	15.9805	16.5902	15.2497	15.0092	15.5129	15.0677	15.9602	16.0974	16.0869	16.561	14.0371	13.834	14.4175	13.6299	16.1344	15.3314	14.5514	14.1276	14.9574	14.2461	14.6267	15.469	+	R_S
14.17	14.0534	14.0568	14.354	14.2769	15.5232	13.8123	14.1364	15.6719	15.0793	15.0545	15.6304	13.414	12.6049	12.5393	13.3636	13.2364	14.2946	12.8122	12.7409	14.2108	14.0097	13.4099	13.0154	15.7572	15.8147	14.8359	15.2442	14.5433	15.9802	15.0231	15.0314	15.5916	15.657	15.1312	14.4856	14.1487	14.3521	14.9553	13.6426	15.5196	15.1973	14.6914	14.7908	14.0764	14.7074	13.0642	14.6008	+	R_S
15.7739	15.7583	15.2328	14.72	15.4998	15.5477	16.0838	15.7322	15.0747	15.6276	15.0675	16.7017	13.4001	13.3798	12.7434	13.632	12.9816	13.7286	14.6331	12.045	13.9079	15.0462	14.647	13.3045	15.8253	15.4623	15.5839	15.6363	16.2071	17.1466	17.2755	16.6558	15.9022	15.2662	15.4081	15.8839	15.2848	15.3173	14.872	14.3897	15.242	15.0083	14.9144	15.3096	15.1845	15.7511	14.8859	16.1575	+	R_S
14.0931	16.6476	14.8434	16.3965	16.4114	15.7826	15.8148	15.8633	16.7634	15.0314	14.8452	15.4995	13.365	16.354	12.2024	11.527	15.1494	15.8976	14.0341	12.9359	12.0456	15.4213	15.1251	12.2823	17.5313	17.8112	17.5455	18.032	17.2433	17.1248	17.3922	16.69	17.1152	17.8101	17.2895	17.6738	14.3369	14.6907	14.0476	13.8084	14.3354	15.91	14.1798	15.7246	16.6052	14.7583	14.5524	16.105	+	R_S
15.7716	15.0712	15.4081	16.0589	15.9289	15.4701	14.7507	15.3582	16.1917	15.1222	15.5771	15.3302	14.4108	14.4657	13.2364	10.6905	15.6446	12.238	11.5395	11.9095	14.8412	14.9187	15.0154	14.4686	15.1849	15.6452	14.9248	15.5114	15.8194	15.6073	15.9091	15.2736	16.1065	16.2183	15.6623	14.8065	14.4362	15.5625	15.9916	15.1862	15.8209	15.664	15.8901	15.5114	16.2843	16.4613	16.2971	16.3963	+	R_S
16.0933	15.7	16.1279	15.8434	15.7305	15.2117	15.8681	15.5659	16.4873	14.9472	15.3231	15.3984	13.4747	13.4946	13.1503	13.9872	15.6694	15.7171	14.6253	13.8961	13.1016	14.8267	14.4398	13.8755	16.0243	18.0348	16.0727	17.4948	16.2142	16.1079	15.885	15.1663	15.7395	16.5029	15.7879	17.2001	15.7799	16.3664	14.9635	14.973	17.7055	15.5224	14.6933	15.7491	15.2054	15.1439	14.5994	15.5278	+	R_S
14.0558	15.1919	14.1733	14.8536	14.6855	14.704	13.38	14.622	13.7053	13.8407	13.0963	14.46	12.9764	13.5348	13.5618	12.3425	13.3732	13.6916	13.7178	12.9874	14.0751	14.2878	14.0622	13.6787	14.5084	14.8286	14.9394	15.2915	15.1134	14.9688	14.9077	15.2733	14.068	15.0369	15.039	13.9218	13.6168	14.3224	14.143	13.1572	15.3196	15.8322	13.8865	14.6553	14.7941	14.6398	13.9469	14.9794	+	R_S
12.2479	13.9231	10.9316	13.2306	14.8106	14.0304	13.3515	13.8165	14.9997	11.8832	14.8843	13.9972	11.7404	12.625	12.5687	11.8403	14.5268	14.7503	14.7116	10.7874	12.4935	14.6073	13.9468	10.6893	14.2074	15.2176	15.2835	15.346	15.0685	15.318	15.1384	15.1617	15.2766	13.0219	13.2147	13.735	13.2518	13.42	14.2141	13.3085	14.4954	14.6227	13.3706	14.0338	13.6644	14.9782	13.6584	15.5908	+	R_S
16.1036	18.1403	17.0128	17.2307	17.8965	17.3432	16.2187	16.907	17.9388	16.7533	16.9586	16.343	15.546	14.4311	13.6039	15.0702	16.0308	17.035	15.8367	14.3402	14.8921	15.6864	15.6717	14.7061	16.2452	17.7148	15.844	16.7561	17.3735	16.5831	16.5279	17.6167	16.062	18.2447	16.8657	16.7403	17.5666	16.5512	17.4982	17.2782	18.3668	17.228	16.8897	17.1015	17.4485	17.8094	17.7447	17.6174	+	R_S
13.646	14.1732	13.7073	13.3714	13.1254	13.295	12.7771	12.4283	12.2443	10.8001	12.0413	11.908	10.8409	11.9367	13.7424	12.8669	11.6142	13.3586	13.3556	14.9741	12.8585	12.9667	14.1774	13.7511	13.6293	13.5646	14.3441	14.6872	14.6843	15.4314	15.5669	14.9964	13.931	13.9083	13.3879	13.0315	12.1717	13.4248	12.8173	12.7909	14.4352	13.3193	14.0817	14.0505	13.7949	13.9983	13.1895	13.8776	+	R_S
12.5724	14.6899	13.6588	14.4662	14.3872	15.3094	11.7801	14.2919	11.9437	14.0074	7.42041	10.5548	10.7316	11.2668	11.8449	12.4986	10.6279	12.2578	12.0696	11.4421	10.4682	11.3494	10.9843	10.7063	14.5968	14.508	14.8237	15.1522	13.8724	13.5411	14.6616	13.974	12.2062	14.2577	14.2796	13.4286	13.8481	11.5446	10.5881	11.6787	14.5222	14.9755	10.2773	13.621	14.19	14.5977	13.3887	13.8347	+	R_S
18.1389	18.7563	18.1667	18.2052	18.8011	18.5335	18.8491	18.6889	17.6977	18.113	17.0781	18.0609	17.4862	17.2486	17.4685	17.5128	18.7125	17.341	17.6148	15.8902	17.3049	17.6615	17.4119	17.4589	18.7662	18.5866	18.7493	18.6453	18.8687	18.139	18.3986	18.5674	19.1957	18.8688	19.0054	19.718	18.3305	18.5822	18.2013	17.6527	17.7084	18.098	18.2216	18.3718	18.6126	18.8363	18.2853	18.6243	+	R_S
16.3185	15.5638	15.7901	15.9151	16.3431	16.2771	16.053	16.3058	16.4809	16.9217	16.5305	16.6789	15.5242	15.6429	15.8797	15.7933	14.348	14.5465	14.646	15.831	14.8268	14.6783	14.9389	15.1526	16.1797	16.4085	16.5537	16.4851	16.1952	16.5051	16.4775	16.437	16.49	16.2513	16.1029	15.9971	16.2046	16.369	16.3616	16.225	16.5868	16.4206	16.7411	16.1838	16.0682	16.3428	16.674	16.5975	+	R_S
17.3988	17.4778	17.4014	17.5429	16.8513	16.7559	17.1726	17.0273	16.9431	17.4506	16.8316	17.2479	14.5705	13.4026	15.3552	15.068	14.6654	14.6908	16.6694	14.6327	15.0833	15.1676	16.333	14.606	17.0552	17.2403	16.9102	17.0364	16.9843	17.1529	17.0626	17.01	17.0175	17.2585	17.3497	17.7525	16.9324	17.2277	16.6305	16.4457	17.0218	16.3617	17.1813	17.3153	16.5448	17.2104	17.264	16.9556	+	R_S
11.1397	11.0519	13.5925	13.7148	16.608	12.0196	11.421	13.0054	13.7356	11.9595	11.875	11.9388	12.1561	10.9079	11.8242	10.9275	11.1037	12.9712	12.4925	11.2208	11.6427	13.9375	14.5911	13.0562	14.7607	14.2401	14.3828	14.5166	14.4258	15.9783	15.7354	15.0723	14.49	16.335	15.1302	13.73	13.0458	11.5188	13.0164	11.3463	12.6084	14.4166	11.146	13.5196	12.6691	13.022	11.7874	13.5305	+	R_S
14.4961	14.6628	14.8242	15.3386	15.7226	15.1579	15.3274	15.1129	15.8745	14.2832	15.384	14.4492	14.0801	12.1317	12.9953	14.3232	14.5439	14.3638	14.5654	14.5737	13.2482	14.4697	14.7687	14.1733	15.5758	16.68	15.5322	16.2456	15.4068	15.3109	15.3431	14.9779	15.2292	15.7304	15.5514	15.8035	14.6799	14.5319	15.064	15.3295	16.4725	15.2492	14.8479	15.4304	14.8968	14.1412	14.8283	15.1056	+	R_S
16.068	16.2475	16.071	16.4248	15.7085	15.4098	15.1311	15.7206	15.1612	15.8351	15.2104	15.7661	13.4431	13.6719	14.1994	14.2838	14.083	14.9656	14.1201	15.3278	14.4113	14.4548	14.0598	14.7184	15.9559	15.7944	15.9149	15.9131	15.9676	15.7072	16.05	16.0745	15.2312	15.9579	16.136	15.7321	15.3648	16.0838	15.5208	15.4134	15.4165	14.7452	15.8449	16.1448	15.9026	15.6401	16.0498	15.7463	+	R_S
12.6932	11.1084	13.1546	13.3342	13.2229	15.7346	13.9456	14.2437	15.5972	15.732	13.256	14.9516	15.2071	10.7794	10.5031	12.0981	11.8226	12.1261	11.8406	11.6352	12.7071	13.6519	12.1093	11.6505	18.1283	17.5507	13.5764	13.2322	17.2269	16.9282	14.7249	13.8121	15.0765	14.8812	13.1391	13.5188	13.887	15.4429	12.5959	13.4981	14.1357	14.51	13.2787	13.5224	13.8224	13.6143	13.4375	13.3878	+	R_S
25.2161	24.9325	24.3501	24.1357	25.3382	25.3045	24.2629	25.0404	23.6243	24.3758	23.5317	24.7085	23.4727	23.6403	23.8194	23.1631	23.8727	21.598	23.2773	21.9052	24.2365	23.8831	24.7631	24.1662	25.744	25.9224	25.9716	25.5166	25.2732	25.4088	25.0134	24.9736	26.0019	25.6387	25.5437	25.0173	24.1635	24.5949	24.37	23.3367	23.4446	23.967	23.8641	24.833	24.4627	24.9306	24.8334	25.2766	+	R_S
17.263	18.9906	18.7843	18.1677	17.7211	17.5871	16.7932	18.6808	17.6362	17.3818	17.2097	18.1936	16.6917	17.1694	16.824	17.1761	17.7599	17.2895	17.6718	17.9185	17.0926	16.8866	15.8959	17.1029	20.0405	18.4305	18.1379	18.2595	18.2331	17.9606	18.8353	17.8243	17.5569	18.4712	18.6604	17.8615	17.8107	19.8913	17.9	17.7001	18.4436	17.8034	18.1351	18.0189	17.8709	18.8378	18.1999	17.2791	+	R_S
16.3133	17.3862	16.8355	17.6411	17.926	17.2026	17.5828	17.3131	17.208	17.8149	16.5659	15.6937	15.3694	15.1384	15.2347	15.3884	15.517	14.8094	14.2546	14.4282	13.3162	13.8852	13.445	14.6743	17.3797	17.7929	17.6903	17.3071	17.8238	16.9015	16.6653	16.8405	16.9942	17.6291	17.7456	18.1278	17.7378	17.5465	16.1812	16.1606	15.1373	16.0738	16.0534	16.9976	16.7568	16.8685	16.6724	16.415	+	R_S
14.9152	15.0732	12.1348	12.997	15.4424	14.3742	12.2591	12.0461	14.7263	14.587	10.6491	10.2348	11.0804	12.1703	11.9107	10.2906	12.1749	11.3762	12.2996	11.6446	11.3625	12.1822	10.6529	11.544	15.5896	14.7382	13.2328	13.739	14.0908	15.1554	11.1285	13.1667	13.7998	15.4156	13.3088	12.6675	15.1374	14.76	13.2999	11.4993	14.6508	13.9298	13.7617	13.1928	12.6055	13.5486	13.2786	12.9811	+	R_S
11.3903	15.5826	11.4752	14.3239	15.8185	15.5018	14.5803	14.6742	15.261	9.79263	14.6674	12.7077	11.8247	15.6576	11.6274	13.0201	14.7411	14.2118	15.1342	12.0579	14.6679	15.6242	15.1257	13.629	15.3997	15.4148	16.2606	16.2361	16.1978	15.6967	15.9861	15.8219	15.4807	16.5467	15.8555	14.5883	12.2647	12.606	14.5544	13.6671	15.1164	16.009	14.2801	14.347	16.4936	15.3954	15.1426	15.4848	+	R_S
13.9924	15.6941	14.2921	15.6991	14.6116	12.79	12.619	14.3373	15.0239	13.2954	13.7371	13.0335	13.1496	12.943	11.5606	10.9781	14.4855	13.3656	12.4394	11.486	13.4124	14.3496	13.8919	12.8035	15.5944	15.993	14.3802	15.419	15.1058	14.1661	13.3682	14.4877	14.9751	15.684	15.3199	14.3256	14.7598	14.056	13.9701	13.1877	13.568	14.565	13.5213	15.2067	14.9327	14.4759	13.1774	14.1912	+	R_S
11.1835	13.0555	10.1278	13.8593	12.775	13.0262	13.7618	13.3147	14.6836	12.9415	13.8676	12.7158	12.3438	12.5288	9.85114	11.7035	13.3515	12.2442	12.043	11.5164	11.4945	12.5209	13.0802	8.47076	12.9194	14.9365	13.7306	14.607	11.9388	12.9147	14.0845	14.1002	12.9435	14.1512	14.0866	13.8461	13.0367	13.6881	12.8959	13.3165	14.6119	13.5288	12.0302	13.5665	13.8009	11.9527	12.5382	13.7696	+	R_S
12.1362	13.8127	13.5529	14.5275	13.4132	12.5588	12.7788	14.2838	14.5337	10.8377	11.7453	13.3044	10.6519	12.746	12.2682	10.4942	11.8408	12.3471	12.8627	11.537	11.8031	13.2211	12.5351	13.3546	14.2555	14.1665	14.057	14.6997	14.3124	13.5539	14.7743	14.5463	15.2181	15.4487	14.7135	13.8203	10.6125	14.0908	13.1712	13.7462	12.5292	11.9652	10.9109	13.8617	14.088	14.4538	13.0664	13.8893	+	R_S
10.3546	10.6509	10.1582	11.5746	14.6707	10.617	11.1713	10.187	12.6874	11.8315	10.7597	11.5357	10.7832	10.9663	11.9526	13.8365	11.5953	12.6354	19.7813	12.1159	13.6012	12.4438	13.2948	9.21268	14.5228	15.0654	14.3357	15.1327	15.0198	15.2836	15.1541	14.9799	14.7711	15.2959	14.7141	13.3333	16.5188	11.2299	13.0907	11.3559	12.0873	14.5611	12.1729	13.325	11.7537	11.4286	10.7317	12.2009	+	R_S
11.1247	13.4806	13.1805	14.2303	13.7503	13.2947	11.4118	13.8444	12.6527	13.7284	12.1436	13.5773	11.0872	12.092	11.5887	11.9553	11.0095	11.5989	10.9678	12.1889	14.0655	10.6029	16.8017	12.507	14.024	14.1333	14.0406	14.6962	12.3738	14.0454	14.2478	13.1738	14.0199	14.4344	14.7554	13.5955	12.5874	13.9907	13.5099	12.5993	13.3267	12.6081	12.7447	13.4656	14.0565	14.3679	13.8814	14.2106	+	R_S
12.3613	14.0456	11.6417	14.144	13.1721	11.4768	12.1964	12.9722	10.3384	13.6015	10.2324	10.7501	10.4413	10.7052	11.6977	10.549	10.6579	12.3151	12.3909	12.2418	12.24	12.7675	12.5356	12.7818	12.8841	14.2696	13.7834	14.9184	13.6967	12.6477	12.8717	14.0245	12.9646	15.1261	15.0463	11.63	9.95368	13.6104	12.378	12.9676	12.799	11.2838	12.9695	13.5376	13.2102	14.3592	12.237	12.203	+	R_S
16.8374	16.7678	16.0632	16.9042	17.0012	16.4962	16.4782	16.3126	16.9215	15.2727	16.4645	15.4771	15.9444	15.8953	16.4459	16.3695	16.0871	16.8036	15.5813	16.4611	15.3161	15.5509	15.5249	15.8597	16.2903	17.6486	16.8082	17.1551	17.1125	17.3624	16.9053	16.6839	16.5517	16.1577	16.5967	16.5181	17.1416	17.0631	16.8076	17.3607	18.0518	16.6376	16.7706	16.0765	16.3264	16.4957	17.4943	16.1759	+	R_S
12.354	13.711	13.2738	13.8504	14.4189	13.8448	13.4395	13.5985	14.6595	13.5185	14.421	13.5259	13.673	13.5116	12.5118	13.9111	13.8979	14.3024	14.1148	13.1018	13.6028	14.1827	14.0352	13.9974	13.8162	15.058	14.3413	15.1275	14.0579	13.8991	14.1741	13.594	14.7994	14.7637	14.5892	14.0823	13.8701	14.3871	14.1982	13.8779	15.4205	14.4698	14.0907	14.0989	14.3526	14.4358	14.4463	14.3869	+	R_S
15.0062	17.1851	15.8135	16.9438	16.038	15.7915	14.2723	16.027	15.862	15.5588	14.1996	15.6904	14.3963	13.7896	14.5968	15.0043	14.9156	15.1131	14.7717	13.5642	14.6424	14.8595	14.2778	14.5634	16.7185	16.401	15.6166	16.6931	17.6614	17.3142	17.6805	17.8742	16.9007	17.8894	16.948	16.3813	14.7623	16.0432	15.7542	14.2389	14.728	14.6514	14.1139	16.3262	16.7095	16.6475	14.1836	15.4804	+	R_S
15.5131	16.8505	15.3927	16.6296	16.4861	16.3976	15.7692	16.0473	14.6136	14.2176	14.8047	14.9821	15.6201	15.7442	15.8618	15.8733	14.3992	14.4296	16.4198	15.5917	14.6631	15.5591	16.3954	16.67	16.4	16.516	16.6717	17.129	17.7916	17.7672	17.5	17.7444	15.0065	17.6111	17.838	16.7659	15.9447	16.7987	16.1244	16.2734	14.909	14.7104	15.3144	15.616	16.6564	16.2811	16.8355	16.0939	+	R_S
15.2251	15.1626	15.224	15.8951	14.5666	13.7001	14.2387	14.4078	15.0872	14.7774	14.9793	15.6154	12.6416	11.194	12.5759	12.798	11.7264	15.063	15.283	11.536	13.1382	12.6364	12.5731	13.1254	15.2227	15.6591	15.3831	15.2803	13.9374	14.2277	14.3917	14.7769	14.6664	15.5984	15.3843	15.7824	15.2177	15.432	14.9215	15.0221	15.3679	12.6059	15.1126	15.4583	14.1299	14.4921	15.6641	15.213	+	R_S
15.8074	16.0709	12.0169	15.8411	14.8117	14.1785	15.8283	10.625	15.4341	15.247	14.1719	11.2872	15.1001	11.8811	15.7028	15.6053	17.7895	16.1114	12.8842	12.7386	11.6471	15.3127	12.3312	12.3703	17.2139	16.6811	16.7386	16.8894	17.7835	17.7674	18.3107	18.2644	16.373	18.2489	16.2638	16.8383	14.5967	15.5335	14.6282	12.1926	16.3505	15.9976	17.3225	16.9236	12.4466	14.5311	10.5915	13.2794	+	R_S
14.2755	16.481	15.7009	16.8656	16.2992	15.2594	14.9957	15.7302	15.2455	14.2344	15.1707	14.496	15.6892	15.3485	15.5873	15.28	15.5774	14.9982	14.0346	15.194	15.7721	15.4921	14.8074	15.2269	15.9786	16.0562	16.0226	16.7981	16.4016	15.8978	16.4158	16.7194	15.901	16.8718	17.2381	15.4132	15.2545	16.34	16.2988	15.4484	16.3648	14.8002	15.6663	15.8384	16.1983	16.1827	15.6489	15.1054	+	R_S
22.3497	22.6917	22.2488	21.8581	23.2383	23.6959	22.9729	23.3434	21.8795	23.0485	22.567	23.9571	21.5804	22.2973	21.4378	20.7338	22.2342	21.8121	22.1954	20.6173	21.9389	22.7677	22.3958	21.5016	22.1975	22.6179	23.3992	23.0125	23.5954	23.7424	24.0582	23.6845	23.4608	22.125	22.4148	22.1145	22.6494	22.5133	22.8857	22.368	22.7946	23.2082	23.1669	22.6205	23.5241	24.4749	23.7489	24.4067	+	R_S
17.5586	19.7233	17.6179	18.989	19.0198	18.6143	17.3125	18.2163	18.0135	17.3922	17.4297	17.4208	17.8116	17.7727	17.2169	17.4537	17.1626	18.4044	18.1485	17.2502	17.6095	18.1798	18.5209	17.9019	19.0203	19.185	18.5736	19.3934	20.1615	19.8935	19.9273	19.9023	19.531	19.9607	19.7022	17.6531	17.7011	18.6857	18.0916	17.4862	18.5312	17.1587	17.5165	18.2811	18.9029	18.8732	18.1529	18.2929	+	R_S
21.0328	19.7994	20.9768	20.6265	21.5739	22.1766	21.6564	21.9544	20.9604	22.1139	20.9114	22.631	20.5548	21.1832	20.6086	19.738	20.9908	20.5964	20.9499	19.931	21.0693	21.5847	21.1745	20.4857	20.7563	21.264	22.1352	21.7599	21.8454	21.9806	22.5225	22.1647	21.9687	20.693	21.0566	20.775	21.4186	21.4118	21.7223	21.3169	21.7417	22.0686	22.1462	21.5787	22.1634	23.2887	22.6601	23.1421	+	R_S
15.1614	15.0182	16.2329	16.3521	16.705	15.6104	16.5466	16.1006	16.2558	15.0362	16.3621	15.0471	15.0549	14.1838	15.0548	15.1594	15.5258	15.667	14.8395	15.3408	14.9508	15.3805	15.0061	15.4292	16.2947	16.7071	16.7225	16.6961	15.4259	15.5765	15.3914	15.5195	15.7347	16.1152	16.4751	17.2343	16.1357	15.6765	15.9762	16.4233	16.4541	16.3304	16.0169	16.3226	16.4972	15.3797	16.6818	16.2213	+	R_S
14.8192	13.9121	13.0434	13.5147	14.7539	14.3219	14.7093	15.0499	14.6851	15.443	15.9321	16.1855	12.7455	12.4161	14.3469	13.1834	12.522	13.8069	12.1653	11.8699	14.3249	11.5465	14.1475	13.5045	14.1608	14.6363	14.0729	14.952	15.2476	15.1597	15.5284	15.2869	15.7241	14.8866	14.088	15.7732	14.5234	14.393	14.8194	14.7855	15.2744	15.0016	14.1587	14.2908	13.7617	15.6298	14.5751	15.0429	+	R_S
16.6255	16.2072	16.1014	16.9786	16.2311	15.3391	15.8593	15.7065	16.7078	16.9258	15.8726	15.9352	15.8527	14.2749	15.0813	15.8997	11.9755	14.5322	14.3058	15.6249	15.4342	15.3228	15.0248	15.6978	16.2612	17.2519	16.3459	16.611	17.2195	17.0725	17.2014	17.4081	15.9528	16.9959	17.0298	17.0075	15.6532	16.59	16.4646	17.1482	16.6665	15.5759	15.3015	15.362	15.9316	16.6096	16.0895	15.1907	+	R_S
16.8077	16.7747	17.4757	17.7406	17.1403	16.3659	16.7312	17.188	17.3807	17.5556	16.9125	16.0986	15.9618	15.8514	16.7687	16.6832	16.3175	14.6131	14.8965	16.045	16.5108	16.185	13.7625	17.0472	17.5919	17.2108	17.2252	17.2995	17.1592	16.9401	16.651	16.9863	16.2864	17.2656	17.6142	17.2704	16.4437	17.4085	17.42	17.2067	17.5422	17.0144	17.5378	17.4297	17.4576	17.3407	17.8536	17.0874	+	R_S
19.803	19.5698	19.6719	19.8848	19.4108	18.8379	18.5216	19.0212	19.6695	19.8763	19.2478	18.702	18.8297	19.4716	19.552	19.2709	18.9249	18.0531	17.4934	19.2348	18.7852	18.4005	17.9561	19.3152	19.8949	19.7954	19.7596	19.8943	20.0235	20.0198	19.6999	19.885	18.6352	19.837	19.6364	18.6742	19.6609	19.9449	19.7436	19.8358	19.9648	19.5002	20.1866	19.7518	19.7559	19.4492	19.7164	19.2377	+	R_S
13.7445	11.9329	11.4066	11.4342	12.5333	10.2253	12.2686	11.7546	12.9159	11.5137	13.3366	11.4793	13.0929	11.7712	12.7045	12.3278	11.6427	12.4286	12.1024	10.6343	10.2577	10.785	10.7259	13.1189	12.2691	13.9251	12.5336	10.9509	11.1516	12.9447	11.8813	12.1245	13.2633	13.1023	14.0539	12.4069	15.2406	12.2795	13.3058	13.8502	14.5039	14.2556	13.8519	12.4304	11.7676	12.5915	13.4528	11.7586	+	R_S
10.7846	13.6947	11.1442	13.7289	13.8496	13.7696	14.3753	14.2179	14.3798	10.2386	14.1285	13.5255	10.9907	10.2791	11.1929	10.5918	12.7677	14.7638	11.5657	10.2676	10.5233	13.7669	12.9726	10.6547	15.5835	15.5884	13.1243	16.5557	14.7416	13.641	15.3178	14.0996	14.2516	15.3655	14.5107	14.7479	12.5843	11.799	12.4288	11.2683	14.568	14.8689	12.2406	13.1365	13.9654	11.2004	12.0398	13.4878	+	R_S
17.9451	18.1637	18.3012	18.3788	17.6238	17.8452	17.6752	18.1479	18.0317	18.4515	17.7504	17.9922	15.5418	15.7609	16.5369	15.7705	17.1756	15.1762	14.455	16.2085	17.0523	17.0442	17.0462	17.0518	18.1596	17.6983	18.0422	17.9663	17.6944	17.83	18.1685	18.2775	17.9382	18.5995	18.3472	18.2909	17.8641	18.1896	18.3423	17.6558	17.1731	17.1975	17.4827	17.9403	17.9156	18.2736	18.1366	18.244	+	R_S
10.894	15.3105	14.227	14.7833	14.2278	13.7377	13.3854	13.9724	13.891	11.8482	13.1233	12.9019	10.5231	13.4259	11.8801	12.8353	12.5545	10.6919	13.4748	10.8088	12.3501	13.6598	12.9449	12.5895	14.1971	13.6394	13.8958	13.7156	15.4351	14.7828	15.1936	14.4749	13.0978	14.8439	14.1538	13.5099	13.9607	14.0104	13.1047	13.9706	12.6567	13.1543	13.649	13.2419	14.1087	13.7603	13.708	13.538	+	R_S
14.6699	15.9232	14.9035	15.7049	16.0328	15.9074	16.2467	15.943	16.2757	14.9641	15.5645	15.3991	13.9882	13.8272	13.7673	14.0439	15.3765	16.1238	15.4797	13.049	14.8755	15.5482	15.5477	14.6273	15.1379	16.8384	16.0055	17.1615	16.2605	16.3289	16.4151	15.9974	15.6964	15.8143	15.7366	16.3077	15.2474	14.8008	15.439	15.2233	17.1619	16.316	15.4571	15.5311	16.2294	15.3708	15.8208	16.7826	+	R_S
17.0342	17.6759	18.1295	18.3598	17.0339	17.3591	16.3487	17.6959	18.9894	17.9402	17.9173	18.1216	17.1344	17.4661	17.3427	17.6588	17.9606	17.242	17.9297	17.4008	18.052	18.1074	17.7848	17.6302	19.2575	18.3349	17.9555	18.5655	18.5341	17.8145	19.0236	19.4394	18.163	20.1123	19.1308	17.9528	17.0728	17.4212	18.5752	17.9384	17.335	18.1324	18.1208	18.1465	19.3707	18.2765	18.1711	18.3025	+	R_S
14.9965	13.4444	14.3846	14.1532	12.8957	11.6735	14.5035	13.6729	14.8857	14.001	15.8443	12.044	13.7403	13.1795	15.9247	13.5445	14.3626	13.7013	11.9333	12.0126	14.2808	14.7412	11.4048	15.505	13.8425	15.7728	14.7488	14.7723	12.9608	13.3813	12.7897	12.1969	15.1569	14.6577	15.5193	16.2227	16.0878	14.9371	16.1196	16.3926	17.4299	13.9503	15.3354	15.6497	15.5646	13.5953	15.8818	16.1592	+	R_S
16.2762	14.8218	15.6035	15.7467	15.8105	15.3821	16.4777	16.0114	15.9991	16.3464	16.5188	16.9643	15.4601	15.0504	16.1072	15.9836	14.6894	15.5589	15.0735	15.5834	15.4821	15.0398	14.8742	15.6493	16.4586	16.321	17.2115	16.6011	16.0472	16.5235	16.4101	16.315	15.803	15.5245	16.1632	16.7044	16.3266	16.3608	16.0208	16.3526	16.478	16.2181	16.6672	16.0548	15.5608	15.9903	16.5063	16.2782	+	R_S
14.736	15.3757	14.9968	15.7303	15.7614	15.153	14.1217	15.1426	16.2075	15.4105	14.7124	15.4563	14.6273	13.1267	13.1068	14.0866	14.4365	14.8988	14.0508	13.4939	13.6343	14.6926	14.8082	14.1228	15.9597	16.1755	15.3446	16.4219	16.1048	16.2421	15.987	16.0806	16.031	16.6891	16.0988	15.2219	14.5183	15.8609	14.6841	13.9059	15.5449	15.2726	14.3959	15.4536	15.2688	15.1152	14.1122	14.9144	+	R_S
21.6201	22.013	21.6681	22.0508	22.1989	21.975	21.3861	21.9794	21.7631	22.4249	20.3832	21.6612	20.1912	20.0424	19.9708	20.4721	20.3488	19.1914	19.9048	19.1202	20.7744	20.5321	20.3812	20.6424	22.2995	21.983	21.838	21.9027	21.9203	21.6831	21.7073	22.0931	21.7305	22.3447	22.0518	21.711	21.5153	21.8873	21.4555	21.0488	21.2542	21.2547	21.5158	21.6943	21.5226	21.8137	21.3676	21.5035	+	R_S
16.5266	16.5608	16.1829	16.4623	16.101	16.1214	14.9398	15.3769	14.967	14.3685	13.733	14.5808	15.6658	15.0216	14.6526	14.7278	15.7783	15.9471	16.1085	15.5291	15.8378	15.0254	15.5146	16.6998	18.1308	16.2712	16.1669	16.917	17.738	17.7989	17.6147	17.5873	16.1312	17.447	16.7513	15.9018	15.8154	16.8916	16.3774	15.6008	14.4755	15.4204	13.8347	15.8216	17.4409	16.3772	15.8495	15.9648	+	R_S
10.8962	9.68764	11.9446	12.3812	10.9021	9.58317	11.3593	9.64068	11.7972	10.5759	12.9296	10.447	9.05439	9.385	10.4885	12.5157	10.8153	11.8543	10.2366	12.8041	9.99789	12.4864	11.7753	13.6892	12.2261	12.5505	12.537	13.0105	13.522	12.9332	12.8085	13.0756	10.3402	11.8738	13.9568	11.7272	12.0467	12.1693	12.2687	11.5612	12.3076	11.4133	10.5931	12.1989	12.0247	11.8374	12.1897	10.6472	+	R_S
14.6699	13.8361	14.483	15.2532	13.3253	12.8429	14.1916	14.6102	15.1927	14.9382	15.2799	14.548	11.2783	12.6347	10.7785	10.3994	12.8167	11.2544	13.9826	11.3577	13.6269	13.3566	13.2927	11.3712	15.0859	15.0512	14.0283	14.9187	13.6874	13.4836	12.9795	13.0399	14.6353	15.1646	15.0286	15.248	13.7762	14.209	14.9403	12.5281	14.7576	15.2376	14.9708	15.8432	13.8331	14.194	17.2282	13.6123	+	R_S
17.8213	17.6047	17.508	17.385	17.4616	17.276	17.3808	17.4358	18.1048	18.4066	16.8955	18.0798	15.5217	14.5306	14.9846	15.1561	16.3036	16.1081	15.5059	15.3433	15.7436	15.3967	15.0004	15.0016	18.7803	17.8532	17.5442	17.5919	16.6909	16.4588	16.51	17.124	17.8903	17.9084	17.2695	17.6529	17.8908	17.9914	17.6771	16.8906	17.4674	17.6234	17.341	17.8653	17.0449	17.1572	16.7555	17.0855	+	R_S
15.015	16.8559	15.1843	15.9584	15.6336	15.6041	14.9559	16.0001	16.1729	14.6201	15.4594	16.4929	14.0047	13.8845	13.4879	14.5644	14.6862	15.8669	15.652	14.3433	14.1651	14.8656	15.6243	14.4875	15.8691	16.2521	15.3866	16.8361	16.6646	16.6702	16.5173	16.4473	15.9099	16.401	16.2036	15.7977	14.7813	15.1013	15.8379	15.3361	16.5403	15.7449	15.3947	15.6389	15.9169	15.6312	15.4122	15.5784	+	R_S
16.5563	16.2181	16.5922	16.4517	16.3371	15.6411	15.9033	16.1922	17.5323	17.1159	17.3717	16.9159	14.6141	14.8839	15.1889	15.0198	16.4731	15.5556	15.6359	14.482	16.0673	15.8771	14.6035	15.5036	15.9932	16.6974	16.3078	16.6774	15.7264	15.7258	16.1627	16.4265	16.4691	16.5902	16.3531	16.7903	17.2642	16.7844	16.8831	17.0473	17.5813	17.3206	17.5321	16.8173	16.7187	16.6704	17.333	16.8603	+	R_S
14.3781	15.3455	14.96	15.5994	15.7793	15.5393	15.5395	15.6342	16.4095	15.0237	15.7342	15.7018	14.5162	13.8609	12.64	14.5624	15.1729	15.9336	15.4122	13.6592	13.8888	15.4073	15.4025	14.2992	15.546	16.8528	16.2396	16.8612	16.6418	16.8917	16.7038	16.5021	16.1774	16.4733	15.74	15.947	15.3445	15.1682	15.0987	15.0183	16.2721	15.8851	14.942	15.288	15.6869	14.0529	15.0169	15.8285	+	R_S
17.1068	16.736	16.3605	16.4834	16.3128	16.2665	16.6482	16.4593	16.7899	17.3627	16.1462	17.8531	14.8998	13.6542	13.8352	13.7469	15.6135	15.5582	14.6336	14.6858	14.0428	14.5834	14.6456	13.8031	17.102	17.0074	16.4612	16.8011	17.2638	16.9048	17.2994	17.6502	16.9785	17.4156	17.2165	16.8485	16.1639	16.2866	16.3123	15.045	15.803	15.8918	15.8329	16.7685	15.9738	15.9445	15.675	16.786	+	R_S
13.3242	13.6408	13.9515	15.074	14.6608	13.5251	13.5356	13.6369	15.2531	13.8601	14.0165	13.445	14.2719	9.37191	11.0792	12.5983	13.7756	13.207	12.2877	11.0036	12.3959	13.7598	13.1899	11.9659	14.665	15.3942	15.3432	15.9323	14.3735	11.4247	11.5915	14.1842	14.8231	14.6002	14.9163	12.9988	14.3772	14.7288	14.4183	14.7079	14.694	14.5505	13.8265	14.7363	14.6761	14.6315	13.3711	14.1727	+	R_S
12.0199	10.3438	11.721	12.5783	9.40986	12.0133	11.4693	10.6652	13.3595	12.2832	13.5465	11.6408	13.0364	14.519	12.924	11.6376	11.0689	12.6348	12.0971	11.991	12.9531	12.6562	11.9201	13.1262	11.5949	11.8628	11.6857	13.9134	12.6693	14.7064	13.9428	13.2404	12.3476	13.2724	14.4649	12.8009	12.2682	13.1279	12.6886	13.2887	17.9001	13.7438	13.51	12.2637	16.2482	13.0501	13.2286	11.6189	+	R_S
17.8385	18.6241	18.4869	18.4304	19.1413	19.1097	18.1002	18.5982	19.9726	17.5574	18.6626	17.8968	17.8434	17.7765	16.9716	17.7705	18.5816	18.2869	18.0618	16.4455	16.5842	17.7037	17.4905	16.8729	18.4771	19.208	17.9171	19.0352	18.4829	17.8194	18.004	18.2213	19.3063	19.6249	18.628	18.6143	19.2325	18.6561	18.7085	18.7504	19.337	19.2125	19.1579	18.3659	19.6013	18.1984	19.0619	18.808	+	R_S
10.6939	12.5928	13.8245	14.0023	14.4819	11.0854	13.944	13.5338	14.749	13.1173	14.4532	12.5294	13.5003	11.9587	13.5487	14.2841	11.7364	12.1482	14.0996	14.7306	13.7122	13.4247	13.0718	13.884	14.8272	15.6707	14.7296	15.7784	13.9742	14.2863	13.9306	13.6467	13.3624	13.7211	14.5822	14.5817	14.1755	14.3159	13.9868	14.4957	15.3353	14.764	14.1644	14.0322	12.877	12.5579	14.0334	13.4231	+	R_S
17.8468	17.9996	17.6923	18.1833	17.746	17.463	17.5725	18.0163	17.5542	17.3179	17.0379	16.8489	16.0603	16.5189	15.3011	15.8011	16.5036	15.9373	15.8616	15.3347	15.3625	16.357	16.3067	16.6091	17.8859	18.6584	18.2956	18.6424	17.8259	17.7793	18.0744	18.256	17.5385	18.4276	18.5215	18.5832	16.9355	17.8602	16.5337	16.4466	17.4138	16.9322	16.607	17.9224	17.522	17.3017	16.2055	17.1597	+	R_S
14.3365	14.7778	15.0784	14.8534	14.2111	13.5676	14.0959	14.3836	14.5196	14.7764	15.4436	14.2664	13.294	13.4179	14.8569	12.6295	13.9761	13.3714	12.0938	12.8378	15.5995	15.2341	13.8172	14.4562	14.4502	15.2127	14.9711	15.0761	15.1986	14.6384	15.0399	14.917	14.3375	14.0228	14.8663	15.0052	15.0752	14.8448	15.7712	15.2688	14.7322	15.0889	15.3476	15.0382	15.1323	14.8203	14.3766	14.2513	+	R_S
14.4073	15.2008	14.5717	15.3449	14.5036	13.8717	14.1173	14.5858	13.8446	13.3468	13.3126	12.8897	13.7838	13.8566	14.0396	14.2845	13.6982	13.7118	14.0675	14.2321	14.2129	14.537	14.7122	14.8474	15.496	16.0496	15.6284	15.4895	14.8162	14.3335	14.341	14.6173	14.6867	14.7679	16.1526	15.1092	14.7716	14.8179	14.5525	13.4508	14.23	14.7439	14.7954	14.7944	14.4542	14.9426	14.5539	14.2417	+	R_S
16.7466	21.0416	20.3301	20.5016	18.6481	18.8175	19.0009	19.8259	17.7823	16.4676	16.2073	17.6649	18.6162	17.2708	17.3209	18.6991	16.4823	17.0409	18.9804	17.365	17.368	17.6037	18.0316	18.5044	19.8987	18.5609	18.3617	19.105	21.6593	21.3518	21.4356	21.606	19.0302	20.5851	20.8001	18.7457	19.4097	19.0471	18.8739	17.4133	17.6086	17.1255	17.7541	18.7987	19.0436	20.4914	18.826	19.1351	+	R_S
14.8021	16.0899	15.0745	15.8535	15.7401	15.765	14.5592	15.5823	12.9563	12.2865	13.0398	13.6479	12.2917	12.6125	14.8671	15.5291	14.7819	12.6862	14.1959	17.6698	14.4239	14.6567	14.5146	13.5308	15.8039	16.1432	16.3173	16.5196	16.0141	15.9583	16.2735	16.2661	15.8296	15.9938	15.9607	14.3676	14.8472	15.0082	14.7658	13.6908	14.4091	14.6149	14.7094	15.5565	15.8505	16.0945	14.8574	15.9904	+	R_S
15.702	15.5841	15.268	16.2325	16.3364	15.9127	16.0202	16.2128	15.696	15.3927	15.7465	15.0243	16.1128	15.8094	15.7091	16.1984	14.6388	14.9238	15.5952	15.7801	16.265	16.205	16.9261	16.6349	15.7747	17.124	16.9744	16.9657	16.3522	16.4065	16.4265	16.6856	15.9905	15.1114	16.2601	15.584	14.9045	16.209	16.8248	16.6421	17.4937	17.3577	16.9331	15.9363	16.5481	17.4886	17.1471	17.1331	+	R_S
14.4665	12.6041	13.6988	13.7328	17.19	14.6956	15.9668	14.3649	17.2229	18.5329	17.7894	17.153	14.4756	14.5921	14.6367	14.2923	14.5669	16.9321	15.8231	18.139	17.6688	17.1964	17.2387	17.4259	20.6313	19.0384	18.8338	18.4587	18.0684	18.3269	18.075	18.768	17.4003	19.4618	19.1356	19.3521	14.6987	15.4623	17.6816	16.571	17.473	18.6957	17.7709	16.0201	13.4419	14.5627	14.5692	14.4771	+	R_S
16.2387	16.8071	16.2673	16.8953	17.5022	17.0005	17.5826	17.3689	17.4182	17.1991	16.3166	16.8993	16.7224	15.9845	16.0491	16.932	16.9034	16.7903	16.77	16.4634	15.955	16.261	16.5502	16.4566	18.0113	18.4208	17.7367	18.1166	17.271	17.2841	17.1721	17.6967	17.4717	18.0414	17.6976	17.4196	16.9892	17.5154	16.9346	16.5328	16.8866	17.0328	16.8128	17.336	16.869	17.0142	16.5214	16.74	+	R_S
10.9486	14.0755	11.5622	13.617	13.1315	13.3057	11.4283	12.3715	12.8132	10.5763	12.2419	12.4597	12.8837	11.7857	11.7921	11.5549	11.7531	14.2519	12.4106	11.8683	12.6641	12.9324	13.1286	12.4074	12.8708	14.3367	13.711	15.0073	15.4432	15.621	15.7676	15.1431	13.8934	15.1372	14.6428	11.994	10.8605	13.0881	11.7695	11.7391	12.5622	12.5616	11.4126	12.4179	14.3301	13.8899	12.0499	14.179	+	R_S
14.3956	15.7036	14.8058	15.3688	14.539	14.0611	13.6331	13.7522	14.1587	13.0157	14.0458	14.8089	13.8071	13.7121	13.8868	13.9262	14.2542	15.8768	14.0129	14.7098	14.4167	14.2196	14.1406	14.6757	15.406	15.6174	15.6054	16.0244	15.8586	15.6207	15.2013	15.8355	14.8756	15.8773	15.6254	14.7872	14.3097	14.7942	14.1799	13.6722	14.4594	13.8803	14.6849	14.7852	15.5526	14.8528	14.3618	15.0679	+	R_S
10.3269	12.6049	10.8727	10.7311	11.0758	12.8318	10.6534	13.7248	11.6865	12.2745	12.3518	12.2022	14.3167	11.4942	12.3306	13.0422	11.7925	11.8548	11.8146	11.9307	10.1338	12.0863	12.4796	11.4161	10.5016	12.028	11.6747	13.2983	15.196	14.5247	13.801	14.5738	13.6587	13.9244	13.6353	13.3711	10.9421	11.2722	12.8351	13.3635	11.3807	12.4549	11.8008	12.5441	13.4243	13.2422	13.7276	13.4329	+	R_S
11.8529	11.4104	12.9073	13.2117	12.9365	13.0859	13.6887	14.0016	14.5648	14.8038	14.3288	14.332	11.6818	7.91859	11.57	12.548	10.3616	11.6527	11.9678	10.72	13.188	13.8899	13.2159	13.2162	10.5264	14.9873	14.2306	14.6155	12.3917	12.0324	14.8125	14.0817	14.5185	13.9059	13.8588	14.0719	13.7119	13.6858	14.0546	13.6339	14.3203	14.7441	14.2075	13.9422	13.4981	13.479	13.2642	14.2023	+	R_S
15.8919	17.825	17.1616	17.5049	17.6988	17.3517	15.2159	17.0868	16.8254	15.7915	15.9195	16.0557	16.4565	16.7888	15.9032	16.7235	16.9372	15.5963	17.0414	15.7392	16.7222	16.8207	16.7439	16.799	16.9618	17.0634	16.8372	17.1204	17.8107	17.5439	17.8287	18.1465	17.8009	18.0137	17.5229	16.401	16.8197	17.292	17.0844	16.8557	16.9511	16.6914	16.7636	16.7463	18.0383	17.7105	17.1608	17.3674	+	R_S
11.6841	15.3032	12.4808	14.1099	15.4847	14.3551	14.7259	15.1745	14.7205	13.9467	11.6618	11.1994	14.9998	16.0918	15.5362	15.1735	14.4313	12.0972	12.5824	11.5105	14.3613	15.1293	14.8659	15.7998	14.0964	14.8705	15.7269	15.7811	14.2999	14.4456	14.6148	14.0387	16.4249	16.8647	16.4783	15.5507	15.4236	15.6276	15.8471	15.444	15.0082	15.6688	15.5529	14.6776	14.3785	14.7569	14.0367	14.1403	+	R_S
11.4465	14.9001	9.89785	14.0047	13.9164	13.9818	11.9885	11.9203	13.4818	12.5845	12.0517	11.6912	10.8408	10.4769	11.3104	11.9828	12.038	11.7749	10.7893	12.8423	12.0168	12.3927	11.9926	13.2977	14.595	15.1062	13.6727	14.494	14.8262	14.299	14.3571	13.7425	14.2133	12.9388	14.2413	12.7762	15.4895	13.8102	13.0616	8.72399	11.4401	11.7279	10.5726	13.6647	13.7664	13.9483	13.0784	13.9033	+	R_S
13.4675	14.7483	15.0013	15.7857	15.4404	14.1002	13.4457	15.057	13.4899	11.4238	14.5601	13.7657	14.063	12.6943	14.5584	15.0728	13.4773	15.2034	15.7368	15.2828	13.2621	14.3792	14.5208	15.193	14.3064	14.8081	15.491	16.2838	16.0027	16.7077	16.9938	15.9356	15.0738	15.0998	15.8008	15.0662	15.0145	15.1347	15.2285	15.4572	15.468	12.9946	14.7138	14.9645	14.8136	13.7976	15.4132	14.8802	+	R_S
14.4603	15.9852	14.6423	16.3616	16.4084	15.5436	13.9765	16.3687	14.7416	13.9469	13.913	14.0384	12.511	12.4277	12.0118	12.5841	14.3048	15.2146	14.147	12.9902	13.6271	14.4812	14.1578	13.7638	15.1975	16.4318	14.0992	15.7613	18.1872	18.0172	17.6767	17.8951	15.1837	16.2678	16.2825	15.2146	14.2175	14.7087	14.6788	12.9392	13.4829	14.3478	12.747	15.3352	17.1902	17.1987	13.7308	15.6481	+	R_S
11.6617	16.3522	14.0018	15.3428	15.636	14.6653	14.5544	14.5756	15.4268	15.5422	14.7915	13.5792	13.5975	14.1005	11.7516	11.6444	14.917	12.0345	11.9001	11.7241	13.0842	14.4809	15.064	11.8023	17.9273	17.8133	14.0402	14.686	15.9205	17.5908	14.1685	14.6591	15.1191	16.4044	15.5439	14.9414	17.1504	14.6582	14.2624	15.4803	12.577	15.1066	11.0229	15.4734	14.2626	14.6874	14.7655	15.3337	+	R_S
11.3966	11.6632	12.9082	14.0848	12.6134	13.1725	15.1038	15.2134	14.2072	14.3754	14.583	13.3623	13.0234	10.3251	13.1646	14.0271	11.5097	12.4853	13.8524	13.5325	12.753	14.0276	11.9373	14.3113	14.9221	13.9527	13.7052	14.6768	14.257	13.4105	14.5055	13.4708	14.1185	14.8016	14.7629	15.3795	10.3845	14.3187	14.7371	14.1306	14.1324	13.4853	14.8103	15.2187	14.9183	15.1534	14.4613	14.3423	+	R_S
16.9561	17.4891	17.6703	17.5708	16.6488	17.0015	17.8734	17.3248	17.0484	17.8311	16.7975	17.8182	14.6713	13.9479	14.7086	15.4455	15.5907	14.5373	13.7863	15.0517	14.9611	15.0481	14.6178	14.587	17.3707	17.2493	17.4933	17.5312	16.3778	16.4911	16.8582	16.9176	16.2619	16.7538	16.7423	16.8925	17.3327	17.5159	16.7912	16.4139	16.7641	16.3532	17.1446	17.6432	17.0271	17.5444	17.2749	17.2432	+	R_S
14.6406	15.6587	13.7842	16.1978	16.1796	14.8321	15.2396	14.8706	16.2557	14.5239	15.3001	14.8731	15.3277	14.7979	12.9159	13.2588	16.3105	16.5846	15.7588	13.7483	16.1131	16.5632	16.4621	15.8805	14.9555	16.6435	16.0927	16.6471	16.1201	16.203	16.0238	16.7317	16.0527	16.7354	16.6913	15.4382	14.9224	16.2302	16.1238	16.1491	17.3292	16.1949	15.0115	14.9552	17.0157	16.7759	15.9646	15.5767	+	R_S
14.6276	14.9766	14.2392	13.9964	13.2225	13.8349	14.0529	13.0115	10.9082	10.9671	12.5252	12.709	15.701	16.3895	15.7386	16.1883	16.0606	15.6796	15.5407	15.1283	15.1734	15.7731	15.2301	13.9727	17.1337	16.2004	16.5538	16.1275	16.0027	16.2539	16.2965	16.412	16.4773	17.0326	15.7008	16.3015	14.8533	15.9497	14.6393	15.1069	14.1408	15.6408	14.1817	15.0427	13.9329	13.836	14.7018	14.4614	+	R_S
13.9089	15.1904	14.787	15.8553	15.8872	15.4181	15.388	15.4679	16.5837	15.7952	16.5673	15.7482	15.7368	15.5857	15.9492	16.2336	15.5186	16.401	15.8681	15.9368	16.2678	16.7579	16.8073	16.5293	16.68	17.3451	17.2881	17.2475	16.6285	17.2434	16.9682	16.8668	16.4556	16.0262	17.0489	16.1083	15.1299	15.8799	16.5992	16.3607	16.672	16.6302	15.6891	15.7652	16.4293	16.9018	15.9513	16.255	+	R_S
14.399	13.5036	14.1615	14.3247	11.4109	11.6121	13.7882	13.4617	13.1919	14.3684	13.6063	12.0906	10.8808	9.31588	12.7116	11.7893	11.1544	13.419	11.7034	11.2399	12.6337	12.3623	12.2358	11.9334	12.6581	12.1357	13.7574	13.7366	12.4021	12.8112	12.6625	13.6859	13.6486	13.6453	14.9197	14.8274	14.2683	15.0972	13.4214	14.2794	13.0416	12.9053	13.0924	12.9599	13.0278	13.9985	14.0961	13.8004	+	R_S
11.2544	12.088	16.3996	13.8796	13.5321	11.8678	12.1295	13.5539	13.4007	12.5593	14.3959	12.2831	10.8851	11.3282	11.2048	10.626	12.4429	13.1942	12.3832	11.9369	12.6975	13.3007	12.4149	13.9922	13.787	13.8052	17.2952	17.1867	12.6014	12.7385	13.3278	13.3826	12.9957	13.3332	14.4503	14.9217	13.1386	12.9563	13.5516	13.5418	13.2396	13.3454	12.8229	17.8899	13.5516	11.8286	14.0795	12.9806	+	R_S
16.4208	16.8196	16.3783	16.4114	15.5882	15.941	15.5193	16.2335	15.5573	15.4182	14.8927	15.7331	14.7652	14.4124	15.0972	15.1488	14.3333	13.368	16.0903	15.2973	14.9542	14.1406	16.572	15.2743	16.7911	16.5009	15.7738	16.3071	16.6871	16.5562	16.164	16.7339	16.542	17.0027	16.5517	16.0687	15.6511	15.6484	16.006	15.1896	15.1417	15.6221	15.9109	16.4663	16.0631	16.3717	15.5759	16.3681	+	R_S
13.6792	14.8861	14.557	15.2701	15.5256	14.611	14.6147	15.0412	14.9079	13.2777	14.7386	13.9097	14.0156	13.6076	14.6065	14.3052	15.2588	15.34	14.9144	13.9958	15.8394	15.6619	15.3832	15.8275	15.4514	16.6378	15.4295	15.7733	15.6322	15.3912	15.3411	15.0332	15.2806	15.8914	15.8121	15.4947	14.4611	14.964	15.7917	15.2624	16.3271	15.3676	14.6127	15.5548	15.4283	14.5815	15.0836	15.1556	+	R_S
12.7385	14.7585	12.9817	14.0039	13.0452	14.3186	12.5426	12.9772	13.3692	12.0245	12.7469	13.0763	12.1288	11.6681	11.282	12.2221	12.8701	13.0143	13.9278	13.584	12.2116	12.4968	12.8848	12.7579	13.3827	13.9179	14.3866	14.4518	15.2986	15.2791	14.1365	14.0373	12.8447	13.7115	14.2034	13.5802	12.4673	13.988	13.04	12.6437	13.1531	12.9326	13.0344	13.1738	13.1109	14.3034	13.7125	13.4989	+	R_S
12.7738	10.6968	12.8512	13.2269	10.5739	13.4353	12.3568	12.2733	15.003	11.8276	13.8417	10.5076	9.92423	10.45	11.2189	11.0212	14.5269	15.4672	11.232	12.8748	12.4737	13.6194	10.9814	12.6065	12.1917	14.3382	13.8782	14.4721	12.1804	11.8286	11.3092	12.8838	14.5112	14.3531	12.9495	13.7603	11.6523	12.0992	13.9512	13.3999	15.2007	14.5186	14.2225	13.7155	14.3118	13.7097	13.6034	14.1576	+	R_S
13.7255	14.8965	13.8741	14.5446	15.2191	15.3993	14.6427	14.442	15.2053	13.6144	14.2474	15.2441	13.7823	13.8801	13.2242	12.7176	15.3829	15.0939	14.8289	12.8852	14.9087	14.8662	15.2955	14.2362	14.8931	15.6919	14.8578	15.9165	15.8112	15.8706	16.1705	15.3896	15.4735	15.646	15.2408	14.5496	14.8276	13.9063	14.912	14.2073	13.997	15.1373	14.6255	14.8175	15.4643	15.1778	15.2509	15.789	+	R_S
18.3887	18.478	18.8448	18.7274	18.7851	18.1464	17.9458	18.6305	19.4846	18.0275	18.4054	17.6759	17.3894	16.7073	17.6928	17.8314	17.9004	16.8442	16.8047	17.8043	18.0558	17.7616	17.6714	18.4815	18.8886	18.4975	18.9924	18.9075	17.6843	17.7174	17.8951	18.0962	18.9043	18.8772	18.7651	18.1663	17.9037	18.5915	18.5845	18.2014	19.2382	18.9289	19.3947	19.0646	19.029	18.8959	19.8732	19.2882	+	R_S
19.6764	20.0979	20.2684	20.2221	19.7702	19.4033	18.8522	19.8101	18.384	18.7775	18.1838	17.7075	18.6691	18.4785	19.3442	19.422	18.3935	18.2993	18.375	18.627	19.2069	17.8841	17.8349	18.1977	19.853	19.5287	19.4413	19.7308	19.9661	19.7728	19.7434	19.9497	19.4611	20.2328	20.0545	19.4676	20.017	20.0839	19.4472	19.4842	20.1413	18.6298	19.7814	20.0735	19.2907	18.957	18.6988	18.4964	+	R_S
10.6757	14.6153	11.9443	13.1158	14.7607	14.635	12.7448	13.5106	14.3541	13.9608	12.8652	11.3497	14.8305	11.9066	11.1185	11.7908	11.9597	15.4322	13.464	12.9227	11.6561	13.8398	13.7765	12.502	12.8924	15.47	14.4593	15.542	14.9334	14.8122	14.8371	14.4593	14.3106	14.7721	13.9916	13.4503	14.6936	11.9458	12.8909	12.5669	15.1358	14.4607	12.3678	14.2264	14.7686	13.4231	13.4604	14.8995	+	R_S
14.7923	14.9184	14.3386	15.0357	13.7249	12.9215	14.8115	14.3544	15.5283	15.1491	14.1948	15.7054	14.3821	13.4226	14.009	14.6231	15.4528	15.0359	14.6637	14.4637	12.4172	13.7169	14.3889	14.17	15.162	15.5624	15.3264	15.7456	15.9987	14.9054	15.4368	16.4115	15.0429	15.365	15.2442	14.8118	14.1	15.7574	14.3545	14.0768	15.5298	14.3078	15.6508	14.5975	14.5879	15.5422	14.8685	15.0475	+	R_S
14.6586	17.69	15.8712	17.3201	16.8747	15.4076	16.2524	16.6273	16.3213	15.3365	14.7125	15.4848	15.976	13.017	14.7521	14.0981	15.247	15.6926	14.2135	14.6944	14.8524	15.1506	15.2832	13.5667	17.3927	18.0238	17.6418	18.0553	17.6545	17.7901	17.4267	16.524	16.5641	17.5581	17.7003	17.4226	15.4697	16.539	13.678	14.3047	15.4986	15.249	14.7204	16.684	16.3588	16.034	14.4018	15.8924	+	R_S
14.5016	14.607	15.188	15.5767	15.1531	15.1123	15.5024	15.2268	15.6133	15.1345	14.2712	15.7916	14.4928	13.3454	13.2511	14.4432	15.2206	11.6292	15.2581	14.6594	14.8751	16.2049	16.0944	14.6215	16.1558	16.6623	16.419	16.5418	15.1405	15.0966	16.2888	16.1591	16.1817	15.9192	15.9333	16.3388	15.0038	16.021	15.0204	15.0786	15.3969	15.1895	14.8343	15.1268	15.4262	15.1472	14.6413	15.1912	+	R_S
14.392	15.2809	13.2054	15.487	14.3753	15.046	11.7191	13.8603	14.1165	11.5458	10.637	13.073	13.6591	12.9069	14.5037	12.151	14.1994	14.9662	13.2137	13.5139	12.4927	14.3352	14.1807	11.9378	14.4867	15.0121	14.679	16.7166	17.4554	17.3187	17.62	17.8524	14.6803	16.2442	16.838	13.2197	14.5624	13.531	13.1465	12.4148	13.4862	12.5472	12.4582	13.1629	15.4917	15.9929	13.1958	13.6752	+	R_S
17.0605	17.0281	17.6972	17.7031	17.2694	16.9032	16.3963	16.978	17.882	17.7032	17.4291	16.6268	17.9808	17.9423	18.4016	18.744	17.1564	15.5812	16.1191	17.7537	18.0592	17.6402	17.3578	18.3294	18.4018	18.3558	18.1377	18.3822	17.9055	17.8208	17.823	18.2698	17.0214	17.7887	17.9425	17.1045	17.7421	18.1201	18.433	18.5568	18.5686	17.9797	18.4852	18.2457	17.9963	17.9226	18.3898	17.7372	+	R_S
17.8629	18.411	17.6367	18.6807	18.5418	18.0668	18.3782	18.1988	19.0675	17.2669	17.7145	17.7989	16.2129	15.5079	14.9187	16.2371	17.3299	19.0491	17.7109	15.8611	15.4681	17.4895	17.1038	15.5637	18.5999	20.0673	18.5142	19.7997	18.7326	18.4862	18.6429	18.2201	18.5096	18.7078	18.308	19.0806	17.4406	17.2718	17.2824	17.1916	19.3034	18.3077	17.0141	18.1539	18.41	17.0997	17.3437	18.1606	+	R_S
11.8416	12.1266	10.7691	13.0533	14.0261	14.2071	12.193	13.5776	11.0863	12.7222	11.058	12.0475	11.1136	13.584	11.2357	10.6113	12.9473	11.9435	11.6837	11.9363	13.888	14.0126	13.8548	14.163	12.9576	13.6333	14.4401	13.8002	14.0231	10.0707	13.0168	13.1567	14.5052	13.8544	13.6794	12.2379	14.1423	13.5322	13.8041	13.2633	14.0361	13.5551	14.9292	12.4948	12.611	13.9919	13.4255	13.8826	+	R_S
14.7333	15.0194	14.3409	14.9106	13.6597	13.5262	13.974	13.5685	13.736	14.5188	11.8504	13.5331	13.9871	13.4133	13.1207	12.3596	14.7865	13.2923	11.2363	13.7189	13.3511	14.4818	14.146	12.8961	16.923	15.7551	16.1023	16.142	15.8318	16.1089	15.8678	16.0491	14.8217	15.9244	15.1986	17.26	10.7299	14.5638	12.9669	12.9231	13.5576	14.2461	14.6763	15.0272	13.1723	13.3952	13.0328	14.314	+	R_S
13.9429	13.3691	12.6229	13.961	13.5972	13.7662	13.3677	12.7773	12.4999	12.8128	12.929	13.8862	13.0806	13.0876	15.0962	14.4512	12.4905	14.528	12.376	13.8956	12.2452	11.7113	12.2948	13.1289	13.9242	14.2159	14.1788	13.7683	14.6022	14.7349	13.9976	13.7838	13.2248	13.9822	14.2779	14.3459	13.3061	13.9219	13.2592	13.6864	14.3448	14.245	13.9744	13.5464	13.5702	13.6687	14.9266	13.066	+	R_S
15.5394	16.5997	15.6263	16.8683	16.7079	15.2657	15.8319	15.9441	17.1232	14.9255	16.2327	15.2943	15.3321	15.0648	14.5642	15.5163	15.6991	15.9403	15.747	15.2647	15.7149	16.2787	16.3135	15.8212	16.2043	17.4528	17.5042	17.9141	17.8536	17.8515	17.8835	17.7912	15.7811	17.5922	18.1155	16.6211	15.6387	16.4267	16.1709	15.1608	16.4083	15.6963	14.887	16.5534	16.4719	16.3592	14.607	15.8741	+	R_S
11.9321	13.5107	12.6756	14.0266	13.3307	12.2448	13.2113	13.7483	13.6498	11.4713	12.6936	13.4557	10.5016	10.3218	9.73938	11.2544	12.5865	11.9553	12.6104	11.1792	11.8851	12.8743	13.2851	11.8883	13.3169	14.5694	14.4335	14.7098	13.8517	13.5773	14.3625	14.0458	13.0462	13.8537	14.4689	13.5727	11.5125	12.4872	12.662	12.4335	12.218	11.525	11.6085	13.4297	13.8208	13.5757	12.1996	13.6796	+	R_S
16.3389	15.7636	15.7471	15.6741	16.0334	15.379	15.1421	15.0096	16.861	16.1687	15.8743	15.1285	14.8108	14.0051	14.1397	13.6512	15.7202	13.023	15.431	13.6143	15.8078	15.6891	14.1686	14.3704	15.5193	16.1043	15.6018	15.4918	16.0022	15.8062	15.3948	15.9583	15.5391	16.1719	16.3846	15.7599	15.9622	16.1199	15.73	15.033	16.186	16.0923	15.7239	15.5817	16.2473	16.4256	16.2231	15.8855	+	R_S
14.9591	15.1061	14.279	15.2532	16.1745	15.5322	15.5783	15.5081	16.837	15.004	16.1605	15.1002	14.4432	13.6875	12.9624	13.5887	15.0778	16.2138	14.6493	14.0069	13.6335	15.1194	14.7307	14.0248	15.0064	16.9963	16.0172	16.8093	15.9303	15.5687	15.8917	15.5164	15.7283	16.1116	15.4265	16.3624	14.4209	14.5422	14.9926	15.4792	16.7449	16.0463	15.2944	15.4384	15.9962	14.6732	15.4864	16.0388	+	R_S
14.8519	15.5053	15.0557	15.7064	15.647	14.8743	15.2335	14.9258	15.276	14.2259	15.118	14.502	13.3969	12.453	12.5331	13.3918	14.3845	15.5146	14.9679	12.1685	10.1299	13.8568	13.7831	12.7006	15.5988	17.5703	15.6124	17.0157	15.8575	15.6723	15.6365	15.043	15.2057	15.3482	15.3217	16.7788	14.2665	14.0039	13.9306	14.3503	16.1192	15.063	13.9951	14.8004	15.3745	13.9952	13.8298	14.8108	+	R_S
15.9876	16.0022	15.6177	15.6929	15.634	15.5303	14.906	15.5124	15.8596	16.0756	14.7124	15.806	14.1879	14.4013	14.749	14.0452	15.5124	14.3055	14.2195	13.6502	15.5496	15.8917	16.0029	15.4221	16.811	16.5721	16.6344	16.1557	16.3594	16.327	16.2348	16.2052	16.6819	16.6171	16.1722	16.5676	15.5039	16.0291	15.5379	14.7248	14.9917	15.3316	15.1478	15.7956	15.3257	15.6817	15.0319	15.3996	+	R_S
12.4791	11.0796	13.945	14.6184	10.9106	13.0111	10.5141	13.1204	15.4625	11.5494	14.1917	12.1585	13.1708	10.0638	10.0414	13.9046	12.8133	11.3998	12.0819	12.1637	11.6008	12.5675	11.9061	13.9925	11.1462	15.233	14.9132	14.6495	14.2655	14.6054	13.9018	13.6034	12.3779	10.9863	15.2684	13.9982	12.7018	10.3827	15.0787	11.4157	11.7264	14.1236	15.6347	14.5684	14.6919	13.2152	15.7032	14.3424	+	R_S
19.7613	20.1818	19.506	20.0192	19.2683	19.2145	19.2544	19.2754	19.9171	20.7801	18.3224	20.0788	18.0096	17.5365	17.5812	18.022	18.5559	18.6054	18.1718	17.6439	18.4816	18.5263	18.0909	18.1719	20.5844	19.725	19.8103	19.8137	20.5509	20.3817	20.5559	20.5563	19.7881	20.812	19.7443	20.3285	19.1118	19.6344	18.9286	18.3955	18.5399	18.8495	18.9883	19.5002	19.3964	19.6498	18.8634	19.1305	+	R_S
17.3699	18.1655	17.5763	18.1965	17.7595	17.9694	17.0593	17.8275	17.3283	17.6511	17.0747	16.9424	16.4682	16.4471	16.8621	16.7628	17.225	16.3484	17.0715	16.9667	16.3534	16.3733	16.4373	16.7067	17.9973	17.9648	17.5139	18.004	17.908	17.294	17.7137	18.0736	17.6373	18.0276	17.9553	17.7554	17.0421	17.9728	17.4861	17.0528	17.2417	17.1497	17.3481	17.7748	17.7219	18.0292	17.7595	17.6749	+	R_S
14.9976	16.2777	15.8795	16.4729	16.2649	15.1146	15.3113	15.9214	16.5581	16.3419	15.6827	14.8392	14.6798	14.895	15.5304	15.6235	14.6103	15.385	13.9092	15.6235	14.1838	14.534	14.4269	15.2958	16.5077	16.6547	16.329	16.2781	16.2366	16.2705	16.1091	16.4843	15.6407	16.9041	16.83	17.0688	15.7404	15.7573	15.0537	15.5922	15.6976	15.7256	15.8129	15.7107	15.2567	15.6003	15.8149	15.2118	+	R_S
12.3412	14.6992	14.3209	15.1283	14.2344	14.0459	14.0965	14.2517	13.8233	11.6576	14.1634	12.4329	13.1525	13.5389	13.9325	13.4141	13.3112	13.1429	11.1623	14.588	14.203	14.1804	13.8218	13.9582	14.0287	16.082	14.8578	15.4032	13.7195	13.648	16.0895	13.3954	14.1187	15.8327	15.1247	14.6297	13.6303	14.8789	14.137	13.7072	14.3315	14.0227	13.1763	15.1018	14.946	14.6975	13.6565	14.1205	+	R_S
19.4477	19.73	19.6039	18.9833	20.0715	20.7953	20.6291	20.668	19.7326	20.6279	20.4658	21.1296	18.6135	19.343	18.8775	18.4651	17.058	17.8417	18.2295	18.7121	19.608	19.4078	19.6919	19.231	19.3708	19.8112	20.173	19.938	20.4771	20.4868	20.8344	20.5863	20.184	19.2248	19.4267	19.5842	20.3584	20.2812	20.3027	20.344	20.4104	20.5759	20.6218	19.7638	20.1878	21.0091	20.3761	20.5212	+	R_S
15.7379	15.0687	15.766	16.0072	15.057	15.3274	16.2497	15.4037	15.1894	15.377	14.9298	14.0395	16.3451	16.587	16.7084	16.2395	14.9745	15.0995	16.1448	16.0575	15.439	15.5166	15.4638	16.0492	16.6021	16.9068	17.1465	17.0269	17.1404	16.5596	17.1506	17.5494	17.0795	17.0334	16.9542	17.799	15.5835	16.2552	16.1068	16.6166	15.9069	15.7645	15.7723	15.7426	14.9639	15.2315	14.7823	14.713	+	R_S
14.8043	15.6685	15.1183	15.5295	15.8982	16.1281	15.1401	16.0497	15.0644	10.2929	13.5735	11.6214	14.5294	14.7448	14.5518	16.0816	13.4184	13.2414	14.8922	10.9083	12.932	13.7695	15.9914	13.9806	15.0285	14.8848	15.3706	15.387	15.9954	15.5393	16.1711	16.3979	15.3568	16.0584	15.6901	13.9778	13.9222	15.1505	15.0293	14.8042	14.6236	14.6286	15.6348	15.8122	16.0834	15.6086	15.6622	16.2628	+	R_S
16.2902	16.0815	15.9667	15.6939	16.605	16.5067	16.4767	16.7902	16.4058	17.7205	17.3562	17.4822	15.2476	15.543	16.1742	14.9258	15.1396	14.3324	13.1732	13.4623	14.8526	13.5755	13.998	13.9682	15.807	15.9919	16.4003	16.0495	17.0124	17.1214	17.1903	16.6402	16.7353	16.0085	15.8687	15.9023	17.3892	16.3882	16.5961	16.337	16.8092	16.8272	17.5157	15.7126	15.075	16.6097	16.7186	16.6315	+	R_S
13.1945	14.0647	14.3473	14.5992	13.421	13.4962	13.926	14.9536	14.623	12.6642	14.6635	14.8933	13.3184	11.6909	13.5531	15.114	13.0009	15.4457	15.3961	15.2333	14.7381	14.2782	15.429	15.2566	16.3232	15.0706	14.7388	15.0832	15.7916	15.6285	15.899	16.2059	15.5804	15.8351	15.8272	15.5753	14.6356	14.6756	15.1053	14.5839	13.8746	14.2006	14.5755	15.2418	14.2866	14.2158	13.7037	14.134	+	R_S
16.5193	16.3414	16.2274	16.7811	16.3526	15.8278	15.9141	16.1533	16.8114	16.4004	16.0222	15.0988	15.0158	14.3825	15.4334	15.3576	16.1298	15.5708	15.4333	14.5735	15.3559	14.9787	14.6642	14.7725	16.0867	16.495	16.3794	16.8785	16.2757	15.9606	15.8124	16.2272	15.8588	16.117	16.2106	16.6614	16.6996	16.9116	16.4251	16.1681	16.5201	15.897	16.7495	16.4915	15.9632	15.8353	16.2875	15.6449	+	R_S
14.1242	17.0535	15.9763	16.0999	15.5932	15.8932	13.0508	14.9516	16.0142	14.6354	14.5661	15.8209	14.9865	14.724	14.5502	14.739	15.6729	16.5419	16.5773	14.6504	16.8461	16.932	16.9864	16.8406	17.8712	16.1803	16.8541	17.0425	18.5005	18.3053	18.142	18.331	16.2323	17.4499	16.9073	14.7949	15.4417	15.9395	16.6321	14.3986	15.8037	16.6528	15.4966	15.8912	16.5975	16.4975	14.8347	16.0549	+	R_S
13.9637	16.1038	14.5673	16.2902	15.7871	16.291	14.5025	15.0337	14.7005	14.2627	13.8266	12.8056	14.7849	14.0077	11.7744	13.776	15.1225	15.5851	15.2886	13.1026	9.67473	15.6644	14.6697	11.761	15.402	16.2256	15.7821	16.736	16.1128	16.1115	16.6854	16.6963	15.494	16.5644	16.3276	15.0487	13.8197	15.9209	14.5836	14.1274	14.58	14.4196	13.9864	14.8751	15.3016	14.9849	14.6933	14.778	+	R_S
12.1216	13.7369	11.6804	13.1082	13.2709	13.5356	13.1184	12.4789	13.4112	12.5464	12.5062	10.8918	10.9989	10.6759	11.6271	11.8518	12.4306	12.8985	11.3177	11.929	11.7199	12.4863	11.0468	11.04	13.6629	14.2064	14.2142	15.0795	14.8795	14.5247	14.7878	13.1201	14.4161	14.4427	13.6737	13.685	10.9557	11.3056	12.3386	10.8766	11.9204	12.6269	12.1223	13.9111	12.5298	14.2088	10.243	12.7546	+	R_S
11.9774	11.5709	11.0058	11.871	17.6813	16.5481	16.6233	17.294	17.2018	11.6217	15.022	14.3235	12.2836	12.1353	11.3516	10.9848	14.9202	11.7138	11.7961	12.289	14.9707	14.2452	11.6212	11.7947	16.938	16.0468	15.5797	16.2457	16.7314	16.5985	17.2011	17.8836	13.9568	14.5933	14.4026	10.944	10.5194	14.2228	14.5763	12.2227	17.5919	16.4994	16.2557	15.3007	13.6372	14.2901	14.2885	14.8402	+	R_S
10.9066	15.0888	13.1677	15.0665	15.9075	14.7741	11.9366	13.3984	15.274	11.7189	14.8346	12.1654	11.5391	11.85	10.2503	10.9145	13.4667	13.1406	13.5055	12.3939	11.4629	14.4382	13.7823	12.4639	15.884	16.231	15.1294	14.7623	16.2436	14.7346	14.6277	15.1196	13.5868	15.0651	15.2743	14.685	11.4531	15.0211	14.3688	11.8721	11.6925	13.01	12.755	15.5406	14.4579	14.6727	12.5141	13.5798	+	R_S
17.7909	15.9406	14.2062	15.8018	14.945	14.9261	14.2722	16.7982	14.8615	12.404	13.9645	14.1251	13.2842	10.547	11.6679	16.4031	14.4919	13.6652	11.2401	16.767	13.1548	13.7524	16.2464	15.7649	15.3785	15.2981	15.1098	16.1427	15.8141	15.4025	15.3025	15.6589	15.5525	15.7453	15.8612	14.6831	16.8588	15.2286	16.3384	16.5095	15.3051	14.4778	16.0695	15.5555	15.4617	15.354	14.4644	16.1761	+	R_S
15.4777	15.3902	14.9905	15.6305	16.7295	15.8905	16.1931	16.0195	17.2749	15.6811	16.749	15.514	14.9826	13.6977	14.5279	14.5667	15.2278	16.0372	14.6178	14.7957	13.9211	15.2481	15.1713	14.8617	16.0222	17.8146	16.5323	17.1887	16.249	16.2291	15.4874	15.6007	15.9301	15.8957	16.0243	17.1028	15.4978	15.3472	15.483	16.0256	17.1621	16.5895	15.382	16.0369	15.9732	14.9445	15.9431	16.2894	+	R_S
18.4072	18.8934	18.421	18.8485	18.348	18.3238	17.9199	18.6375	17.9808	17.4112	17.179	17.8017	16.3874	16.0172	16.7731	16.796	17.3626	17.5462	16.6475	16.7506	17.1541	17.6198	17.7468	17.1851	18.3396	18.4017	17.9436	18.5666	18.1871	18.0501	18.2974	18.444	18.6064	18.8334	18.4955	18.3763	18.0525	18.6718	18.4502	16.7909	17.9833	17.654	17.8237	18.2942	18.196	18.7794	17.8526	18.4753	+	R_S
14.3563	14.2974	15.0127	14.986	14.7897	14.7424	12.978	13.0261	14.8885	9.86889	11.7797	11.4925	14.2732	12.2851	12.9367	13.9962	13.3139	9.57422	12.1447	10.591	14.5777	14.2922	15.5959	16.0239	13.3095	14.8503	13.0437	14.3675	13.6483	12.0768	13.7668	14.1402	13.828	13.6098	14.4293	12.9648	16.4543	15.9315	16.2224	16.501	15.3551	15.7339	15.724	14.7793	14.9498	14.8838	15.4115	14.7141	+	R_S
15.816	16.7486	16.1303	16.6614	16.8346	16.6583	16.4074	16.8977	17.2454	16.1088	16.5617	16.3222	15.0845	14.7164	14.4873	15.221	15.6251	16.5513	16.0623	14.8119	15.3489	16.2184	15.9155	15.5185	16.242	17.4197	16.4524	17.4721	16.7715	16.1882	16.5894	16.8826	16.8743	17.1656	16.5721	17.1411	15.8878	16.0383	16.2094	16.3877	17.6876	16.6014	16.457	16.6729	16.7706	16.0045	16.0366	16.6436	+	R_S
17.4162	17.5784	17.028	17.1679	16.8041	17.1126	16.4823	16.6379	17.4975	17.8291	16.91	17.8642	15.4057	14.2653	14.3628	14.0962	16.5212	15.5478	16.563	15.2234	15.3945	15.8556	16.3697	14.2414	16.6877	17.0903	17.1272	17.0285	17.3956	17.44	17.7446	17.1961	17.3725	17.2634	16.4367	16.6352	16.9635	17.8669	16.6633	16.2501	16.867	16.7303	16.6044	17.0678	16.9731	17.6757	16.8975	17.3036	+	R_S
13.8278	15.6519	14.8223	15.0486	15.0343	14.6237	13.3485	14.9983	15.4776	14.7465	14.1386	14.0648	12.2342	13.9875	13.7343	13.1282	13.8132	14.7608	12.8389	13.0585	13.5013	13.6718	12.9629	13.2632	14.752	14.4187	13.7785	14.4266	15.4298	15.7968	15.4385	15.2367	16.2655	16.1907	15.4246	14.5371	14.4055	15.0057	14.8848	14.3081	14.4567	14.6312	14.402	14.7861	13.9091	14.119	13.7862	14.1785	+	R_S
11.7464	14.8855	13.0541	11.9865	14.3379	13.5903	10.979	13.5995	14.2738	12.5142	13.188	13.6475	10.8079	10.2725	10.7273	10.1037	11.4845	16.5995	12.1417	10.9392	11.9578	12.1994	17.2783	12.0124	14.0048	15.3142	15.7295	13.3774	15.3194	12.6784	14.0509	13.873	14.6069	13.3529	13.2595	12.8833	12.9797	12.6587	12.9579	11.3253	14.3926	14.4818	15.5092	15.157	12.3279	13.0665	15.1591	15.2767	+	R_S
15.2282	15.9093	15.5763	16.6021	16.5185	16.1306	16.0552	16.0016	16.9296	15.2836	16.3303	16.4613	15.3134	15.0626	14.939	15.5803	15.9727	16.4489	16.6375	15.4569	15.5547	15.8533	15.9354	15.4607	15.6658	17.3001	16.4015	17.1624	16.4242	16.3325	16.2573	16.8085	15.6554	16.2435	16.468	16.682	15.8602	15.2445	16.0108	16.3513	17.7887	16.814	16.0244	16.0162	17.2164	17.1703	16.6495	16.8777	+	R_S
14.731	15.4044	14.7006	15.8407	15.8763	15.3253	14.99	15.275	16.8051	15.1106	17.0255	13.6297	15.3388	14.5432	16.4083	15.66	15.73	14.3057	14.3908	17.1847	15.5503	15.644	14.9137	15.6762	16.151	16.3718	16.0769	16.2006	15.873	15.586	15.5834	15.941	15.3203	15.7228	15.9776	15.2121	15.7735	16.0967	16.1065	17.3337	17.5798	16.684	17.2065	15.9834	16.1089	16.0058	16.7838	15.2503	+	R_S
16.4929	16.0292	16.2258	16.11	16.4075	16.1105	16.7768	16.6557	16.4535	16.9451	17.0187	17.3304	15.7315	15.6415	16.75	16.0792	14.7717	15.0965	15.0948	15.8402	15.2474	15.1168	15.2106	15.6816	16.3495	16.6389	17.1261	16.5761	16.3582	16.5494	16.4152	16.5009	16.2946	16.1027	16.4265	16.6848	16.6043	16.5248	16.4383	16.8412	17.0859	16.615	17.1746	16.4747	15.8867	16.5833	17.4547	17.0099	+	R_S
13.7067	13.8137	14.0388	14.526	14.462	13.6674	13.934	14.2589	14.7442	13.3604	15.2591	13.3866	12.714	12.1829	14.1612	13.3178	14.7355	14.4587	14.0139	14.91	13.8647	15.2705	14.849	14.8614	14.3399	15.5682	16.0744	15.5047	14.3036	14.0901	13.8723	14.1159	14.9539	14.2148	15.4964	14.8437	14.0641	14.6753	14.4933	13.9098	14.6372	15.1067	14.8213	15.3834	14.9707	14.4165	15.2981	15.2795	+	R_S
15.8399	16.6168	16.5641	16.9777	18.4882	18.0673	16.9075	17.7367	18.2286	16.1893	17.7213	17.1086	17.0885	17.3179	16.2113	16.5006	18.7138	17.7218	16.9494	15.6714	17.8078	17.7981	17.2991	16.3537	17.5551	17.3714	17.7915	18.0188	17.351	17.3724	17.4142	17.3043	17.9492	18.0345	17.9342	16.8548	17.6412	17.1239	18.0327	17.8434	18.4806	18.7617	18.0414	18.0746	18.3815	17.6626	18.2484	18.1741	+	R_S
16.6702	16.8324	16.7372	17.2558	17.2674	17.3108	17.4087	17.6632	17.5447	15.8512	17.3185	17.4849	16.8372	17.1982	17.489	17.2628	17.0432	18.1691	18.2399	17.5395	16.1086	16.384	16.9766	17.3184	17.0313	17.4467	17.724	18.1931	17.6859	17.9955	18.5389	18.1737	17.343	16.9943	17.1475	17.3284	16.7553	17.4123	17.8652	18.296	18.8586	17.7988	17.8529	17.2952	17.4857	17.7246	18.6384	17.9685	+	R_S
11.2581	12.3185	9.29962	0	14.3987	13.4791	11.2837	12.458	11.372	11.3754	10.0378	10.8508	10.3483	11.2373	10.8789	13.7091	10.9305	12.6541	10.6175	12.7613	12.4624	11.4158	12.2017	11.4884	12.0628	14.4557	14.5213	12.1605	13.8561	14.7677	14.9052	15.2226	11.9635	12.791	13.2944	13.2626	11.084	11.5461	10.3185	11.5724	11.6693	12.9146	11.525	11.8082	12.0497	12.9202	12.2835	13.1746	+	R_S
18.3664	20.8769	19.4694	20.758	19.9946	19.2998	19.1069	19.7429	20.3696	19.3838	18.4322	18.5132	18.1062	16.6148	16.8813	17.9781	16.8506	19.3542	18.7794	17.1034	16.8307	15.2474	16.2842	17.6078	22.0529	19.4462	19.4104	20.4417	21.2609	20.6412	20.5521	20.9856	19.4763	21.5174	20.8556	18.6464	18.5323	19.7178	18.0434	17.7953	18.8119	17.0282	17.7984	18.7063	19.6455	19.5793	19.4863	18.1876	+	R_S
10.5696	11.4547	11.0487	11.7804	12.9899	14.503	13.8333	15.2764	13.5379	12.0614	14.3699	15.311	11.2819	10.3625	13.8651	12.6548	14.1021	15.4107	14.5757	12.1371	13.6479	15.3732	15.7535	14.2328	14.3435	15.7238	15.4116	15.7327	15.6013	15.3226	15.7255	15.4762	16.1	14.3034	14.7534	14.5513	13.9378	12.6187	13.9879	14.6082	15.1053	15.2277	14.9864	15.1772	10.9055	8.72811	16.1267	16.8799	+	R_S
12.6451	13.0291	12.8751	13.1121	14.0591	13.0037	14.6354	13.9264	14.9114	10.9978	13.0298	13.0075	9.82619	12.3838	11.128	9.85457	13.478	14.3296	12.5524	12.1611	12.362	14.1455	13.3956	10.2107	13.6229	14.6519	15.1305	13.7648	13.5767	14.2268	12.5294	13.5498	13.2842	12.9497	14.423	15.4896	13.3408	12.2228	11.2768	11.9205	15.4127	15.2112	13.2802	13.6275	14.1111	13.7572	13.6637	14.4623	+	R_S
15.3509	15.6768	15.3625	16.5311	17.3951	16.8332	16.3351	16.4758	17.5636	15.4776	16.7347	15.961	15.3661	14.2688	13.669	14.9892	16.0691	17.1292	16.2044	14.822	14.4157	16.4355	16.1023	14.8135	16.1966	18.0674	16.9345	17.7095	16.7797	16.813	16.8013	16.4407	16.6209	16.8081	16.5755	16.8284	15.0343	16.0353	15.9022	16.1382	17.6077	16.9902	15.7939	16.3161	16.8268	15.7061	16.3365	16.9695	+	R_S
15.1483	14.3202	15.5622	14.9185	16.3534	16.4522	15.0155	16.3774	16.7155	14.7252	16.5898	15.2042	15.779	16.4009	15.9987	16.1991	13.75	14.6481	15.5743	16.6268	15.3149	15.218	15.5119	17.2048	15.4419	16.0581	15.8015	15.9681	15.3217	15.8389	16.2811	16.1923	15.5724	16.8974	16.2543	15.3208	16.1169	16.019	16.9556	17.212	17.2446	17.1249	17.4005	15.6795	16.7242	17.0905	17.2204	16.8807	+	R_S
10.8516	10.9832	7.91938	10.0586	10.5651	10.9308	10.512	9.87757	11.3691	11.9565	8.57499	13.2171	11.1302	11.5214	10.2981	10.0165	10.6851	12.7952	11.45	11.2344	11.1193	8.95253	9.34922	11.1322	11.3251	13.2542	11.4779	13.0544	12.4097	12.0589	12.1385	10.6016	12.3005	11.2813	11.0154	10.5759	11.6824	11.4089	11.6885	11.9252	12.5353	11.7267	11.4486	10.3849	11.2951	10.8791	10.4435	10.4453	+	R_S
23.7448	22.3763	23.0886	22.8128	22.5675	22.2579	23.0713	22.8239	22.9606	24.1843	23.4899	23.1623	21.9406	21.1547	22.3762	21.7223	21.4759	20.8105	20.0922	22.1036	22.2516	21.6641	21.109	21.9076	23.3973	23.1177	23.1166	22.5802	22.4296	22.5992	22.4439	22.6254	22.7817	22.9337	23.2051	23.5001	22.9069	23.2344	23.0384	22.7577	23.0221	23.4937	23.6123	23.3801	22.4129	23.0801	23.0595	22.7496	+	R_S
18.9979	18.74	18.8777	18.6779	18.8283	18.7757	18.2583	18.3108	17.8206	16.7151	16.757	16.9618	19.0692	18.7728	18.9441	19.307	19.3463	18.0216	18.651	18.987	19.2822	18.8956	18.8596	19.2876	18.918	18.7853	20.1281	19.3184	18.9698	18.6018	18.7785	18.9449	19.2035	18.7986	18.5852	18.1439	18.7436	19.4074	19.2636	18.378	19.7203	19.4391	19.5394	19.4374	19.6652	19.5457	20.2202	19.9855	+	R_S
13.9722	11.2981	12.9832	13.8732	13.9678	13.3405	13.9182	13.7999	13.9546	13.2193	14.8019	11.8632	13.6664	13.8063	14.0509	13.5097	13.7622	13.3855	13.7113	14.193	14.386	14.0927	13.2305	14.3466	13.5866	14.7318	14.7685	14.524	14.2783	14.9134	14.3059	13.6565	13.5464	12.6019	14.426	14.507	14.091	13.7255	14.554	14.3145	15.428	14.1704	14.3257	14.1804	13.7125	14.7595	14.7584	14.7909	+	R_S
12.9733	10.6046	13.455	12.5283	13.6989	13.7503	13.4627	11.7449	14.2282	11.4026	13.4432	11.0877	14.4991	14.3181	14.1582	13.7617	13.4687	15.07	13.1702	13.7825	14.6023	14.3444	13.4525	13.5947	13.5057	14.4912	13.7925	13.5058	14.7912	14.553	14.028	14.5766	16.0807	15.1887	14.4459	15.1796	12.6856	17.6317	11.459	12.9567	14.7713	15.0315	14.0465	12.5385	14.413	14.6699	14.6979	14.7278	+	R_S
22.0158	22.0449	21.8299	21.4958	22	21.1946	21.6231	22.1542	22.0077	22.8146	21.3228	21.3044	19.3756	18.7407	18.7976	19.4641	19.7622	19.8043	19.0822	19.0724	18.9872	19.4368	18.932	19.1014	20.9178	21.3877	20.6859	21.4704	21.938	21.4795	21.3545	21.774	20.6958	21.7208	21.2937	21.9014	22.0851	21.8285	21.1527	20.9877	22.5221	20.8695	22.1117	21.3888	20.8652	21.151	21.1545	20.6639	+	R_S
14.7702	15.8489	15.3333	16.4413	15.547	14.8769	15.4623	16.1212	15.8454	15.2883	15.1767	14.6932	11.5112	10.6515	12.2029	16.0877	15.4549	14.2128	13.573	13.5858	13.4402	14.9377	13.1298	11.893	15.673	16.1581	15.954	16.4712	15.2673	14.8756	15.2093	15.2707	15.4442	16.5276	16.6484	16.0279	14.373	15.164	14.5503	14.808	14.6459	15.7053	13.3461	16.3571	15.6047	15.3067	15.3519	15.421	+	R_S
16.4001	17.3019	17.2054	17.8249	16.2336	15.6866	14.885	15.837	16.8243	15.783	16.5139	14.5709	16.3598	15.971	16.7886	16.3926	17.0513	15.8933	15.7847	16.5526	16.8299	16.239	16.0032	16.5042	16.889	16.8946	16.9765	17.0448	16.8164	16.8355	16.9302	17.3527	16.4423	17.2123	17.4239	16.217	16.676	16.6743	16.7141	16.4381	16.6704	16.3499	16.9295	16.9599	17.6585	17.4423	16.9855	16.7414	+	R_S
12.7106	11.2516	14.8821	14.0164	13.9624	13.918	14.827	14.078	15.8262	14.4106	15.9749	14.3694	10.8606	13.7582	11.5724	10.7794	14.4967	13.4863	15.3839	10.7858	13.8536	13.4281	13.058	12.6657	14.1493	15.2196	15.1987	15.3587	13.9876	13.4998	13.9841	14.1999	15.0232	14.5487	14.7374	15.0283	13.0973	13.7713	14.219	14.07	16.4147	15.7953	14.6616	14.4381	13.6771	13.947	14.1841	14.6585	+	R_S
11.4348	13.7416	12.0969	13.9075	13.3724	12.1802	13.8174	12.9356	13.0247	12.751	13.0189	11.5866	10.9792	10.8573	11.5891	10.4619	12.6062	14.6733	12.4955	11.8647	12.2323	13.0271	13.3273	10.4643	14.5573	15.9162	14.5414	15.7419	14.4756	14.1924	14.1148	14.1886	13.0323	12.5198	14.1558	14.2896	14.1755	11.8032	11.4113	11.2907	12.487	13.2912	11.4471	12.9331	14.3416	12.3175	11.226	14.1265	+	R_S
14.242	15.4156	15.3871	13.854	14.7407	15.6065	15.1004	15.0353	15.9763	14.3923	15.4375	11.9764	14.7066	14.4968	15.1424	15.5918	15.8546	15.4952	15.951	16.3663	15.001	15.5007	15.4324	15.1988	16.5873	16.725	16.2611	16.6657	15.697	15.8302	16.1489	16.1641	15.872	16.0449	15.9837	16.5166	14.8295	14.9737	15.5368	15.4763	15.6157	15.9456	14.2346	15.7302	16.0223	15.41	15.07	15.2467	+	R_S
15.4395	15.5371	15.6247	16.3857	16.4756	14.687	16.8819	16.9544	16.6745	15.3895	16.2734	14.923	12.5098	12.0236	14.9396	15.4321	14.1558	15.2573	14.9312	11.9675	17.5133	13.7332	14.4995	17.3746	16.1932	17.3916	16.3602	16.9328	15.9517	15.7889	15.8994	15.8994	15.885	16.2871	16.6844	16.7337	15.6067	15.6784	15.9509	16.1922	17.517	16.0285	16.1296	16.4093	16.1292	14.655	16.1593	15.9064	+	R_S
17.8885	18.2932	17.571	17.975	18.2313	18.1308	17.4139	17.8604	17.5499	18.1231	16.3194	17.7082	16.5908	15.4787	15.6635	15.8989	16.9489	14.9586	15.3477	13.6499	15.6535	16.3108	15.4494	15.5664	18.2431	18.1093	17.8212	17.9078	17.4608	17.2398	17.4676	17.6465	17.8995	18.2432	17.7742	17.5209	17.6429	18.0464	17.141	16.5506	16.2783	16.7416	16.5753	16.9893	18.0792	18.3055	17.2657	17.8202	+	R_S
10.684	14.7681	15.7971	15.5166	14.8048	14.5763	15.06	14.5857	15.5288	13.7362	15.3598	13.0621	15.5124	15.4489	15.3317	15.7974	12.3498	11.2858	14.6875	16.2513	12.6363	13.3041	13.032	15.6985	15.9761	15.1822	16.2219	14.6573	15.2322	15.3344	15.1426	15.0396	14.3915	15.0357	15.4909	17.2205	15.6791	15.4334	15.1728	16.2202	16.6438	15.0303	15.8799	15.0467	15.2845	14.9763	14.5382	13.3084	+	R_S
12.885	15.8696	14.2872	15.7773	15.5639	14.9797	13.6223	14.8797	15.0627	13.528	13.4405	13.1892	12.5896	12.3351	11.6728	12.6108	14.7942	14.6367	13.95	11.4231	13.4252	14.827	14.7063	13.1557	15.4685	15.8957	15.6002	16.1981	16.2216	15.9158	16.0138	15.2099	15.343	16.1377	15.776	14.815	13.6491	14.4375	13.7491	13.6619	12.0981	13.9624	12.5464	14.9653	15.839	15.3703	12.9612	15.0888	+	R_S
16.0374	17.209	17.168	16.683	16.7728	17.2972	17.7573	17.0852	16.2681	16.9077	15.5108	14.0982	15.8357	16.8396	15.006	16.6935	14.912	13.3446	14.187	14.2943	14.6048	15.1639	13.8492	15.7472	16.3532	16.5445	17.4392	16.4639	17.1926	15.8644	16.1046	16.8998	16.2027	16.686	17.6805	17.9429	18.14	17.2378	15.8912	16.4436	16.4846	16.2529	16.0741	15.7229	16.8161	16.55	17.0658	15.72	+	R_S
13.651	15.0784	14.3614	15.1745	14.1231	14.0071	13.4035	13.6144	13.7213	13.3538	13.5854	13.9296	14.7028	14.3356	14.0243	14.8427	13.763	14.7002	14.9851	14.8046	13.783	14.1647	14.6244	14.4853	14.2929	14.4448	15.2571	16.1364	16.246	16.155	16.453	16.3295	14.1378	14.8903	15.0129	12.8526	14.2959	15.4356	15.05	14.9315	14.7304	13.6646	14.5895	13.6955	14.734	14.6573	14.9959	14.606	+	R_S
16.8942	15.1669	16.404	16.4644	15.9723	16.1156	17.4094	17.0167	16.5361	16.3008	17.0048	14.629	16.3438	16.2244	18.1027	17.0574	16.2505	16.1232	15.2303	17.9374	15.4509	15.9069	15.7419	17.4367	17.5227	17.9341	17.8556	17.3532	15.7579	17.2204	15.1385	15.7595	15.4518	16.6301	17.5306	19.0852	18.228	17.5997	17.194	18.8288	17.9443	16.401	17.3353	18.1124	16.8088	16.5406	18.6875	16.3603	+	R_S
16.3232	16.4967	17.8229	18.1216	15.9514	13.9615	16.6371	16.1234	15.7038	16.1771	12.4697	14.0711	15.9052	15.899	16.8631	16.4541	12.5777	14.9054	12.488	15.4983	12.7336	12.7196	11.1316	15.2205	18.5547	16.7839	15.8775	15.5088	15.5608	15.1098	15.2013	15.8004	16.192	18.2363	18.8243	18.3689	17.4217	17.0999	17.1351	16.3737	15.5948	14.7627	15.0429	15.933	15.4949	15.8121	15.72	14.7396	+	R_S
13.8584	13.1347	14.6585	15.1014	14.7103	14.0456	15.3824	15.0425	14.7788	13.47	15.2927	11.8944	13.1685	11.4117	11.9668	12.8493	13.1653	14.5039	12.7553	14.4778	12.753	13.599	14.6065	13.5625	14.2225	15.8503	15.5051	16.0492	13.2881	12.8901	14.0168	14.8606	13.2364	14.8294	14.5859	15.5356	13.7793	13.8136	14.7124	14.7603	14.3291	14.9515	14.6047	14.8199	15.1223	14.2396	14.8155	15.1335	+	R_S
14.8008	14.3682	14.4829	14.6325	14.6917	14.4815	14.129	13.809	14.2248	14.0576	14.7764	13.72	13.4205	13.6126	14.7266	13.1386	14.0659	11.9516	11.6822	12.913	14.6772	15.0289	13.1839	14.6534	14.321	15.5562	14.9838	15.1189	14.4099	16.0706	14.8045	14.9369	14.0046	13.9011	14.5002	14.5009	14.1738	14.9109	14.2841	13.462	14.8078	14.7577	14.6021	14.7292	14.4799	14.7566	14.3781	14.8076	+	R_S
14.5655	14.3945	14.9726	15.1693	14.6917	13.9958	14.1778	13.3376	16.158	15.0623	13.4595	13.7468	13.9127	9.98877	11.7702	13.3529	14.111	15.8604	12.1073	14.4296	12.5274	12.5348	12.1953	13.4789	15.5151	16.8622	15.0663	16.41	14.0757	13.8662	14.4857	13.9348	14.0588	15.1874	13.6087	14.1425	15.8449	13.7957	15.0776	13.6417	14.8742	14.9974	14.9177	12.8772	15.3272	14.6597	15.3158	14.2994	+	R_S
12.0897	13.105	12.5815	12.7195	12.8598	12.6519	12.9285	12.5325	12.8909	12.286	12.4934	13.9594	12.345	12.1251	11.7916	12.0608	12.298	13.8366	11.7138	11.8059	11.2726	12.3439	13.0244	11.9828	13.5501	14.7995	13.7578	14.4307	13.3546	13.9964	14.4972	13.2523	13.9937	13.8626	13.8806	14.4026	12.4758	11.903	12.0169	12.3188	12.168	12.5895	13.2175	12.5642	12.9695	11.9971	12.184	12.352	+	R_S
15.8966	14.7332	16.8208	16.1171	17.4169	16.6141	16.4656	17.1469	17.6837	17.7253	19.3471	16.7164	17.0411	17.6093	18.6467	17.2102	15.1937	16.0152	15.0156	18.1641	18.637	17.7732	17.403	18.8871	16.2617	17.8657	18.5617	16.821	16.8629	17.7345	17.4091	16.6665	17.442	15.0406	17.235	16.8184	18.6308	18.048	19.4348	19.8685	20.0072	20	20.5087	18.1091	17.8163	19.1855	19.8581	18.6477	+	R_S
14.5005	13.586	14.691	15.1545	14.5835	14.26	14.9517	13.5076	16.3133	15.0051	15.9372	14.6048	13.2731	14.4262	11.0481	13.8368	14.3596	15.6172	12.2796	13.747	14.3364	15.081	14.5453	12.4142	14.8785	17.0118	15.8186	15.9944	14.8282	14.8375	15.059	14.4477	14.2159	15.0154	15.8038	16.4712	12.1886	13.9572	14.3781	15.3317	16.698	16.0102	15.2184	15.0888	15.2763	14.7551	15.4793	14.6686	+	R_S
16.7772	18.57	17.5816	18.441	18.1115	17.8165	16.6574	17.6955	17.9158	16.4954	15.8656	16.9226	18.2705	18.3766	16.4854	18.6763	16.6261	17.2434	18.3844	18.2637	15.9302	17.565	17.641	17.9582	18.4782	17.5804	18.16	18.364	18.8768	18.8487	18.7077	19.0447	17.4513	18.9745	18.7053	16.887	18.2354	18.4431	18.179	17.9082	17.7974	17.9957	17.9058	17.7295	18.5147	17.8475	17.6127	17.7737	+	R_S
16.0076	16.2502	17.1214	17.5845	16.6683	15.709	16.2471	16.6757	16.995	16.1563	17.7644	15.5471	16.2142	15.6833	16.3187	16.8968	16.4657	16.7489	15.9146	16.3904	16.7057	17.1691	16.8173	17.6083	17.5235	17.6614	17.8263	17.7266	16.3431	16.4053	16.3107	16.7582	16.8289	16.9041	17.7122	17.3255	17.4939	17.523	17.4487	17.8962	17.5645	16.6519	16.8004	17.5009	17.2922	16.7629	16.4766	16.5101	+	R_S
10.903	15.5797	15.031	14.3966	14.203	14.5456	13.6465	13.7973	14.502	13.4251	13.6203	12.9616	11.8325	12.314	12.8511	11.9491	12.6032	13.3747	12.9811	12.6222	11.8749	13.2687	14.0978	12.9704	13.3995	15.7224	14.577	15.4167	15.1559	15.5682	15.0494	14.438	14.7594	14.9672	14.6047	13.6552	12.6977	13.3132	13.3641	12.812	13.0668	13.2936	12.935	14.5333	14.4354	13.7519	13.4987	14.6941	+	R_S
17.8616	19.1372	18.5244	19.1386	19.3544	19.2737	18.0463	19.0919	19.2308	17.846	18.6188	18.6222	17.9386	17.6674	17.3727	17.8245	18.2777	19.0033	18.7192	17.6289	18.5655	19.3192	19.2471	18.5917	18.2906	18.6239	18.5963	18.9153	19.3271	19.1177	19.6061	19.7603	19.4657	19.1062	18.6979	18.5374	18.6936	19.1098	18.804	18.5426	19.7605	19.0832	18.9977	18.8973	20.0478	19.524	19.2321	19.4236	+	R_S
21.0876	21.1156	20.7459	20.5453	21.2299	21.4423	21.3379	21.205	20.7935	21.8372	20.7176	21.9372	17.8979	17.2022	17.9543	17.6098	19.233	18.833	18.25	17.5414	18.9271	18.504	18.1728	17.9686	20.9172	20.0739	20.299	20.5318	20.7575	21.4153	21.3666	20.9438	21.0626	21.1139	20.7533	20.2823	20.636	20.6773	20.418	19.9346	20.4404	20.1018	20.6417	20.819	19.8891	20.5832	20.2827	20.6389	+	R_S
20.1929	19.8685	16.7975	16.8836	17.2438	16.9178	17.1516	18.7043	17.9636	18.7757	17.0182	20.266	16.0042	14.8041	14.4511	16.1174	16.3447	19.1838	15.7898	14.827	15.052	16.8555	16.3773	14.8641	19.0784	18.7908	16.4944	17.1316	20.0442	19.3145	18.1462	19.4499	18.4294	19.1069	17.7644	19.0662	19.2832	19.0515	16.9969	16.3212	18.079	16.5967	17.4023	17.7031	17.8911	18.5859	16.5716	17.6032	+	R_S
12.5879	13.6887	14.9023	15.2902	7.33341	13.2282	13.0084	13.9189	13.8011	9.73249	12.7524	13.8314	14.7191	14.0416	14.1077	14.5078	14.7034	13.7693	14.9347	15.6739	12.8804	13.533	15.5379	15.0975	15.0053	14.91	15.5098	14.6722	14.4878	14.2388	13.8006	14.8402	14.4264	14.2911	16.7001	14.8163	13.8344	13.7148	14.217	13.8339	14.7879	15.0379	16.1654	16.3942	13.2042	14.5627	15.1636	15.1744	+	R_S
10.9819	10.91	11.6708	12.4977	13.4749	12.9996	12.6819	13.1337	14.1093	12.4036	13.2737	13.2263	11.1954	11.3677	12.3892	11.9835	11.6371	13.1481	12.2674	12.3844	13.7155	12.8889	13.4155	11.7759	14.1284	14.8752	13.86	14.947	13.5813	12.9865	13.5233	13.3355	13.7899	14.4639	13.3583	13.5944	11.0992	11.4836	12.0733	12.5588	14.1015	13.6246	12.0088	12.6797	13.1285	14.5228	11.7845	13.3563	+	R_S
18.4845	17.9783	18.0617	17.7968	18.7784	18.5574	16.1812	18.6468	19.2082	19.2953	19.212	19.482	17.8788	17.6438	17.1562	19.0149	14.3308	16.2472	17.4966	18.4175	15.9453	16.1984	15.7209	17.6296	16.8715	17.8876	18.2549	18.1504	18.7084	19.1181	19.0188	18.7862	17.7368	17.4576	17.4021	15.5963	19.3394	19.6	19.1987	19.2059	20.1688	19.9765	19.955	18.6229	18.5379	19.8888	19.4041	19.6767	+	R_S
18.3001	17.9494	17.4406	18.1916	19.0986	18.747	18.3975	18.4471	18.7548	17.2828	18.1447	17.3682	18.3209	18.1919	18.4595	18.5487	18.0216	18.87	17.5164	18.2603	17.1536	17.4162	17.6678	18.0148	18.0544	18.7811	18.5326	18.9625	18.7739	19.2185	18.7462	18.513	18.1695	18.2396	18.3339	18.4979	18.1085	19.0325	18.4191	18.7828	20.2843	18.8619	18.8802	18.0056	18.2013	18.2078	19.3389	18.3515	+	R_S
17.7622	19.6279	18.1425	18.9867	17.3456	17.5665	16.384	17.3361	16.845	16.5826	15.8395	18.0325	15.8725	16.0962	16.064	16.1021	16.8905	17.7291	18.237	16.4297	16.4251	16.5382	16.6359	16.0476	17.592	17.5101	17.2912	18.2779	18.7066	18.8759	19.256	18.6746	17.9592	18.627	18.0687	17.1292	17.047	17.9994	17.3366	16.9494	18.0681	16.8802	17.2818	17.5868	17.5308	17.8589	17.206	17.4173	+	R_S
16.1265	16.3477	16.4729	16.7748	16.7058	16.4607	16.0626	16.2454	17.1033	16.4461	16.1687	16.9603	16.4529	16.4809	16.111	17.1619	15.2641	16.2147	16.7262	16.6685	14.9752	14.9028	16.0788	16.0368	16.9232	16.8829	16.9436	17.3093	17.1848	16.8009	17.0693	17.2282	16.5626	16.8091	16.3975	16.3732	16.633	17.0224	16.7424	16.8651	16.9667	16.8148	16.9298	15.7309	16.6779	16.4956	16.7936	16.7247	+	R_S
10.8822	11.5858	11.73	12.4302	11.0418	11.175	11.5097	11.0565	13.6984	11.5985	11.3161	11.9432	0	9.62539	11.7292	9.11382	12.4765	11.819	9.69113	12.5363	11.7333	11.8806	10.6717	11.92	11.2351	11.407	12.0377	11.3702	13.3967	13.6784	13.1721	12.935	12.6171	12.3974	12.1356	12.0489	12.7016	12.3518	12.4682	10.2148	12.609	12.2666	12.4644	11.8109	12.4231	11.9145	13.5921	12.3745	+	R_S
10.5932	11.0988	11.1979	12.0325	10.2641	10.0128	10.0969	10.8081	10.4204	12.1084	12.5791	11.9567	11.2251	10.7502	10.7112	9.78593	10.9345	11.8657	12.7695	12.4025	10.8175	12.4249	11.5685	11.9834	10.9741	12.1069	11.9552	12.9837	12.0215	12.4016	12.2795	11.867	13.3224	11.912	12.6372	11.0659	11.7895	10.0656	10.9827	11.2646	13.6266	12.5024	11.0199	12.478	12.2845	12.7648	11.7658	11.8126	+	R_S
13.5779	15.3458	14.4265	15.2987	15.4217	15.6223	14.7498	15.3588	14.5282	14.644	11.2474	15.3442	13.1054	10.6738	13.5153	11.3048	14.095	14.3146	12.0782	11.6045	14.0869	14.8397	14.221	12.3723	14.591	15.0213	15.9474	15.8032	15.1936	15.2444	15.7481	15.7864	14.6484	15.6981	15.7241	14.4902	13.7166	15.4692	14.3157	11.9988	14.3983	13.9538	14.1573	14.759	14.6047	14.886	13.9606	14.7888	+	R_S
11.3334	12.9838	13.2908	13.2898	14.9405	14.9037	12.8025	14.1051	13.2831	11.3984	11.9834	12.312	13.5867	13.2534	10.8707	11.124	11.2748	12.1485	13.2715	13.0387	11.649	14.4199	12.8679	11.5266	13.1461	13.2539	12.4403	14.1757	14.2537	14.7342	13.488	14.2445	13.6341	13.8424	13.7759	13.2474	13.4975	13.3321	12.7979	14.0613	13.6098	13.6742	12.3358	13.7944	13.6726	13.8047	12.6693	12.8894	+	R_S
8.73048	13.0515	13.3333	14.1527	15.8914	15.2026	15.3701	14.9571	15.5929	15.4158	15.1534	16.0615	12.6802	11.9791	12.2028	14.0153	11.866	14.7156	13.6877	14.8519	13.957	15.215	15.2105	14.913	17.1395	16.5731	15.9817	16.6291	15.1889	14.9016	15.1743	14.1902	15.687	15.7498	15.4435	15.2318	13.6584	13.7267	14.6643	14.8891	15.5964	16.0544	15.0647	16.2719	14.3531	13.2865	14.0716	14.0291	+	R_S
12.9046	11.7183	11.1627	10.0852	9.82542	15.0401	11.7462	11.7229	12.9077	11.3417	12.7396	12.8088	13.8715	11.8231	10.3493	11.8678	10.9913	13.0904	10.9408	10.6268	11.3972	13.4533	13.1073	12.6739	13.8712	15.1393	15.7487	15.5928	11.6773	13.2068	13.9591	11.149	14.8296	14.0679	13.9336	13.1009	13.084	12.1244	12.4098	12.6987	11.6025	13.5673	11.7401	11.4051	12.6477	10.2775	11.7747	13.4484	+	R_S
15.2793	16.464	15.725	16.3641	16.2531	15.7393	16.2118	15.8334	14.4225	13.7325	14.5087	13.7969	14.5966	14.8779	14.4317	14.4706	15.3618	15.0079	16.1261	14.6559	14.1313	14.9201	14.3642	14.3836	16.4158	16.9518	15.6547	16.561	15.2101	15.7049	16.1647	15.8732	15.916	16.352	16.1244	17.1898	16.5309	16.1893	15.8367	15.8839	14.5719	14.6245	15.0051	15.0115	15.4235	15.0829	15.0191	14.8069	+	R_S
12.1169	13.5218	12.1703	12.2631	11.8966	12.1239	10.003	11.1441	12.8529	12.0713	13.7636	10.9312	12.3341	9.68208	12.273	10.862	13.3203	13.3749	11.8058	11.1257	11.7966	13.7509	14.404	11.3342	11.0395	12.6108	12.1206	9.6621	12.6179	10.5404	11.022	11.9376	15.0094	16.4757	15.233	14.9131	14.6545	14.5859	14.1349	13.4899	11.8967	12.1667	12.3764	12.0993	15.3851	15.6323	14.0071	14.6821	+	R_S
15.9494	15.6447	16.1051	16.4753	15.6686	15.0211	15.6548	15.4623	16.5704	15.9729	16.0784	16.0204	13.61	15.6461	14.1449	14.7245	14.1346	15.1668	14.3756	14.8664	12.2077	14.5512	14.2573	14.6534	16.3588	16.6427	15.9472	16.3864	15.2557	15.2028	15.2096	15.3255	15.6576	16.1301	16.0169	16.2836	15.696	15.439	15.5649	15.516	16.9743	16.3269	16.2452	16.2098	15.2784	15.0375	15.6177	15.4485	+	R_S
20.3894	20.2372	20.2597	20.1795	19.9347	20.1844	19.4573	20.1207	19.913	19.6155	18.8654	19.7867	19.4126	19.8132	19.7647	19.8773	20.437	19.0395	19.1643	18.529	19.849	19.8399	19.1516	19.4049	20.9045	20.3392	20.1027	20.2365	20.3308	19.9477	20.1192	20.3428	20.6365	20.9089	20.3638	20.6305	20.0097	20.1091	19.9006	19.6156	20.0083	19.7869	19.9679	20.0001	20.2237	20.0309	20.0856	19.8028	+	R_S
19.9627	19.1579	19.688	19.5969	19.3467	19.3507	19.4911	19.4729	20.792	20.5374	21.1278	20.3061	20.0325	19.8403	20.7523	19.95	19.6606	19.1289	18.9378	18.9607	20.1157	19.8121	19.1485	19.7692	19.3598	20.2912	19.611	19.8922	19.9122	19.971	20.0316	19.8177	19.9017	19.7802	20.0502	20.0094	20.6347	19.8804	20.9172	21.1286	22.0372	21.5806	21.7843	20.755	20.1377	20.5576	20.9339	20.4181	+	R_S
12.1971	9.75092	10.9653	11.8827	13.2972	11.2666	10.6666	11.3059	12.949	9.81498	12.2125	11.6878	10.5987	12.0417	12.5314	11.5234	11.3424	13.2515	10.4086	13.3246	11.244	11.6584	11.207	10.342	14.7034	15.0814	14.302	14.4385	13.5866	13.1113	13.2566	13.0445	11.681	12.8761	12.4885	12.998	11.7561	11.1517	11.3658	11.8372	12.635	12.6095	11.6056	12.5719	11.0802	9.84171	11.4388	10.4024	+	R_S
16.6893	15.5864	16.3843	16.1769	15.6064	14.9566	16.0811	15.2455	17.3794	17.2223	16.9034	15.969	16.3172	15.4906	17.0168	16.5527	16.3874	15.1053	15.9269	15.3956	15.6641	16.2893	14.7099	15.6391	16.5883	17.1391	16.4601	16.4057	15.8603	15.8119	15.7563	15.7526	16.6962	16.6486	16.8919	17.4218	16.4947	16.2712	16.3589	16.892	18.3174	17.7623	18.1738	17.7614	16.1459	16.0859	16.6635	15.944	+	R_S
12.8724	14.0465	12.6467	13.8684	15.2575	14.5551	13.6634	13.816	15.0428	12.6583	14.9072	13.7353	14.2473	14.7635	14.238	14.4295	15.0531	15.196	14.739	14.1081	14.5978	15.4796	15.2657	14.7183	14.6372	16.2078	15.5574	15.6454	14.8648	14.9317	14.8242	14.6337	15.1642	14.8937	14.7858	14.406	14.0706	13.9119	14.7749	14.9813	15.5947	15.7458	14.4566	14.1335	15.6	14.5912	15.1572	15.5105	+	R_S
17.5922	18.4631	17.9879	18.3686	17.7284	17.376	16.985	17.506	17.6033	17.8789	16.6369	17.2043	16.0407	15.6231	16.2455	16.3935	16.9103	15.2962	15.2471	15.8867	16.9245	16.6898	15.8945	16.0335	18.0416	17.3962	17.27	17.606	17.7183	17.3218	17.5578	18.112	17.1445	17.76	17.7311	17.5607	17.0897	17.7996	17.2322	17.0982	17.4396	17.2928	17.6473	18.0831	17.2335	17.4567	16.9937	17.0981	+	R_S
14.2457	14.4811	12.2487	13.6461	13.1977	10.6148	10.8672	12.4291	12.1161	11.4176	12.2877	11.3506	10.6208	12.0862	10.5555	11.4939	12.1943	12.616	12.739	11.9525	11.8794	12.1467	11.6179	12.3965	14.5501	14.6625	12.5805	14.2884	14.71	14.4025	14.1173	14.644	13.1465	15.0476	14.4184	12.9573	11.6973	12.5912	13.4478	8.46214	12.7539	11.7657	11.0558	13.0242	13.1892	14.6333	9.76627	14.3196	+	R_S
13.8449	11.6285	13.8282	14.3391	14.8718	14.4277	13.4079	14.9611	14.824	14.7361	14.8428	14.9413	11.0532	11.4362	11.3961	11.4944	15.1239	14.742	13.6221	11.4832	13.4313	13.3177	14.304	13.8452	15.2845	15.1949	15.0532	15.1109	14.5168	14.7335	15.172	15.2488	15.4219	15.8885	15.525	15.234	14.5121	14.5999	13.7739	11.0107	13.3086	12.6935	13.6472	14.8748	14.4395	15.3072	13.6376	14.5926	+	R_S
11.5601	15.5137	12.6835	13.8191	14.8073	10.7995	13.9335	13.9211	15.652	14.9656	14.9847	12.9796	11.0217	14.3013	13.039	14.0057	12.9859	12.1073	13.7632	8.98401	13.6292	13.5991	15.0756	14.2248	15.0375	15.1735	15.3844	15.2979	14.6186	15.4126	15.1506	14.8711	12.1515	13.5005	13.8601	14.2528	11.3451	12.7578	14.233	14.5984	16.516	15.5025	15.2527	15.5515	14.8044	14.0961	13.7795	14.4638	+	R_S
12.459	14.324	14.3829	15.2299	13.5737	13.9856	13.3635	13.7125	14.3456	14.1192	13.8647	14.1817	12.9133	13.4291	13.0727	13.0423	14.0009	14.5387	12.3293	13.3506	13.2872	13.6398	13.0277	13.4303	14.3345	14.9458	14.1499	14.8931	14.0748	13.8976	13.6465	14.2863	14.4446	15.0881	14.8321	14.4728	13.6331	14.0569	14.1108	13.554	13.8215	14.2479	13.8147	14.7845	14.3036	14.1749	13.1825	14.3238	+	R_S
18.0478	18.5545	18.4816	18.2897	17.2579	17.7769	17.6849	17.779	17.2862	17.5344	16.1972	17.9196	17.2346	16.9928	17.4911	17.5002	17.1518	16.3127	17.495	17.1845	16.8297	16.7706	17.0429	16.895	17.8964	17.8601	16.6231	17.0191	18.4548	18.1747	18.2662	18.2971	17.535	17.8821	18.1734	17.4969	18.4667	18.2403	18.1005	17.8816	18.4978	16.935	18.6328	18.1954	17.8558	18.0269	18.2881	17.9091	+	R_S
13.8104	13.1349	13.6987	14.5967	14.6649	14.4123	14.8895	14.4965	13.8236	12.852	14.4879	14.363	11.9785	10.0671	11.0129	12.221	13.5822	14.5013	13.2051	11.0322	11.6116	14.0156	13.0911	12.1034	14.76	15.5802	15.3559	15.7901	14.2289	11.7265	14.4635	14.8658	14.4314	13.0712	15.2782	16.0922	11.9462	14.0276	13.8378	12.6589	13.6926	14.3041	13.7163	14.583	13.8593	14.0941	14.0484	13.7877	+	R_S
13.7526	16.3472	14.5122	15.8041	15.7197	15.2771	13.9805	15.1861	14.7449	14.2363	14.7702	14.7901	15.4707	16.3284	13.8148	15.8997	14.9061	14.2925	14.2635	12.7053	15.5946	15.7716	15.2738	14.2256	15.0633	15.0724	15.5614	15.7176	15.8735	15.7676	16.52	16.3327	15.6406	15.5521	15.4954	14.0643	14.0867	14.8739	15.5959	14.1917	15.2805	15.9542	15.5092	16.0687	17.3032	16.9449	15.6672	16.8645	+	R_S
16.1476	15.8706	15.7538	15.5788	16.5384	16.4639	16.7738	16.4852	16.3138	16.661	16.2061	16.7608	16.0216	15.9062	15.9949	16.3865	14.4482	13.9191	15.6145	14.5044	15.2524	14.9327	15.2322	14.963	16.0891	16.2336	17.0851	16.9072	16.1094	16.5061	16.5839	16.7065	16.4248	16.2216	16.0916	16.3537	16.0269	16.626	16.1323	15.8962	16.3226	16.4707	16.2349	16.034	15.9619	16.0908	16.4198	16.6868	+	R_S
16.8346	16.2153	16.1991	16.473	16.1822	15.2894	16.3829	16.3253	16.4508	17.2349	16.299	16.0994	13.4826	12.7077	13.0963	13.4852	14.2814	15.0115	13.0837	13.317	12.5026	12.9582	13.3448	12.6742	16.2668	16.2305	15.6673	16.1566	14.6965	14.4416	15.1216	15.6345	15.9037	16.315	16.8448	16.7567	15.4137	15.7945	15.3162	15.7338	16.7467	15.5692	15.5453	16.0699	14.9992	15.7961	15.7368	15.7126	+	R_S
12.7033	14.2072	9.92417	14.5504	13.0749	13.0613	13.5305	13.3304	12.9927	12.3942	13.0035	14.5471	11.1795	10.3427	11.3551	10.9233	11.7052	11.7152	10.5791	11.6521	10.6692	12.7245	11.3761	12.1463	13.1085	13.7505	14.9215	15.4965	15.1242	14.7173	16.0184	15.0067	13.2822	13.3791	14.5771	14.6754	11.4954	11.2443	11.7038	11.393	10.9681	11.9403	10.8921	13.2729	13.6386	13.868	11.3866	13.4783	+	R_S
19.7362	22.1994	20.0502	21.3271	20.9324	20.3864	20.1363	20.6939	20.3159	19.7656	19.4253	21.3276	19.4701	19.0289	18.7761	19.4362	19.8264	20.9229	19.8672	18.9133	19.1609	19.6356	20.1666	18.6099	20.2521	20.7124	20.672	22.8831	23.1923	23.1513	23.3402	23.2886	21.2386	22.6671	22.7783	20.404	18.8746	20.1166	19.2295	17.8883	20.0115	18.7983	19.3298	20.693	20.9735	21.8131	19.9716	21.2436	+	R_S
11.098	13.2696	12.1017	13.89	11.385	11.5166	10.783	13.0433	12.3487	9.86191	11.8899	11.5702	11.9779	10.903	13.1641	13.0933	13.0838	11.6396	12.6249	10.871	11.8679	12.9625	10.9808	11.2296	13.6587	13.8802	13.6825	14.4936	13.5193	12.8942	12.9172	13.7031	13.8106	13.1486	14.3938	12.641	9.70253	12.8263	11.1581	12.158	12.6855	10.9984	12.5947	14.2756	12.79	12.2543	10.5007	13.2906	+	R_S
20.0188	20.4387	20.8834	21.3394	20.3411	20.0662	20.1161	20.3467	20.3189	20.1606	19.3848	19.7706	20.7164	20.0065	20.0396	21.6348	19.3056	20.1309	20.4827	21.4945	19.3907	19.9698	19.9932	20.7408	21.426	20.5394	21.4377	21.37	20.7045	20.4772	20.5349	21.1961	19.8271	20.83	21.2149	20.8645	20.7107	21.3386	20.81	20.9414	20.7294	20.612	21.092	20.9263	20.7545	20.2139	20.6509	20.1681	+	R_S
18.1697	18.1015	18.3894	18.6745	18.5095	18.262	17.3033	18.2825	19.0555	18.1811	18.119	17.5834	18.0789	17.9422	18.1687	18.4585	18.3877	16.9284	17.4642	17.5131	18.3378	18.2909	17.7674	18.3505	18.562	18.4865	18.1143	18.4244	18.2967	17.9227	18.2687	18.6247	18.1778	18.8782	18.3005	17.9218	18.2442	18.3778	18.7333	18.6322	18.9765	18.7856	18.9034	18.5595	19.164	18.9863	18.945	18.7799	+	R_S
16.1942	17.3235	16.7166	17.234	16.7945	17.1147	15.9222	16.9533	16.0138	15.3289	15.0631	16.03	15.4594	14.7898	15.0677	15.9606	15.361	14.4839	15.6128	14.3787	14.8114	15.1744	15.5417	15.4022	16.4394	16.0962	16.3369	16.7093	17.0352	16.925	16.9905	17.2637	16.5049	17.5423	17.3412	15.5886	15.9137	16.8367	15.8351	15.3173	15.6676	15.006	16.1796	16.0106	16.8636	16.9052	16.3878	16.9043	+	R_S
13.0454	13.0029	13.1767	14.1208	11.3251	11.5435	11.0421	9.80288	14.1854	14.9193	12.5963	15.6375	12.8395	11.2426	14.1192	10.8926	13.7826	13.2545	12.3854	11.4848	11.8187	13.3591	14.2685	8.41865	15.7787	15.8005	15.5034	15.6552	14.1571	11.7516	14.7822	13.8291	15.0675	15.3439	14.2697	16.2037	13.3112	14.1914	11.2696	12.659	13.1532	14.087	12.9735	14.5501	13.9047	12.3233	11.0994	9.45393	+	R_S
16.3214	15.9573	16.0504	16.0417	16.1658	15.6626	15.5784	15.9049	17.2159	16.6542	16.8422	16.7896	14.4586	15.3131	13.9482	14.1055	16.5921	15.843	14.3607	14.1427	15.5806	15.1873	14.8761	14.6962	15.9026	16.6216	15.4856	16.6004	15.8341	15.6278	16.0379	15.9398	16.3858	16.4704	15.7601	16.3581	16.2103	16.2129	16.3413	16.3569	16.8792	16.6137	16.5417	16.436	16.1795	16.0643	16.3289	16.0453	+	R_S
19.7856	18.5541	17.9606	19.6863	17.853	17.2642	18.5039	19.1505	19.5272	18.9352	18.0846	18.9124	17.902	18.5448	19.4192	19.1558	18.0947	17.164	16.3675	17.5951	17.4026	17.053	16.7279	18.1568	19.6692	18.0503	18.4182	18.9108	19.9617	19.9352	19.7428	19.9423	16.9704	18.5428	19.4545	18.3785	19.3966	19.8466	18.4848	19.522	18.7638	19.5046	19.848	18.6865	18.1882	19.4391	17.8326	17.8466	+	R_S
16.1758	16.8723	16.8083	17.0096	16.7554	16.8321	15.8778	16.4309	17.6765	16.3937	17.368	16.795	16.7593	16.3708	16.665	16.5256	17.4886	16.3883	16.4272	16.0509	17.3582	17.4579	17.2841	17.5108	17.108	17.0813	17.0955	17.2755	17.0434	16.9861	16.9912	17.3212	17.9553	17.9059	17.3914	16.5182	16.6155	16.8421	17.1878	16.9978	17.4174	17.2793	17.5444	17.1665	17.7181	17.8083	17.5804	17.5625	+	R_S
20.1527	19.919	19.5988	19.2705	19.715	19.8974	20.0416	19.8983	19.5233	20.4627	19.5093	20.3664	17.9366	17.2873	17.8943	17.789	18.5554	17.7445	17.3463	17.0148	18.446	18.7736	18.3877	18.0745	19.2906	19.1211	19.159	18.9077	19.6257	19.7595	19.7371	19.5492	20.1753	19.6626	19.5077	19.2346	19.8246	19.8351	19.504	19.2047	19.6773	19.6593	19.9387	19.7191	19.3279	19.9478	19.5733	19.7205	+	R_S
16.4503	17.7446	17.9551	18.55	17.6626	17.5276	17.1914	17.4463	18.3488	17.6855	18.4212	15.7052	17.6904	17.6763	18.0434	17.9118	17.9709	15.8845	16.371	17.5522	18.4056	17.4628	17.4815	18.2821	18.6497	17.5949	18.464	18.2198	17.6409	17.4691	18.0777	18.491	18.0658	18.4348	18.966	16.8957	17.6125	18.0554	18.3548	18.1925	18.9232	18.1409	18.5687	18.396	18.4317	18.1586	18.1513	17.3987	+	R_S
18.6482	18.6033	18.3215	18.4414	17.9982	18.0777	17.9988	18.0935	17.9493	18.5405	17.5736	17.8936	16.4809	16.2766	16.1861	15.9515	17.1251	15.9375	15.7432	14.7427	16.4743	16.7562	16.6062	15.8037	17.9009	18.091	17.7516	17.8891	17.683	17.4754	17.702	17.8505	18.0012	17.9603	17.8917	18.3501	18.2038	18.4091	17.7176	16.9549	17.7452	17.4333	17.9938	18.0324	17.7582	18.0894	17.9132	17.9224	+	R_S
10.7881	11.3549	11.4416	11.9311	13.7733	14.18	16.082	14.399	14.7821	14.4873	15.0674	15.1434	11.3216	13.7304	14.6019	11.9805	13.8327	13.5959	11.6177	10.0659	14.2924	14.7434	13.2438	14.707	14.8406	14.4825	12.3404	15.3818	13.5133	13.6793	13.5865	14.0939	16.9623	15.1651	16.3054	17.4766	15.3662	15.3744	14.2572	15.175	12.5812	15.0907	12.6437	12.4504	13.7716	14.1918	14.1014	14.2021	+	R_S
16.6301	16.4728	16.6608	16.8884	16.9691	17.4318	14.9754	16.2785	15.5001	15.8172	14.4552	16.5404	14.3541	15.3513	14.3522	14.3433	15.6374	14.2066	13.5306	12.3203	16.606	16.7986	15.2477	14.1544	17.5723	16.4296	17.8426	17.2425	16.3233	16.5803	16.6554	16.7439	15.804	16.0998	17.1336	16.118	14.7253	16.5212	15.1085	14.6411	16.8607	14.7427	16.6327	15.8408	16.6834	16.4655	16.5148	16.4879	+	R_S
14.9575	16.0555	14.9232	15.4111	15.3443	15.0298	14.4878	14.8772	13.8997	12.7166	13.7786	16.1594	14.0297	14.2447	14.5478	14.5113	14.6292	15.2493	16.4342	14.5583	12.9095	14.2016	14.8485	13.2271	15.1312	15.8885	15.8386	16.7131	16.5487	16.3436	16.5233	16.3485	15.4479	16.1021	16.0869	14.9388	13.9261	15.5955	14.7169	13.6097	14.7877	13.2169	14.1514	14.7897	15.5479	15.604	15.332	16.0013	+	R_S
15.7692	17.027	15.6897	16.7746	17.5801	17.8948	16.422	17.5992	16.3311	15.5263	15.8172	15.5642	16.6312	18.0379	17.4321	16.6094	14.2687	14.513	16.6724	13.7769	15.0052	15.8829	16.0666	16.1071	13.7722	17.0758	17.0205	16.3584	17.5492	17.7943	18.0388	17.8517	15.5978	17.2596	17.3159	15.6019	17.067	16.8265	17.7681	17.9343	17.0178	16.6446	17.9771	15.975	16.9508	17.6924	18.1858	17.4413	+	R_S
11.8938	14.4805	12.8787	14.3695	13.3237	13.3571	13.0293	13.5021	13.2323	11.7641	12.7667	12.647	10.9446	11.1274	11.143	11.1043	13.7868	14.7884	13.5559	10.9804	12.0179	13.3446	13.4902	12.1648	12.7262	13.629	14.3236	14.545	14.6651	15.1326	15.3778	15.0296	14.1783	14.2142	14.4157	13.5406	11.3781	12.9592	13.0384	12.0884	12.1793	13.0167	11.9869	13.5735	14.1761	13.9622	12.3292	13.7787	+	R_S
11.4194	15.3608	14.3577	15.0137	14.028	14.2183	12.9479	15.3742	13.6335	12.2878	13.8348	12.7755	13.0299	12.4057	11.3768	12.8173	13.8123	14.4898	10.3749	11.1442	13.1791	13.6749	13.1086	13.6283	15.6615	14.7807	14.8162	15.2763	15.2826	14.7261	14.9145	14.8522	14.1411	15.2571	15.1963	15.4001	10.437	13.2994	13.6259	12.9517	13.1554	12.0583	13.9195	14.9215	13.8702	14.1682	13.3414	14.7399	+	R_S
13.4681	15.5566	14.8359	16.1255	13.6868	11.9472	14.2628	14.2116	15.0421	13.6821	14.2535	14.4318	11.9756	0.307956	12.4608	14.2524	14.0932	14.0941	14.7882	14.2296	13.0293	13.9113	14.4128	13.9455	15.1307	16.1851	15.5481	16.4511	14.7451	14.5577	14.9892	14.9799	15.8128	16.0327	16.428	16.9689	13.8431	15.1267	14.3667	13.8851	12.1095	14.2334	13.9597	15.8551	14.3752	13.9939	14.442	15.0334	+	R_S
9.97292	14.9732	13.2747	13.2344	13.6905	10.782	11.136	12.6431	13.6422	11.9775	13.3229	10.7546	12.1532	11.6764	11.6235	9.58186	10.4056	12.815	11.1856	12.0529	10.9457	11.4406	10.7022	11.7621	13.8112	13.7493	14.2164	14.1078	14.9733	14.7538	13.8194	14.6453	13.6237	13.9389	14.6784	11.2891	13.0804	12.8589	11.4985	10.353	10.8156	10.643	10.399	11.8307	12.1446	12.4671	13.1204	13.3327	+	R_S
10.5829	14.2681	11.5397	15.3459	14.6495	15.1397	14.9119	15.0638	14.9314	11.4339	14.5365	13.4372	15.1371	0	15.4188	15.8593	13.5022	15.2066	12.0156	15.5407	15.3555	15.0111	14.9075	16.2603	15.045	15.7073	14.7614	15.7113	15.5407	15.3641	14.609	14.7892	15.2262	14.2888	16.8933	16.778	15.2358	14.3565	16.063	15.9187	16.1096	14.4533	13.0692	16.3601	14.8997	15.3476	15.6986	16.2678	+	R_S
17.003	16.1174	17.2775	17.6636	16.9256	15.9717	16.8236	16.9936	17.1469	16.3938	16.9493	15.6826	16.7436	15.2404	16.5331	16.9444	15.973	15.3081	15.5963	16.7149	16.7847	16.6381	16.058	17.2573	17.0334	17.2475	16.5889	16.848	16.1634	16.239	16.2428	16.5992	16.3112	16.6187	17.5952	17.1484	17.5096	17.531	17.4528	17.909	18.0844	17.0425	17.3977	17.1449	17.1596	17.4374	17.8011	16.8482	+	R_S
12.9973	13.4949	12.8987	14.0048	15.1555	13.9835	11.6949	15.1288	14.6565	14.1462	15.0096	13.7839	10.3352	11.4776	10.8782	13.2382	10.761	12.2198	10.9071	11.7447	12.8686	11.7525	13.8123	11.4836	14.0681	15.3232	15.9091	13.5561	17.1075	16.6913	15.346	15.8361	12.2945	13.7735	14.601	14.8921	11.7312	11.6759	11.0156	10.6272	13.0627	14.5889	11.4081	13.8719	16.4614	16.3056	13.302	13.5614	+	R_S
15.9018	16.4978	17.1561	16.8463	14.8142	14.9182	14.9301	14.4255	16.0643	13.8891	14.7549	15.0003	15.3462	15.1086	15.7461	15.0085	16.9503	13.9181	16.0404	16.9489	14.5044	14.6329	14.1857	14.8816	16.0207	15.84	16.2727	15.0774	18.1828	18.271	17.9692	17.7847	15.663	14.8521	12.8786	13.97	18.1853	18.5869	18.1817	17.746	15.8281	15.7107	15.3737	15.0552	15.7222	15.4544	16.5565	15.8829	+	R_S
17.6853	17.175	17.8026	17.8378	17.3824	16.6013	17.003	16.9972	17.4893	17.3466	17.9538	16.4549	16.529	16.2742	16.7431	16.4629	16.5667	16.465	15.7853	17.1014	16.7882	16.4996	16.6843	17.4529	18.0515	18.3316	18.4428	18.4875	16.8369	17.5399	17.3946	17.2968	17.5783	17.6329	18.4889	18.3471	17.2161	17.8958	17.2007	17.1552	17.5178	16.3579	17.0345	17.7434	17.1722	16.7478	17.0775	16.5621	+	R_S
15.9124	15.713	16.1523	17.2306	14.949	14.0802	15.1854	14.173	14.4029	15.3227	12.0538	11.6584	14.4505	13.7164	15.1153	16.1357	13.0902	14.7136	14.028	16.3959	13.3356	12.8253	13.9393	14.3044	16.545	16.1291	14.913	15.8746	15.5496	15.5046	14.148	15.0432	15.161	16.6649	16.9399	16.4364	16.3418	16.2723	15.7465	15.5183	16.1996	14.5491	16.8619	16.0919	13.1611	13.1901	15.0721	13.2262	+	R_S
14.5574	14.4895	14.9249	15.5023	14.8216	14.389	14.4	14.0293	16.4872	14.6132	14.8079	14.5797	14.376	14.5349	15.206	13.9675	15.5779	15.6944	16.2744	13.9585	15.4352	16.0178	15.6142	13.8085	16.0854	17.1545	16.201	16.5148	15.0036	15.3436	15.2524	15.7406	15.7083	15.1882	15.5054	15.8669	14.846	15.023	15.0232	14.9869	15.576	16.9402	15.5443	15.4725	15.6469	13.8807	15.0389	15.4183	+	R_S
13.3891	13.0324	13.5451	14.1014	13.5776	12.4335	13.6792	13.2763	14.1323	13.8066	15.5413	12.2411	11.9616	11.2787	11.0839	12.9875	10.5457	11.5057	13.1875	14.4501	12.3291	12.738	12.5775	14.343	10.4132	15.0271	13.8549	14.5406	12.2819	13.4757	13.0836	12.7622	14.3926	13.0869	15.5964	14.8672	13.8279	10.452	15.0759	15.8029	16.8181	15.0856	15.3309	13.8401	13.928	13.5333	14.9194	13.4454	+	R_S
16.3025	16.1634	16.5096	16.7022	15.4601	16.7008	16.15	16.2718	14.1545	15.0458	15.2068	15.144	15.1845	15.4932	15.5827	15.5059	16.8508	16.1909	16.0696	16.0681	14.5724	14.721	15.1232	15.7199	16.3016	16.8075	16.3417	16.6545	16.8239	15.6292	16.3149	16.3806	15.8828	16.5158	16.1043	16.3695	16.2128	15.9828	16.0343	15.7559	15.5986	15.8971	16.1526	16.6651	16.0258	16.3438	16.3666	16.3143	+	R_S
16.2555	17.5624	16.9455	17.5658	17.8903	17.5095	17.5277	17.2057	17.0799	18.2306	16.4383	15.2762	15.9325	16.9872	15.5196	16.0408	16.6278	15.3736	15.3177	14.6514	15.3393	15.6851	14.9622	16.1883	17.5562	17.8403	17.905	17.5312	18.1654	17.4996	17.0981	17.6746	16.801	18.3068	18.4993	17.8784	18.4292	17.1013	16.1313	16.6959	14.7891	16.7303	16.1782	16.1978	17.2288	17.1904	16.6318	16.1096	+	R_S
18.7727	18.7593	18.2111	18.1696	16.2348	11.7189	17.1952	15.7061	15.276	15.8692	15.3828	15.0778	14.9761	14.1741	14.6413	15.2981	15.9034	15.2318	13.5386	14.8521	15.2318	13.7332	16.2316	16.7727	17.6828	16.8738	17.4128	16.474	15.8163	16.3208	15.6167	15.8078	18.5028	17.7548	17.6544	17.651	14.8912	15.3304	14.1807	13.6499	16.2713	16.0624	17.2123	17.522	18.857	18.418	18.6102	18.96	+	R_S
16.8486	18.2445	17.9054	18.6562	17.7043	17.5002	17.0652	17.4939	18.2283	17.3606	18.3598	16.4068	17.372	17.2845	17.7675	17.574	17.5942	16.6114	16.9257	17.6645	18.0422	17.2417	17.3137	17.8193	18.2369	17.8852	18.2904	17.9588	18.1648	17.8798	18.1652	18.477	17.7958	17.8554	18.6884	17.255	17.5103	17.6564	17.9461	17.8959	18.4974	17.7613	18.1761	18.2109	18.2333	17.9838	17.9794	17.5366	+	R_S
16.2215	16.8611	16.2806	16.1711	17.4738	16.7247	16.7636	17.1977	17.0743	18.113	17.3188	16.9743	15.6358	16.9839	15.8359	15.069	15.1754	14.293	14.4742	12.8384	16.2303	15.0284	15.206	14.6964	15.6926	15.8383	16.4399	16.0216	17.3052	17.8395	17.4357	16.7756	17.4797	16.9137	16.5	16.0425	17.1504	16.7074	16.8688	16.7016	17.037	17.0505	17.2185	15.8873	16.4705	17.469	16.8484	16.9878	+	R_S
17.3449	16.6806	16.2654	16.9882	17.9149	17.1852	17.6215	17.3095	19.393	17.822	18.3731	17.7935	16.6128	16.4087	15.2975	16.0141	17.0984	17.2599	16.5496	15.8102	16.6722	17.6464	17.5925	16.3975	17.6632	19.1641	18.3975	19.2191	17.8879	17.307	17.53	17.7682	17.9465	17.7876	17.434	18.3727	16.7853	17.1725	16.8464	17.211	18.9712	18.4339	17.3881	17.4567	17.2328	17.0589	17.0496	17.6878	+	R_S
14.5022	15.6674	15.6252	16.6828	16.0433	15.4285	13.9119	15.6289	15.5464	10.7788	14.1333	14.0871	15.0534	14.3788	14.3238	13.9405	16.3533	16.5084	15.5305	14.5733	16.6535	16.9907	15.8302	16.0926	16.2591	17.4598	16.657	17.4128	16.1912	15.9363	16.6937	16.3555	16.6937	16.3623	16.4712	15.9416	15.1718	15.8536	15.7611	13.9988	15.0711	15.6184	14.2208	15.8175	16.411	16.337	15.5689	15.958	+	R_S
15.3557	13.2603	13.549	13.5322	14.8787	15.1946	12.6042	14.4651	13.5417	14.9649	16.265	14.4484	13.9674	14.5425	13.2317	12.0424	13.405	12.2267	10.1312	12.5385	13.0929	12.3672	10.987	10.7855	14.3385	15.1367	14.2767	11.224	15.2743	14.8351	14.7565	13.293	13.1187	13.2356	13.6007	13.4743	15.7291	14.7835	14.6233	15.158	14.9964	15.1942	15.4653	13.9064	13.6756	15.1724	15.1498	13.5455	+	R_S
15.338	14.8284	15.0934	15.5671	14.42	13.2441	14.8093	14.6328	16.1686	16.5793	15.742	15.0583	13.8132	14.2129	13.5862	13.0243	13.237	13.635	13.1984	13.1984	13.8194	14.5326	14.2579	14.2916	15.4198	15.1634	14.1252	15.3612	16.3166	15.4389	14.4108	15.5233	14.2114	15.3584	15.4631	15.8511	14.7142	14.284	14.7452	14.2978	14.7287	15.3266	15.3695	15.7264	15.478	15.8838	14.2101	14.9697	+	R_S
12.8578	16.3796	15.6999	16.1662	12.9247	13.9283	14.0786	13.9304	14.856	16.2985	14.699	14.6897	16.268	13.3127	14.5135	15.0811	12.4208	15.343	14.5539	13.8137	14.7269	15.992	16.256	15.4763	19.346	16.5592	16.1713	16.5265	16.5037	15.7959	15.8752	16.5117	16.9973	18.863	18.2323	15.8598	14.9455	12.2854	12.7605	14.1568	15.2756	16.8422	14.4246	14.1814	15.9296	16.0283	14.2347	14.7501	+	R_S
12.4164	14.3348	10.0139	13.2878	13.9354	12.1658	13.1386	12.2336	14.0214	10.9179	12.0916	13.2468	11.0362	12.1365	11.8204	11.1785	11.7295	11.6721	17.0186	11.3902	11.7726	11.9045	11.3001	13.5099	13.9374	13.8786	14.4377	15.0972	14.8228	14.673	15.6716	15.1876	14.7605	15.5261	14.751	15.114	11.9467	10.4962	12.3585	11.3844	11.9144	11.4909	11.6951	13.6414	13.6089	13.4043	11.2867	12.7303	+	R_S
13.4012	15.8201	14.2252	15.3935	15.3904	14.2324	13.5727	14.6799	14.8742	13.1055	13.5683	13.8703	13.2314	14.6022	13.123	13.4781	15.0455	14.0448	14.3738	12.6524	14.6925	14.2993	13.7458	12.7982	13.8711	14.56	14.4531	14.6099	15.0308	15.0529	15.2555	15.0823	15.4234	15.4713	15.4745	13.1798	14.4428	14.2555	14.9591	14.025	15.6189	15.2023	15.3528	14.0583	15.1508	15.6313	13.9141	13.5763	+	R_S
10.3308	11.5667	12.4888	12.6149	12.3464	11.7075	12.135	10.625	12.2383	11.5259	10.713	11.3433	12.2413	13.5893	10.9067	10.8288	12.3206	11.827	12.2841	13.0124	15.7899	12.6894	11.8458	12.2648	11.0452	13.2106	12.6199	13.117	14.1673	13.0751	12.6557	13.7261	12.5518	13.7435	16.9656	12.5699	11.1061	11.0121	13.0802	12.7133	13.9723	14.9248	11.9931	12.575	13.7108	12.0184	14.1884	10.5788	+	R_S
13.9601	15.0347	14.6158	15.2828	14.3495	12.8026	15.1399	15.3618	15.6006	15.1399	15.1827	15.8579	13.6572	11.5463	11.4904	13.6461	15.3178	16.1526	15.1019	12.2684	13.857	14.8866	15.8651	14.3797	15.5933	15.5815	15.316	16.186	14.9348	14.4341	15.5149	15.366	13.5055	16.1925	15.878	15.9219	14.6263	14.4684	14.1084	15.5855	15.7106	15.1913	14.6725	15.5422	15.6759	14.9848	14.8034	15.6555	+	R_S
16.8977	17.0939	16.8897	17.5606	15.814	15.1615	15.8339	15.9511	14.7393	15.0763	13.4676	14.9297	14.4535	13.5981	15.1457	15.5152	15.9928	17.4447	17.4738	17.4301	14.7347	14.5295	15.7134	15.7692	18.064	17.6442	16.5823	17.9452	16.691	15.8541	15.9552	15.8731	16.1832	17.2521	17.3174	17.759	15.6593	16.8544	16.1687	15.5851	15.6763	16.4338	15.6473	17.3017	15.9694	15.9241	15.8937	15.728	+	R_S
11.5263	13.4464	10.856	14.0122	0.535571	12.2642	11.331	11.9753	12.2695	10.2157	10.0598	11.8214	12.5349	10.8157	11.4549	10.8147	11.3053	12.2673	11.9706	10.5764	13.1767	11.8194	12.5651	10.1319	11.2038	13.1573	13.9748	13.6906	13.7147	14.4204	14.6941	14.6366	11.4294	13.9687	14.2568	13.7918	12.1953	12.408	9.36074	10.0653	11.825	11.4591	12.3571	11.2816	11.9	12.5382	10.5447	13.7031	+	R_S
13.427	15.1356	13.5134	14.5723	14.8869	14.5877	12.815	14.0582	12.1476	10.8268	11.4032	12.2309	12.1832	11.3937	12.204	10.1107	11.2103	11.7845	10.9343	11.7819	11.1362	13.2885	11.9588	12.4014	12.7982	13.9997	13.3622	14.0381	14.5595	14.3312	14.6693	13.8419	14.3297	13.1932	13.7681	13.7597	13.8502	13.7883	12.9101	10.2296	12.3394	11.5037	12.4651	13.326	14.0278	13.7653	12.5958	13.8983	+	R_S
16.7908	17.9177	17.4056	17.5845	18.053	18.2929	17.9842	17.9671	17.7868	16.2499	17.6242	17.1059	17.62	18.0832	17.1301	18.1904	16.0569	15.8228	19.2749	17.6077	16.7668	17.313	17.6225	17.5103	16.4598	17.7511	18.0296	18.226	19.1251	18.8553	19.1834	18.9596	18.0866	17.2898	18.0608	17.6526	17.9331	17.9449	17.9577	18.2663	18.8245	17.9266	18.3311	17.1088	17.4894	17.9345	18.4352	18.2268	+	R_S
12.7276	12.2721	13.8435	13.3966	13.9396	13.4903	13.7977	14.2366	14.5186	11.3361	13.4099	10.535	15.1347	14.6185	14.5008	14.484	14.589	15.7157	15.3126	14.0504	14.8085	15.0507	14.772	14.543	16.8639	15.958	15.9845	16.1943	13.7762	12.0314	14.2761	13.2705	16.0194	15.7237	15.4223	14.3423	14.1801	13.7075	15.0236	15.1071	16.0097	15.1482	14.2746	13.1706	15.0054	14.1254	15.362	14.938	+	R_S
14.4157	16.396	15.8969	16.6387	16.0151	14.8184	14.7953	15.6218	15.4841	14.9013	12.7081	14.2613	14.8071	13.4617	13.8609	14.6429	14.1473	14.4415	14.4154	8.82533	13.8191	14.4609	13.4486	14.131	15.7006	16.1877	15.5604	16.3761	16.1388	15.8441	15.9661	16.5069	15.1745	16.5045	16.421	16.1032	14.5699	15.5547	14.6077	13.7293	14.5921	14.1075	12.9293	15.2965	15.8389	16.0944	13.9031	14.8139	+	R_S
12.7787	13.4872	12.5697	13.287	17.2056	12.4586	13.1161	11.2917	15.6278	12.4222	13.4484	11.0712	10.3102	11.8261	11.1984	16.8775	12.9512	14.2374	12.8723	15.9634	11.7033	12.2918	14.7174	15.8049	13.3926	15.8471	13.9948	15.0621	13.6833	14.359	13.8832	13.6868	14.3335	15.7125	13.0793	15.0266	18.3297	10.7559	13.5109	13.6245	15.909	15.3809	16.6226	13.9275	12.3059	18.7879	13.9685	13.5827	+	R_S
15.586	14.2643	15.5006	14.9604	15.0667	14.3462	15.1671	14.758	14.4502	15.1734	14.5393	13.5025	14.5227	13.6856	15.7205	14.9609	14.3612	12.26	10.0571	13.3928	15.4228	14.6728	13.3573	15.4356	14.3927	15.544	15.2655	14.6198	15.0773	14.7577	14.3333	14.7564	14.4175	14.6838	15.7199	14.7308	15.854	15.1838	15.4035	15.415	15.7845	14.5348	16.4487	15.3519	14.6458	15.2848	16.2819	14.5708	+	R_S
10.9139	11.9231	12.0158	12.2448	10.4823	11.2713	11.6894	10.9687	12.9268	11.2857	12.7254	10.4352	12.1756	13.0484	10.8194	12.0291	12.2563	13.598	14.0654	12.9608	10.3305	11.8501	12.5537	11.9581	14.7279	13.5086	13.7172	14.0198	13.275	12.44	12.877	13.5437	13.3958	14.2564	13.7583	14.3423	11.4331	12.5161	11.8972	12.3875	10.89	10.7926	15.4406	14.653	11.8749	10.9289	10.6825	10.5796	+	R_S
15.4004	15.7018	15.25	15.2618	14.4806	14.7821	14.0779	14.4311	15.0475	15.3967	14.6413	15.7922	12.8284	12.9843	13.0133	11.7741	15.4093	12.9142	12.9942	9.61053	14.6522	14.5798	13.9767	12.6187	14.5961	14.7174	15.155	14.9918	15.226	15.3705	15.0581	15.1977	15.6225	15.4354	15.4036	14.9796	14.4454	14.4115	14.3572	13.5381	13.9865	14.5023	14.8514	14.6759	15.1081	15.3464	14.5864	15.6031	+	R_S
14.7891	17.5438	16.6811	17.0071	15.3456	15.4328	13.2098	15.1248	17.2626	15.8419	14.7853	16.4169	13.164	0	15.9105	12.5962	11.8362	14.2504	14.8504	14.8785	14.6321	15.1904	15.5339	14.7716	17.5743	16.3278	15.6097	16.4	17.5226	17.0602	17.3115	17.6721	16.774	18.6136	17.2619	16.8041	13.8142	14.7038	13.5872	13.8062	15.7256	15.2523	15.6187	15.9217	16.4671	15.6169	15.1008	15.7368	+	R_S
17.5842	17.3491	17.5365	16.9422	16.9646	17.3357	17.5104	17.4427	16.4149	17.2241	17.8525	17.5772	17.3941	17.076	18.0115	17.2878	17.1148	16.6497	16.5778	16.7324	17.6904	17.2988	17.5491	17.3476	16.7235	16.5613	17.4154	16.9865	17.8922	18.1519	18.1428	18.1348	17.9147	17.2254	17.3773	17.5055	18.277	17.798	18.3041	18.4768	18.0084	17.454	18.2332	17.4246	17.1631	18.0271	18.3027	17.9565	+	R_S
12.4402	14.3521	11.1351	9.23085	12.8756	12.812	12.1766	12.8949	15.5125	10.9554	13.4571	12.2729	16.3007	17.3623	13.1792	16.4346	10.0807	12.7615	16.4113	13.4867	11.9958	14.6216	14.8829	13.1869	14.4912	15.3189	15.1716	15.8893	13.1075	12.6826	9.86851	11.8255	16.7421	14.9709	14.6212	14.9735	16.0202	15.049	15.2595	15.875	15.2673	15.9216	15.9032	11.0636	15.5386	15.1656	14.7587	15.3842	+	R_S
12.186	14.5364	13.6752	14.3012	14.6565	14.5212	13.9832	14.7911	15.1861	13.9683	13.4743	15.1773	12.97	12.8898	13.1067	12.9607	14.2193	14.3859	14.952	13.1718	13.6127	13.7891	13.5446	13.0039	14.8949	14.6512	14.3105	14.9696	15.6494	14.9962	15.7398	16.0125	14.8758	15.9469	15.0648	15.2078	12.9901	12.7135	13.2419	13.2749	13.7741	14.6839	14.1708	15.1533	14.6663	15.0509	13.2632	14.2384	+	R_S
10.884	13.4657	12.3549	13.1563	11.8802	13.3401	12.1707	13.3084	13.6527	10.4093	13.4361	12.6271	11.1007	10.1554	11.2229	10.3042	13.256	12.3669	11.3607	11.3234	11.638	12.7679	12.6486	10.7365	12.8857	13.2026	12.6277	12.881	12.3578	13.1505	12.365	12.5103	14.6166	15.7891	12.9516	11.4323	11.1653	15.8641	12.6088	13.1381	12.6309	13.1682	10.9111	13.6942	13.3629	12.7281	10.8936	13.1939	+	R_S
18.1273	19.9535	18.8058	19.116	19.5272	19.3415	18.0146	18.7782	18.7417	18.9731	18.1824	18.5576	18.7828	18.8263	18.241	18.4829	18.5147	18.1783	18.2521	17.6251	18.8126	18.6173	18.4735	18.4851	18.4849	18.5549	18.5902	18.7661	19.7189	19.6684	19.4276	19.6388	19.4021	19.5873	19.1056	17.9676	19.0751	19.2351	19.0847	18.748	18.9289	18.7117	18.979	19.0347	19.6933	19.7974	19.1551	19.27	+	R_S
12.545	12.2027	11.3935	11.3897	11.7091	11.1733	11.3817	9.32441	13.5917	13.5109	10.7225	13.2875	10.1613	10.1278	11.4634	9.76143	12.4557	11.1911	11.2247	15.2521	11.7868	8.50783	11.7214	11.5291	15.1131	13.0115	14.1101	14.2713	16.275	16.3027	16.508	16.5896	13.0282	14.1295	11.9246	13.225	10.1809	12.8397	8.59204	11.5774	11.1724	12.325	9.04664	11.8374	11.3543	9.93095	12.9305	11.5917	+	R_S
11.5231	12.4218	10.8219	15.4721	14.1251	14.1865	14.5753	14.7268	13.743	11.1132	12.121	13.0288	13.0175	10.0187	12.4132	10.6887	12.5906	15.5574	12.3005	10.9324	11.2532	14.1824	14.9518	8.90535	13.8148	15.0358	15.1375	15.6217	14.0226	14.1736	14.8895	13.8921	15.541	14.7098	15.1828	16.285	11.928	12.3054	10.3364	15.4236	11.4598	14.2863	11.395	14.7749	14.133	12.2773	10.568	16.0188	+	R_S
14.7826	15.525	15.0327	16.2305	16.1201	15.9004	15.3048	15.7563	16.6163	14.348	16.2786	15.1686	14.5727	13.6137	15.1838	15.1678	15.8028	16.3545	15.467	15.0363	14.2823	15.3873	15.1374	15.9388	15.558	17.0451	16.1133	16.7049	16.02	15.5334	15.8859	15.5403	16.1616	16.9817	16.2618	16.5083	15.128	14.8209	15.4461	15.8829	16.5898	15.8258	15.8925	15.5395	16.6393	14.53	15.9403	16.2904	+	R_S
13.9733	15.96	14.6224	15.6861	16.2733	16.0589	15.7213	16.0113	15.7517	13.7382	15.7134	14.776	13.9656	13.3485	13.1251	13.1284	14.1124	15.7511	15.8867	14.5517	13.9396	15.3169	15.7848	14.3142	15.8476	16.0506	16.496	16.7907	16.2005	16.3373	16.4417	16.1924	16.1229	16.1825	16.5291	15.4473	15.0685	14.0887	14.4104	14.5346	14.6442	15.6016	14.5855	15.3424	16.0815	15.2394	14.4617	15.9066	+	R_S
13.0191	13.5864	13.3248	14.5752	15.4133	14.7268	14.5371	14.9027	15.8014	11.9563	15.8045	14.6776	11.9324	12.7629	14.5515	13.2513	15.1581	16.2801	15.3918	13.3464	13.7273	15.0446	14.477	14.0985	14.9763	16.9216	15.4547	16.1787	14.6145	14.6807	15.0834	14.1257	14.4778	13.0881	13.9105	15.2339	14.671	14.3476	15.3193	15.1717	14.6076	15.6746	15.1649	16.0324	15.983	14.7228	14.4193	15.8102	+	R_S
14.6372	16.2238	15.4887	16.5075	14.3265	14.12	15.1092	14.2493	15.0945	14.981	13.4911	14.9549	14.9423	15.2022	14.9257	15.1431	15.3725	15.9097	15.9297	15.012	16.1799	16.52	16.673	16.293	16.3569	16.192	15.5001	16.3705	17.7127	17.2989	17.8069	17.9683	17.7046	18.6851	18.815	16.8061	13.1338	14.6779	14.8403	14.0355	15.0394	14.0473	14.2964	15.1586	17.3529	16.6286	15.7273	16.5587	+	R_S
16.5085	15.4088	14.2553	15.1944	16.5693	14.2528	16.26	16.0494	13.5646	11.8489	13.5745	11.9583	15.2394	13.6201	14.9205	13.858	17.9432	16.3099	15.5287	15.4515	15.9985	13.4595	11.8899	12.2407	14.3473	17.8566	15.9112	15.7927	14.9505	15.0614	14.8432	15.7166	18.9062	15.7207	17.8774	16.4281	15.2663	14.5412	14.6403	12.7752	17.7126	15.7246	15.832	16.5906	13.9817	15.6418	15.2237	15.602	+	R_S
16.7265	16.232	16.0615	16.3433	16.1918	15.6787	16.7063	17.5225	16.4231	16.8315	11.1013	17.1541	15.6756	15.1245	15.5526	15.8561	14.4165	14.9478	15.7127	16.3963	15.7107	15.3444	15.6559	15.14	17.2854	15.4689	16.3589	16.73	16.156	15.816	15.6684	17.9667	17.0404	16.9653	17.5693	18.0257	16.1881	15.9122	16.4934	16.518	15.6878	15.4098	17.0787	17.5317	16.029	15.1993	17.5776	16.5061	+	R_S
11.3212	14.0716	13.6518	13.5378	12.191	12.3955	11.6713	14.3482	14.3155	10.2906	12.7447	12.638	13.7715	10.2509	12.4492	12.1723	11.1988	11.6845	14.34	10.8391	12.1566	14.8749	15.141	12.0958	11.5733	11.5363	11.779	14.2039	13.0785	13.3088	13.8921	14.5389	15.623	15.4552	14.1981	12.2915	14.6062	13.7163	14.2324	12.4747	13.5949	13.9355	11.5626	13.1256	13.8618	15.194	13.67	15.0789	+	R_S
13.7626	14.9992	13.4355	14.0852	14.3952	14.8312	13.8527	14.3686	12.7627	11.2096	15.9196	12.188	12.8135	12.7478	13.946	13.0063	14.7494	15.3714	15.122	14.5788	13.9628	14.0428	14.0751	13.9619	13.879	15.8163	15.1283	15.8921	14.5443	14.1111	13.913	14.4952	14.8226	14.8763	13.4949	14.747	14.9326	14.4051	14.6475	14.3176	14.6937	13.9993	13.7662	14.1507	15.2877	14.5878	14.8604	15.029	+	R_S
14.1496	15.5805	14.1189	14.8669	15.2	14.3636	14.6191	14.2895	15.0675	12.4506	13.3567	14.0926	13.9657	14.8136	14.3046	14.7953	14.0846	15.1086	15.8121	14.8395	13.4417	13.9394	14.6641	13.4451	14.4335	15.8431	15.7434	16.1752	17.4594	16.8462	17.1276	16.9116	15.3764	15.9242	15.9871	15.3776	13.6671	13.5474	13.9741	13.8529	15.2774	14.6731	13.2371	12.8303	15.5173	15.3513	14.1159	14.7085	+	R_S
18.3099	19.8848	18.5631	18.9054	18.7009	18.7053	18.172	18.1653	18.1527	18.4236	17.0694	18.1439	17.0332	17.0194	16.8587	17.1688	17.484	16.6938	16.7833	16.2145	17.0747	16.8576	16.4956	16.1783	18.6316	18.4359	18.0513	18.2327	18.8247	19.0911	18.6482	18.4368	18.6326	18.6828	18.1508	19.1475	18.4179	18.246	17.8484	17.6352	17.9787	18.0462	18.2364	18.1719	17.4046	17.7014	17.4695	17.7314	+	R_S
21.152	21.8985	21.1289	20.5095	22.1066	22.705	22.1249	22.4957	21.4661	22.6936	22.4889	23.5729	20.7938	21.9574	21.0713	20.314	21.2654	21.2389	21.765	19.9131	21.2198	21.8934	21.6529	20.6904	21.1598	21.3837	22.2897	21.7638	22.7896	23.0922	23.2743	22.8843	22.7652	21.4741	21.5957	21.558	21.8243	21.1273	22.0159	21.5479	21.7733	22.3824	22.4102	21.6855	22.5096	23.6181	22.9145	23.7044	+	R_S
15.8363	16.1961	15.9222	16.0354	15.4232	15.6441	15.1302	15.5078	16.2551	16.2748	15.6474	16.4459	15.0762	14.8227	14.9305	15.0682	15.6867	15.5546	15.3466	14.2444	16.3025	16.4658	15.4384	14.9489	17.7948	16.7039	16.5277	17.0304	16.812	16.7734	16.8996	17.1754	16.3448	17.2155	16.2745	16.264	14.8786	15.3981	15.5449	14.5743	15.3785	15.7372	15.1232	16.1328	16.1585	16.2377	15.1587	16.0926	+	R_S
11.5565	11.814	12.7776	12.9259	12.5889	12.035	10.4401	10.8648	13.2547	10.9227	11.3839	12.8867	11.7255	11.077	10.2141	10.793	10.5934	12.8089	11.3598	10.4923	12.1264	11.1534	13.0997	11.6249	14.4695	13.3368	13.5962	13.8279	11.9144	10.1633	12.6926	12.7154	13.5598	12.5077	13.0368	13.5447	12.6875	14.5814	11.7207	12.1854	11.1137	11.5071	11.9901	11.0084	13.035	13.1088	11.3357	9.98083	+	R_S
15.2702	16.0081	15.5653	15.4959	15.2209	15.3734	14.8602	15.3106	14.5584	14.4158	14.5835	14.7741	13.8857	15.0271	11.4807	12.2618	14.7366	12.6185	13.3271	10.605	14.8076	14.4887	15.1293	15.0873	15.5318	15.1001	15.0949	15.5092	14.6265	15.2962	15.8803	15.3785	15.5111	15.2541	15.173	15.5533	14.7049	15.4119	14.8034	14.7364	14.5701	14.7074	14.9064	15.5863	15.2897	14.5299	14.6513	14.9322	+	R_S
19.1514	20.0182	19.3581	19.5809	19.9031	19.8816	18.3474	19.4803	19.4323	19.0046	18.1038	19.0951	18.2257	17.745	17.5332	17.9303	18.951	17.9436	18.0771	17.1667	18.8935	18.8221	18.4936	18.0339	19.7339	19.0989	19.6661	19.3782	19.6528	19.2938	19.4435	19.6016	19.8676	19.8807	19.5182	18.5094	19.0431	19.3557	18.5368	17.8873	18.6914	18.8371	18.8037	19.176	19.7779	19.8667	19.281	19.795	+	R_S
14.6986	14.956	15.1798	15.8058	14.7657	14.7287	14.8172	14.8903	14.892	14.5495	15.2856	14.5532	14.5806	14.1848	15.3989	14.8813	15.5183	15.4906	14.6473	15.6473	15.6593	15.5232	15.2962	15.3636	15.2314	15.2311	15.5001	15.5439	14.7289	14.8545	15.1367	15.2869	15.402	15.8561	15.9755	15.2412	15.2064	15.8519	15.94	15.9182	16.3953	14.8214	15.9961	15.9836	15.5405	15.2008	15.92	14.9564	+	R_S
11.7642	12.7269	12.9461	13.2705	12.4633	10.9499	9.65591	12.8328	13.2628	13.318	12.1265	12.1483	14.8033	11.864	12.7815	11.4512	12.212	13.1533	15.2061	12.4475	10.7183	11.7735	11.3007	12.1329	14.1538	14.7076	14.3032	14.4396	13.1574	14.0648	13.0234	13.2436	13.6328	14.0325	14.4676	13.1846	11.352	13.5573	12.3903	15.5434	13.5484	12.608	9.66504	13.3301	12.6587	12.8434	11.7228	12.3095	+	R_S
19.0544	18.4615	19.2359	19.3211	19.4848	19.0011	19.7409	19.7985	18.8372	19.2908	18.7297	18.252	18.764	18.4394	19.6217	18.684	18.7591	18.2018	18.3937	20.0713	19.6497	19.4519	20.0754	20.8024	19.9208	19.6393	20.5345	19.8996	18.7858	18.6075	18.5586	19.5084	18.5406	19.2158	19.5724	19.482	19.4536	20.339	20.4783	19.9327	20.358	19.6297	20.5548	20.5082	19.2449	19.7098	20.7749	20.0806	+	R_S
13.9096	14.2658	14.7367	14.7645	15.5151	15.1083	15.4237	15.4907	15.8874	14.4242	15.827	14.7465	15.6303	15.2837	15.3385	15.4541	14.6066	14.8901	14.9359	15.6845	16.2734	15.7629	16.2647	16.7832	15.6569	16.1542	16.1829	15.9282	14.7038	14.7887	14.2665	15.0502	15.6924	15.2255	15.3441	15.1229	16.1969	15.8056	16.9758	17.2494	17.6348	16.9804	17.4957	15.7329	15.3224	15.6853	16.6017	16.1531	+	R_S
11.7148	9.66934	7.9492	9.98975	11.9635	11.8373	11.3903	15.5833	13.6627	11.4909	11.2523	11.4318	11.0202	10.9843	12.9114	14.5958	11.9784	11.78	11.5931	11.5378	11.0411	10.3212	10.5284	9.68541	15.9031	15.5958	14.5864	15.8439	10.5906	11.7332	15.4876	10.3232	14.8634	13.2974	15.039	15.5655	12.7049	10.7176	10.8732	8.4572	8.50086	13.8459	12.2264	15.4303	10.939	10.7816	10.8212	12.859	+	R_S
16.8031	15.6002	15.5475	16.3951	15.7645	15.7255	15.5487	15.8071	15.7568	14.9941	15.6339	14.536	15.51	14.5035	15.4339	15.7798	14.0595	15.1138	15.7633	16.2428	14.9937	15.0472	16.0327	16.2417	16.2578	16.6747	16.6884	16.7702	15.9184	16.1418	16.1753	16.0143	15.4384	15.9707	16.5301	16.186	15.6323	16.5351	15.9424	16.3205	16.7459	15.2046	15.5624	16.2291	15.8317	15.3537	15.6203	15.0465	+	R_S
15.813	16.8097	15.7628	16.1559	16.5067	15.2474	15.6313	15.8128	15.9587	16.8456	14.5082	15.2628	14.0185	14.7451	13.5194	13.778	14.5399	16.1434	15.4547	15.7486	17.5056	15.5802	15.2286	14.7175	17.0535	16.9293	17.604	16.4726	17.0138	16.7354	16.7514	16.9957	16.1969	17.1085	16.8651	17.7943	16.367	15.6936	15.0856	14.0901	14.8782	16.3921	15.2121	15.5047	15.7283	16.3705	14.5961	15.2018	+	R_S
18.9046	18.6727	18.3973	18.2888	18.2707	18.7681	17.1827	18.5345	17.9846	15.7466	16.057	16.2513	18.2938	17.732	17.1213	16.6367	19.3249	17.9981	18.425	16.7952	18.6727	18.2546	19.0253	18.0155	17.553	17.5306	17.8267	17.9394	19.1292	19.0906	19.0958	19.3102	18.8802	18.4542	17.8196	17.8232	17.284	18.7118	17.989	17.9442	18.826	18.9091	18.5286	19.5681	19.4793	18.8301	19.3269	19.1825	+	R_S
11.9532	13.1262	13.4382	11.7297	12.5232	11.8573	13.2929	13.1586	12.1965	9.14407	11.8415	12.9192	11.1734	11.1718	9.89148	11.6367	12.1018	12.4963	9.94671	15.3031	11.0614	11.9736	11.3124	10.3534	12.7782	14.1943	13.7595	13.9892	11.6065	14.1347	11.4806	10.986	12.3879	13.1026	13.2184	13.0431	14.4584	12.7638	12.4439	12.992	11.5777	12.8364	11.1423	12.7014	12.6817	12.7737	12.6818	11.5791	+	R_S
14.6664	15.7085	14.0335	15.208	17.1248	16.9319	14.993	16.6546	17.5518	15.7121	15.481	16.5718	13.7074	12.7045	12.4156	14.2582	13.6185	15.5615	13.8969	14.1175	14.9748	14.8994	15.4404	14.4664	16.5893	15.8457	15.9507	16.3465	15.9425	15.6895	15.6579	16.0784	16.9432	17.8119	17.0147	15.025	15.1807	16.1607	15.5461	13.9232	15.0098	16.2041	15.2482	16.2333	15.9058	16.1025	13.7621	15.8006	+	R_S
14.2663	13.6787	12.8618	14.4453	13.9599	12.8978	14.0417	13.5219	13.8625	13.0491	12.8834	12.4731	14.7422	14.1968	13.8225	13.0135	13.8668	14.8455	13.3724	13.6252	13.7056	14.0266	13.7024	13.999	14.1912	14.1108	13.7166	14.8842	14.1551	14.4305	14.2386	14.2538	12.8654	15.2551	14.2224	14.0119	14.5014	14.1558	14.0102	13.3421	13.866	14.1465	14.5349	13.871	14.0082	14.5316	14.3375	14.9212	+	R_S
12.8988	15.7705	13.8447	12.9012	15.6656	15.5416	13.9605	12.9952	14.3269	11.4663	12.0319	12.6126	15.34	15.5638	11.7653	11.778	10.6873	13.6168	12.1845	11.4276	11.128	15.3407	15.9177	15.665	14.7026	15.3996	15.3353	15.6911	15.9115	16.4087	16.19	15.9092	15.6191	14.9124	14.2279	12.3472	14.115	15.2918	11.8953	11.0092	11.5259	15.8839	14.3029	13.386	16.1391	15.9069	14.5145	13.8326	+	R_S
11.5655	13.0706	12.8973	13.6697	11.5282	11.063	12.8982	11.5518	11.6519	12.6886	13.1435	11.8688	13.3732	13.1598	11.9159	13.1298	12.2184	12.5681	13.3065	12.8358	12.4826	12.8505	12.9131	13.2079	12.6363	14.1892	12.5229	13.9592	14.2991	13.8056	14.7245	14.1309	12.8633	12.8314	12.6682	12.1731	13.4856	12.9977	12.7649	8.72952	14.7279	13.8537	13.7544	13.3307	13.5587	14.0659	12.7905	13.9928	+	R_S
11.5627	13.9125	13.1821	12.5953	13.3688	11.334	12.4092	13.2962	13.719	10.3333	12.1808	12.3772	10.7523	11.2988	10.7618	12.5348	15.7279	12.5174	12.1983	13.5921	10.3944	13.3678	12.6328	10.6491	12.6003	14.1599	13.1312	14.8793	13.9623	14.0958	14.0898	14.1458	12.4714	12.9588	12.6782	14.1058	11.9873	12.4294	12.6725	11.1547	14.239	13.9392	10.7588	12.7664	13.9123	13.9167	11.954	13.541	+	R_S
17.1006	17.5395	17.3729	17.843	18.2399	17.5957	17.5983	17.7152	19.2369	17.0043	18.1412	17.2644	17.7676	17.6886	17.9071	18.3442	17.8115	17.4974	17.5449	17.6936	17.4753	17.1285	17.2131	17.695	18.3427	18.5973	18.3217	18.9134	17.6633	17.5034	18.0945	18.2009	16.7321	19.0904	18.6273	17.4665	17.9505	17.9753	18.3556	18.9135	19.199	18.2845	18.279	17.2882	18.1733	17.3645	18.6316	17.9491	+	R_S
11.407	13.6699	13.3702	13.7969	13.826	14.5676	13.0135	13.8561	12.7565	11.5187	13.3129	12.7987	11.0972	11.5798	12.6893	12.7813	13.6882	11.8159	14.1875	13.627	14.1801	14.2915	14.1435	13.1787	13.888	14.1952	13.368	13.9074	13.8401	13.5152	13.9729	13.3988	14.3517	12.7159	13.9993	13.1855	13.0925	12.0235	14.2332	13.9502	13.6743	13.4638	14.0316	14.489	14.0095	13.7271	14.6583	14.6555	+	R_S
10.8729	12.2855	13.1138	10.5231	12.7821	13.338	13.0002	11.8739	9.79125	11.1994	12.2165	12.6914	14.9931	13.0444	12.4534	14.2243	12.2297	12.4537	15.6757	13.0175	11.7247	10.3683	12.3917	12.4591	14.5374	13.8065	12.7968	13.7571	14.0963	14.0538	13.7538	15.1969	13.0229	16.0178	13.4661	14.1523	10.8517	12.7379	12.4296	12.5605	13.3197	14.6139	12.6304	13.5752	12.1007	11.9757	10.5343	14.0678	+	R_S
11.9094	14.5284	13.0958	14.8566	14.8837	14.8161	14.0867	14.5044	14.2177	12.4313	14.0086	14.4151	12.9974	13.8949	11.3317	13.1336	14.04	15.3583	14.8817	12.7221	13.1114	14.9885	15.0514	13.8912	14.5164	15.4114	14.949	16.1731	16.1182	15.5327	15.9451	15.8503	14.7179	15.4663	15.6174	14.0431	13.0871	14.0211	14.3076	13.5997	12.7449	13.985	13.136	14.6625	15.4958	14.6747	12.7258	14.5117	+	R_S
14.8367	13.6582	10.739	13.194	16.5462	14.4759	17.0961	12.1267	12.0169	12.5903	12.3254	11.2011	14.5391	10.9663	10.6197	9.71471	9.57521	12.025	11.6628	12.6001	15.06	16.3362	13.0574	11.4661	12.1916	15.592	13.5912	13.5412	16.6133	16.2793	13.435	13.6636	14.2447	13.8846	13.6862	12.7396	15.3926	16.3004	16.48	11.857	15.926	13.1897	12.6784	11.2591	15.8056	14.7888	11.392	12.6551	+	R_S
11.9763	14.2785	11.3295	11.4628	14.6867	12.0587	13.294	13.4439	14.6892	12.3561	14.1297	14.9335	12.4299	12.7945	12.2516	10.7236	12.3012	13.9127	10.6689	11.9703	11.7968	12.9328	11.5486	10.3767	13.4592	15.6952	13.5289	14.875	14.5899	12.0996	13.6874	14.899	15.0314	14.6378	13.7993	15.1077	12.4623	13.4988	12.0137	12.4033	14.5914	14.0309	10.8486	11.8585	12.2594	15.5892	11.4266	12.0055	+	R_S
18.9739	20.3615	20.1578	20.3353	20.4792	20.0163	20.5414	20.1081	20.175	19.1987	18.0499	18.6266	17.7098	16.7715	16.7712	18.3348	18.2535	18.5065	18.0892	18.2726	17.3724	17.7629	18.5122	19.1038	18.4811	17.9668	19.0478	18.8513	20.2949	20.4385	20.09	20.7156	19.2413	20.3162	20.3436	20.1864	20.0426	20.203	19.1677	18.5021	19.058	19.5826	19.6781	19.8332	19.7836	19.1901	19.5859	18.903	+	R_S
13.6935	13.7845	9.95603	12.8624	12.5961	11.2449	13.2904	13.3166	11.2433	11.4744	12.5678	11.3473	13.0826	11.5147	13.8371	13.1266	13.0483	15.1146	12.4412	13.7969	13.1508	12.6634	12.4474	12.3694	13.8162	13.9987	13.6962	13.4267	14.8477	15.6047	15.7501	15.5336	13.1482	13.2378	14.1533	14.0975	12.7426	13.1901	13.1649	12.4153	11.2621	11.9876	13.2479	12.9959	12.3899	12.2395	13.3107	12.6024	+	R_S
14.1379	14.3114	13.0741	14.3883	14.6363	15.7468	14.9649	15.2901	15.81	16.2561	17.2183	15.5624	15.3684	15.0272	15.0687	13.8634	16.2287	15.9878	16.4633	17.2209	15.2077	13.025	14.3527	15.3054	18.1443	18.3179	18.2871	18.5612	15.4287	15.1381	15.6048	16.0036	16.5581	16.4849	15.929	17.6894	14.5254	14.914	16.1217	15.6509	16.3068	16.6074	16.0529	14.7624	13.0976	13.8	15.2705	15.8977	+	R_S
17.7135	18.549	17.7673	18.1871	18.8933	19.1639	18.2452	18.7297	17.5744	17.6024	16.1898	17.2879	16.8372	16.811	16.7098	16.6687	18.128	17.1084	17.27	16.8912	16.9848	17.3352	16.9418	16.6541	18.9093	18.4184	18.1515	18.2128	18.567	18.4799	18.4957	18.5748	18.8366	19.0159	18.3875	18.5335	16.9205	17.6587	17.233	16.789	17.9271	18.3578	18.3676	18.8709	17.329	17.24	17.2177	17.6201	+	R_S
14.2533	15.0997	12.998	14.4544	14.5415	14.6986	13.156	15.4849	14.7307	14.0405	13.4915	15.1056	12.2138	13.5424	11.1053	10.9246	12.7299	11.5899	11.1064	12.9763	13.1791	13.4626	13.7726	13.8782	14.6181	15.308	14.8328	15.3994	15.288	15.4877	15.4411	15.1113	15.9646	15.4333	14.7254	13.2207	12.5368	11.5874	12.3271	13.5231	12.5561	13.7589	14.6625	16.1587	14.0374	13.9122	13.3282	14.0899	+	R_S
13.2844	13.2215	13.2963	13.6949	12.7155	12.675	13.2508	13.3815	11.5139	10.5982	11.6299	9.4908	10.2732	8.09538	8.35606	11.9731	12.652	13.0846	0.309286	10.0357	13.8935	14.1558	14.7293	13.2908	13.8788	13.7983	12.6063	13.4807	12.8182	13.5673	13.3311	14.246	12.3083	13.5973	13.5223	12.766	11.8763	13.3342	13.3148	12.1967	12.3157	11.3092	13.1997	13.3874	13.0739	12.5881	12.4199	13.0299	+	R_S
12.4365	13.7318	13.0906	13.6288	12.4476	13.4113	11.9049	13.6333	12.1999	12.5788	11.5243	15.8353	11.061	13.8605	11.8379	15.3494	11.5975	12.8393	14.5961	11.3397	11.0286	13.3355	14.8759	10.9612	12.0119	13.5654	14.052	15.2083	15.673	15.8158	16.142	16.0392	14.6976	14.2847	13.533	14.2798	12.8166	11.3164	12.7765	13.0581	14.0661	12.9039	13.3636	13.5163	11.2592	13.2708	12.8344	14.6025	+	R_S
10.6007	11.8765	11.9232	13.7725	13.8223	12.6317	14.0896	13.3519	14.6194	13.2725	13.4685	15.1054	12.3747	13.0502	11.9849	12.3968	13.6585	14.291	12.5636	11.2521	12.0162	13.2277	13.0969	13.0937	13.4652	14.6506	14.7625	15.4162	14.0164	14.1008	14.8525	13.6687	14.1502	14.2693	14.4388	13.7561	12.7404	13.6199	12.5661	13.3689	14.7367	9.36709	13.8003	13.8448	13.6322	13.3194	13.3747	14.1523	+	R_S
11.4275	14.9422	13.8141	14.6535	15.3555	15.5869	13.8909	15.254	14.7535	10.0112	13.6726	12.0755	14.4325	14.2253	11.1935	14.2878	9.8133	12.0975	15.6835	10.9721	9.6372	12.1443	16.2749	13.6638	10.6506	13.513	13.4183	14.6459	15.3005	15.5744	16.0747	15.8844	14.6765	14.0968	13.8628	11.034	14.6962	13.35	14.9105	15.2608	15.2952	14.8926	14.1183	14.1607	14.7879	15.0357	15.5789	15.0254	+	R_S
14.8134	17.0108	15.6844	15.8921	16.6867	16.5028	14.8682	15.8953	16.498	15.3592	15.5932	16.5324	14.114	13.855	14.3497	13.1883	14.9366	16.8087	15.356	13.4491	14.4927	14.7269	14.8359	13.2395	14.3606	15.9739	14.6927	15.7433	16.9579	17.1224	16.5942	16.7071	15.0151	16.6302	15.3257	15.0346	15.4355	14.9822	16.161	15.8598	16.8522	15.6877	15.3498	15.5275	15.978	16.5493	16.2278	16.7551	+	R_S
11.4627	13.6537	13.0545	14.2311	14.7987	14.2103	14.3687	14.0851	15.9071	13.3334	15.3531	13.8046	13.2436	12.2013	11.4543	11.5197	13.9853	14.8426	15.0099	13.0515	12.1845	14.3148	14.0865	11.2261	14.0114	16.2973	14.8948	15.8557	13.5972	13.8907	13.7233	13.4688	14.3093	14.3174	14.5754	15.4473	14.431	13.6597	13.5337	12.5694	14.4782	15.3098	13.2807	14.4887	15.2298	12.9878	14.5601	15.2438	+	R_S
11.4737	16.2863	12.749	12.7564	14.5654	14.61	14.0958	13.7844	14.9312	14.1453	15.1499	14.3744	13.9348	13.2342	12.8593	12.4501	11.4551	11.5311	12.5672	11.4619	12.7662	13.1635	13.6715	12.6195	16.8673	17.2514	13.5838	13.9221	12.9572	13.5252	14.3737	14.8553	15.1544	13.8371	13.4586	15.0228	13.7474	14.2683	14.2125	14.1718	14.2726	13.9945	11.3244	13.6976	12.8352	14.9025	13.6412	14.9032	+	R_S
13.3606	13.3197	12.3255	12.0028	13.7367	13.4774	12.6159	12.8965	13.5849	13.2933	13.1791	13.4662	13.8455	12.9905	7.73877	12.024	13.1693	12.793	12.9173	10.3594	12.5831	13.5136	13.3041	10.8314	13.4905	14.6319	13.5626	13.8938	14.5143	13.8375	13.4099	14.6443	14.7048	13.3348	13.0239	13.2495	13.1264	11.0617	12.7377	12.4849	13.2403	14.7161	13.084	13.3724	13.7919	12.4938	12.5009	13.141	+	R_S
12.7281	14.1785	14.2987	14.8075	13.5662	14.6541	12.2024	10.5986	14.7876	13.6812	14.0104	14.9801	13.5618	14.149	13.8493	13.9391	14.6829	11.4209	14.928	12.0721	13.4381	13.9357	14.691	11.8859	14.3998	14.4551	14.69	14.4367	15.7077	15.8281	15.6904	15.6967	15.0248	15.3119	14.1509	14.6477	14.3468	12.5316	12.8379	14.1981	13.4606	13.9744	14.3372	13.603	14.2458	13.6348	14.148	13.4168	+	R_S
13.8313	14.1254	13.2955	13.9789	14.2244	14.0859	14.045	14.0054	15.8334	14.1392	14.7815	14.9922	13.0709	13.2454	12.3479	12.894	14.4757	15.4374	14.056	11.615	13.4314	14.5536	14.0928	12.1974	14.3137	15.9251	14.7575	15.1929	14.8909	14.5198	15.4177	14.1208	15.0798	15.1147	14.5599	14.7729	13.6069	13.3726	13.8672	13.4108	15.2654	14.9006	14.0337	14.3118	14.3256	13.5597	13.8462	14.6713	+	R_S
17.0352	18.5066	16.5097	17.7986	17.9703	18.0691	16.8555	17.5598	16.9993	16.9543	16.0581	16.948	15.7612	15.9352	15.6873	15.5093	16.6244	17.6521	16.6798	16.0172	15.7687	16.4639	16.9978	15.771	17.619	17.761	17.5947	18.1143	18.6426	18.9172	19.0002	18.5588	18.6564	18.4428	18.0879	17.4032	16.656	17.3911	16.5319	16.0474	16.5244	16.1954	15.7203	16.8179	17.2192	17.1229	16.3399	16.677	+	R_S
14.1859	13.7052	14.8103	14.8651	16.8037	13.5897	17.0462	17.4501	13.0625	14.6733	16.3104	18.1193	13.3029	13.1214	13.9821	13.8347	14.1347	15.1345	14.629	14.6373	14.1204	15.1125	15.4721	14.3639	16.1636	16.139	14.4116	12.7263	14.0725	18.0105	14.2801	15.2888	17.4361	16.4103	15.8691	15.7997	13.9818	14.1096	17.1626	16.6499	14.0826	13.6024	17.0129	16.7306	16.7	17.6089	17.3307	17.6112	+	R_S
14.2482	14.8658	15.0287	15.7497	14.7354	14.2088	14.201	14.4374	16.026	13.7332	14.8656	14.1044	13.5851	13.2629	14.6806	14.6198	13.8807	14.2053	14.7171	15.1316	14.3353	14.5226	14.852	15.1683	15.1846	15.4851	14.7328	15.0594	14.7279	14.7894	14.6686	14.7085	15.2158	16.1821	16.0892	15.9789	14.9686	15.5097	15.246	15.2913	14.7897	14.472	15.154	15.2786	14.311	13.3498	15.311	14.8377	+	R_S
17.5928	17.5894	17.0793	16.753	17.729	17.6887	17.2379	17.5899	18.1318	18.5162	17.8699	18.6336	17.5882	17.5973	17.0438	16.6193	17.1897	17.056	16.7411	15.7126	18.3942	18.7791	18.6347	17.4289	18.5219	18.8785	18.255	18.7037	18.5501	18.8612	18.7803	18.2667	18.7545	18.6049	17.9347	18.9898	17.4257	17.3571	17.728	17.0319	17.4845	17.9261	17.142	17.7198	17.6445	18.3158	17.2369	17.991	+	R_S
16.3349	17.015	16.0882	16.1036	16.5036	16.797	16.9362	16.98	16.6545	16.8985	16.787	18.2686	15.6787	15.9848	15.9033	16.3537	15.833	16.5307	16.7481	15.5077	16.1211	15.7755	16.4028	15.5506	16.339	16.419	17.4395	17.2222	17.0545	17.6211	17.9381	17.5404	17.1821	16.6643	16.7059	16.9859	16.323	16.4774	16.6227	16.4401	16.4613	16.6257	16.7406	16.5524	16.4849	16.703	16.8719	17.5667	+	R_S
13.3601	11.46	11.8291	11.6357	13.2297	12.5463	13.585	13.5008	12.3281	11.1946	14.9024	14.1318	13.5253	12.2759	12.6558	11.5472	12.5833	15.03	9.30524	12.6153	13.1633	13.5628	12.9117	11.7911	10.8064	14.3338	14.0983	14.4567	11.4554	13.4922	13.3027	11.5987	14.1151	12.0512	13.7619	14.3986	12.7565	13.2512	14.2119	14.3035	12.8509	14.8242	13.8669	14.4691	13.8984	13.4126	13.4431	14.5389	+	R_S
12.528	14.9388	12.6826	13.1204	13.4581	16.8975	13.026	12.5206	13.8177	12.3192	13.8328	14.2315	9.75671	12.6465	11.1214	11.6598	14.6725	11.6842	13.0112	12.2256	12.9844	12.7558	17.7721	13.7001	15.6939	13.6642	13.2578	13.5532	14.9102	14.8516	14.2399	13.4755	14.8296	14.8334	14.4654	13.4598	17.116	16.2954	16.924	18.0295	11.859	14.486	9.66627	10.7865	13.6673	15.9671	12.6687	16.0565	+	R_S
16.5331	16.9921	16.782	17.2614	16.7402	16.5567	16.4989	16.695	16.1871	16.1729	16.4345	16.5185	16.2092	15.2828	16.6982	16.3134	16.7925	16.8176	16.3747	16.838	16.2253	16.3343	15.8913	16.6719	16.4433	16.8965	17.3437	17.105	17.0571	16.9771	17.3543	17.3631	16.1999	16.8903	17.268	16.748	16.474	17.0055	16.6364	16.7914	16.8164	16.2521	17.0348	16.6267	16.7528	16.8539	17.1537	16.7149	+	R_S
16.7209	16.7913	17.1603	16.7582	17.1234	16.6912	16.2077	16.7273	17.6431	17.0807	16.3859	17.2772	16.569	16.1533	15.5629	15.452	17.007	16.2319	15.4523	11.8623	17.2718	17.632	16.0272	15.7374	16.8998	16.8232	16.8092	16.8453	17.0852	17.0671	17.1878	17.151	17.1349	17.3009	16.609	16.3539	16.8307	16.8009	16.828	15.918	17.4191	17.8546	17.2307	16.4709	17.7876	17.6355	17.5379	17.3704	+	R_S
9.67902	13.4089	13.0355	13.3742	14.1911	13.2448	13.924	13.7361	15.0454	11.0598	14.9874	13.0871	12.8853	11.0722	9.5452	13.0453	14.4936	15.4281	14.6335	13.41	10.1877	14.3562	13.9499	13.8592	14.1079	15.6537	14.5932	15.6922	14.453	13.7886	13.5823	11.7456	13.9275	14.2967	13.6778	15.1968	13.5032	12.3844	13.6085	14.1551	15.6629	15.2011	13.8816	13.8877	13.8107	12.2134	13.5898	14.7428	+	R_S
12.8206	13.6109	12.1223	13.8627	14.0756	14.0383	13.8076	13.5577	15.256	13.0327	14.4567	13.5523	12.614	12.2796	11.1556	12.4202	13.6886	16.546	13.7457	11.109	11.9816	13.2075	13.891	12.2549	14.3699	15.925	14.8926	15.8517	14.6371	13.9138	14.4776	12.9588	14.1448	14.7922	14.2296	14.973	12.1336	14.3733	12.9688	12.5506	13.8145	13.9632	12.8411	13.5554	14.5914	13.132	13.3181	14.9109	+	R_S
11.1718	9.45486	13.0384	13.0215	13.1893	12.4823	12.2584	12.3997	13.3651	11.893	11.9415	12.5951	11.6669	12.3237	11.9983	12.3651	13.7523	11.7941	11.7258	10.8197	13.1668	12.2392	12.24	12.0576	13.9169	15.2565	13.6319	14.7019	12.8296	10.5284	12.9168	12.8461	13.4863	14.0644	14.3737	14.5298	11.623	10.5304	12.2755	11.8895	13.0212	12.8649	12.8947	13.3399	12.6454	12.618	11.861	11.9776	+	R_S
10.6759	12.1976	12.2889	12.9779	13.5037	12.853	11.9598	13.6621	13.4652	11.1069	9.19662	12.2398	16.4469	10.8973	13.1415	10.6695	12.5986	11.4445	11.8993	10.9382	11.7368	12.864	12.7524	12.5491	13.5102	13.9142	13.528	14.0777	13.1583	13.0561	12.7671	12.9836	12.9913	14.0901	13.2272	13.4365	11.9449	12.6145	12.2717	12.1043	14.1811	12.4062	14.452	12.0454	12.9794	11.0573	13.9965	12.1641	+	R_S
10.6268	9.26909	10.4085	11.8784	11.458	12.5591	12.1948	11.398	11.2886	11.0012	14.5037	9.62084	15.2817	11.3607	13.8592	11.5829	10.3225	11.665	12.0305	13.7193	14.1219	13.2914	11.189	13.4292	13.1374	13.5499	12.9166	13.4216	12.398	11.3535	10.5089	12.8156	12.6521	12.453	13.7654	12.6098	12.0378	14.7127	12.692	13.9477	14.5054	12.252	13.5681	13.8536	13.1928	12.8709	12.2521	11.1811	+	R_S
8.04229	14.5801	15.0393	14.415	15.7904	15.6208	14.5057	16.146	14.5891	14.0199	15.5829	15.3107	15.6462	16.5156	16.5016	16.2329	14.462	15.2424	15.208	15.8384	16.7075	16.2472	16.6676	16.9873	14.4334	15.6798	15.7819	15.351	16.802	17.1677	17.0517	16.8437	15.8746	14.931	15.7931	14.2456	15.5827	15.1138	16.602	16.7548	17.2799	16.9788	17.6471	15.9208	15.9057	16.9475	16.5359	16.3007	+	R_S
13.3143	15.1707	11.446	14.9057	11.3971	11.8481	14.1312	14.144	15.2935	13.4239	12.6257	12.8755	12.2987	11.4624	11.9158	10.2156	11.722	16.0171	11.9131	11.8104	12.835	10.7603	12.1323	12.9794	16.0103	16.8554	15.4101	16.3795	15.4282	15.9371	15.7023	14.3328	15.721	15.8188	14.9106	15.4302	11.5772	13.1234	11.1202	11.2551	11.4263	11.7307	12.3057	13.827	12.7246	11.4551	10.7131	13.8768	+	R_S
13.8026	15.5316	14.4438	16.0784	16.5746	14.9543	16.0128	16.3612	16.7503	14.5166	16.0508	16.0405	14.5441	14.5128	13.3027	13.9967	16.1592	16.9085	15.0387	15.3618	14.7869	15.9996	15.4209	14.0396	15.9043	17.2738	16.3178	17.2667	16.3136	15.9664	16.4839	15.668	15.2545	15.7509	14.4089	16.4975	15.3598	15.2024	15.4899	15.3528	16.934	16.5814	14.8999	15.4627	16.2537	15.7613	15.8755	16.0538	+	R_S
0	12.297	13.2092	15.2992	13.8007	12.6331	15.3168	14.5906	14.3649	11.2359	16.3158	14.9578	11.1089	13.8437	15.3902	10.4773	12.0898	11.7911	15.5648	15.8445	0	11.9584	14.0671	17.941	15.7731	12.7391	13.9605	15.4479	13.1835	13.275	13.9893	13.1717	13.4396	12.4901	15.12	11.3869	12.6389	13.7209	16.5944	16.2535	16.7904	16.1465	16.4006	15.9986	14.3591	14.0602	15.0232	16.8049	+	R_S
14.5352	15.3573	14.396	15.0587	14.7998	14.3991	13.9351	14.37	15.6443	10.0132	13.8217	15.8125	14.9963	14.8476	13.5479	14.6715	12.1765	15.9617	15.5128	14.1315	12.7007	14.4862	15.4556	15.0077	15.429	16.5623	15.2602	16.3461	15.2973	15.2876	16.1141	15.254	15.7957	16.0352	15.8126	15.9074	13.6627	14.9732	14.0072	14.2423	15.5773	15.1276	13.9442	14.504	14.8647	14.7801	14.2861	14.3042	+	R_S
10.9961	13.0828	10.9459	11.5192	16.2605	11.096	11.5845	12.4659	14.2534	12.1747	11.5171	13.6011	11.5702	14.9278	10.5794	12.3122	12.0747	0.752829	12.4058	12.1103	12.2891	11.3308	10.4126	14.2781	11.9173	16.5078	13.5267	14.183	16.8322	12.396	13.3923	13.0202	14.5193	14.0052	14.0165	13.6615	10.7346	11.6	12.7436	14.1062	13.6207	9.55423	14.0087	13.8315	13.0034	11.4977	11.4995	12.7097	+	R_S
11.7833	13.9763	13.8673	14.7894	14.6784	13.5034	14.2191	13.0324	14.8348	13.2007	12.1078	10.7472	13.3835	11.2454	11.9562	12.5298	12.4713	11.946	11.9925	12.3626	12.2132	10.7991	14.2371	9.63655	13.7129	14.709	12.9345	14.4808	12.9781	12.4246	12.5686	13.6215	13.428	15.1837	14.5086	15.2057	14.9502	14.3842	14.1333	14.356	13.7083	12.9357	13.643	11.7362	13.3457	11.884	12.4019	11.7358	+	R_S
12.9423	13.9751	15.4499	15.6552	14.7032	14.8829	15.4239	15.8785	9.87026	11.9708	14.278	16.3433	11.0409	10.7814	12.3175	12.1325	13.6439	12.7151	12.25	15.0194	12.112	13.601	14.0027	13.1325	12.5169	12.9828	14.7103	15.3467	15.382	13.3451	15.9231	15.8875	15.9081	16.2788	15.3986	14.9542	10.2344	15.5136	15.1799	13.6262	14.0226	14.2498	13.9565	14.8934	15.0384	14.6004	13.7473	13.7751	+	R_S
11.4308	10.6099	8.96842	9.61816	9.85337	13.382	10.6376	11.1206	10.2323	11.8997	14.3638	12.2458	11.7481	12.4232	12.4013	12.8762	10.7208	12.9761	11.4527	11.9066	13.3805	13.1621	10.7003	12.6509	12.1024	13.9443	12.0542	11.5943	10.6926	11.5086	12.6313	10.1147	13.8587	14.3146	13.5123	15.0353	12.1015	13.1659	12.9858	12.6766	12.55	12.2628	10.4023	13.0671	12.9956	14.6643	12.7616	10.4832	+	R_S
16.2751	15.7864	15.7259	15.8736	15.3921	15.0732	15.6818	15.5162	17.4119	15.7158	15.5224	16.6476	13.8045	13.8428	14.3813	14.3675	17.1311	16.0195	15.4524	13.6304	15.6394	15.434	15.4201	13.4029	15.7606	15.9995	15.7363	16.5348	15.631	15.1479	15.7409	15.3837	16.6174	16.19	16.3816	16.3124	15.6695	15.7795	15.9257	14.8581	16.6895	16.8658	16.3097	17.2079	15.7613	15.7102	15.319	16.097	+	R_S
11.0848	13.7499	12.9616	11.5881	13.6262	13.3663	13.9052	14.1049	13.9745	13.3643	13.7719	13.6671	13.4467	14.0622	14.0135	13.0835	14.3886	14.1099	14.5666	12.8673	14.7425	13.8557	13.4797	14.0713	12.366	12.9286	13.6611	12.1075	13.2516	12.0146	14.1164	13.7896	14.719	15.2481	14.786	14.873	14.8722	14.6886	14.5321	13.677	14.5071	14.1655	14.3808	15.0008	15.5958	15.5583	15.3144	15.8194	+	R_S
11.7044	10.8018	13.7484	14.4697	12.6002	13.6341	13.2302	14.3193	12.9522	11.8123	12.7216	14.3635	11.231	10.3445	14.7226	11.9012	10.9261	10.479	10.7468	12.3804	13.3914	13.0545	14.4074	13.1363	14.9886	14.6919	13.8536	14.673	13.2732	12.7743	14.2521	13.4019	13.3595	14.0197	14.4054	14.8607	11.7032	12.0203	13.9863	11.2145	12.4766	12.3469	12.6394	14.1446	12.4734	13.4434	13.6542	13.6683	+	R_S
11.6809	14.7113	13.9023	15.1673	13.8474	14.0041	13.2455	14.1671	14.644	13.4347	13.6742	13.1173	11.4855	11.1041	11.2809	16.083	13.6245	15.3038	12.0358	13.6016	14.9452	15.0059	14.8916	13.4109	15.4531	15.356	15.3939	15.8645	14.5706	15.1437	15.5517	15.3662	15.8197	15.6799	15.438	15.171	13.3621	12.5355	14.2045	12.422	13.2472	13.9962	13.3725	14.8479	14.3798	13.685	12.9338	13.9026	+	R_S
14.7248	12.4961	14.6676	14.3111	13.1437	11.0752	13.5095	13.8405	14.4045	14.6982	14.3832	12.9415	13.3711	13.1917	13.971	14.2139	11.1672	9.79807	11.8577	12.1107	15.3734	14.3553	14.0592	14.4083	12.4791	13.9092	11.807	13.3457	13.7863	12.1729	13.5233	13.9397	13.4913	13.6922	14.4058	14.1048	15.3135	14.4176	15.1054	14.7833	15.6364	15.1895	15.254	14.7029	15.0238	15.1516	15.2832	14.6747	+	R_S
18.2861	18.1139	17.7687	18.0353	17.3728	17.6688	17.5947	17.3937	18.0223	18.368	17.6624	18.7185	17.0628	16.2848	16.7568	16.2915	16.626	18.0023	17.0559	16.13	17.095	17.1327	17.5988	16.2422	18.0638	17.7852	17.9586	18.1354	18.7096	19.1236	19.0492	18.4904	17.8922	18.381	18.0703	18.0905	17.1396	17.9559	17.198	16.6035	17.2425	17.7031	17.446	18.1069	17.4427	17.4883	17.5156	18.0192	+	R_S
14.4123	15.5823	14.4938	14.6372	15.53	15.8383	16.2607	14.9748	13.2702	13.3666	14.4093	14.223	14.175	14.8448	12.8919	14.6993	13.0685	13.336	15.3642	13.5134	14.2041	15.8686	16.1479	15.1674	14.6626	15.0816	15.4163	15.6586	16.3326	15.7289	15.8616	16.2507	16.1199	16.5127	15.9765	14.6221	14.7563	15.4252	14.7166	13.8226	13.7714	14.2551	13.307	14.853	15.914	15.8347	15.0529	15.995	+	R_S
16.7429	16.5534	17.1259	16.4214	16.5521	17.152	17.1931	17.1226	17.3105	17.8203	18.107	17.7982	17.0684	17.6733	17.768	17.3582	17.4718	16.7712	17.4234	17.8464	17.8138	17.4425	17.5368	17.7239	16.8948	16.4062	16.7836	16.7964	16.1574	16.1078	16.6577	16.9211	17.1003	16.9856	16.8929	17.0437	16.7043	16.7507	17.2085	17.1253	17.0943	16.941	17.3906	17.1544	17.4011	17.31	17.2983	17.413	+	R_S
11.1871	11.6532	11.6934	10.4858	11.272	12.905	10.64	11.78	13.5741	11.9934	13.2958	12.2512	13.6622	12.957	13.3801	12.4591	12.054	14.9368	12.9475	12.9941	13.4081	13.6693	13.6887	12.0737	11.0418	12.0063	12.9951	12.0202	11.7582	12.1051	10.912	11.7138	12.3427	10.1809	10.8516	12.2495	9.99258	11.5906	11.9796	12.514	13.8112	13.7154	12.7907	11.1741	11.7441	11.3024	11.4115	12.1323	+	R_S
16.1637	14.6078	16.3876	15.1519	11.1894	13.7247	13.7717	13.066	11.5628	13.7287	13.3729	14.4707	14.7817	14.4261	15.2062	15.3166	14.2963	16.908	16.9793	17.2193	13.3256	13.8824	14.9304	14.3656	12.8905	14.8831	13.1528	12.4057	13.8325	15.2684	12.5034	12.5375	13.1472	12.0508	11.5603	14.1464	14.2771	13.8066	14.1053	14.5074	13.9461	13.6351	14.4715	15.2989	14.8309	13.9602	13.7913	13.8944	+	R_S
15.7059	16.0695	14.8974	15.6098	15.6075	15.9726	16.3737	15.7456	15.2624	15.7044	15.3893	16.2993	14.946	15.6001	15.134	16.2262	13.4434	17.8643	17.5025	17.1643	15.0155	14.6743	16.3273	14.5744	15.1516	15.2461	14.4873	16.0314	16.1613	16.473	16.4865	16.2376	14.4843	14.2914	14.3101	14.9177	13.699	15.1781	14.8716	15.906	15.2519	15.3171	14.5133	15.3855	14.7987	13.8338	14.1471	14.8788	+	R_S
15.8652	15.6042	15.7434	16.0902	14.7435	14.9983	15.8229	15.8754	15.6895	15.9137	15.9744	16.8931	15.4457	15.5362	15.5133	15.3052	15.5492	14.8356	16.4219	15.6861	15.5754	15.6182	17.5872	14.2446	14.0924	14.5503	13.9954	16.5151	15.5658	15.0936	15.6308	15.9914	14.6495	14.9136	15.1301	13.6799	14.8127	14.8892	15.3863	14.3812	15.5848	16.3512	15.4376	16.112	15.3322	15.357	15.1515	15.2496	+	R_S
23.5885	15.6739	23.2999	23.0249	24.0097	25.4826	24.259	23.4963	22.1078	21.8915	24.7981	22.6157	24.2364	24.1184	23.3574	23.7384	23.5361	25.0031	24.5612	25.569	23.3499	23.2051	25.2009	24.3157	22.8307	22.9215	14.6476	22.2066	22.207	22.3112	22.1719	21.2901	22.244	22.1717	21.8016	23.6787	25.0075	23.2514	12.8638	23.5169	23.2083	24.1317	23.1675	22.5806	22.7055	24.2557	22.5771	23.5967	+	R_S
19.0522	18.8357	19.274	18.7582	18.8062	19.2204	19.0218	18.9958	18.5951	19.1973	19.1373	18.2656	19.5436	19.5876	19.4379	19.3617	18.9478	18.1342	19.2663	19.6273	19.4332	19.1758	18.959	19.8019	19.2208	18.5911	18.7305	18.7119	18.3551	18.0375	18.2633	18.5926	18.1795	18.4268	18.6454	18.7816	19.0046	18.8929	18.7631	19.1447	18.9253	19.0835	18.7021	18.9001	19.3263	18.9123	18.9517	18.5214	+	R_S
18.6658	17.1114	18.4574	16.663	16.6579	17.4931	19.064	17.4065	18.4507	19.4413	20.5612	18.5613	19.7137	20.0683	20.8686	19.1368	18.6593	17.1232	19.0478	19.5464	18.106	17.1252	16.8704	17.6444	17.2044	16.5967	18.9361	18.7292	12.1394	11.1977	14.1214	13.4195	18.0594	14.5611	17.4501	16.926	18.0491	18.7174	19.4886	19.0254	20.6911	18.4569	20.2404	19.1244	16.5366	17.785	19.3676	17.2853	+	R_S
20.2176	20.7584	20.0334	20.2794	20.1907	20.5762	20.234	20.189	20.0018	20.0047	19.8694	20.4154	20.4046	20.3822	19.7276	20.4623	19.5856	20.2918	20.9846	20.5518	20.2319	20.4683	20.8467	20.4459	19.6042	19.823	19.7221	19.9282	20.6243	20.5062	20.8248	20.5532	19.4425	19.4868	19.5974	19.5649	19.5839	20.3399	19.6329	19.8688	19.8596	19.4171	19.5542	20.0245	20.4272	20.4029	19.5797	19.8233	+	R_S
16.7864	15.7938	16.2719	16.5282	16.5905	16.5274	17.204	16.7244	15.6684	16.4509	16.2174	16.283	16.6084	15.6895	17.0584	17.0021	16.2622	17.3969	16.5406	17.4721	16.3922	16.0007	16.2967	16.9169	15.7453	16.3211	15.857	17.1846	16.5383	16.7333	16.8466	16.6768	15.1618	14.5275	16.7671	16.356	15.9065	16.2788	15.507	16.0856	16.387	15.8698	15.8584	16.2504	15.3875	15.5357	16.2777	15.6007	+	R_S
21.0868	20.466	20.4677	19.5715	20.5225	21.0762	21.1209	21.0748	20.2982	21.6173	21.2153	21.8239	20.9655	21.2185	21.4099	20.6888	19.7186	20.58	20.5399	20.3119	20.9674	20.7954	21.5508	20.0174	19.5561	20.6141	20.8804	19.8798	20.2914	20.5817	20.889	20.4124	20.5765	19.472	19.8541	19.9401	20.1737	19.9809	20.6153	20.5198	20.1613	21.3333	20.9337	20.1784	20.3316	20.9366	19.8894	20.4232	+	R_S
15.1717	14.7299	15.8215	15.8705	15.8607	15.6266	14.3655	14.333	15.3627	13.2201	15.3398	13.3845	15.4875	13.591	15.4217	15.3368	13.9123	15.7124	14.3115	15.4333	14.4205	15.4306	13.6246	15.3617	14.405	15.4841	14.5416	14.472	14.433	14.0514	12.9984	14.1337	13.9735	13.8238	14.5618	14.2262	15.3344	15.2981	12.9703	14.5482	13.7071	14.9429	13.9357	15.1003	14.6078	14.1329	13.7285	14.1938	+	R_S
17.6158	17.8643	18.4087	18.0778	15.9917	16.3087	17.1974	16.6684	14.6202	16.7923	15.6652	15.2948	17.5203	17.0313	17.6475	17.6907	15.7989	16.9579	17.2882	17.0991	17.6322	16.0705	16.541	17.2113	16.7288	14.2053	15.5444	15.4608	16.9091	15.101	16.3329	16.8533	15.7858	15.6882	16.3735	15.2067	16.9891	16.0685	16.8733	16.0675	17.3518	15.4687	16.1439	15.6896	17.6175	18.1354	16.1099	16.8087	+	R_S
13.6149	12.1331	12.5624	12.236	12.2431	10.5274	13.4038	12.9706	14.6477	11.7812	15.3882	12.9022	15.4873	15.7179	16.7619	17.0888	15.6718	16.479	15.4482	16.3488	12.9729	12.8278	13.27	13.1378	14.4684	16.0826	13.8551	15.6556	11.6903	13.3661	13.5763	11.9873	10.7315	13.353	15.9857	12.961	11.5072	10.7057	11.1722	14.875	14.2288	13.6463	13.9207	11.4565	7.68999	11.6893	12.0657	11.3523	+	R_S
19.8502	19.9282	20.0601	17.6495	19.3703	19.2466	19.5454	19.5208	20.69	21.1565	20.5085	19.7392	19.0479	18.2444	19.7191	18.952	19.1846	19.5181	19.1746	19.1908	19.1137	19.6055	19.5415	20.2945	20.9468	17.4498	17.2526	17.3897	19.6135	19.4605	18.0263	19.4717	19.174	20.0651	20.1163	18.1278	19.4879	19.7342	19.6685	19.3344	17.5316	18.0674	19.8354	18.4344	17.553	17.7113	19.6457	19.2112	+	R_S
15.2219	14.0272	13.6937	13.8605	14.7253	15.2076	14.8911	14.8503	13.8668	12.0567	14.9174	15.3392	14.915	15.6632	14.5142	14.722	12.7912	15.0765	15.9478	15.8013	14.9629	14.5459	16.2976	15.6822	12.7543	11.7095	14.0126	14.5717	15.0284	15.9742	15.7023	15.356	14.1064	14.4691	13.8667	12.4394	15.0545	15.0843	14.6181	14.5941	11.037	13.7924	13.1034	12.6834	13.5175	13.5855	13.7336	14.7265	+	R_S
20.3809	20.058	20.1483	20	20.0781	20.7176	21.6276	20.4297	20.7223	20.5927	20.6501	20.1314	21.1299	21.2827	20.1433	21.4183	20.0468	21.4754	21.4265	22.2008	20.2765	21.1675	21.3155	20.899	21.0234	20.4994	20.3749	19.869	19.2245	18.9395	19.1765	19.5007	19.6211	18.9645	19.2401	20.9427	20.5419	20.5856	20.167	21.0363	21.6756	21.2868	20.6083	21.3706	20.4958	20.1859	19.8571	20.0415	+	R_S
16.2328	15.6676	16.0991	16.166	15.2743	15.6808	16.0661	15.9062	14.5948	14.4556	15.1362	15.3534	16.183	15.2653	16.1293	16.4668	14.2589	15.4964	16.4458	16.787	15.0741	14.6551	15.8892	16.0718	14.0318	15.0002	14.6897	15.7629	14.2595	14.9696	15.1339	15.2262	14.3666	14.6849	15.3608	15.7463	15.4358	15.8299	15.3641	16.0131	14.9726	15.0401	14.77	15.6959	15.0844	15.0838	15.4502	15.5928	+	R_S
13.9393	14.6521	16.0384	14.2653	12.6022	13.8206	14.023	13.9006	15.7016	13.5572	15.477	13.0124	15.97	15.668	16.1717	15.296	16.3563	15.9861	16.1686	17.4112	13.9193	14.7	14.3494	14.0801	14.7436	15.0027	14.4028	14.6456	11.9423	11.9803	12.3134	12.242	14.3897	13.4986	13.1505	14.8049	14.1812	12.6477	15.269	15.5773	16.2208	15.7435	16.7387	15.6641	13.9773	9.87605	13.8768	11.775	+	R_S
13.0648	15.0825	13.9889	14.9896	14.5195	14.2392	14.2699	14.7415	13.3767	10.2401	11.1414	11.0674	13.8597	14.4626	13.4611	13.5845	13.0975	14.584	14.883	13.2607	14.1043	14.6634	15.2467	14.0427	11.9546	11.5823	11.8556	12.6534	13.3359	13.3459	13.6226	12.403	13.8031	12.4124	11.865	11.9452	13.5826	12.8343	12.0683	12.6323	13.7352	13.1601	13.4158	14.4883	13.8899	14.3564	12.7712	14.2146	+	R_S
11.9738	12.9191	12.5177	14.0143	12.1634	12.2257	13.388	12.6326	11.8482	10.7908	12.4263	11.1728	12.4555	14.5112	14.1961	13.6115	12.1193	13.3094	14.5664	15.253	11.6378	13.0239	13.6794	13.442	13.5838	14.1515	13.8812	13.3832	15.4028	1.25309	10.8249	12.142	10.7472	11.2797	11.5774	12.7447	11.3086	12.5579	9.99404	11.8888	12.3222	10.5081	12.3467	13.0421	10.8791	10.9341	12.6518	11.4047	+	R_S
18.8112	17.7238	18.147	17.6574	18.464	18.2272	18.3886	18.326	18.4677	18.9089	19.0175	18.4773	18.6933	18.8629	19.2137	18.5568	19.0042	18.0373	17.8181	18.6641	19.1556	18.8134	17.952	18.8935	18.2384	18.4572	18.4472	18.2443	17.7444	17.5722	17.6709	17.6553	18.1057	17.9425	17.9157	17.7397	18.7476	18.9009	18.5647	18.5092	17.6154	16.0424	17.5537	17.2471	18.6736	18.0401	18.9818	18.4692	+	R_S
15.9775	16.1067	16.133	15.9495	15.2377	15.5726	15.0903	15.5704	16.1712	16.4814	15.6291	16.4356	16.501	16.6832	16.2232	16.5197	16.0748	15.6592	15.9044	16.2744	16.0911	15.7529	15.6	15.8207	16.2804	15.2991	15.2908	16.0662	15.4863	15.3508	15.9168	15.9621	15.1698	15.8336	15.0703	14.6695	15.6577	15.9332	15.6129	15.3443	15.8343	15.2992	15.6199	15.7242	16.0436	15.8995	15.5172	15.3431	+	R_S
15.7306	16.6114	16.7171	16.4834	15.959	16.144	16.2988	15.8148	15.3985	14.9228	15.6403	15.259	16.2849	15.8533	16.0707	15.8385	15.1978	15.9799	16.4214	14.9817	15.5932	16.2697	16.4444	15.3499	15.969	15.227	16.1828	15.7312	15.8059	15.7266	15.7678	15.4502	14.6909	15.5443	15.5578	15.9011	16.1325	15.2397	15.0662	15.6469	14.8676	15.5297	15.1989	15.4586	15.2704	15.027	14.6601	15.4602	+	R_S
15.5405	15.7626	15.2426	15.8337	11.2086	15.6925	16.5718	16.4907	15.8208	11.48	15.5736	16.7799	15.3796	14.7074	15.9115	16.868	15.8438	15.64	11.8018	16.46	15.0989	15.1394	16.0775	16.5468	15.5404	16.1257	15.3504	16.2174	12.3803	11.4075	16.7134	10.4706	15.1031	14.8457	15.3742	16.6645	11.5215	14.5252	15.2333	15.8623	14.5902	15.034	11.845	16.3441	12.0285	11.842	12.3091	13.7431	+	R_S
16.9735	17.1024	17.6084	17.7022	17.6844	18.2396	18.781	17.9255	17.4888	17.5584	18.2228	18.1357	18.3862	17.4661	17.6745	18.4182	15.7103	17.7058	17.123	18.9941	16.7729	17.1107	18.0036	18.5783	18.1351	18.1423	18.1102	18.1425	16.9448	17.0991	17.0798	17.2315	15.8761	15.6089	16.6561	16.9034	17.1619	17.6978	16.94	18.1658	17.1704	16.4341	16.4971	16.6664	17.6312	17.4055	17.3744	17.1263	+	R_S
19.3419	18.8403	19.094	19.0535	19.6487	20.195	20.0166	19.5559	19.0262	18.9676	19.2386	19.9648	20.6235	20.4782	19.8096	20.8467	19.8018	20.5891	21.6894	21.3346	19.8263	19.7014	20.209	20.4454	19.8904	19.4959	19.3703	19.6713	19.0318	19.0515	19.1334	19.0732	19.0612	18.6364	18.7438	18.1776	19.2987	19.597	19.5618	19.6108	20.0176	19.662	19.3691	19.7486	20.2312	19.4496	20.0863	20.0378	+	R_S
17.9873	16.9897	18.3	17.5345	17.1802	17.5046	17.7898	17.0821	18.9791	18.8689	19.7993	17.6328	17.5118	17.1296	17.5546	17.447	16.2264	17.2828	17.8898	19.2764	17.899	17.5875	17.9814	18.6417	18.0629	17.4376	17.0549	17.598	16.4857	16.1155	16.3557	16.1848	16.2127	16.4476	16.9921	17.3214	16.6751	18.4951	18.4518	18.2308	16.892	18.0325	17.1379	17.8189	18.1944	17.2191	17.508	17.1011	+	R_S
15.4544	16.8367	15.9544	15.7882	16.2108	16.83	16.3702	16.1798	16.6536	15.6928	15.6479	17.1485	16.8986	17.0374	15.5474	17.4751	16.3316	17.7996	18.5382	16.308	15.6259	16.5975	17.2184	16.156	15.9895	15.6155	16.0295	15.9097	16.7702	17.576	17.373	16.8716	16.3381	15.9289	15.6491	15.2513	15.1151	15.4389	15.4138	15.6363	16.0294	16.0054	15.4044	15.1135	16.5864	14.9761	15.5911	16.1724	+	R_S
16.1044	16.8952	17.7472	17.255	18.174	18.8303	18.3981	18.2977	16.6851	17.0888	18.8103	17.4594	17.9133	19.2781	17.7382	17.6393	17.6495	18.4732	18.6369	19.8501	19.0248	19.1158	19.3184	18.5947	17.2121	16.9813	17.1466	17.0287	16.4108	15.9636	17.1034	16.9305	16.5497	16.8512	16.3133	15.9296	17.8853	17.0823	18.4273	18.802	17.6976	19.0608	18.0741	17.2809	18.574	18.8159	18.276	18.5411	+	R_S
21.4451	21.6894	21.4629	21.3545	21.2789	21.7033	21.242	21.5446	21.893	22.0461	21.3358	22.5009	21.4346	21.0902	21.4808	21.2154	22.1668	21.5234	21.4208	20.6409	22.1782	22.1617	21.7155	21.0935	21.4446	20.8994	21.0699	21.141	21.4698	21.09	21.4188	21.745	21.2496	21.4393	21.2641	21.0846	20.5213	20.8641	20.7175	20.3135	20.4776	21.3494	20.9403	21.3036	21.7929	21.8073	21.0522	21.5987	+	R_S
19.3668	19.7292	19.5997	19.7153	19.5296	19.688	18.982	19.5213	19.7444	19.7769	18.9528	19.6409	19.6252	19.5466	19.4418	19.7892	19.6456	19.257	19.6497	19.8704	19.2466	19.4416	19.1583	19.4456	19.682	19.1389	19.2535	19.3521	19.2278	18.9002	19.1141	19.4983	19.0087	19.8198	19.3677	19.0573	19.1563	19.365	19.2913	19.2716	18.819	18.9759	19.0316	19.479	19.3746	19.0009	18.7292	18.8145	+	R_S
17.7054	17.0951	17.0452	16.9328	15.2266	15.0439	15.9576	15.901	16.4262	17.3593	16.5352	17.3333	16.8593	16.7224	17.3026	16.8665	18.1675	17.8404	17.7949	17.3141	17.0215	16.8878	16.6352	16.7871	16.1188	16.2987	15.6179	16.1728	16.8537	16.5594	16.9373	16.9782	16.7773	17.2191	16.8111	16.7762	16.2323	16.0686	15.902	15.4222	16.1779	15.6263	16.0408	16.1551	16.4733	16.5123	16.3555	16.3757	+	R_S
11.4903	12.9929	12.2025	11.6993	12.4634	13.4192	14.9399	13.7472	13.4503	10.4363	14.8604	14.8349	11.2172	13.9468	10.4393	12.81	13.9802	16.1306	16.0037	15.2103	13.8267	14.1617	15.538	14.2207	12.1577	11.7432	12.3602	12.9622	12.1017	10.6914	11.8369	12.4647	11.2706	11.3878	12.4193	12.6732	11.82	12.7355	13.2137	14.7792	14.5633	14.6658	14.0103	13.6914	12.8698	12.6634	12.0568	10.6275	+	R_S
16.9115	17.8816	17.8101	17.6149	17.0434	16.8331	17.1124	16.8172	17.7814	16.94	17.647	17.0281	17.2203	18.1185	17.1359	16.467	18.1092	17.7815	18.2107	16.4556	18.0284	17.8394	17.8556	17.1317	16.827	16.8609	17.1255	17.1625	17.4244	17.1226	17.4338	16.7404	16.9548	17.1575	17.1568	16.8812	16.8294	16.9791	16.8609	17.7768	17.3739	16.6164	16.0554	16.4041	17.8566	16.6758	16.5729	16.4481	+	R_S
19.2128	17.9429	18.4846	18.3812	19.0928	19.2704	19.5231	19.0505	19.6174	19.8612	19.8686	19.6166	19.6526	19.1293	19.8657	20.1864	19.4124	19.4437	19.8287	20.6556	19.3814	18.6531	19.1623	19.489	18.8579	18.7793	19.1079	18.7447	18.9879	19.505	19.0695	19.0542	18.6723	18.3189	18.8573	18.7726	18.6508	19.3947	18.6681	19.3265	19.627	19.1717	19.2811	19.0932	18.5063	18.1362	19.051	18.5218	+	R_S
15.238	15.9139	14.6708	13.6742	15.4811	16.3886	16.6336	16.4612	15.3125	14.6734	16.3381	17.1289	16.2583	16.7074	16.2944	16.3531	16.0422	17.2487	18.2197	16.7351	15.9395	15.8508	17.012	16.5295	14.3433	14.5751	14.9467	15.4932	15.7835	16.3129	16.8918	16.4433	15.8715	14.3497	14.5218	15.5761	15.3137	15.3746	15.7479	16.4861	15.4354	15.2385	14.96	14.3926	15.2339	15.4586	16.2065	16.8177	+	R_S
15.402	13.4044	11.717	13.6972	14.8973	11.6819	14.7855	14.8343	14.2024	13.9234	14.9801	14.6958	13.008	15.1422	15.1223	14.15	16.4993	16.1589	13.114	16.4654	18.5484	16.8161	13.7238	13.3246	13.1048	14.874	12.6506	14.1488	14.2901	12.7196	14.5913	14.6718	13.8462	11.4817	13.531	15.0902	14.9868	11.2505	14.0924	14.5893	14.5674	14.0848	14.3078	12.2578	13.4138	12.2465	13.842	13.9992	+	R_S
18.4362	15.962	16.1315	15.223	15.9365	16.29	16.235	15.4773	15.8089	16.0483	17.1529	16.9246	16.9885	17.2835	16.8254	16.0732	17.6894	19.2256	19.2247	18.8852	18.3516	18.5132	18.2095	17.3156	15.9635	16.9518	17.5874	16.2676	14.524	14.5931	15.1676	14.1654	17.371	15.5438	15.7694	16.9962	16.7105	15.5596	16.7341	16.9908	16.5366	17.9338	16.8692	16.9655	16.6574	16.213	16.6757	17.0498	+	R_S
16.321	15.9743	15.7617	16.0921	16.5027	16.3674	16.2901	16.1313	16.8547	16.9656	16.6304	17.2936	16.425	16.5344	16.382	17.1041	16.5487	17.0791	17.1606	17.4878	16.2845	16.0221	16.8086	16.6873	16.8913	16.2264	16.2067	16.102	16.6075	17.1417	16.9881	16.6946	15.4848	15.9101	15.382	15.1171	16.1408	16.2554	16.0417	16.4115	16.9622	16.3476	16.0952	15.9809	15.4544	15.0222	15.4964	15.7054	+	R_S
17.6398	17.7124	17.5778	17.0005	17.598	17.7544	17.9358	17.6393	16.0672	16.6811	16.2279	16.7664	18.2085	18.6071	18.4429	18.2323	17.8776	17.8908	18.7958	18.004	17.8635	18.109	18.1188	18.1551	17.6039	17.4229	17.3717	17.1235	17.4466	17.1537	17.3845	17.5725	17.3754	17.0566	16.9234	17.4313	17.2864	17.3177	17.1106	16.7381	16.3355	17.2082	16.9132	17.3014	17.4473	17.6817	17.0649	17.4373	+	R_S
18.2255	17.1402	17.8215	17.4415	17.3305	17.4265	18.4134	17.6215	17.4019	17.492	17.9199	17.7024	17.6951	17.6485	18.0469	17.8683	18.0731	18.3458	18.3375	18.8413	18.0432	18.53	18.5719	18.7928	16.6387	17.2495	17.5794	17.5306	17.6359	17.9066	18.0821	17.9891	17.0398	16.7615	17.3756	18.1549	17.6805	18.0039	17.7376	17.6736	17.2747	17.2826	17.0865	17.3184	17.9112	17.8379	17.6714	17.2488	+	R_S
16.6702	17.2566	17.2693	17.0911	15.6088	16.3361	16.2724	16.2642	16.9566	15.5681	17.1926	16.5532	17.4468	17.3575	17.4838	16.7549	17.3176	17.6796	17.7911	16.8738	17.653	17.1255	17.2464	16.1595	15.6286	15.7617	15.9454	16.6338	16.6319	16.2146	16.2409	15.6748	15.2219	16.0565	15.928	15.586	17.0421	16.225	16.7	17.3116	17.9225	17.5781	18.0792	17.8748	15.4963	14.9364	14.9808	15.8446	+	R_S
17.0686	16.4407	16.9345	15.9867	15.9593	15.9762	16.1813	15.6261	16.1527	16.5089	17.6211	16.3495	17.2404	17.6481	17.9467	17.3201	17.4901	16.8643	16.962	18.1242	17.0704	16.9759	16.6588	17.4263	16.4488	16.8212	16.6569	15.9951	15.8409	16.2526	15.8362	16.1417	16.2706	15.8867	15.7581	16.5018	16.8163	15.9955	16.3731	17.1905	15.5447	15.6895	15.7047	15.1225	16.9598	17.046	17.7941	17.1085	+	R_S
12.5408	11.4326	11.1451	12.1846	13.086	13.8164	13.8385	12.3276	12.3351	10.6695	11.3918	12.9187	13.9751	14.213	12.2149	13.4773	14.9558	14.4818	14.9796	14.2498	12.5517	13.2359	13.5471	11.8804	13.2758	13.4217	12.4659	13.2535	13.4531	13.7175	12.6291	13.5557	13.6671	12.7865	11.7015	10.5754	11.1843	10.6885	10.3853	9.2848	12.0488	12.1828	11.4087	12.5106	11.7127	11.3718	10.8146	13.3492	+	R_S
19.4897	17.7871	19.0581	18.5019	18.984	18.3121	19.5166	18.6964	20.3066	20.4836	20.7852	19.0472	19.4784	19.4865	20.0798	19.3859	19.4944	18.9567	18.8057	20.4259	20.678	20.0196	19.9248	20.4281	19.0179	18.8927	19.0119	18.5218	17.8606	17.9673	17.7101	17.818	18.6532	18.1778	18.9913	19.3973	19.4286	19.1936	19.2612	19.8798	19.7116	19.7758	19.6444	19.4116	18.7033	18.5909	19.6903	19.0471	+	R_S
18.6042	17.6939	17.6167	17.0475	16.8055	16.7948	18.062	17.2601	17.4881	18.7833	18.7142	17.8177	17.4907	17.8837	18.8132	18.1542	18.355	17.7713	18.3481	18.9555	18.2136	17.5984	17.7477	18.3836	17.8375	17.5341	17.6204	17.1634	16.2397	16.5726	16.4302	16.8366	17.407	17.2286	17.2645	18.3156	18.15	17.7703	18.0613	18.5534	17.7711	16.9114	17.7406	17.4496	16.9099	17.3679	17.7667	17.3817	+	R_S
20.4525	19.98	20.3267	19.9681	19.9156	20.1431	20.2368	20.0544	19.8212	20.3573	20.3306	20.0435	20.3831	20.4593	20.8755	20.6494	20.7044	20.4968	20.8606	21.4324	20.2569	20.2541	20.4519	20.8765	20.1746	19.8553	19.8093	19.7054	19.5249	19.5797	19.5727	19.7844	19.8445	20.0972	20.208	20.1963	20.2016	20.299	20.2382	20.5319	20.2093	20.0706	20.4341	20.4459	19.9627	19.7949	20.2173	19.8686	+	R_S
15.8845	16.2553	15.8643	15.8637	16.5497	16.9529	16.5089	16.2759	15.7599	15.3442	15.8298	16.3698	16.9585	17.0723	16.3673	16.7949	16.678	17.3493	17.5917	16.5546	16.7091	16.7874	17.6899	16.7086	15.908	16.3706	16.1157	16.5367	16.856	16.7848	16.9918	16.7316	16.5527	16.1972	16.1507	16.2228	15.5783	15.7536	15.4515	16.0157	15.6629	15.7341	15.2598	15.2381	16.1959	15.6527	15.5869	15.6706	+	R_S
16.5162	15.7928	15.4103	14.8751	15.0818	15.4409	15.3896	15.0157	15.4231	16.1017	16.0416	15.6514	15.5683	16.2524	15.8516	14.2479	16.4435	15.3338	15.8567	16.2556	16.6239	16.4722	16.57	16.4664	15.8432	15.8836	15.2992	14.7194	15.0502	14.2576	14.1003	14.8759	15.6834	15.1237	15.4343	15.6485	15.2744	15.1496	15.5025	14.9493	15.3114	15.5812	15.3127	15.9744	15.6492	15.6299	15.2817	15.621	+	R_S
16.8269	15.4771	15.7067	15.5043	19.6965	18.7452	20.2619	18.3694	18.5545	18.4589	18.6717	19.6951	18.9576	19.0585	16.845	19.7193	18.1335	19.6788	21.5023	20.5367	17.7231	18.9225	19.6503	18.6144	19.3329	17.885	18.5425	19.1142	16.2813	17.2438	16.7402	15.7159	18.0769	15.0569	16.3253	16.2495	18.3955	19.6377	18.075	18.4861	19.2642	19.104	18.0404	16.6404	17.6998	16.2706	17.0308	17.3997	+	R_S
18.3405	18.4712	18.4485	18.3203	18.1669	18.5931	19.1012	18.5178	18.436	18.5764	18.6766	19.7634	19.023	18.7906	19.0128	19.6388	18.7975	20.5283	20.9204	20.2053	17.8056	18.1088	19.2634	18.6399	18.0555	17.005	17.8791	18.1507	18.9307	20.23	20.1296	19.4961	18.1631	18.252	17.9724	18.0767	18.2581	18.3646	18.3726	18.7404	18.3031	16.1743	17.914	17.8635	17.8612	17.5937	18.6705	18.6829	+	R_S
18.9829	18.3873	18.7506	18.181	18.9062	18.8802	18.8041	18.7792	18.9109	19.9837	18.1607	19.2905	20.261	19.5106	19.9029	19.8573	19.1104	17.3138	17.9121	17.3296	20.0393	19.6504	19.4595	19.3801	19.875	18.7344	18.4953	18.7698	17.6406	17.7783	17.8632	17.7714	18.9594	19.4626	18.7717	18.8767	18.3604	19.0633	18.87	18.0234	18.5497	18.1599	18.2669	18.793	17.8502	17.6892	17.505	17.9127	+	R_S
19.4898	17.9094	19.5474	18.3037	11.8586	11.7265	13.3902	11.9257	17.064	17.5129	18.9281	16.9553	16.1157	14.9366	17.1075	15.03	20.3358	19.2587	19.7406	20.2722	17.2727	16.0759	14.912	13.4871	14.3524	12.6513	14.6884	12.8779	16.5057	16.0619	16.0815	15.8055	16.7998	15.925	17.3936	17.0963	15.6133	15.6271	13.7932	13.4036	13.6381	13.0931	12.7687	11.7703	16.7793	16.4722	18.465	17.2359	+	R_S
11.3664	11.9177	11.8393	14.0735	17.3611	11.8231	13.7821	11.5267	12.2736	11.8526	10.2067	11.1547	18.6769	18.7466	18.661	18.4754	12.3591	16.385	17.1895	14.2244	13.5741	12.6271	15.9132	13.5749	15.4923	13.6969	12.0415	12.0239	13.298	11.4273	13.3843	11.0773	13.0026	16.6139	12.1847	13.4184	12.9754	14.3496	13.1132	17.0715	11.8741	11.8597	10.3417	9.18882	11.4069	11.8218	11.3896	11.7058	+	R_S
14.0858	12.2713	13.3947	13.4859	14.5759	14.9648	14.7317	15.1854	13.4945	14.1928	14.8117	14.905	14.8553	15.7318	16.226	14.9788	16.7394	15.64	15.4135	15.5799	16.3882	15.9929	15.9125	15.4175	14.0908	14.567	14.4215	13.4515	14.0016	13.8869	14.6331	14.5899	14.488	13.4516	14.1892	13.5921	14.344	14.0954	14.9267	14.6219	14.499	14.215	15.1486	13.5701	13.9927	14.8186	15.0661	15.0706	+	R_S
15.5085	17.1113	16.1738	16.7906	16.4985	16.5661	16.8373	16.6916	16.2583	14.6458	16.7526	16.6988	15.5936	15.7811	14.7827	15.2297	16.4487	18.6785	17.9105	16.1458	16.1881	17.2411	17.2811	16.0905	15.6486	16.3488	16.3284	16.2617	15.139	15.6818	16.093	15.7533	16.6	13.4608	15.3323	16.8895	14.989	13.9453	14.7795	14.9339	15.7557	16.2384	15.0304	16.3015	16.736	16.8865	15.6274	16.9101	+	R_S
18.5495	17.821	16.1676	16.5778	17.971	18.4787	18.0757	18.1059	17.196	16.1859	16.9312	19.8	17.9147	18.5747	17.4415	17.6786	17.9867	20.3344	20.2947	17.4568	17.5187	17.5708	19.5329	17.4401	16.5	16.394	17.5206	18.1906	18.7605	19.5168	19.8337	18.865	17.9153	17.0709	16.5511	16.2477	15.634	16.4003	16.0774	16.4059	15.851	16.8513	15.3841	16.0213	17.6649	17.0119	16.935	18.337	+	R_S
16.0109	14.3719	15.4261	14.5421	15.8309	15.783	16.2248	15.7748	15.7125	15.5713	15.8811	15.7264	17.0748	16.9043	17.4907	17.0799	15.1947	15.6222	15.7847	16.4695	16.7617	16.9031	17.2417	17.1582	16.5079	16.5891	15.698	16.099	15.5271	15.5484	15.3558	15.4184	14.9036	15.1243	14.7141	15.5241	15.6901	15.5465	16.0386	16.0682	15.6175	16.2827	15.4743	15.0847	15.3719	14.9248	15.3588	14.5952	+	R_S
16.2689	16.0142	15.8589	15.6843	15.4414	15.7805	15.7464	15.87	15.4485	16.1701	15.0908	16.6034	15.8904	15.0625	16.1282	15.7571	16.6686	16.0386	15.9258	15.9082	16.2538	16.4974	16.2892	15.5112	15.5326	15.152	15.3332	15.2504	16.1229	15.9717	15.8593	15.9744	15.7599	15.7741	15.8391	15.7992	15.4298	15.7939	15.4183	15.1197	14.9449	15.01	14.9771	15.5813	15.417	15.8652	15.1128	15.3583	+	R_S
13.6756	13.75	13.4135	13.3362	14.341	11.4264	14.0046	14.0582	13.7709	12.0631	14.886	14.7733	14.6214	14.121	14.0583	14.4935	13.8014	13.9459	13.5296	13.8667	14.182	14.128	14.5145	11.1469	11.7063	12.5602	12.9153	12.0139	14.2086	15.0365	15.0117	14.5089	12.0936	11.1848	12.5618	12.6509	13.0811	12.0957	12.3164	12.4773	11.5864	12.5726	13.276	12.6491	14.1968	13.7211	13.4723	14.2784	+	R_S
14.6881	15.0463	15.307	15.5232	15.6818	15.1311	16.1935	15.4691	16.7939	15.1091	16.2642	14.9792	13.9731	13.0991	15.3554	14.5495	16.0347	15.427	14.9618	15.5992	15.1615	15.3177	15.3784	15.1133	15.1394	16.0623	15.4664	16.3152	14.2846	13.7483	13.7586	10.1934	14.9892	14.4456	14.8518	15.6595	14.7596	13.9758	14.6632	15.181	14.9297	14.5742	14.3155	14.8953	13.9831	11.2183	14.4046	15.6066	+	R_S
17.6717	17.1685	15.705	16.2256	16.2539	16.9694	15.6659	16.6616	16.5364	16.6133	16.034	16.9615	17.0196	17.2367	14.7509	15.3187	17.5585	18.4983	17.5201	16.775	15.9956	16.9352	17.3554	17.0064	14.8423	15.4332	16.1485	16.4717	17.1873	17.7383	16.7723	16.6203	16.5361	16.0269	15.6149	15.3612	15.7328	16.1885	15.3994	16.1018	16.1837	15.7885	15.4452	16.2395	16.7001	16.0931	15.4695	16.0504	+	R_S
16.462	15.5997	16.4411	16.3113	16.7614	17.407	17.2581	16.9139	17.7014	16.7081	17.7392	16.7598	17.3063	16.8436	16.8944	17.0256	18.394	18.3784	18.3027	18.3409	18.3143	18.0813	18.2579	18.3603	16.9642	16.9028	16.3915	16.5987	16.4437	16.2168	16.4687	16.443	16.6218	16.4544	16.0338	16.4999	17.5257	17.2901	17.5792	17.7429	17.7197	17.3394	17.7565	16.1983	16.7181	16.0061	16.771	16.1332	+	R_S
14.9524	13.8552	13.9216	14.1612	14.6939	14.2192	14.4327	13.7174	15.7813	14.6206	14.5373	14.8879	14.4532	14.5844	14.9151	15.171	14.8047	15.2969	15.7279	16.0597	14.4846	15.3918	14.9681	15.1903	14.6762	15.1367	14.6017	13.9532	14.226	13.8661	14.0917	14.2402	12.7992	12.6466	13.669	15.0771	13.5521	14.2236	13.7911	14.9499	14.8048	14.765	14.8672	14.6269	14.3111	14.2472	14.8021	14.0642	+	R_S
15.3335	16.8586	15.9565	16.3095	17.0226	17.1179	16.79	16.8337	17.5301	16.652	17.363	17.2354	16.423	16.4495	14.5529	16.3097	15.6749	17.3874	17.8216	16.0004	16.1999	16.8922	17.3004	16.3276	15.8297	16.0247	16.8356	16.6699	16.1967	16.4045	16.5464	15.5105	15.4503	14.537	15.3183	14.2975	15.9388	16.3324	15.6404	15.9977	15.9605	16.6775	15.5565	16.641	17.0113	16.8037	15.3036	16.6104	+	R_S
16.0128	13.4852	14.4303	15.0641	15.2778	16.3262	15.1855	14.3123	15.554	15.4853	15.1675	14.988	13.116	15.9041	16.2997	15.4602	16.0937	14.0815	14.4724	16.2237	14.6754	14.3111	15.8418	15.6985	14.7412	15.13	13.9618	15.1464	14.2485	14.34	13.2582	13.1874	15.8466	14.229	14.2631	15.0049	11.9683	14.5626	14.9158	15.025	16.0479	13.9202	15.1858	15.4402	11.5331	14.1433	15.168	14.5575	+	R_S
14.8535	14.9033	15.1905	15.8786	15.474	16.1003	15.8196	15.7965	15.7216	15.7875	15.6874	17.2721	16.8914	16.8062	16.5615	17.1759	16.2342	17.5557	17.7481	17.0368	15.4665	15.6676	16.8296	16.5017	16.3301	15.8224	16.03	16.682	15.722	16.097	16.268	15.6488	17.3285	17.0355	15.6715	14.1608	14.5247	15.2734	15.1411	15.1794	15.5011	14.8933	15.8399	14.984	14.6959	14.4418	15.2499	15.0701	+	R_S
12.7681	13.9031	13.9586	13.6766	14.6469	14.1507	14.0358	14.0203	15.1213	13.3624	14.3279	14.3368	13.4749	12.575	13.1424	14.0357	14.2208	14.8611	14.1501	12.7926	13.4977	14.9138	14.7942	13.4463	12.6113	13.2375	14.0417	14.0981	13.6229	13.9868	13.8248	12.8404	13.7299	13.9449	12.8981	12.8552	13.3329	12.1464	12.7385	12.7512	12.287	13.0188	15.1566	12.6271	14.3686	12.3837	13.1245	14.2645	+	R_S
14.4105	15.0707	15.0492	15.6304	14.2206	14.1593	13.4535	14.7477	14.2118	13.8351	14.4896	13.9542	14.812	14.2973	13.7974	14.2122	14.6318	15.7696	15.6218	14.6858	15.0193	15.1722	15.2723	14.7452	15.2152	13.8715	12.5268	14.8633	14.1104	12.6325	14.7887	14.728	13.0713	15.6031	15.2614	14.8448	12.4023	14.8713	13.766	14.8572	13.9561	13.7524	13.2569	14.6756	15.3526	11.806	12.3222	10.8984	+	R_S
15.6953	14.1278	14.6128	14.4146	13.7193	13.3651	13.9058	13.2558	13.9433	13.4209	13.9811	12.5345	13.564	14.1661	13.8591	12.8168	12.9972	13.3989	14.2121	15.0244	14.54	14.7712	14.1331	14.2389	15.2849	16.1984	12.6728	12.4786	14.9181	13.9271	11.4465	11.5896	11.9401	12.9051	11.6931	11.4087	15.3069	10.6971	13.1768	14.4868	13.1642	13.2939	12.7138	13.715	13.4412	13.6979	12.5453	12.7276	+	R_S
19.0939	17.6378	18.2418	17.328	17.4308	17.9652	18.2308	17.6467	17.3567	17.5509	18.0511	17.4689	18.1922	18.5234	18.903	18.9245	20.1098	19.3347	19.7172	20.1505	18.3656	18.0796	18.3544	18.302	16.9151	18.0948	18.4035	17.5624	16.978	16.6994	16.9544	17.0858	18.1407	17.5759	17.5154	19.3339	18.2929	18.3072	17.8694	18.4502	18.3867	18.0476	18.3677	18.0851	17.0205	17.1829	17.927	17.1167	+	R_S
18.9334	19.1728	18.5078	18.9754	21.1723	21.5493	21.0659	20.8991	16.8605	17.4497	17.5674	20.0374	20.1622	19.6992	19.0728	20.2636	16.0372	18.5075	17.2408	17.5147	19.3305	20.1028	21.1584	20.4923	16.0248	16.6053	14.7597	13.5099	19.9249	19.7153	19.6782	19.8626	18.4588	18.9053	18.4369	18.5491	13.91	15.0236	13.2229	14.2148	19.8769	21.2361	19.0708	20.2385	20.3581	19.3909	19.2529	19.3063	+	R_S
18.9551	17.8774	18.5768	18.134	18.7471	18.7103	19.4013	18.6779	17.0274	18.0744	17.9863	17.6145	18.8174	18.2704	18.8198	18.6317	19.1439	20.1985	19.7479	20.0053	18.0098	18.1552	18.5832	18.573	19.4755	18.7315	18.4552	18.1408	16.2103	16.0955	16.1938	16.2831	18.6134	18.4215	18.3796	18.4576	18.0165	17.9345	18.5264	18.6759	18.3309	17.8959	17.9524	18.6688	18.2066	18.093	17.7805	17.6846	+	R_S
15.0245	13.199	14.3198	12.8066	14.8496	13.9212	14.9494	14.4034	15.1026	15.7222	14.8093	16.0978	15.988	15.2092	15.5949	15.5132	13.8989	16.239	16.2162	15.4102	15.6125	15.856	16.4941	16.2879	16.4572	14.9077	16.5441	15.6978	12.4353	15.2721	14.7327	13.9357	15.9203	14.8029	14.0852	15.3303	12.8329	13.34	14.2309	13.0892	14.7656	15.0458	13.9455	14.6395	13.155	11.4967	12.9203	14.1625	+	R_S
18.6601	17.8135	18.2055	17.475	18.1497	18.3328	18.1877	18.3377	18.9731	19.0233	19.2105	19.3115	19.817	19.9128	19.7737	19.4471	19.9897	19.4002	19.6482	19.3641	20.3608	19.948	19.7562	19.3163	18.0898	18.2529	18.0426	18.4319	18.3526	18.3779	18.5074	18.691	18.7562	18.0259	17.7719	17.7459	18.3042	18.0916	18.5723	18.4723	19.5532	19.6395	19.0741	18.3074	18.8018	19.5115	18.6228	18.96	+	R_S
13.7971	12.7484	14.0691	13.9936	14.9676	15.2	14.9123	14.7245	14.1133	10.8998	14.6477	13.6461	16.5615	16.8986	16.8115	16.5196	15.0714	14.4379	14.7996	15.8605	15.9354	15.544	15.9026	16.2113	14.7421	13.7788	14.0378	14.3106	13.8736	13.8886	13.554	13.6857	12.7299	12.7543	13.7012	13.236	14.7117	14.5678	13.7345	15.4626	13.759	14.4353	12.3988	13.6807	15.5217	14.7975	15.6855	15.1384	+	R_S
22.302	21.5393	21.8771	21.4091	21.0349	21.0674	20.1593	20.901	21.8217	22.1624	20.9949	21.4654	22.5941	22.2331	22.341	22.2742	21.3414	21.6058	21.3566	21.6042	21.55	21.0095	20.9689	21.8002	21.1203	20.7103	20.136	20.1891	21.3103	21.1358	21.0142	21.0297	21.1797	21.4815	21.1944	21.0897	21.5054	21.1053	20.8847	20.7611	20.8013	21.3735	21.4195	21.4815	21.8973	21.1424	21.0576	21.1435	+	R_S
15.4125	15.2496	15.4355	14.618	16.0038	16.3365	16.0182	15.4598	17.118	15.0971	16.6343	16.1172	16.8865	16.8369	16.1014	16.7751	16.1891	17.0068	16.854	16.4391	16.7283	16.7418	17.4667	16.9717	15.8401	16.2324	15.6043	15.7511	15.271	14.9003	15.0143	13.9227	15.6736	15.0325	14.791	15.0076	15.4871	15.4239	15.9728	16.905	17.6829	17.0197	16.4651	15.1919	15.8078	14.8452	15.9327	15.687	+	R_S
17.2583	16.833	15.8012	16.7125	15.7923	15.9953	16.3599	15.0047	16.8079	15.6263	14.9532	16.9403	17.3464	17.4758	17.8396	17.2288	17.7052	19.0538	18.1312	17.6606	16.641	17.5705	16.8854	16.5116	17.0448	16.0497	16.1192	16.3888	17.233	17.2994	17.0496	16.1361	16.1736	16.4405	15.5208	14.7378	16.1858	16.557	15.4612	15.842	16.0824	15.7472	15.2034	16.0377	17.1517	14.8341	15.9192	16.8087	+	R_S
19.0114	20.0803	19.2117	19.6635	19.4777	19.6073	19.4663	19.4738	19.4208	18.6167	20.0946	19.8202	19.005	19.3455	18.0765	19.2169	19.5598	20.6127	20.2972	18.8048	17.8689	18.2361	18.1194	19.2105	18.087	18.223	17.6178	18.7237	19.3044	19.1084	19.3369	18.5812	18.7259	19.316	18.5166	18.3574	19.0022	19.0824	18.434	19.6731	19.006	18.4752	17.2401	18.227	19.2873	19.2042	18.4232	19.0278	+	R_S
13.9441	13.4728	15.2681	14.9924	14.9804	15.488	15.2961	15.2584	14.5751	14.2165	14.1295	13.6769	15.1523	15.1307	15.2505	15.0638	12.4144	12.9923	15.9233	15.9845	13.5165	15.0763	14.1886	14.9371	14.637	14.6752	13.4143	14.6728	14.7143	11.7927	14.0607	14.7532	13.1226	15.2541	13.6123	14.9882	12.3506	12.8191	14.8407	14.3037	14.0689	13.4236	14.1037	14.4576	12.3506	12.6014	14.9792	13.5728	+	R_S
16.1671	12.9044	16.004	14.5324	16.1097	15.5714	14.8795	15.7857	16.0504	15.3087	16.7547	15.1032	16.2881	15.1785	16.5979	15.6789	15.6387	14.8232	15.4933	16.8632	16.2178	16.1486	14.2866	16.7421	14.423	15.1159	14.6401	14.1094	11.8083	11.5013	13.0184	14.1728	15.6232	10.3322	14.0531	14.5773	14.9922	15.7886	15.0977	16.8129	16.7415	16.4387	16.6723	14.8255	15.1867	15.034	16.6347	14.8461	+	R_S
14.7197	16.3577	15.3289	16.0983	14.1038	14.4048	16.719	13.9961	14.3746	13.2822	16.1597	12.7917	15.5975	15.8306	17.0673	15.4372	16.3595	12.6077	15.1142	15.9703	17.8477	16.7794	16.1857	15.9959	13.8354	15.5269	14.4717	14.5425	13.4773	13.2589	13.4515	13.7676	12.4571	11.9435	13.2035	14.2911	15.7503	13.9409	15.3446	16.6858	16.7566	15.0556	16.1248	15.2909	13.6674	14.0795	15.9646	13.8722	+	R_S
16.6833	15.9184	16.2997	16.3403	16.2185	16.016	16.6995	16.1811	15.6633	15.7048	16.1768	15.5898	16.2456	16.5587	16.6571	15.9749	15.6697	16.8458	16.1582	16.3952	15.8604	16.3446	16.4789	16.4079	16.5026	16.0915	17.5234	16.5425	14.9585	15.2912	14.9139	14.7968	14.4855	14.5017	15.642	15.811	16.2043	15.5278	15.5655	16.124	15.7412	15.8802	16.1626	16.271	15.7518	15.1134	15.5224	15.9881	+	R_S
17.313	17.9781	17.6373	17.4168	18.4753	18.8984	18.8177	17.7094	19.5495	18.3167	18.1557	19.1034	18.9297	18.7588	16.9517	18.9453	16.5087	17.6901	19.698	19.0538	17.0212	18.7681	19.705	19.4072	18.1062	16.7497	18.6192	18.6752	18.2999	17.8207	17.8268	17.5381	18.1693	18.0187	16.7892	17.4698	17.5197	17.9702	17.5855	18.0367	18.0066	17.8254	17.4563	17.3513	17.9977	16.8912	17.765	17.7006	+	R_S
19.5265	19.8292	19.6682	19.8002	19.095	19.7563	19.2069	19.5324	19.9227	20.0617	18.9448	20.9808	19.8972	19.2985	19.4946	20.1544	20.2845	20.8535	20.9627	19.7723	20.2771	20.3099	20.8306	20.0808	19.2175	18.6751	19.3613	19.2629	20.289	20.0698	20.3922	20.4149	19.377	19.3569	19.2013	18.9681	18.5565	19.1119	19.0909	18.6205	18.975	19.2772	19.0742	19.641	19.9575	20.0206	19.3568	19.994	+	R_S
15.3605	16.2519	15.5846	15.1641	15.6078	15.6623	15.4587	15.4619	15.528	16.1502	16.4471	15.6211	16.2476	16.1865	16.7307	17.0781	15.6462	15.1607	17.0111	16.6094	15.9754	14.7106	15.6452	16.1804	14.973	15.6595	13.8224	14.8198	15.6449	15.6269	15.911	15.8129	15.1462	14.986	16.0554	16.2056	15.2075	15.2731	15.2316	16.9399	16.0397	14.7539	14.9947	15.4223	15.0292	14.8847	15.1218	14.9027	+	R_S
15.97	15.6592	15.1593	14.1528	15.0366	15.472	14.2248	14.4411	12.6425	12.2544	13.1576	15.3191	15.5301	16.7237	16.0049	16.0895	16.1659	16.0047	16.3603	15.2576	15.6938	15.06	15.4629	15.3008	15.7565	15.361	12.9833	11.8982	15.567	16.1442	16.1017	14.9847	13.2042	13.4822	13.2368	12.9105	16.6641	14.0363	10.8715	13.2774	12.5026	14.3064	11.6179	13.9973	13.9832	15.1887	15.575	16.0401	+	R_S
17.9696	18.2318	18.8374	18.069	18.0028	18.8741	16.7983	17.7734	20.1213	18.8857	20.4168	18.5114	18.9709	19.7584	18.5368	18.0496	18.8694	18.1643	18.9379	18.8891	18.7527	16.9156	17.181	18.6805	17.7625	17.1528	17.4531	17.9693	17.1544	16.6722	16.9597	16.6438	18.0402	17.5527	18.1234	17.9854	18.118	17.5265	17.7446	18.5911	18.3913	18.9147	18.1286	18.3004	19.221	17.9193	18.3442	18.3335	+	R_S
16.4844	15.228	16.3882	16.4001	17.3603	16.9845	17.9134	17.5409	17.1884	17.4363	16.9489	16.5147	17.9529	16.9188	18.159	17.8928	17.0843	15.1811	15.4324	15.3937	18.6953	18.6894	18.3242	18.7373	18.0523	17.6539	17.4505	17.3671	15.6489	14.9305	15.1963	15.98	14.9482	14.3064	15.4022	15.7063	17.1614	16.9591	17.1115	16.867	17.1602	16.7147	17.2234	17.651	15.2509	15.6732	15.5874	15.4879	+	R_S
16.8728	14.9499	16.4038	15.8166	16.276	16.0174	16.8525	16.32	16.3659	16.2193	17.791	16.5513	17.1419	17.3032	17.3711	17.2606	16.8401	16.8171	16.7705	19.1529	16.4617	15.8097	15.3194	16.9821	16.3999	16.446	16.2519	15.9883	15.4286	15.194	15.1038	15.1943	16.0799	14.8979	15.8826	16.1504	15.4884	15.4357	15.5696	16.5823	16.303	16.233	16.4097	16.4459	16.1938	16.3893	17.5562	17.1134	+	R_S
21.3098	20.3472	21.3341	20.856	20.5139	20.6855	21.5696	20.909	20.7409	21.6579	21.7355	21.1011	21.4152	20.6811	22.0416	21.3141	21.2728	20.6461	20.5759	21.4764	21.7442	21.4449	21.2248	21.84	21.1101	20.4669	20.9577	20.2368	20.3724	20.4781	20.4859	20.6522	20.4036	20.7217	20.9791	21.3058	20.9427	20.9927	21.0132	21.0417	21.0931	21.025	21.3253	21.1726	20.1193	20.2135	20.6893	20.0877	+	R_S
14.9527	12.9866	13.8834	13.224	13.8393	14.7911	14.3265	14.4289	14.8794	14.8282	15.0132	15.4839	15.583	15.2765	15.18	15.7426	14.406	14.6577	15.2762	15.5207	15.2459	14.1228	14.5828	15.014	15.3996	14.4344	14.6907	14.9532	13.9496	13.7848	14.3964	14.3629	14.2689	12.7888	13.6888	13.1998	13.4113	14.4323	14.1023	14.5397	14.5349	13.19	14.202	13.2823	14.6307	14.2229	14.8108	14.0791	+	R_S
15.9067	16.8015	16.7899	16.7748	15.8298	16.7126	16.2426	16.2412	16.2868	15.3228	15.8136	17.5579	17.3241	17.2841	16.4028	17.797	15.9686	17.773	18.6989	18.1184	16.9806	17.792	18.43	18.0522	16.3725	15.9368	15.8646	16.6834	16.7159	16.6462	16.9054	16.7681	14.0118	13.6585	13.7923	13.14	16.7407	16.9212	17.0042	17.0347	16.7793	16.2899	16.5614	16.8392	17.2037	16.6939	16.4178	16.602	+	R_S
16.2955	15.9523	16.2557	15.9609	16.0074	16.131	15.4961	16.0689	17.3071	16.6629	17.3353	16.7715	17.7614	17.773	17.6733	17.45	17.9826	17.1312	16.8614	16.922	17.9681	16.933	16.4613	16.0767	16.082	15.8882	15.8173	16.308	15.6735	15.1514	15.4615	15.6712	16.4078	16.5865	16.2854	15.5368	16.5186	16.2718	16.5901	16.6891	17.0907	17.143	17.0868	16.4297	16.6596	16.3503	16.1328	15.8857	+	R_S
17.3131	16.2534	16.424	15.0747	16.7903	17.5893	17.1136	16.9661	17.1282	17.6165	18.056	17.999	17.8856	18.5123	17.8569	17.1085	18.9187	16.7317	16.6895	16.0382	19.0474	18.5117	18.2553	18.0138	15.7058	16.2286	17.128	16.7145	16.1845	16.345	16.4336	16.3049	17.3398	16.751	16.2368	16.2059	15.885	16.1224	17.1399	16.5485	18.3014	17.831	17.6329	17.5776	16.8588	16.9018	16.5806	16.9523	+	R_S
14.174	14.678	15.4588	14.7334	14.4072	14.9652	11.5566	13.045	13.7628	11.6845	14.2634	11.5904	13.898	14.0003	13.4121	14.2098	12.9862	14.8117	14.7059	14.7527	12.7981	12.9084	10.2836	14.7485	11.5526	11.867	11.0947	12.0981	13.4524	12.9024	13.6604	11.7503	15.6027	13.6858	11.9937	11.6293	12.9664	12.0273	12.5299	14.1326	10.3521	12.9522	12.4681	13.5388	14.5244	11.6925	11.4219	15.1795	+	R_S
15.5405	11.3522	13.6029	12.9826	10.672	12.246	12.9353	11.757	13.2654	10.3642	14.4091	14.1128	14.8259	15.6779	15.8991	15.3213	15.295	13.6277	13.0131	11.2308	16.4167	14.8057	14.0215	12.3095	10.7685	10.9297	12.938	15.1271	10.1252	12.8565	13.0137	11.5799	11.3008	11.1323	11.8139	13.2876	14.9482	11.6787	12.2091	14.2446	14.3556	10.6356	14.0841	12.9182	9.01878	12.7441	13.3894	13.1702	+	R_S
16.304	15.155	15.2965	14.6127	15.7307	16.4296	15.6438	15.8929	16.4262	15.9139	16.2665	16.3958	17.1278	17.4391	16.6543	17.0179	18.2056	18.0348	17.8742	17.742	17.2281	17.0717	17.7022	17.1462	16.0855	16.0464	16.4325	15.8704	15.6659	16.1544	15.9871	15.4206	15.8322	15.2406	15.4016	14.9844	16.1968	15.835	16.1618	16.5686	16.5339	17.1852	16.4613	16.2084	16.3489	15.3915	15.909	16.1103	+	R_S
17.3487	16.3147	18.1062	16.7316	15.2853	16.5394	17.0514	16.0349	17.2698	17.4761	16.2303	15.5691	16.8334	17.0378	17.2484	17.4239	16.5063	17.4534	17.6344	17.2105	16.4625	16.2235	16.6466	16.725	18.5339	15.0554	18.3528	15.4254	16.6726	15.4392	16.0079	14.9849	16.3712	13.8714	15.0183	15.5329	15.9265	15.115	14.8277	15.9053	18.5682	15.3771	15.6604	15.9385	17.1943	17.154	16.3664	15.9908	+	R_S
16.1858	15.6801	16.107	15.7796	16.4321	16.6807	16.2337	16.3971	16.8966	16.6624	16.6837	16.9563	16.9125	16.6719	17.1033	16.6705	17.7492	17.0939	17.8711	17.0541	17.9798	17.8014	17.664	17.6054	16.3436	16.3494	16.5362	16.3484	16.2067	16.4536	16.4356	16.3496	17.0516	16.7521	16.3954	16.4848	15.7505	16.1492	16.1638	16.0249	15.9966	15.752	15.8453	15.8591	16.8906	16.8192	17.0749	16.694	+	R_S
11.8929	14.3784	12.863	13.4822	13.9464	13.0158	13.1806	13.6603	14.7647	13.5531	13.9474	14.7391	13.4633	14.4981	12.9128	12.7511	13.6461	14.9275	15.1254	11.3493	14.2559	14.4119	14.4018	13.5757	13.1941	12.3941	13.3853	13.9476	14.4617	13.7254	14.4134	13.6056	12.8552	12.8491	12.8059	12.2971	12.5543	12.0476	12.5864	12.4243	12.2157	13.051	11.5095	12.7266	13.6026	13.6058	11.9514	13.8737	+	R_S
15.6593	14.6232	15.8762	15.158	15.4417	14.8118	15.8203	15.2358	16.8552	16.2188	16.94	16.386	16.7399	15.9553	16.387	16.5954	17.1523	15.6091	16.3211	15.9284	17.1482	16.6657	16.6248	16.7174	14.97	14.7873	15.0316	15.1435	15.0435	15.0983	15.3178	15.624	15.748	15.545	15.3168	15.5148	15.7205	15.5725	15.9395	16.3399	15.9214	16.0438	15.9359	15.2292	16.0533	15.5811	16.2953	16.1075	+	R_S
13.37	13.4729	13.8269	13.575	14.0395	14.7148	14.4112	14.5155	13.7952	14.3634	13.5298	14.8109	13.8937	14.6568	13.0363	13.8569	14.5676	16.3439	15.6366	15.2456	13.6467	13.9621	14.4242	14.0994	13.8484	13.4587	14.084	14.1107	14.1348	14.4752	13.9152	14.2109	13.9686	13.5832	14.0287	13.4276	13.0236	13.0475	13.585	13.8369	13.7135	13.6162	13.6731	13.6877	14.2373	12.4195	12.9692	13.1814	+	R_S
15.6149	15.6304	15.7237	15.5092	16.0169	14.6254	14.7664	14.6145	14.9763	14.7308	14.7307	15.4101	15.6243	15.5218	15.2306	16.2991	15.8142	16.3667	17.0181	16.4095	15.2349	14.7706	15.8112	15.385	15.4425	13.9947	15.2862	15.7746	14.8153	14.7093	14.2614	14.7814	15.9729	16.2006	15.7399	14.932	14.0749	14.8395	14.5633	14.6432	14.9968	14.4104	14.7307	13.9714	15.1723	14.7821	15.1679	15.2562	+	R_S
21.4222	19.7668	20.3152	19.4478	18.8557	19.2058	18.7308	19.0774	18.7301	20.5123	19.1899	19.6309	20.1652	20.0242	20.9173	20.1439	20.5584	20.5913	20.029	20.4657	20.5139	20.1455	19.8996	19.6181	19.5839	19.4569	19.4684	19.2765	19.1736	18.6507	18.8567	19.2814	19.9342	19.0795	19.1325	19.6819	19.1068	19.2164	19.0395	18.469	19.3737	19.6095	19.8698	20.211	19.7417	19.4484	19.7014	19.7727	+	R_S
16.3473	16.6863	15.8403	16.3868	17.0129	17.0763	17.1555	17.0854	18.3404	16.3462	16.9439	19.2018	16.6149	16.9889	16.4973	15.6585	17.6396	18.6778	18.4748	17.2166	16.9949	17.1929	18.6682	16.2823	15.8675	15.5419	15.6607	16.535	17.4159	17.5922	17.7535	16.5243	16.6856	16.3681	16.25	16.2171	15.8003	15.3274	16.0197	16.1375	15.2271	16.9222	16.1027	16.639	16.9307	16.7883	16.1346	18.2842	+	R_S
18.4331	17.0301	17.2896	16.1823	17.7334	17.6056	18.212	17.7251	17.744	17.958	18.7373	18.2574	18.909	19.5224	19.3665	18.5796	19.6669	19.832	19.6909	20.0317	18.5289	18.7991	18.9147	18.8015	17.8889	17.6946	18.2607	18.0019	16.649	16.7884	16.9607	16.9018	18.3612	17.123	17.329	18.434	18.4874	17.7071	18.3624	18.7928	17.9521	18.6151	17.7947	17.8624	17.7798	18.0972	17.9265	17.9066	+	R_S
17.1393	15.8712	15.483	16.1806	15.9491	15.7075	15.3877	15.6224	16.6523	15.2232	14.8568	16.198	17.7725	12.8781	16.7327	17.5403	16.5695	16.1547	16.6166	17.3604	15.4045	15.3845	16.3273	15.2463	16.9582	13.8969	14.322	15.4378	15.5222	16.7145	15.4722	15.1027	15.3269	15.2276	15.0071	14.9982	15.546	15.7877	14.5422	15.9792	15.1263	15.1098	15.2402	14.9702	15.5027	14.679	15.2179	15.7617	+	R_S
18.509	16.2275	15.0056	11.6688	16.6624	16.611	14.5098	16.6902	14.3751	14.43	15.6869	17.5858	14.9654	17.0983	13.3025	13.8652	16.6218	16.5692	18.8439	12.3657	18.6227	19.0822	17.7852	18.0638	14.2643	13.675	17.3175	15.9265	12.5549	16.7898	17.0115	14.5435	19.5664	13.0097	12.8957	13.4263	14.0381	11.3906	12.8694	12.847	15.7315	16.1364	13.8437	14.2903	13.8535	14.2081	13.2984	18.5097	+	R_S
13.964	14.5541	13.8001	13.9115	13.7218	14.144	13.4324	13.9864	12.8983	12.2848	12.8744	13.9891	13.4331	14.6773	15.0047	14.1954	14.53	15.4877	15.1693	13.8391	13.9422	13.7723	14.1788	13.9824	13.2495	13.3591	11.8403	13.3946	14.5543	14.0156	13.8432	14.064	15.245	12.4315	12.8119	12.6735	12.9716	13.3179	13.2758	13.7639	13.3649	12.5427	12.8457	14.2487	13.3827	12.9431	13.3544	13.348	+	R_S
16.521	16.4289	16.6869	16.7065	16.2589	16.8507	16.6616	16.58	15.8944	15.4379	16.0089	16.4081	17.1753	16.781	16.9068	17.097	16.6365	17.3404	17.823	18.1114	16.037	16.4334	17.4316	17.1892	15.9716	16.07	16.1599	16.443	16.0534	16.0173	16.0648	16.1374	15.7711	15.7402	15.6264	16.3161	16.2551	16.3047	16.595	17.1786	15.7235	16.2042	15.9518	16.487	16.6906	16.3634	16.7183	16.7132	+	R_S
17.5273	17.8792	17.4712	17.9486	17.6052	17.7243	17.8004	18.6174	18.949	18.5078	17.8358	18.9822	17.0344	17.2569	17.7284	17.7906	18.1061	17.6449	18.2981	18.6483	16.9686	17.3161	17.0098	16.5462	16.5693	16.8541	18.031	17.2375	18.2415	17.9445	18.8669	18.675	16.2731	16.8453	17.3821	17.6734	16.6017	16.6558	16.8577	17.6209	16.6176	16.2977	16.4523	16.6213	16.5112	17.7148	16.8266	17.3025	+	R_S
14.9769	14.3499	13.9177	13.4754	14.0792	14.9553	14.7851	14.4294	13.5246	13.43	13.7832	16.2412	14.7157	15.0037	15.325	14.3866	14.3081	16.4784	16.5556	15.0088	15.4259	14.8275	15.6	14.6992	14.398	13.4742	12.4575	14.0966	14.5257	15.6556	16.3558	15.6275	14.7546	13.1607	14.4693	13.9177	11.5839	12.8122	13.8754	14.2077	12.8523	13.913	13.2971	13.7261	14.228	14.4743	13.4043	14.6045	+	R_S
15.8824	16.2041	15.9643	14.2865	17.0946	17.7381	15.8081	18.0214	14.7871	15.638	17.63	17.4712	15.887	17.5599	16.1207	16.4034	16.6621	17.5405	17.7955	16.9117	16.0121	15.7986	16.3967	17.5718	11.6813	12.1747	15.6549	14.446	17.2902	17.3404	17.6047	17.7745	16.3329	15.6492	14.1896	16.8211	14.7898	15.0528	14.8073	17.4608	14.5524	15.2573	14.8797	14.1496	15.3295	17.8122	16.3479	16.0416	+	R_S
14.0628	14.5097	14.6138	15.9047	15.8642	15.1672	15.0359	15.2437	17.5745	15.1666	16.0923	15.5272	15.198	14.2692	12.1227	14.2798	16.1093	16.6988	15.9456	14.0418	14.1349	15.6646	15.5661	14.3977	14.5309	16.019	15.674	16.3769	14.5891	14.5089	14.5729	12.5562	15.1929	14.4013	14.0229	15.0183	13.3531	12.8875	13.4374	12.3588	12.6822	15.3586	12.7498	14.9255	15.8135	12.6864	12.4406	15.5371	+	R_S
14.574	13.0083	11.3567	10.0828	15.193	15.8137	15.0164	14.8621	13.7642	13.6582	14.955	15.7594	14.2204	15.2473	15.2859	15.2441	14.3216	15.4587	15.8914	15.7759	14.2225	13.0447	10.9164	13.5368	11.7235	12.2269	13.6082	0	14.7588	15.3667	15.0257	13.378	9.45676	0	11.0437	11.0718	13.8976	14.0092	13.3202	13.6701	14.7633	11.3261	14.3757	13.0333	14.261	13.3808	15.0009	14.5554	+	R_S
18.6346	17.9289	15.8145	15.354	17.5319	17.7716	16.1696	15.7003	16.0057	17.4477	15.9242	15.3766	17.6035	17.4983	16.6639	16.1798	17.9038	17.4874	15.9567	17.1383	15.6999	15.9252	15.5279	16.664	16.6742	16.7676	14.8366	14.6365	17.1218	17.772	15.781	15.1059	15.4794	15.8977	15.4861	16.2691	14.9152	17.0595	14.316	15.0507	17.463	17.5404	16.4234	15.9327	14.7333	14.7122	15.9871	14.9443	+	R_S
15.8077	18.3454	16.7756	17.5238	16.5093	17.1575	16.5078	16.6754	17.1975	15.1934	16.9365	17.6886	15.8305	16.7417	14.6942	15.5122	16.5605	19.2068	18.4574	15.1436	16.2023	17.0482	17.9265	16.1588	14.5637	13.7892	15.3809	15.9614	17.8745	17.6098	17.9557	17.0683	16.5685	16.8629	16.9702	16.6639	16.0554	15.0452	15.4036	15.2304	14.9009	14.6405	13.7189	14.6412	16.8037	16.2622	14.4251	15.9853	+	R_S
14.5826	14.7121	15.2344	14.9907	15.3624	15.3579	16.5973	15.2811	14.9086	15.2504	16.5934	14.8817	14.998	15.1096	16.0385	15.7503	14.669	15.2466	16.0517	16.922	14.3583	14.9238	15.6814	16.0619	14.7157	14.829	14.1696	14.634	12.7841	12.4057	12.9555	13.0795	14.1302	13.4489	14.6171	15.9826	15.715	15.6722	15.4344	16.2899	15.5246	15.3979	16.1922	15.7289	14.1361	14.1332	15.061	14.644	+	R_S
19.0292	17.3677	18.5464	18.1272	17.6611	17.8657	18.8357	18.1436	18.4937	19.2297	19.8518	18.8049	18.3419	18.3014	19.1733	18.7866	18.7805	18.8132	18.781	20.4987	19.231	18.806	19.0239	19.7318	17.9758	18.3615	17.9013	17.6659	17.1251	17.1711	17.3813	17.654	17.3805	17.1795	17.6542	18.5072	18.5503	18.4313	18.425	19.2547	18.955	18.8454	19.1102	19.2406	18.0693	18.1446	18.6572	18.0829	+	R_S
18.2425	17.1484	17.6131	17.0795	17.7506	17.9379	18.5113	17.7461	18.1409	18.5643	18.219	18.7223	18.3371	18.4061	17.9241	18.4165	17.8364	18.62	19.1379	18.4793	18.2267	18.0566	19.0056	18.47	17.7685	17.6688	18.0083	17.8017	17.3153	18.2783	18.3083	18.0789	18.174	17.6383	17.6658	18.3141	17.3424	17.5379	17.422	17.2666	17.619	17.9613	17.2054	17.8097	17.3527	17.2051	17.5201	18.1943	+	R_S
14.2001	14.6234	14.6734	15.0198	13.3474	14.4862	13.7895	13.6323	16.579	15.0014	16.0565	16.1573	14.9234	14.5986	13.5824	15.5444	14.141	15.0119	15.7846	16.2998	13.2281	12.5516	14.0537	14.0453	13.8591	14.2437	14.0577	14.8523	12.3727	13.4621	14.4894	13.3041	12.3904	11.4792	13.1929	12.5576	14.6173	14.5094	13.5848	14.416	14.9924	14.1703	14.2302	14.3424	14.5374	13.6637	14.7765	14.4241	+	R_S
11.6663	11.2749	10.8556	13.3597	12.9324	11.8786	14.2608	13.0943	13.4083	12.0979	13.4343	11.3302	13.7335	14.1998	13.8011	11.787	14.5259	12.4343	14.4767	14.3955	14.4965	13.8614	13.7554	13.4904	11.7272	12.2686	11.6484	13.4922	11.2326	12.8614	11.4779	10.6443	11.5356	10.1871	11.9413	11.7288	12.0218	11.894	13.1332	13.0615	14.8027	13.4998	14.4131	13.5624	12.8546	10.8929	10.3987	11.5566	+	R_S
16.3124	15.1002	15.7752	15.2542	16.0295	16.0575	14.6782	15.6412	19.0694	16.8577	17.8976	18.2829	17.291	17.472	16.5413	17.3245	17.3995	16.7618	17.8148	16.8714	16.5513	15.3511	15.751	16.6354	12.5962	13.0155	14.0132	14.2275	16.51	16.1303	16.8313	16.679	12.1396	14.9321	13.7991	13.8651	15.5971	14.2979	16.193	16.3749	17.2734	17.5235	16.5287	15.4688	18.0648	16.8997	17.1452	17.506	+	R_S
20.2092	20.3593	20.1565	19.8491	19.7693	20.2088	19.2521	19.801	20.1966	19.7106	19.53	20.3395	20.2748	20.4705	20.2585	20.2427	20.8506	20.1878	20.9043	20.0326	20.7043	20.6009	20.5396	20.26	19.7019	19.2857	19.4359	19.4865	20.1074	19.9002	20.3147	20.3795	20.1657	20.2712	19.6118	19.6729	19.3889	19.7353	19.5788	19.2515	19.3831	19.8544	19.4296	19.709	20.1437	20.2234	19.5549	19.8912	+	R_S
19.4251	19.1191	18.8518	19.0723	18.815	19.2886	19.5339	19.0043	17.6784	18.382	19.0993	19.6103	19.233	19.2248	19.3168	19.0604	19.2291	21.0347	20.6961	20.534	18.4725	19.2523	20.0237	19.5886	18.9966	19.006	18.4053	18.9717	18.6321	18.1254	19.0129	18.5139	18.2677	17.579	18.1241	18.8804	18.5365	18.5811	18.8041	19.5077	18.5751	19.2741	18.3448	19.0732	19.1927	19.1588	19.4475	18.9678	+	R_S
14.4406	13.6388	13.1122	13.2205	14.555	14.68	15.4465	14.8662	13.5361	13.2938	13.8231	15.8913	14.423	14.9548	14.789	14.2446	15.012	16.1728	16.9048	15.1059	15.311	15.9312	16.9906	15.1841	14.3545	14.1425	14.9342	14.8506	14.0246	14.8302	15.2992	14.5166	15.0138	12.2753	12.9204	13.4289	13.0351	13.6232	13.9405	13.0397	13.2531	13.3093	13.1527	13.9386	14.2759	14.3916	14.0856	15.9744	+	R_S
14.4721	14.1142	15.1303	15.2109	11.5268	12.6481	10.9521	12.5333	15.2816	13.6029	15.6884	12.1599	15.2537	15.1502	15.5515	15.297	14.1768	15.2323	14.1551	15.933	12.0432	10.8187	11.9314	13.9669	11.3215	11.4949	12.0155	12.9703	11.2287	12.1767	12.617	13.2004	11.8521	14.0172	14.4376	12.4298	12.7155	13.6247	12.6619	14.1979	14.7139	13.3816	14.3862	15.4123	13.0146	10.8988	10.777	11.3987	+	R_S
16.3102	16.8327	17.0249	16.9119	16.1667	16.1098	16.2412	16.2913	17.2411	16.257	17.2531	16.1287	16.6628	17.3604	16.7113	16.709	17.7219	17.7441	17.7477	16.5329	17.6733	17.4718	17.666	17.0766	16.0761	16.1249	16.2805	16.5673	16.4428	16.7365	16.579	16.0861	15.6408	16.5226	16.6993	16.2037	15.9436	16.1601	16.5632	17.2827	16.821	16.1351	15.9929	16.9566	17.1245	16.1828	16.5343	16.1272	+	R_S
14.9878	13.2193	11.3823	11.0113	13.5285	14.4988	13.9358	14.6633	10.2544	12.5049	12.9975	14.4626	13.1809	15.8202	15.8482	13.6618	14.0789	15.4014	15.5352	14.9474	12.6982	12.7309	14.3674	13.9885	11.094	11.6344	9.65521	12.8973	14.2348	15.1881	15.197	14.8587	13.6071	13.1364	12.668	12.8937	10.9245	10.2952	12.3811	12.5048	0	10.239	12.1498	10.9324	12.1136	12.5483	14.8941	14.438	+	R_S
15.7023	15.7201	15.3224	15.527	14.9594	15.8928	15.9289	15.9024	14.1242	15.3724	15.3326	16.8795	14.8572	14.8545	15.6913	15.8174	13.7219	17.4728	18.0471	17.1974	16.3231	16.1729	16.9385	16.9311	14.3858	14.5294	14.3531	16.4657	15.8896	16.1817	16.911	16.5304	14.4782	14.229	15.7192	15.4779	14.523	14.4032	14.7987	14.9709	13.7564	14.1751	14.2455	15.5309	14.6133	14.9181	15.3974	15.6445	+	R_S
16.0782	17.7244	17.1293	17.1469	17.0751	17.4151	15.8739	16.776	18.9916	16.9883	18.6307	17.9129	17.2155	18.0344	16.3456	15.9832	16.3404	19.2109	18.6437	16.1597	15.0874	15.2534	16.4858	15.8555	15.4062	14.4251	15.5809	16.5068	17.3103	17.5173	17.4973	16.7936	16.7916	16.5783	16.0963	15.1422	16.1475	14.912	15.0955	15.809	15.5722	16.8428	15.236	16.6799	18.0015	16.8506	14.8243	16.5855	+	R_S
14.763	14.2792	13.4337	12.7508	14.2766	14.9583	14.6345	14.4718	14.6061	14.631	14.2929	15.2614	14.3948	14.8858	14.8353	14.4375	15.7907	17.1315	14.9301	15.5472	15.0848	15.5233	15.9479	15.9629	14.1273	13.7929	13.8027	14.1447	13.8802	14.4287	13.9247	13.5105	15.2044	14.6248	13.0719	13.2149	14.0414	13.6647	14.6456	14.5261	15.5774	15.362	15.2998	14.1668	12.9453	14.4585	14.082	13.9519	+	R_S
16.7879	16.4604	16.4118	15.4932	17.5742	17.7801	17.9636	17.3801	16.4775	17.0267	17.748	18.2377	17.8815	18.7954	17.7661	17.9531	17.1754	17.4552	18.9642	18.575	17.7355	18.7167	19.1894	18.6723	16.2293	16.3962	17.2368	16.7124	16.8065	16.9654	16.7615	17.3905	17.4512	16.3182	16.546	15.9087	17.3938	17.0619	17.873	17.9307	16.8504	16.9201	16.9181	16.0855	17.3862	17.6523	17.6651	17.7472	+	R_S
19.3296	18.7379	19.4987	19.3085	19.6804	19.9676	20.1575	19.5284	18.408	19.4578	19.3627	18.9692	19.5608	19.9293	19.9271	19.5531	20.0409	21.1423	20.6711	21.4404	19.9565	20.3245	20.8425	20.7569	19.5866	19.8431	19.5457	19.5843	18.1617	17.8489	17.9175	18.1613	18.5955	18.522	18.9199	19.742	18.9402	18.7706	18.5938	19.2034	19.6297	19.864	19.9053	20.065	20.3042	19.9736	19.5131	19.7779	+	R_S
20.2567	19.7937	20.0012	19.7856	19.0636	19.6881	19.5825	19.35	20.2561	20.0754	19.3522	20.2219	19.8796	20.0797	20.0141	19.7544	20.485	18.8833	19.4885	18.9538	20.2213	19.6344	19.5504	19.7033	18.0754	17.2849	17.8405	18.0361	19.0047	18.5438	19.1816	19.1907	19.4268	19.6052	19.4468	19.915	19.3794	19.5854	19.7929	19.3486	19.4888	19.4369	19.3954	19.756	19.9543	19.5685	19.6896	19.6756	+	R_S
16.3732	16.0624	14.775	15.695	15.6491	15.6629	16.2111	15.9555	17.0342	15.0918	15.3655	15.6949	12.3001	12.2352	10.8939	13.0077	15.2422	16.4945	15.7843	13.7002	14.6742	13.6597	13.9976	15.6236	13.3689	12.1439	15.1008	15.3177	15.6933	16.4787	15.3253	14.7165	11.4646	12.1111	14.7142	12.6256	10.8583	12.9326	8.9804	10.012	13.0645	14.441	11.4205	11.7156	16.5684	16.0499	12.1448	17.1713	+	R_S
13.7806	14.7596	13.8967	14.2745	14.6266	14.7327	14.0908	14.4103	15.712	16.5682	13.5314	14.7347	15.7889	15.6848	13.7256	14.2046	15.4306	15.9851	14.969	14.2942	14.8672	14.8433	14.6754	13.7941	11.0108	13.2944	11.8727	14.1293	13.8757	14.2954	14.9487	14.4529	13.381	14.9275	13.1385	12.4986	13.4244	14.9081	13.372	13.7138	15.8337	15.0045	13.9488	13.9176	14.9331	14.8719	14.2199	14.5654	+	R_S
15.4569	14.326	15.4784	13.6269	14.7848	14.629	14.4469	14.5226	16.3721	15.5009	15.5622	15.2366	16.0933	15.9488	16.7781	16.8846	15.9698	15.3644	14.7886	15.6887	17.4154	15.6113	15.3943	17.1483	13.2159	14.7171	12.8806	14.0252	14.5249	13.6831	13.1225	13.6171	14.0127	13.9869	13.152	13.8975	16.7329	14.6219	17.1471	17.5526	17.0101	15.4995	16.6573	13.2292	13.8727	13.4664	15.7703	13.8793	+	R_S
14.9548	15.191	15.0805	15.2849	14.2741	14.7554	15.3183	15.3064	15.3352	14.0068	15.579	15.4701	15.386	15.3923	14.4871	14.9757	15.6945	15.5453	15.3082	16.1117	16.2115	13.1088	13.3739	11.7604	10.8023	12.8029	13.8344	8.59609	13.0458	14.7502	15.2728	15.4982	13.1774	14.4876	12.4259	13.0154	15.394	15.8214	14.7781	16.6586	15.2327	11.7977	14.9121	13.4261	13.1693	14.5719	14.2358	14.3861	+	R_S
17.2408	17.1531	16.9577	16.8792	16.7371	17.6529	17.0331	17.3365	17.1469	16.9156	17.3558	17.9143	17.4982	17.9332	17.6477	17.2514	17.9626	18.336	18.8434	18.3487	17.7126	17.9445	17.7844	17.5618	17.7256	17.3805	17.0445	17.3089	16.8622	16.5487	16.8119	16.6089	17.7782	17.4723	17.0168	17.1155	16.3964	16.7302	16.9806	17.1545	16.6969	17.0667	16.6135	17.2488	17.4577	17.325	16.9752	17.2457	+	R_S
15.6059	14.2569	15.3004	14.7808	14.1916	13.7614	14.5783	14.3298	13.2295	13.6025	14.4151	14.8958	16.7484	17.0924	17.4567	16.8488	15.3323	14.8785	14.6899	16.0454	16.2347	16.1419	15.4831	16.2276	14.9703	15.2587	15.5193	14.8192	13.7817	14.1614	13.2932	13.7614	12.6132	11.72	12.1626	13.1888	13.0715	13.0734	12.872	13.5393	16.5363	17.1674	16.4779	15.844	14.3289	14.7463	15.0095	14.2848	+	R_S
20.1245	18.7486	19.3134	18.4386	18.8496	19.1855	19.1392	19.0524	18.6753	19.0054	19.4704	20.097	20.362	20.626	20.7247	19.8799	21.1397	21.0634	20.3415	20.1396	20.849	20.6349	20.7514	19.2074	18.6384	19.2688	19.5565	19.1212	18.63	19.0049	19.0796	18.6694	19.614	18.033	18.5745	19.3293	18.8125	18.7269	19.1272	18.8796	19.2854	19.9464	19.6979	19.693	19.5799	19.7192	19.5889	20.0218	+	R_S
20.1068	19.6778	20.4657	20.1498	20.113	20.6203	20.1778	20.3558	20.4076	20.3989	21.0799	20.7776	21.0824	20.9112	20.9459	20.9828	20.4968	20.3765	21.2397	21.7745	21.315	21.057	21.2074	21.547	19.9915	19.5696	20.2255	19.8093	20.0806	19.9762	20.2072	20.5069	19.5005	19.9343	20.2193	19.6408	19.5682	19.7974	19.9608	20.2561	20.4692	21.1263	20.789	20.5186	20.8982	20.8583	20.6983	20.4232	+	R_S
16.0818	15.5911	15.4341	15.1999	15.9006	16.542	16.0948	15.8941	16.3423	15.7235	16.6381	17.3676	17.0007	17.182	16.4559	17.1428	15.13	16.2649	16.762	16.185	15.6079	15.6827	16.5813	15.6986	15.1289	15.1052	15.0583	15.8799	15.1437	14.9841	15.5956	15.097	15.3131	13.843	14.4222	13.9697	16.0548	16.4798	16.805	16.8643	16.7802	16.1492	16.0838	14.9604	15.8161	15.0391	16.0179	16.0467	+	R_S
15.7516	15.2926	14.1585	14.0979	14.5029	15.2275	14.5401	14.3346	14.3012	15.378	14.15	16.6621	15.4156	15.6942	15.0474	12.6657	15.2908	17.498	16.3333	14.7943	14.6965	15.9733	14.5422	13.208	14.0591	14.2772	14.4977	14.5568	15.5849	15.2523	15.1312	14.5721	14.3122	14.8475	14.3275	14.3894	15.461	14.3464	12.8058	10.0418	14.3379	13.1112	14.2728	13.1848	13.9635	13.9296	12.8196	14.2779	+	R_S
15.014	13.7245	13.5034	13.1676	13.9314	14.9304	15.5584	15.3489	13.7832	14.1259	15.3514	14.0523	14.4597	16.0276	16.4957	14.8296	14.6492	15.0864	15.6564	15.7098	15.5824	14.7996	15.6679	16.2341	15.9665	13.8592	13.1414	14.5704	12.1304	14.0259	14.1874	11.3069	14.9129	11.5812	13.9868	14.7868	13.7711	14.3519	14.7854	15.6851	13.6957	13.4649	14.1159	14.2559	13.2983	14.0205	15.7214	15.4302	+	R_S
11.4921	13.211	13.3648	13.7322	14.0769	14.2474	15.558	14.6923	10.6533	10.6567	10.9078	11.6359	14.7647	14.1294	13.4682	14.7612	14.6502	14.7588	15.408	14.1207	13.0854	15.7625	15.9263	14.517	13.7261	13.7076	11.7892	13.639	12.9618	11.0673	11.1851	11.6957	10.784	12.9339	13.5887	13.6297	12.9705	11.6632	13.5412	12.704	14.2965	13.8248	10.4847	11.1515	13.4924	13.9228	11.1669	13.72	+	R_S
14.566	15.3944	14.4741	15.4581	13.9517	13.2862	13.6547	14.3034	14.6175	14.5951	14.7604	15.1155	15.7773	14.8726	14.5259	14.2025	14.1764	16.7011	17.3731	14.4584	14.7637	15.7563	16.7184	14.9686	14.7642	12.6498	14.5767	15.1082	14.2655	14.7372	13.6153	14.6685	12.8474	15.9225	14.613	14.8181	13.9017	14.488	13.5823	14.5248	12.9411	13.863	12.1785	14.0591	15.5175	14.4771	12.4103	14.4966	+	R_S
16.8008	18.5432	17.7114	18.2349	19.0345	19.6809	19.5484	19.3757	20.0793	17.658	18.5257	19.0438	18.7332	19.3738	17.3685	18.6978	18.9916	20.1449	20.8589	19.0186	18.5433	19.9444	20.3482	18.6355	17.3992	17.7528	18.6316	18.5777	19.2942	18.8071	19.3911	18.7927	17.6358	17.3306	18.1836	18.1285	18.2128	18.2367	17.994	17.8769	17.7603	19.0121	18.1656	18.0643	18.2333	18.3322	16.991	18.8781	+	R_S
18.9556	18.1635	18.1242	18.1929	18.3224	19.117	19.2344	18.5971	17.5794	18.352	19.6191	17.6617	18.7378	19.013	19.2821	19.042	19.0677	19.9611	19.2476	19.9921	18.5757	18.7495	18.6364	19.293	17.3108	18.0953	17.4047	18.332	17.695	17.4524	17.7422	17.8438	17.6762	16.5891	17.5032	18.5178	18.0158	18.127	17.8969	19.0878	19.0765	18.7759	18.6434	18.7903	18.8232	18.9481	19.2314	18.9508	+	R_S
19.2645	18.4809	18.7385	17.5831	19.2626	19.9109	19.3878	19.32	19.299	20.2142	20.4609	20.5181	19.8802	20.9804	20.084	19.5242	19.406	19.726	19.9636	19.986	20.8539	20.3461	20.3951	19.7055	17.8574	18.3791	18.8994	18.1229	18.896	19.0481	19.5294	19.2699	19.7328	18.154	17.953	18.526	19.7987	18.7679	19.6531	20.0149	19.6794	19.6984	19.9877	18.6704	19.0309	19.6706	18.9327	19.2428	+	R_S
16.019	14.8632	15.2286	15.234	14.8584	15.0622	14.7458	14.8274	15.5155	15.861	15.4814	14.8785	15.1976	15.6733	16.1209	15.4165	15.6144	16.0003	16.2306	16.5812	14.6167	14.0182	12.5409	14.9071	13.3709	15.4285	14.5167	14.9948	13.4403	13.9964	13.4331	13.6653	14.2291	14.6757	14.3008	15.6612	13.9016	14.8261	13.9174	14.7947	15.1781	16.3577	15.4842	16.1201	13.9167	13.455	14.0933	13.987	+	R_S
18.1051	18.6487	18.5057	18.5375	19.4346	20.0373	19.0621	19.2542	16.5897	17.7681	18.3657	16.8884	18.8175	19.3262	18.5279	18.6139	18.2815	19.1582	20.1302	20.3598	17.6315	16.0097	17.0221	19.5337	16.7282	14.5481	16.2805	17.5019	17.7143	17.3488	17.3659	17.3554	16.6978	16.6107	16.8636	16.1498	18.7758	18.7688	18.4233	19.2602	17.943	19.0374	18.1022	18.8435	18.4527	17.8781	18.0717	18.2126	+	R_S
14.6742	14.2976	14.1948	13.9805	13.1129	12.1644	13.9859	12.8947	13.047	12.8766	13.0762	13.6113	13.9796	14.2965	14.9205	14.7024	14.4579	16.2549	15.2548	16.4639	13.7819	14.3858	14.5555	13.9169	13.2893	14.2628	12.8678	13.0806	12.6388	12.5745	11.6057	7.72584	13.1426	11.8055	11.4952	14.2309	15.8811	13.7297	13.319	14.4901	14.4112	13.561	14.5853	15.1414	13.0447	11.6105	12.3385	12.7915	+	R_S
13.2364	13.0785	13.9194	14.3186	12.7345	10.4711	14.2905	13.5273	13.4175	12.8871	13.4004	12.8836	14.1497	13.6118	14.1174	14.3041	13.2876	13.4389	14.3941	14.7736	13.551	12.1256	14.6459	14.2561	12.0832	13.5086	12.8757	14.5183	12.3109	12.4832	12.3971	12.3485	11.0737	11.4179	13.6074	13.7386	11.9977	12.6171	12.4262	12.1742	13.2587	12.8677	11.8911	14.1462	13.2817	12.8203	12.7487	13.8065	+	R_S
18.5472	17.8905	18.3993	18.0197	17.6409	18.0542	17.8605	17.9042	18.082	18.0321	18.1978	18.5962	18.3441	18.5017	18.6846	18.3355	18.4338	19.0102	19.0695	19.2486	19.2256	19.4238	19.5706	19.4781	17.7109	17.4575	17.6885	17.1675	17.992	17.894	18.0696	18.2895	17.7365	17.5949	17.9058	17.9767	18.2874	18.3346	18.6123	18.765	17.7966	17.968	18.0262	17.9072	18.2428	18.3283	18.2185	18.2764	+	R_S
18.3404	18.8497	17.2065	17.0735	17.3714	18.3315	17.2638	18.5094	17.8525	17.3147	18.0458	18.8637	17.0731	18.6064	18.4323	18.3564	17.5571	18.5087	18.2566	17.5753	16.8011	16.7952	17.2532	17.6745	14.6701	15.6285	14.7098	16.6597	18.9092	19.8518	19.7798	19.219	16.1962	16.856	16.469	16.5135	16.2885	16.3553	16.2073	17.652	16.4464	16.2592	16.4031	16.4167	16.2712	17.4601	18.3974	16.8941	+	R_S
16.2651	16.2264	17.1683	16.7775	15.2998	15.0498	16.5135	15.6621	16.174	15.7876	16.9474	14.9293	16.6956	16.0727	16.711	16.7405	15.5946	15.5271	16.9608	16.6951	15.9575	15.5331	16.1918	17.1725	15.9437	16.1061	15.71	16.18	15.0046	14.5248	14.6694	14.5969	14.6382	14.4016	15.4416	16.4474	16.4924	16.3527	16.0493	16.5257	14.9547	15.0815	14.975	15.6416	16.5423	15.5937	16.2181	14.9946	+	R_S
13.8618	12.4224	13.8603	11.9833	11.7321	14.6113	14.1261	14.839	11.9016	11.9826	13.4559	13.2762	14.8527	14.9556	14.253	14.1584	13.9078	14.5725	16.0258	14.9999	13.3382	14.6972	14.2809	14.505	11.4379	13.6268	14.4913	13.2778	10.9508	12.3479	14.1333	12.1732	12.1949	12.2831	12.4226	14.8062	13.2898	13.3635	14.352	14.408	11.6692	14.2442	9.91827	13.4972	13.7862	11.7872	13.6586	10.783	+	R_S
15.0962	13.8874	11.8309	13.2424	12.3707	14.4905	13.4824	15.0104	11.6648	12.3175	13.9767	14.5675	13.7588	15.4399	15.8483	15.6303	14.3241	16.1492	14.1862	15.2505	14.1297	13.9954	15.1244	15.4811	12.0905	12.0732	11.511	11.9709	15.0674	15.3674	14.6701	14.5471	9.98609	11.7817	12.9297	11.7826	12.2138	12.9403	12.8905	14.7292	13.2185	13.4502	12.5147	13.4125	13.3776	14.6585	15.2458	13.8885	+	R_S
16.1387	16.5871	16.5171	16.4809	16.0902	16.2919	16.6332	16.7379	16.3061	15.7864	16.2401	16.7519	17.0856	16.4828	16.7434	17.053	16.596	17.1846	17.6656	17.0585	16.3322	16.315	17.2414	16.3323	15.3153	15.3383	16.2685	16.8295	16.6438	17.2247	17.4842	17.4168	16.2255	16.2135	16.5506	16.2555	14.7379	16.0465	15.0199	15.1851	15.1786	15.2012	14.9671	16.4254	15.9431	15.9764	15.2442	16.1478	+	R_S
18.8681	18.305	18.363	17.7847	18.054	18.6105	18.6936	18.447	18.2223	19.307	19.6244	19.7671	19.5314	19.9375	19.8777	19.2788	19.6896	20.0758	20.0756	20.2477	20.3619	19.9865	20.1278	19.9899	18.5087	18.5593	18.806	18.2745	18.4147	18.4119	18.5903	18.3342	18.9485	18.1121	18.2676	18.5822	18.6414	18.4209	18.8642	19.0899	19.0673	19.1535	18.7869	18.8417	18.7286	19.0579	19.0771	19.3217	+	R_S
14.3554	12.9911	14.4879	13.7101	14.0118	14.2193	14.4267	14.4322	15.2747	13.6988	15.9156	13.8612	16.1868	16.5849	16.8747	16.672	14.6739	14.7995	14.7986	16.2347	17.1213	16.1646	16.2168	16.5234	14.2312	13.6334	13.1788	14.084	14.3625	12.9542	14.6329	14.2986	12.0961	13.7347	14.2596	9.67538	14.2153	14.4351	15.2096	15.7904	16.292	15.3339	15.1121	13.0147	14.7571	14.7092	15.2688	14.5971	+	R_S
15.2031	14.3246	14.3264	13.8254	15.4285	15.7986	15.956	15.2518	14.5913	14.7541	15.1975	15.8575	16.077	16.7783	15.6277	16.4595	15.0197	16.387	17.265	16.7365	16.613	16.3288	16.3928	16.2534	14.2564	13.5767	15.4546	14.7513	14.5945	14.8748	15.369	15.4269	15.8636	13.616	14.0915	14.6382	15.461	15.0113	15.4813	15.8183	15.7103	15.2056	15.5999	13.9064	14.4439	15.1094	15.4717	15.4628	+	R_S
15.0737	16.1898	16.0583	15.4942	15.3558	15.1685	15.4399	15.0915	14.1154	11.0886	15.0232	15.1837	14.7272	15.4316	15.9598	14.918	16.0851	17.6998	17.4314	15.9133	16.1021	16.3983	16.1941	14.7922	12.8597	13.6083	13.8755	14.2573	16.1968	15.1616	15.8279	14.2097	15.1117	14.214	14.7263	14.5896	14.4494	14.4439	14.0564	15.0213	14.2454	14.5137	14.7562	14.7187	14.7409	15.3893	14.7077	14.8505	+	R_S
12.6731	12.5221	13.9715	9.44229	13.617	12.1005	11.8981	11.3588	14.8937	11.4266	15.3074	12.9974	14.1165	14.2943	13.0206	12.7993	14.7843	13.9951	12.6475	12.381	16.0488	14.8796	14.2583	14.5656	9.81517	12.4708	12.5453	12.3932	13.7446	11.4408	11.8922	11.872	10.9068	10.2685	12.5974	12.1086	11.6304	13.0179	14.0377	14.8376	11.6868	13.5861	12.3446	11.9719	12.4714	12.4432	11.9146	12.7281	+	R_S
15.9761	14.0457	14.8885	14.5923	13.0453	13.4872	14.6161	13.6954	13.1889	13.8151	14.2186	12.1436	14.2242	13.6731	15.0273	15.1801	14.7656	16.1834	15.6931	16.0432	14.2424	13.7444	14.8562	14.362	14.8924	15.1856	13.5592	14.0457	12.3176	12.6313	12.1621	14.4713	12.9815	13.7132	13.7873	14.7588	14.3303	14.2208	13.9343	14.4232	13.8152	12.9783	13.9713	14.8689	12.4371	11.2094	12.6403	10.2998	+	R_S
15.2394	15.1124	14.174	14.5431	15.6205	15.8706	15.6965	15.3117	14.6263	12.2262	15.5211	16.8202	15.692	16.4919	15.3339	15.3907	16.625	18.5706	18.5961	16.0332	16.0048	16.9635	18.1107	15.9859	10.7385	13.9026	14.3381	15.4791	15.4659	16.4946	16.8995	16.0037	15.074	12.9062	13.6009	15.4276	12.9925	14.2781	15.1809	14.4509	14.4385	15.2254	14.1467	14.9906	14.5747	16.0356	15.0859	16.7527	+	R_S
14.0164	15.7386	15.4296	14.8321	14.7318	15.2701	14.4015	14.7874	13.7892	12.5489	15.774	12.8998	15.8267	15.7894	15.6766	14.5413	16.2082	17.6335	17.3692	15.2528	16.1307	14.2774	14.8304	14.7353	12.927	13.2081	14.1405	14.8604	15.5232	14.9675	14.726	13.508	14.7118	15.115	14.2403	13.0553	14.7552	13.5276	14.6439	15.232	15.5008	14.9527	15.0119	14.4699	13.4184	12.9162	12.7457	13.0164	+	R_S
17.6773	19.5397	18.5104	19.4155	18.2666	17.9694	17.8379	19.0093	20.3817	18.701	19.6844	19.8259	18.3193	18.5835	17.2392	17.9018	19.3256	20.9388	20.8842	18.5147	17.8531	18.1691	19.0553	18.6555	18.6275	16.5812	17.5979	18.1046	19.0237	19.354	19.2479	17.9201	16.6587	17.9581	17.6886	17.4445	18.6575	17.5774	16.9141	17.2707	16.9805	18.6001	17.1693	18.4883	19.7178	18.8066	16.8126	19.1693	+	R_S
18.5333	19.8696	17.727	17.671	17.9373	19.0577	19.7637	18.7618	18.2978	18.8352	19.8774	20.138	19.0289	18.9978	19.7228	19.2294	18.9211	20.7334	19.7326	19.7261	18.9268	18.7357	19.3373	19.0993	18.8398	19.2689	19.2337	18.8137	17.9607	18.774	18.8868	17.9906	18.8588	17.9118	17.8431	19.164	18.7316	18.5329	19.1213	19.5415	18.8811	17.4766	18.7414	18.8881	16.8785	16.2498	17.5078	17.0619	+	R_S
17.2151	15.7213	16.8417	16.1433	16.6913	17.3676	17.9412	17.313	15.2865	15.8248	16.9983	16.0872	18.501	15.3366	19.2736	18.4429	18.0952	18.1776	18.5108	19.4651	15.7774	16.231	16.0935	16.4023	14.6535	12.2019	16.6629	13.818	15.7307	12.2621	14.0504	14.8595	17.0529	15.9433	16.8716	17.2794	17.1144	15.735	16.8067	17.9784	17.6928	17.2945	17.8046	17.4184	15.7345	17.5142	15.273	14.3125	+	R_S
18.1178	18.6064	18.2469	18.0984	18.2313	19.138	18.2663	18.6936	18.1745	17.9263	17.4279	18.9039	18.5499	18.9915	18.127	18.3981	18.3836	19.604	19.9825	19.2055	17.7834	18.3493	18.7222	18.6766	18.177	17.598	17.9787	17.9105	18.7862	18.7557	18.4727	18.3401	18.1561	18.1561	17.7325	16.8755	18.0225	18.1197	18.3058	18.2146	17.0702	17.3252	17.3104	17.4493	18.3713	18.2211	17.8318	18.0289	+	R_S
17.381	17.0393	16.9273	16.7865	17.4438	16.3887	16.1656	15.9353	17.0979	16.9517	17.3166	16.9634	17.1865	17.3994	17.6165	17.1196	18.6814	17.4429	17.0172	17.6643	17.439	17.5148	16.06	16.1026	18.1856	17.4891	17.8303	17.5743	17.5664	16.056	15.9923	15.9745	15.7463	16.3391	16.5063	17.5515	16.4874	16.095	15.9157	16.2316	15.558	15.6053	15.8684	16.1602	15.798	15.3868	15.5858	15.7189	+	R_S
15.0504	13.1533	13.4565	13.0089	13.6772	12.7936	14.673	13.7667	16.4614	14.5548	15.92	15.0475	15.7762	15.3466	15.3351	14.9344	16.8183	16.7842	15.6957	15.8327	16.2438	16.2041	15.6956	15.4108	13.3598	15.8381	13.5631	15.1215	12.7984	1.09202	13.0614	13.8824	12.7304	13.2528	13.4716	15.098	13.3977	12.2243	14.2269	15.273	16.1406	15.9308	14.5165	12.2896	13.9869	13.715	14.0852	13.9736	+	R_S
15.9417	13.8932	15.931	14.8059	14.8861	14.5298	15.9651	14.8224	15.2458	14.9865	16.8577	15.18	16.1597	16.5903	16.9794	16.6797	16.6199	15.3912	14.9225	17.0515	16.6521	15.8759	14.6494	15.343	16.9266	14.1066	14.544	13.8408	13.3495	13.2014	12.5876	13.8354	12.6301	13.3675	13.8679	14.9136	15.9752	15.9274	15.321	16.1995	16.0789	15.1104	15.9543	15.3796	15.2362	15.0917	15.928	15.0439	+	R_S
17.1372	13.5374	15.0331	11.9131	14.4341	12.5461	14.8886	13.6008	15.8076	14.0719	15.7754	12.7311	18.1231	17.5189	19.0158	17.5171	17.3893	15.7575	15.5037	16.655	18.1722	17.0877	15.6978	16.5384	15.2721	14.3971	13.1918	13.7532	14.6429	11.9954	13.6519	16.0437	15.5204	11.1235	14.3946	14.9705	13.0671	10.8497	13.5888	14.0539	17.1709	17.5601	16.1085	15.6324	13.2852	13.7684	15.3792	14.253	+	R_S
14.6073	14.4389	14.2792	13.9938	15.0922	15.5455	15.2648	15.5849	14.2358	13.7423	15.0275	15.4584	14.5528	15.5027	14.7206	14.2541	14.939	15.3257	15.4392	14.685	15.142	14.6961	15.4266	14.583	12.6006	13.8207	13.0899	14.3093	14.8042	15.5329	15.3577	14.8889	14.9259	14.2942	13.6497	13.8994	14.3238	13.5856	14.0704	14.4748	14.59	14.0778	13.9565	13.6367	14.5235	14.6929	14.1423	14.7081	+	R_S
23.1487	22.1754	22.3379	21.9269	22.87	23.0367	23.3882	23.5516	21.6804	23.1921	23.765	22.3538	23.0976	23.346	23.8545	23.0123	21.8561	22.3498	23.0801	23.7278	23.8051	23.4224	23.2989	24.3062	22.1694	22.4174	22.5081	22.6787	21.756	21.7517	22.0998	20.8473	22.9209	20.4595	22.429	22.4479	22.4399	22.5987	22.9576	23.7048	22.835	22.1683	22.8208	22.3445	22.4453	23.0021	22.8159	22.1125	+	R_S
15.2722	17.1049	16.1961	16.1309	16.082	16.3885	15.4332	16.0574	16.5448	15.8335	15.9978	16.1899	16.5839	16.1687	16.0821	16.5783	15.7893	18.477	17.5633	18.1759	13.1826	13.9703	13.8568	16.7762	14.5821	14.2716	15.4711	15.6529	15.015	15.3919	15.3262	15.1462	13.7712	14.5007	14.1974	14.2519	16.5891	16.5129	14.7074	16.3021	15.4158	16.0125	15.5826	16.3375	15.1209	15.4824	15.084	14.9026	+	R_S
15.4806	14.4287	12.453	13.5188	13.8257	14.1658	13.8922	13.5665	14.4556	15.1109	13.4236	16.4554	14.8914	14.312	14.5372	14.76	12.4642	16.0223	14.4414	13.441	14.2249	14.37	14.7428	14.3344	15.4699	14.6203	14.1301	13.8026	14.6825	15.8412	13.971	13.7328	11.3423	12.9042	11.8152	12.4508	14.3604	15.3341	13.1051	13.7876	13.8895	13.1649	12.1336	12.6469	12.7411	10.6315	11.3738	11.7989	+	R_S
9.83998	13.2648	13.1706	13.8136	13.4419	13.9127	13.948	13.8017	14.4149	14.1301	14.4407	14.5687	14.0706	14.2843	13.8459	13.7313	14.2302	13.8279	12.9512	12.8514	14.4103	14.8547	13.9075	12.7554	11.7327	12.372	12.4049	12.9879	11.4953	10.7832	12.4286	10.7565	12.8889	12.376	12.6958	12.3966	12.828	12.6468	13.4769	13.664	14.0418	13.9999	13.6393	13.0649	14.3033	13.1576	13.8232	14.0571	+	R_S
15.543	15.4664	16.4483	16.0147	16.2211	16.3592	16.7359	16.0439	16.5099	15.2264	17.2626	16.2906	17.266	17.4244	17.5433	16.8246	17.06	16.5952	16.7253	17.1442	17.2954	16.857	16.8831	16.5537	14.9022	14.6531	15.9955	16.4179	15.461	15.5983	15.6911	15.876	15.2147	14.7399	15.6644	16.5817	15.9876	15.609	16.4503	17.1177	17.1464	16.6635	16.1885	16.186	16.234	16.2583	16.3408	16.0872	+	R_S
11.0445	11.957	10.4931	11.1647	17.0606	16.4783	17.387	16.6938	15.2613	15.6466	15.1138	12.0132	10.2477	10.073	11.5617	10.0736	13.8235	13.6638	18.1895	16.3588	14.7254	14.5756	17.4734	9.53965	11.0749	12.1958	11.8282	13.1612	13.139	13.6256	12.7581	12.4666	11.2171	11.9573	11.4651	12.613	11.3606	15.4982	9.97856	9.9495	12.9901	10.3962	12.5958	12.0216	12.2658	11.6429	10.0743	14.7887	+	R_S
21.3241	20.7456	22.3988	20.6331	20.3303	21.3911	20.3778	20.2957	23.2957	22.351	23.2702	20.8723	21.6773	22.0626	21.3065	20.8562	21.6378	20.8751	22.0283	21.9638	22.6538	22.3461	22.1929	22.1042	20.7465	19.0335	19.6811	20.0789	20.2826	19.376	20.0541	19.3022	20.4861	19.3834	19.5354	19.6806	21.1907	21.0637	22.3315	22.393	22.1936	22.5846	21.9018	21.8943	21.7678	20.3896	21.6545	21.0225	+	R_S
17.1937	16.6892	17.3117	17.0963	17.1847	17.4004	17.2559	17.0927	18.1357	17.5336	17.8484	17.6815	18.0265	18.2513	17.9709	18.2582	18.7166	18.6221	18.5908	18.798	18.5122	18.2538	18.392	18.3897	16.7941	16.9114	16.7314	16.8669	17.0557	16.9015	16.6682	16.9368	16.9947	17.3863	17.0569	16.6893	17.2338	17.5555	17.8259	18.1603	18.1119	17.9975	17.95	16.9356	17.6941	17.541	17.875	17.3925	+	R_S
20.5635	21.2875	21.3875	21.5435	21.0922	21.2672	21.8115	21.0742	17.4221	19.3931	18.8291	19.6329	22.2498	21.3974	21.9725	21.9313	21.1513	22.9941	22.2398	22.4186	20.5805	20.84	21.4253	21.9724	21.6141	20.1443	19.7113	20.2259	21.018	20.4801	20.4974	20.3941	19.7298	20.7591	21.1594	20.5451	20.9908	20.6366	20.4159	20.414	18.8775	19.3847	18.7042	20.0046	20.4171	20.2945	19.249	19.8644	+	R_S
19.8337	19.7491	19.3435	18.9467	19.6614	20.3181	19.4993	20.0269	19.8905	20.8295	20.3387	21.5747	20.1581	20.4445	20.034	19.7629	19.8063	21.0466	20.8118	20.1144	20.4843	20.2207	20.7487	20.0472	19.6364	19.0843	19.0738	19.3379	20.1279	20.3637	20.3496	20.0845	19.8477	19.8694	19.1017	18.6889	19.0378	19.2091	19.5344	19.0455	19.3421	20.0236	19.8124	19.3766	20.039	20.0467	19.3109	19.8218	+	R_S
21.3934	20.5849	21.5851	21.2574	21.2677	21.9417	22.2405	21.2862	20.3564	20.3306	22.0327	20.7824	22.113	22.3069	21.8248	22.1156	22.4237	23.0211	22.874	23.3616	22.1177	23.2312	23.2347	22.4884	21.1946	21.1957	21.865	21.3671	19.4199	19.5436	19.956	19.834	20.5512	19.4613	20.492	21.6376	21.2488	21.4391	21.2146	21.9409	21.3532	22.2794	21.2967	22.1792	22.3064	21.6036	21.7645	21.7468	+	R_S
17.0536	17.2385	16.5205	15.828	16.9994	17.395	16.743	16.7663	16.0251	17.151	16.0443	17.6976	17.05	17.4383	17.1403	17.1309	17.9859	18.5341	18.9993	17.6636	16.1954	16.8028	17.6266	16.7639	17.5444	16.3137	17.3107	17.1981	16.4323	17.1486	16.7552	16.202	16.8786	16.4258	15.9997	16.2418	16.1145	16.8248	15.7468	16.2505	15.83	15.9483	16.1202	15.9037	16.0026	16.294	16.6024	17.2245	+	R_S
14.3989	17.4449	15.7941	16.2342	16.6537	16.4457	15.1407	16.7992	17.725	14.5052	15.3451	16.4742	15.6485	16.3214	13.764	14.9855	16.6482	18.3849	18.5647	14.5903	15.8572	16.0199	16.5163	14.7876	13.9378	13.9373	15.2265	15.9587	16.4264	16.4862	16.8133	15.1777	14.8157	15.0714	13.9502	13.4428	14.557	13.9938	12.6788	15.3648	14.1177	15.7485	13.9121	15.3572	17.0091	16.3644	13.0597	16.7603	+	R_S
18.6742	17.3812	19.4199	17.9988	17.7246	17.8513	19.1066	19.0115	20.1616	19.6761	20.7443	18.5144	19.5292	18.7283	19.3016	18.9564	18.9488	21.4269	18.5677	20.2229	19.5389	19.0037	18.5822	19.5113	18.1468	17.0515	17.9381	17.6139	17.191	17.9565	17.3015	16.9385	17.4518	16.9281	17.8103	17.9935	18.2629	18.9065	19.5763	20.1064	19.6929	19.5847	19.4979	19.2111	18.7382	17.2657	19.1908	17.6024	+	R_S
14.3921	12.8353	13.6351	13.1947	12.2852	12.7422	13.4128	13.1003	11.4435	10.395	13.1824	12.1403	13.1326	13.8766	13.6828	13.7222	13.2611	14.789	14.6986	14.7542	13.6218	14.0377	14.6702	14.1775	11.8158	11.5424	12.3435	12.9651	14.0454	11.7775	12.3801	13.2687	12.8334	12.1275	11.0279	11.9966	11.9824	12.7528	12.8372	13.3789	12.195	12.083	11.304	13.0843	13.5412	13.5412	13.3286	12.9107	+	R_S
15.7006	18.4998	18.9384	18.4591	17.3531	17.6699	17.9667	17.2339	18.4117	16.0211	18.8821	16.624	17.681	18.3933	17.1541	17.3315	16.7856	16.4713	19.241	18.7618	16.6794	17.5679	17.993	17.8031	15.9379	15.1507	15.9544	15.63	17.9809	17.7124	17.8239	15.7283	15.1326	15.3664	16.71	15.4135	17.1348	15.8768	16.743	17.8635	18.5153	17.1017	17.7128	16.8833	17.4405	17.3368	17.6675	17.704	+	R_S
16.128	17.2985	17.2716	16.6659	16.9903	17.1048	17.3832	17.1545	17.1177	16.3349	17.7253	17.579	16.8123	17.5547	17.392	16.8956	17.496	18.41	18.0395	17.2756	17.9313	17.7747	18.2218	17.1863	15.9977	16.1876	16.9601	16.8444	17.2814	17.2878	17.4751	16.5945	16.8647	16.5204	16.8195	16.807	16.4384	15.4491	16.671	17.2386	17.0732	16.7328	17.0047	16.7524	16.7994	16.6582	16.9089	17.0936	+	R_S
15.8773	15.4824	16.1376	15.5784	15.4827	15.8774	15.973	16.1293	15.8107	15.3344	16.8445	16.5096	15.2916	15.8797	15.9793	14.9007	16.3224	16.3934	16.6734	16.7681	17.1099	16.0247	16.3102	15.6735	14.4942	14.3608	15.7344	14.7562	15.9466	16.1225	15.587	15.4701	14.5989	13.9056	14.5881	15.3794	15.8957	15.8121	15.0882	15.878	16.2545	16.2465	15.8447	16.0478	15.7303	15.0157	15.5642	15.1078	+	R_S
20.8016	19.9969	20.8021	20.3489	19.9886	19.8937	21.1491	20.3486	20.1969	20.981	21.2571	20.161	20.6876	20.5811	21.3472	21.0076	20.7351	20.6264	20.5252	21.7099	20.5095	20.3566	20.2423	20.8038	20.1719	19.4253	20.2245	19.7132	18.5627	19.3528	19.437	19.5059	19.2837	19.8763	19.838	20.6664	20.952	20.6737	20.5472	21.2824	20.4916	20.043	20.7073	20.5056	19.7874	19.751	20.3692	19.7461	+	R_S
14.0531	15.6122	14.2927	13.8067	14.0168	14.8202	14.0054	13.9479	13.9359	14.7936	14.0123	14.9002	14.4196	15.419	14.7182	15.151	15.487	14.8567	15.8091	15.4353	15.8839	15.0233	15.6553	14.9471	13.6354	13.9592	13.7353	13.7969	14.7234	15.2447	15.8295	14.4885	14.2862	13.5452	13.5274	14.1048	13.8223	13.2101	14.5866	14.7292	14.5456	13.5936	14.4677	14.1337	13.459	14.1099	13.5382	14.2699	+	R_S
13.8702	14.8966	15.5406	15.4388	14.3743	13.2466	14.921	14.7426	15.8003	15.4122	15.7729	14.7893	15.0253	15.2484	14.9575	15.0439	15.5435	15.9139	15.8309	14.6194	16.1343	15.6749	15.8244	15.3018	14.855	14.1053	14.4786	14.987	15.2164	15.0552	14.8501	14.6729	12.7341	14.8856	15.344	15.2938	14.0955	14.3725	14.2943	15.148	14.6003	13.8253	13.8573	14.4589	15.0555	14.3322	13.5064	14.0146	+	R_S
17.6721	17.6313	17.7897	17.7456	16.7182	17.0038	17.5247	16.8866	15.4862	16.5011	16.8743	17.2449	17.5378	17.4408	18.0692	17.6968	17.7129	18.4023	18.688	18.6858	17.3695	17.62	18.5359	17.7523	16.8619	17.0712	16.3127	16.9517	15.8372	15.6842	15.9727	15.9221	16.423	16.3884	16.7762	17.447	16.7456	16.9391	17.1603	17.4421	16.8302	16.8763	17.0268	17.8805	17.9177	17.4717	17.2479	17.2743	+	R_S
21.5581	21.3131	21.8445	21.8779	22.1	22.2502	22.9644	22.1537	22.4632	22.7124	23.4194	22.8114	22.8946	22.3098	23.0438	22.6862	21.977	23.6788	22.484	23.6604	21.5579	22.1885	22.5229	22.7356	22.89	23.0794	23.0644	23.1691	20.8092	21.0606	21.0193	20.9426	20.7629	20.8532	21.1148	22.3618	22.4833	22.6311	22.5071	23.0448	21.9782	21.2711	22.263	22.5065	19.4953	19.4919	19.9291	19.54	+	R_S
11.7661	14.0464	13.195	12.8643	13.8923	13.8959	12.3201	12.7389	15.8801	13.7202	14.6708	13.9757	13.1876	14.0706	10.7051	10.6636	12.5576	15.104	14.8899	14.121	12.1245	13.2951	13.7469	13.2706	11.5085	12.5081	14.5575	12.285	13.0648	13.3071	11.7864	11.1204	10.5574	12.9559	12.8085	10.9455	10.765	11.7223	12.5573	11.7711	9.57292	12.477	10.1582	12.3967	14.2483	13.6933	13.7643	14.0461	+	R_S
21.1139	21.2612	21.0547	21.0459	21.8483	22.5719	22.2067	21.7743	19.2216	19.7795	20.77	19.8088	21.9836	22.0711	22.4266	21.8838	21.3673	21.7737	21.786	22.7692	21.9561	21.6935	21.8438	21.9438	21.4203	19.4227	20.2595	20.8077	20.2574	19.6045	19.8365	19.467	21.0771	19.9701	20.2525	20.4304	22.054	21.2211	22.1149	22.4118	20.8572	20.997	20.5397	21.0696	21.2257	20.3383	20.9194	20.4722	+	R_S
12.9808	14.138	14.3204	14.5693	13.3089	13.1144	14.3458	14.7245	14.8998	13.4632	14.9568	14.3531	14.4269	12.2974	12.1531	14.2828	14.7999	14.1781	14.7058	12.5854	14.6499	14.9641	15.0101	14.8205	14.3061	14.3689	14.2718	14.9089	13.5312	13.2829	13.3149	13.5901	11.8806	11.7024	13.6038	13.1012	12.9579	13.5686	10.8489	14.5018	13.3513	13.8645	10.8835	12.0498	13.3809	12.8582	13.2115	13.605	+	R_S
17.5267	18.7218	17.5461	17.9546	20.156	21.1814	20.3007	20.0212	20.3126	15.19	19.1288	20.7638	19.7199	19.0849	18.6961	19.6206	17.4225	18.1978	19.7813	18.4763	17.1667	18.7651	19.2913	18.6433	19.992	17.8657	18.427	17.3749	18.8836	19.5932	17.1392	16.1603	19.7196	16.273	18.4478	18.0562	17.8671	18.4822	18.1997	18.3911	16.7591	18.5522	16.9277	16.2847	18.0569	16.6245	17.3733	17.163	+	R_S
19.3952	19.6704	19.4483	19.1151	19.1428	19.7798	19.4275	19.3118	19.0412	19.502	19.2642	19.9899	19.7258	19.9226	19.8601	19.7533	20.28	20.6892	20.5383	20.0298	19.5349	19.7173	19.7675	19.6307	19.1816	18.7411	18.878	18.7581	19.4517	19.719	19.5925	19.2968	19.4881	19.6639	19.0502	19.115	19.2253	19.1716	19.3236	19.5463	19.0752	19.0914	19.1166	19.2616	19.3743	19.0638	19.1432	19.1134	+	R_S
18.3247	16.4776	16.6902	16.9977	16.0749	17.0038	17.5765	17.1846	13.9605	14.9783	16.1621	16.2618	16.6118	18.4137	19.4367	18.2309	16.3392	18.8143	18.0801	20.0849	16.4672	15.8038	17.3029	18.036	14.531	15.1935	14.9724	16.674	16.6537	16.8405	16.9691	16.9591	14.4921	14.5859	14.9463	15.6591	15.5584	16.2789	16.4792	17.2207	16.4719	16.1351	16.4213	16.3564	15.8186	16.3936	18.545	16.4387	+	R_S
17.3427	16.6135	17.4162	16.924	16.8823	17.0677	17.7427	17.2805	16.9817	17.644	17.6352	17.2106	17.4141	17.3153	17.788	17.6004	17.302	16.2997	17.075	17.2599	17.6409	17.4208	17.3542	17.7346	16.8542	16.5575	17.073	16.6275	16.5134	16.3501	16.714	17.003	16.3177	16.3776	16.9784	17.0723	16.8723	16.7464	16.957	16.7476	17.0903	17.2883	17.2805	17.0688	16.8005	17.075	16.9498	16.8766	+	R_S
14.7528	15.2761	14.3437	13.7597	14.6913	15.6832	15.7554	16.088	15.1386	15.1844	15.9838	17.977	15.4429	16.3539	15.4325	16.0288	14.3081	16.5117	17.4624	15.7562	15.6308	14.5486	15.1971	14.8772	12.5883	13.0609	11.8581	14.1002	16.2919	16.951	17.5608	16.8075	12.279	14.0165	13.5437	14.0998	14.4373	14.7185	14.8981	14.4123	14.9646	14.4807	14.9491	13.9512	13.5904	14.5346	14.0807	15.1439	+	R_S
15.3805	14.4678	14.8538	14.1491	15.3539	15.4882	15.075	15.0498	15.0463	14.4339	14.1402	15.5083	15.7192	15.8773	15.3057	15.8806	15.8549	16.4897	16.4023	15.6964	16.0496	15.538	15.2145	15.3129	15.0475	14.2919	14.364	14.6188	14.8882	15.2917	14.7008	14.8851	15.1256	14.2061	14.2763	14.3779	15.2011	15.4425	15.2916	15.1489	15.029	14.5894	14.5944	14.2391	15.0412	14.0116	14.8784	14.6813	+	R_S
18.4052	17.9548	18.434	18.0278	18.3258	19.3011	18.9699	18.5601	18.0456	18.1817	19.2581	18.9772	18.759	19.0338	18.6973	18.4376	19.0437	20.3978	19.8698	20.0832	18.7922	19.2469	19.6863	19.7636	18.3756	18.1889	18.3811	18.5034	17.26	17.4396	18.1899	18.0963	18.4991	18.3287	17.8929	18.5323	17.8667	17.7841	18.0486	18.7477	17.7974	17.9182	17.9901	17.9939	19.2704	19.0613	19.2701	19.3291	+	R_S
19.8715	17.6721	17.9333	16.8598	17.812	18.1763	17.8651	17.5098	17.7742	18.4105	16.9035	18.3766	19.5005	20.0928	18.2346	18.3457	20.1066	19.7286	21.4203	19.6499	18.2453	18.719	17.785	17.0937	17.0453	17.8197	17.1473	17.374	16.443	18.1407	17.9703	16.9238	19.3612	17.9398	17.626	18.6976	18.8771	18.0528	17.8815	17.409	17.4888	17.6778	16.284	17.9174	17.0282	17.1012	16.5683	17.9848	+	R_S
18.3797	16.5221	16.2403	14.9774	16.4024	17.0339	17.0729	17.0537	16.1565	19.013	19.6838	19.8203	17.1296	18.2319	19.8611	16.3353	16.3358	19.4378	17.6977	18.2788	18.7603	16.9895	17.9024	17.0916	12.7117	16.2807	16.6354	15.8047	16.8947	17.647	17.433	16.2538	15.5319	5.85168	15.4612	16.618	16.2902	16.6782	16.5064	17.0673	16.9267	17.3935	16.9109	16.6663	15.8119	16.932	17.3382	17.7803	+	R_S
16.6422	16.1224	16.1258	15.715	17.5654	17.5496	17.3709	17.6049	17.2854	17.4871	16.3187	17.3652	16.7227	17.351	17.0869	16.5229	18.1223	16.9613	17.0117	16.0399	16.6105	16.2636	16.7119	16.2833	16.5743	16.252	15.9412	15.8702	16.8213	16.5411	16.5464	16.9648	17.2686	17.0008	16.8558	17.4643	16.3067	16.0786	16.3239	16.0999	13.8465	16.2891	16.3559	15.6321	14.8248	13.6148	15.7099	14.9116	+	R_S
19.0449	18.525	19.4678	18.3809	17.4087	17.6727	17.9559	17.4696	18.0942	18.5239	18.903	18.3349	18.2091	17.9517	18.3547	18.4655	18.8156	19.3949	19.3926	20.0826	18.6576	18.5564	18.7627	19.0678	18.0807	18.4674	17.8339	18.129	17.803	17.44	17.2603	17.1913	18.0434	18.1772	17.1044	18.2772	18.2448	18.47	18.1144	19.2634	17.5424	17.0534	17.1217	18.1891	18.0536	18.4169	18.2828	17.5288	+	R_S
14.9556	13.6063	14.0208	14.5218	14.7083	14.4934	14.9872	14.7496	15.8496	14.7853	14.8419	14.701	15.7483	14.3332	15.0468	16.2885	15.8076	15.8671	15.5403	14.6518	15.1448	15.4425	15.6504	15.5423	13.746	15.1686	14.3432	15.1578	16.1379	14.3144	14.6123	14.3323	14.0003	13.6822	14.2537	14.7474	13.9528	13.9724	14.1605	14.1869	14.8406	14.6808	13.7212	14.0847	14.5963	13.2043	14.5387	14.9315	+	R_S
15.5143	15.3654	14.7736	14.3081	15.3553	15.9672	15.3741	15.7292	15.7519	14.2759	15.8004	15.9186	16.1654	16.8556	15.234	15.3758	15.5305	17.4743	17.3671	16.3835	15.7838	17.5784	17.6373	16.2663	15.5246	14.6913	14.6479	15.3855	15.1616	14.8408	16.7308	14.843	14.0606	14.8803	14.9689	16.4594	16.1456	14.1549	14.6241	15.3554	13.8843	15.3499	14.772	15.2158	16.0418	15.4524	13.831	15.265	+	R_S
13.1534	10.7491	13.4856	12.9598	11.6122	12.8078	14.3191	10.8222	11.3622	10.8501	14.4859	11.3897	13.6848	13.187	14.4639	13.9341	12.49	15.2267	12.8548	14.4676	12.03	11.4069	12.3998	11.8536	12.8726	12.0849	11.5007	13.2992	11.8102	12.7167	13.1365	10.0412	11.7814	12.4016	11.8069	12.0402	10.0494	12.6193	9.76604	12.6058	11.1712	11.1541	10.9698	10.7579	12.2829	10.6686	13.1778	9.64087	+	R_S
18.3979	18.4895	17.1559	17.2734	18.6014	19.0813	18.3127	19.1798	17.0957	17.1727	16.8136	18.9106	17.8915	19.2416	17.7343	17.5543	18.0301	18.911	17.9989	16.0091	17.1238	17.388	17.611	17.2047	17.0377	17.1517	16.3283	16.7017	17.6604	18.3023	18.2889	17.4955	17.3802	16.3759	16.2053	17.7022	16.8865	17.7695	16.8893	17.5655	17.8527	16.8105	16.8847	17.1989	16.2676	16.4574	17.5778	16.5793	+	R_S
18.0368	17.8475	17.9699	17.795	17.2162	17.4471	17.4811	17.4705	18.7235	18.0244	17.8543	18.1145	18.2902	18.0139	17.8667	17.9748	18.3568	18.7265	18.7162	18.5331	18.1166	18.497	18.3635	18.6501	17.3968	18.1866	17.8021	17.9123	17.211	16.7995	17.2464	17.4312	17.5712	17.8372	17.3569	18.2671	17.3174	18.0472	17.3969	17.4046	17.3777	17.7558	17.0425	18.1231	18.046	17.7412	16.93	17.3743	+	R_S
21.0878	22.6152	22.0806	21.5424	23.9668	24.227	24.0575	23.5385	22.3403	22.254	21.9334	23.0893	23.3738	23.543	21.4137	22.2748	20.3602	22.2545	24.0071	21.9078	21.8652	23.4622	23.2979	22.8411	23.699	22.0903	22.104	22.7897	21.2814	20.8317	20.7141	20.8201	22.712	21.9605	21.465	20.7008	22.3463	22.3376	21.9675	21.453	19.9322	22.2302	20.18	20.0202	22.9377	22.3855	21.5478	22.544	+	R_S
20.5207	21.1947	20.9766	20.9541	19.9944	20.807	19.576	20.1228	21.407	21.2754	22.1415	21.318	20.6342	21.2062	19.8616	20.2161	20.216	21.8238	21.848	21.4433	19.0479	19.2881	20.0452	20.7949	19.1596	18.091	19.4737	19.9402	19.6604	19.7683	19.8457	19.407	19.4482	19.7422	19.7383	19.2223	19.9969	20.0123	19.8331	21.066	20.0636	21.1433	20.1403	20.9858	21.3599	20.3969	19.5888	20.2707	+	R_S
18.7814	18.252	18.213	17.9559	17.7046	18.2232	18.2654	17.987	18.9292	18.9177	19.1301	20.3592	18.8529	19.0753	18.6586	19.1357	19.4035	20.0414	20.1031	19.3227	18.7912	18.7373	19.2507	18.5221	18.4557	18.0682	17.7827	18.1605	18.2298	18.6719	18.8315	18.4516	19.0524	18.4569	17.9464	17.9396	18.0295	17.8898	18.0343	18.218	18.732	18.1645	18.5718	18.3653	18.1528	17.8596	17.8452	18.1627	+	R_S
13.6384	12.7616	12.6443	13.2092	11.5862	11.9179	13.3714	12.5208	12.6799	12.2787	13.2656	11.8747	13.3285	13.0198	13.6637	13.3342	12.1572	12.8149	13.1486	13.9189	10.4994	9.37306	11.5617	11.1345	12.0545	10.2611	11.401	11.1476	10.2774	11.7845	12.2174	11.6029	11.5941	11.559	11.5577	10.9081	11.3364	12.4337	11.5184	12.464	12.2698	11.0084	11.7446	10.1675	12.0405	12.2469	13.2458	11.8982	+	R_S
19.2287	19.2199	19.0888	19.1338	18.8314	19.3361	19.3693	19.1215	18.7706	18.6307	18.8016	19.5662	20.0418	19.6451	19.4185	20.4601	19.1751	19.5906	20.3863	20.3958	19.333	19.7794	20.1417	20.0254	18.6046	18.2655	18.4243	18.2403	19.0028	18.7322	19.0358	19.1739	18.1731	18.0821	18.4835	18.5024	18.6633	19.323	18.7835	19.4557	19.6632	19.165	18.9934	19.0493	19.7024	19.4933	19.2515	19.1791	+	R_S
15.0312	15.5436	15.1704	14.8702	15.124	15.7818	15.1066	15.4881	15.0285	14.9137	14.2738	15.3885	16.1297	15.9114	15.4668	16.3447	14.6409	16.1817	16.5209	15.5592	15.4281	15.3344	16.0427	15.0662	14.5518	13.7326	13.6921	14.5817	16.0472	15.5518	15.6933	16.0735	15.2305	16.1795	15.6208	14.3836	14.9233	13.6753	13.2616	13.7618	15.1288	14.7281	14.6857	15.1553	14.4179	14.1761	13.0195	13.9435	+	R_S
20.1879	20.4888	20.5396	20.7794	19.8862	19.7607	19.5028	19.9651	19.8815	19.7743	19.633	18.9346	20.0683	19.5442	20.0611	20.3313	19.3825	19.5466	19.7825	20.5995	19.7038	19.4762	20.1363	20.34	19.0791	19.8826	19.5376	19.7552	19.3236	19.3832	19.2181	18.8415	19.2012	18.9035	19.7466	19.6666	19.4454	20.1809	19.349	19.8508	19.4104	18.7625	19.3611	20.0794	19.4522	19.3792	19.0705	18.8428	+	R_S
17.9823	17.5588	17.9101	17.5346	17.268	17.422	17.1053	17.0884	16.6368	16.893	17.0638	17.4806	18.4617	18.6057	18.6827	18.6013	18.7394	19.0686	19.2425	19.2571	18.4293	18.132	18.6394	18.4349	17.4036	16.5119	17.0227	16.9235	16.6857	17.0376	16.9254	16.7501	17.3294	17.1204	16.9966	17.1088	17.2022	17.125	17.5095	17.5062	18.1418	17.4963	18.1085	17.9045	17.523	17.5898	17.9983	17.9632	+	R_S
17.1076	15.5482	14.9841	13.7817	15.8505	16.3887	17.1655	15.6842	17.295	17.2641	16.7592	17.8207	16.4622	16.0362	15.8134	16.1966	16.1169	17.7207	18.7208	18.0557	15.3158	16.2535	15.4273	16.5776	15.5276	15.4957	17.3106	14.4264	15.151	16.0374	14.9021	13.9309	17.238	13.0262	14.4154	15.5821	13.6908	12.9606	15.4985	14.175	17.8893	16.7076	16.4719	17.1518	14.1279	14.8817	14.8942	16.5505	+	R_S
15.4285	14.4997	16.1145	15.8336	14.8452	15.2229	15.7508	15.1817	15.9873	15.7767	17.5478	14.174	15.4625	15.9064	17.5785	16.6158	14.8564	16.3363	14.6865	16.807	15.873	14.8607	15.111	16.9108	13.9837	15.874	15.4362	15.0758	14.1547	14.0986	14.3052	13.4312	13.3446	13.8696	14.8762	15.523	15.5818	14.7668	15.6737	17.0406	16.6416	13.5013	14.7662	15.1572	14.2739	14.648	15.4288	14.699	+	R_S
17.4154	17.4137	17.1816	16.7225	16.5245	17.1591	17.111	16.8832	16.9559	17.0889	16.8558	17.0036	17.0377	17.1831	17.1539	16.7399	17.837	16.9891	17.9064	17.3253	16.9529	17.537	16.85	17.0102	15.8847	15.3515	15.1391	15.5255	16.9928	16.9143	16.624	17.3029	17.1758	17.3945	17.129	16.7571	16.2953	15.9209	16.4243	16.3449	16.3285	16.4846	16.84	16.763	16.9835	16.9902	16.6774	16.7776	+	R_S
19.0982	18.4428	19.2076	18.7247	18.1461	18.5951	18.9887	18.5835	18.3847	17.8935	18.6722	19.208	20.0227	20.2978	20.3508	19.9535	18.642	18.8534	19.6134	19.9378	20.1021	20.3146	20.6012	20.3498	17.4815	17.3114	17.6265	18.1075	17.6367	16.7682	18.3319	18.4233	17.6922	17.2449	18.3409	17.5313	19.1641	18.741	19.2257	19.6001	19.2195	19.2318	19.4842	18.8169	18.997	19.1389	19.7846	19.2868	+	R_S
14.7218	15.217	14.1045	15.6841	16.133	16.0902	14.1368	15.1357	13.9633	16.7485	13.2792	16.6395	15.2617	16.3514	13.6412	15.8446	16.2438	15.1701	17.8783	13.6396	14.9752	16.0088	16.2878	14.1773	15.8806	15.7475	15.7201	15.6038	10.9511	10.9727	11.7576	10.4152	13.9521	10.9399	12.2554	13.0211	10.4212	15.3066	14.4247	12.6921	14.3753	16.6439	14.0342	14.5021	16.046	16.9092	13.6516	16.7173	+	R_S
19.8241	18.5539	19.2915	18.8479	18.51	19.1893	19.6397	19.016	18.8675	19.5648	19.3245	18.852	20.3421	20.2166	20.5905	20.0608	19.9172	19.6247	19.7128	20.9669	20.4217	20.2331	20.4678	20.3342	18.809	19.4665	19.0619	18.9917	17.6589	16.9646	17.5297	18.3491	18.3397	18.111	18.1507	19.2861	18.7656	18.9011	18.7692	19.1049	19.989	20.053	19.7007	20.1948	19.6323	19.39	19.4979	19.262	+	R_S
18.7947	17.7802	18.0657	18.1758	18.5784	18.7693	19.2795	18.4184	18.4642	18.1374	19.1635	18.8232	18.5082	18.7775	18.4692	17.7545	19.6559	20.4326	20.0256	20.0392	20.2967	21.0759	21.1088	20.3693	18.9059	19.0504	19.0992	18.7563	17.2549	17.6232	17.6167	17.4343	18.7563	17.449	18.0761	18.5799	17.5502	17.6623	18.2054	18.1573	17.9422	18.955	17.8367	18.5538	19.1575	19.0554	18.3023	19.1577	+	R_S
18.7484	17.431	17.9736	17.2751	17.9685	17.9238	18.0083	17.4444	18.5859	18.8173	18.6489	18.0726	18.434	18.4497	18.1759	17.8858	18.9864	18.3361	19.2949	19.1657	19.1469	19.3239	19.5306	19.1149	17.7651	17.7505	17.5441	17.4276	17.8899	17.53	17.6609	17.8764	18.2096	17.6248	17.4451	18.1013	17.7655	17.7599	17.7436	17.944	17.9874	18.762	17.9356	18.5425	17.7474	17.6154	17.8813	18.0008	+	R_S
16.0675	15.7585	15.6577	15.894	16.0236	16.211	16.0827	16.0309	15.31	15.7842	14.8038	15.7259	16.3977	15.7404	16.7021	16.0764	16.178	16.989	17.0752	16.7675	16.0535	16.2242	16.2836	16.0195	17.2432	16.299	15.9231	16.0972	14.5755	15.1414	15.4411	14.5258	13.8568	14.1967	13.8808	14.5217	16.2649	15.863	15.6981	15.9715	15.1009	15.7549	15.2782	16.454	15.0377	14.735	14.9534	15.5869	+	R_S
18.0864	18.2669	18.011	17.7164	18.1648	18.5675	18.8764	18.1456	17.9861	17.5715	17.871	18.4911	18.812	18.8723	18.1425	18.555	18.3612	19.2171	19.3307	19.0374	18.1146	18.4415	18.6392	18.216	17.8244	17.778	17.7485	17.7323	18.614	18.1152	18.4374	18.1292	18.4393	17.8671	17.5239	17.64	17.8528	17.6782	17.6386	17.4235	18.0651	18.2555	17.616	17.9733	17.8334	17.7499	17.34	17.7488	+	R_S
16.9536	14.7996	15.9302	16.0463	15.5377	16.8012	15.7321	15.7353	15.525	16.6843	16.0609	15.5851	15.3387	15.895	15.7832	15.6952	16.0851	16.3757	15.8899	16.7546	15.9843	15.0939	15.2278	15.537	14.7558	15.6792	13.6849	15.0476	14.8853	14.1018	16.452	14.9554	15.1984	14.9337	16.7124	16.4234	14.6932	14.6963	15.0218	15.8438	15.523	14.6046	15.2293	15.6027	15.378	14.9863	14.8516	15.4384	+	R_S
17.6268	15.1742	16.9513	15.8701	14.8764	15.6429	17.1681	16.083	14.8858	15.9217	17.0519	16.3096	18.2916	17.7897	19.2652	18.1178	17.2964	16.5887	16.9726	17.5913	17.5733	17.1601	16.9173	16.9612	14.6515	16.2432	16.096	15.8525	14.3577	13.6838	14.6702	16.4823	16.5611	14.005	17.3056	17.4593	17.0879	16.494	16.8708	16.6337	16.4464	15.5303	15.8674	16.5039	15.4373	14.9139	16.1912	14.9107	+	R_S
22.8771	22.9258	23.1051	22.8459	23.4394	24.111	24.1127	23.5755	21.692	21.3994	23.4636	21.5563	23.8545	24.2047	23.649	23.3832	23.9463	25.0431	25.2003	24.4017	22.9726	23.5391	23.8685	24.0316	22.2784	22.2563	22.7792	22.2258	22.0978	21.9563	22.2139	21.7982	22.4985	22.3216	22.4639	23.4072	23.283	22.6643	22.7513	23.1736	22.4136	23.749	22.0387	23.0167	22.9832	22.9826	23.1179	23.75	+	R_S
17.371	16.1275	16.9449	16.1581	16.6932	17.3044	17.472	16.7731	16.546	16.8824	16.7125	15.4846	18.3388	18.2105	18.7141	17.7674	18.5164	17.3712	17.9412	18.7848	18.9356	17.9463	17.8561	18.4274	17.0381	15.6877	15.7219	15.4538	15.6244	15.9155	15.0797	15.1742	16.9999	16.9898	16.7542	16.8807	17.553	17.6849	18.0033	17.9705	17.684	17.9419	17.5793	17.9917	14.6942	14.4492	15.0918	15.4132	+	R_S
16.0457	16.6327	17.9217	17.2612	15.6562	16.9755	17.8385	17.3769	17.8197	17.4799	17.79	17.7259	17.3405	16.308	17.047	17.5392	16.6093	18.107	18.3329	18.1428	16.6173	17.2148	17.889	18.2548	16.8742	16.5283	16.7812	17.449	16.0402	15.8435	16.0883	14.9874	15.654	15.841	16.2715	16.8145	15.6191	16.4252	16.0534	16.6897	16.8256	17.2646	17.1444	18.0722	18.1357	16.6082	17.2415	16.3373	+	R_S
17.1898	16.4239	18.0113	16.5645	15.7783	17.2651	16.5954	15.983	14.6017	14.511	14.8964	15.2308	17.0216	17.5388	16.6679	17.1029	17.1922	17.851	18.6772	16.1085	14.8939	15.7642	15.9489	15.8005	16.2123	16.0439	15.6895	15.2932	15.0023	16.5334	15.1475	14.8189	15.394	14.5556	13.3521	14.5601	16.1363	16.5883	14.7995	15.1083	15.9246	15.715	15.5272	14.9298	17.0103	16.4006	14.6517	15.7759	+	R_S
14.2166	15.0823	15.6999	15.0613	15.533	16.2947	15.2823	15.5639	17.577	15.7092	18.3661	15.9336	14.8831	16.6879	15.8651	14.4954	16.6623	16.6075	16.7101	16.8676	17.2374	16.2548	16.2904	15.7779	12.0508	11.2636	14.3372	14.6163	14.7856	14.6639	15.0228	13.7915	14.6359	14.0943	14.1299	13.9641	15.7132	14.4755	15.8982	17.3868	17.0904	16.2418	16.4725	15.2958	15.57	15.057	15.9977	15.807	+	R_S
16.9179	15.856	16.1245	15.7009	15.3734	15.4635	15.9139	15.4446	16.156	16.0337	15.5234	15.5929	15.8938	15.4889	16.1006	15.5426	16.3824	16.0787	16.2075	16.3365	16.2975	16.3027	16.6046	16.0807	16.2505	15.9429	16.213	15.4784	15.4892	15.3342	15.4481	15.6756	15.5864	16.0315	15.8623	16.1271	15.3972	15.6467	15.2445	14.7246	15.0071	15.0225	14.8505	15.4417	15.0565	14.7994	14.5424	14.5916	+	R_S
15.6017	14.3794	15.5549	15.2594	13.2686	13.9273	14.48	13.649	14.2852	14.9137	14.8125	14.6471	15.0325	14.078	15.8699	14.8682	14.9963	16.0971	14.7247	16.5614	14.5558	14.979	14.8912	15.9167	15.306	14.1276	14.3497	14.0116	13.9521	13.1476	13.2714	12.9775	13.3249	13.2426	13.1156	14.3843	15.1991	15.4418	14.669	15.1378	15.0717	14.9349	14.5005	14.9387	11.9704	12.6058	13.2105	13.7031	+	R_S
16.7463	15.0957	16.7068	16.6336	15.0153	15.16	16.5808	15.1754	16.498	15.4267	16.3762	14.7778	17.457	15.6041	16.6368	15.0876	18.7582	19.0909	18.2787	17.4711	18.7379	18.6187	18.2628	17.9413	16.7228	17.4123	17.3189	17.6172	13.9806	13.4933	13.4882	13.0412	15.4414	15.4979	15.8356	16.0721	16.1645	16.2095	15.1287	14.9476	14.3969	16.2041	13.8256	17.0949	16.3953	15.7045	15.1262	16.1744	+	R_S
15.8249	16.0805	16.2706	16.0848	14.5094	14.4845	15.3638	14.2001	14.6209	14.751	15.2002	14.7284	15.3443	14.5025	15.926	14.4057	15.3069	15.1591	15.4706	14.6148	16.7451	15.5315	15.5223	14.9793	15.1365	14.577	14.712	15.6731	14.3263	13.7067	14.2268	14.002	13.2734	13.7187	14.2122	14.5436	15.4413	14.9334	14.5668	14.882	15.7036	15.265	15.1326	15.2303	13.8452	13.8654	13.515	13.1538	+	R_S
20.9649	21.1336	21.0986	20.8813	20.7404	21.4258	21.1282	21.0419	20.6478	20.9289	20.8228	21.3894	21.4033	21.3688	21.2446	21.3327	21.5482	21.8074	22.1294	21.6581	20.9566	21.2809	21.3461	21.1651	20.8384	20.4232	20.8196	20.5802	20.8044	20.603	21.0507	20.9246	20.8759	21.0255	20.6831	20.6071	20.7755	21.0273	20.7069	20.9518	20.8601	20.6682	21.0297	20.8774	20.9472	20.7798	20.5861	20.3363	+	R_S
19.6687	19.4023	19.5719	19.2601	19.1403	18.9694	19.1074	19.1865	19.63	20.119	19.7156	19.7364	20.1449	20.1985	20.5532	20.3102	20.4743	19.5551	19.9715	20.2184	19.7283	19.5946	19.359	19.5999	19.156	18.9895	19.2045	18.9166	19.2764	19.115	19.0653	19.4323	19.285	19.492	19.4707	19.4691	19.2883	19.2373	18.9721	18.8802	19.3757	18.9603	19.4593	19.5018	19.2359	19.2354	19.3404	19.0752	+	R_S
16.5966	15.9784	15.8276	15.5576	15.656	16.3692	16.4092	15.6569	15.0691	15.5509	16.0465	14.7322	15.9228	16.426	16.4599	15.4998	16.7557	16.4589	16.1229	15.2316	18.3165	17.5981	17.2082	16.0365	15.5707	15.0236	15.2368	15.7901	14.9836	15.8039	15.1082	15.5355	14.519	14.2485	14.4992	14.7817	17.1554	14.9125	15.5894	16.1106	16.5464	15.7084	16.2052	16.0211	14.8315	14.9952	14.875	14.5404	+	R_S
14.8677	15.1496	15.1638	15.7465	14.9604	14.9005	15.1205	14.8152	15.2561	14.7895	15.2449	16.1952	15.9673	16.126	15.9945	16.2532	16.1345	17.5626	16.7052	16.4382	15.4387	15.4335	16.083	15.3068	14.613	14.8899	14.9647	16.4503	15.429	16.1065	16.336	15.6432	14.7148	15.345	15.1106	14.9032	14.0842	14.6003	13.6611	14.8587	14.6545	13.2329	13.0562	14.1616	15.7219	15.2033	13.9884	14.3328	+	R_S
17.9538	18.2988	18.5598	18.038	18.092	18.37	18.8114	18.3208	17.6835	18.479	18.9668	18.3879	18.7093	18.7926	19.5163	19.2158	18.6837	19.1599	18.967	19.769	18.3584	18.574	18.4187	18.9414	17.5904	17.141	18.1358	17.2569	17.798	17.5984	17.9012	17.9627	17.4414	17.6193	17.8191	18.6262	18.5304	17.9292	18.0989	19.1935	18.7192	18.1384	18.6781	18.0679	18.094	17.7705	18.7483	17.6892	+	R_S
20.5407	20.2338	20.3772	19.8789	19.9333	19.5261	19.3469	19.8374	19.9267	19.4712	19.5142	20.4509	21.1602	21.3094	20.4259	20.8612	21.1614	20.9438	20.9545	20.9244	20.8608	20.592	20.5737	20.2651	19.2883	18.8672	19.3916	18.9669	20.0161	19.7495	19.8312	20.1012	20.0914	20.0877	19.8484	19.5232	19.8653	19.8641	19.4785	19.512	19.4398	19.9538	19.488	19.4279	20.563	20.3637	20.1827	20.383	+	R_S
16.1859	16.5821	16.4598	16.5513	16.5507	16.5297	16.4107	16.1668	16.1836	16.4621	16.1181	15.7764	16.8736	17.2261	16.7904	16.7045	16.5982	16.0946	16.7047	17.0416	16.7936	16.7672	16.6147	17.0006	15.9087	15.7203	16.2618	15.9908	15.3142	15.1239	15.2215	15.534	15.6522	15.5102	16.2216	16.2689	16.1202	16.4762	16.002	16.1046	16.1794	16.2647	16.2106	16.4504	16.9094	16.09	16.5675	16.3469	+	R_S
17.3515	16.6264	16.8375	16.246	16.1985	16.9744	17.3698	16.8088	16.5837	17.4665	17.6606	18.0589	17.4092	17.6302	17.9788	17.5674	17.5945	18.0048	18.324	18.6275	17.7064	18.1142	18.6325	18.4838	16.7933	16.7358	17.2932	16.4706	16.9007	16.1907	16.7959	17.0216	16.3402	15.8553	15.9572	16.6448	17.1347	16.7689	17.2365	17.4241	16.7997	17.2191	16.8881	17.0495	17.1185	17.0945	17.3706	17.1628	+	R_S
13.2783	13.829	13.5012	13.5904	14.0563	14.5014	14.5175	14.0461	11.409	12.999	14.5932	14.5833	13.9658	15.1571	15.1399	14.8137	14.2613	14.8949	14.809	14.1535	13.646	14.3894	14.0674	14.4945	10.765	11.7039	12.2117	11.506	13.7882	13.0604	13.2376	13.6756	14.3021	14.2563	12.5482	13.3768	13.3054	12.7223	13.7844	13.3947	13.726	13.0468	13.8794	13.6156	14.0316	14.0203	13.9418	13.9993	+	R_S
19.2697	18.0427	18.6533	19.2244	19.2309	19.3258	20.6871	19.4348	17.687	18.0439	19.8251	18.3497	20.0762	19.8639	19.9686	20.1304	18.5382	21.124	19.8997	21.7857	19.4048	20.8918	21.0211	21.4273	18.3118	20.4969	19.9345	19.829	17.7534	18.2662	18.0125	17.3773	17.5522	15.8398	17.8476	19.4771	18.5342	19.0649	18.181	19.4598	18.325	18.466	18.0202	18.6134	19.4026	19.3259	19.6771	19.6596	+	R_S
15.8281	17.1737	16.9726	16.6951	16.4299	17.1775	16.3363	16.8103	18.1052	16.3189	17.6833	17.8074	17.1053	17.8067	16.1551	16.461	17.2376	18.4658	18.6836	16.6487	16.9703	17.2632	17.8066	16.4175	15.0849	14.9413	16.2771	16.3064	16.2005	15.8814	16.9114	15.8389	15.5975	15.71	15.676	15.6686	15.8372	16.4269	15.9825	16.5268	16.7887	17.2048	16.2137	16.8957	18.1211	16.993	16.714	17.6285	+	R_S
18.4129	17.6065	18.3885	18.1786	16.6522	17.0621	17.941	17.0718	17.1176	17.9315	18.168	17.9516	18.5107	17.8489	19.1408	18.6265	18.395	18.9702	18.8318	19.7677	18.1776	17.9673	18.134	19.161	18.1236	17.9667	17.5534	17.1041	16.7896	16.4372	16.35	16.7039	17.073	17.1653	17.8538	18.643	18.0885	18.2928	18.0386	18.7887	17.4443	17.0522	17.708	17.7307	16.4462	16.0482	17.3624	16.1977	+	R_S
17.1326	17.4797	18.0228	17.3428	16.6601	16.9882	16.9179	16.6271	16.268	16.048	17.7471	16.2503	17.091	17.5661	17.6626	16.8889	17.6601	18.0767	18.0875	18.0077	18.1655	17.2054	17.5796	16.8845	15.8347	15.5949	15.6558	16.5535	16.4963	16.1863	16.1676	15.7796	15.8951	15.1973	16.0329	15.7328	17.1865	16.3001	17.3834	17.8504	17.9789	16.9111	17.7815	17.7951	16.4551	16.123	16.7283	16.426	+	R_S
15.1385	14.163	14.593	14.8792	14.0389	14.4184	14.7277	14.9485	13.6947	13.0607	14.2306	13.6994	14.2045	14.4729	15.0365	15.123	14.1599	15.8279	15.3296	15.5398	14.4973	14.731	14.2721	14.7641	10.742	13.6402	13.0279	14.4267	13.6362	14.2741	14.5701	14.0518	13.4981	14.384	15.0703	14.9241	11.9324	14.5608	12.6046	13.8582	13.4777	13.4477	13.4275	13.7929	13.8704	13.6633	14.3979	14.2456	+	R_S
18.3557	18.2567	18.3689	18.2325	18.671	18.8359	18.4268	18.5379	18.275	18.5346	17.9083	18.1654	18.2819	18.7406	18.332	18.3736	18.5827	17.3066	18.3756	18.3165	17.891	17.9841	18.0944	18.2881	17.5925	17.6688	17.9341	17.6752	17.9752	17.869	17.6869	18.0168	17.8283	17.9406	17.8337	17.4587	17.6124	17.9011	17.6343	17.5182	17.2018	17.4622	17.3844	17.4633	18.5712	18.321	18.4809	18.2864	+	R_S
17.6409	16.5073	15.9804	16.3832	16.6125	17.6392	17.6313	17.1677	16.1944	16.7981	18.719	17.6174	16.998	17.2556	17.365	17.1211	17.5419	18.5136	18.5957	18.517	18.3127	17.5022	17.8532	18.664	15.8819	16.9927	16.5123	17.4749	15.6536	15.7457	16.9689	16.7712	16.3126	14.907	16.078	16.7974	15.9859	16.4687	16.3055	17.4889	17.5708	16.9627	16.8842	16.7124	17.2085	17.4752	17.3701	17.438	+	R_S
19.8119	19.7206	19.7014	19.3717	19.2853	19.6865	19.2261	19.333	19.0351	19.3936	18.9937	19.3991	20.0232	20.2091	20.1223	19.9164	20.3295	19.9686	20.4923	20.4605	19.5888	19.6753	19.6389	19.7089	19.4278	18.8483	19.0081	19.1626	19.146	19.0142	19.1826	19.2591	19.0064	19.2826	18.7442	18.8561	19.2123	19.6058	19.3261	19.1882	19.1297	19.1556	19.2554	19.3173	19.7183	19.5913	19.3525	19.3303	+	R_S
21.3926	20.5439	20.8666	20.5432	20.6003	20.8752	21.1429	20.7082	20.176	20.7516	20.6547	20.668	20.8995	20.9564	21.2305	20.9987	20.9685	21.0735	21.3183	21.6635	21.5703	21.2472	21.5888	21.952	20.8072	20.6961	20.338	20.2144	20.1636	20.1877	20.2435	20.4059	20.4423	20.7705	20.5563	20.5479	20.3395	20.6088	20.4897	20.7024	20.5131	20.3731	20.6762	21.0456	20.5517	20.5197	20.6675	20.6281	+	R_S
15.6936	13.5358	14.9608	15.1716	15.1448	14.8308	16.3774	14.7716	14.296	14.3149	15.5731	14.4488	15.185	14.0254	16.0423	15.2873	12.576	16.9507	16.6561	16.9562	14.9855	13.2671	15.327	16.5235	13.297	14.5807	13.736	14.7565	13.1675	14.4792	14.9132	13.7123	14.277	13.4193	15.1228	15.6387	14.6143	14.7484	13.7821	14.7979	14.6769	12.3265	13.407	14.0059	13.3826	12.4044	15.3142	14.5489	+	R_S
15.3402	15.6995	15.4128	14.665	14.087	14.9595	14.7763	15.0229	14.86	14.5605	14.604	14.6064	15.1886	15.307	14.6209	14.1819	15.4296	15.5303	16.0163	13.8356	15.1205	14.6695	15.2662	13.961	13.4519	13.7895	13.703	13.368	15.0808	14.9666	15.2949	14.2685	14.6059	14.2108	14.7388	14.4689	13.78	13.5448	13.2349	14.1795	14.6499	15.136	15.3464	13.844	14.0416	13.5209	13.4277	14.3329	+	R_S
16.7695	16.833	16.3299	16.1012	15.4849	16.0726	15.822	15.5066	16.8931	17.3241	17.0675	17.33	16.827	16.7316	16.563	16.7458	17.8195	17.7488	18.1483	17.5778	16.7847	17.2756	17.5281	17.2184	16.8529	16.8836	16.1524	16.9686	16.1882	15.6657	15.5933	15.8116	15.9354	16.3149	15.5116	16.0937	16.0987	16.1528	15.7683	16.1752	15.7388	15.9108	15.519	15.9518	17.0161	16.6911	16.4969	16.4321	+	R_S
14.6818	15.2406	15.2999	15.0956	14.6772	15.0404	15.2666	15.0844	16.2183	15.2824	15.9997	15.8234	15.7295	15.5312	15.7695	15.5633	15.7657	15.8796	15.5634	15.7298	15.657	15.9482	16.1258	15.5537	15.0227	14.8211	14.985	14.9845	14.2705	13.6562	14.1091	14.4636	15.4228	15.2915	15.0217	15.007	14.3218	14.3966	15.1225	15.4142	15.5455	15.5287	15.3612	15.6441	15.0838	14.831	14.6819	15.2198	+	R_S
17.3864	17.54	17.965	17.7264	17.7122	17.7295	18.2141	18.7229	17.8684	17.6802	18.2142	18.5864	17.356	16.7379	16.7257	16.5338	16.6126	18.7981	18.438	16.6578	17.6569	17.6268	18.96	17.6471	17.4455	17.4666	16.8032	17.1742	16.2661	15.9124	16.2275	15.6642	18.0742	16.8968	17.9069	17.9656	16.9638	16.6759	17.5747	17.5762	15.5753	16.6247	15.9214	16.3748	17.7879	17.0097	17.1647	17.0948	+	R_S
15.5219	14.741	14.2821	13.8021	14.5195	13.145	14.8279	14.1108	15.4715	15.4929	16.6385	15.7529	15.2577	16.0078	15.5154	15.1866	15.8682	15.9306	15.5264	15.4915	16.4025	15.3289	15.5044	15.5614	12.2609	14.5831	13.852	14.6478	13.4124	13.1537	14.1734	13.491	14.2529	11.2005	13.7597	13.1506	15.46	14.2851	15.3746	15.8557	15.9022	15.3349	15.129	14.1761	14.4274	14.0647	15.2639	15.0712	+	R_S
14.6118	13.8583	14.3957	14.6889	13.6727	13.5517	13.9221	13.9744	13.2361	13.6369	15.6174	13.2397	14.0141	14.709	15.2023	14.7542	14.1328	15.3718	14.3247	15.7417	13.9817	13.5684	13.7812	15.2682	14.0246	13.6526	12.6521	13.7953	13.9033	13.7432	14.0104	13.7505	12.4432	11.0115	13.9503	14.3788	12.1851	13.1072	12.896	15.0342	13.7966	13.2705	12.9014	13.885	13.8367	14.0726	13.8533	12.9686	+	R_S
16.8327	16.316	16.0972	16.9481	18.3745	18.5947	18.3672	18.1352	20.1242	19.597	19.5039	19.1557	18.0321	17.5432	18.4762	18.2229	17.1804	19.4758	19.241	19.8995	17.0254	16.8359	17.4452	18.616	15.1906	15.2836	16.5284	17.9524	17.5872	17.9971	17.8377	15.8071	16.6022	15.8373	15.8039	16.1443	18.2231	18.4555	16.8897	18.5239	16.9675	17.9523	18.3249	18.1379	16.4044	16.6263	17.9967	17.0722	+	R_S
19.3378	18.6217	18.4195	18.1111	18.5108	19.327	18.5999	18.524	18.3131	18.3769	18.3415	19.2277	19.3067	19.3878	19.0718	19.2464	18.6108	20.347	19.9547	19.3927	19.0446	19.0274	19.5655	19.5178	18.8652	18.286	17.2859	17.8742	18.429	18.5409	18.4682	18.2901	18.7575	18.6546	17.9223	17.8493	18.51	18.7364	18.7795	19.071	17.8572	18.1351	17.4256	18.104	18.9419	18.6131	18.342	18.9087	+	R_S
15.2964	13.165	15.1741	15.3183	15.2365	14.6942	15.2046	15.1404	17.1554	14.8663	16.9476	16.4133	14.3911	13.823	10.5012	11.7247	15.7705	16.531	15.6819	15.5365	14.7372	15.9304	15.7908	13.8749	14.0372	14.6968	9.96925	13.7725	11.3304	14.441	13.5042	12.7311	13.0388	12.2814	13.7671	14.0941	11.8262	12.357	12.8078	11.2088	14.0728	15.8986	13.6284	14.4538	16.7511	15.0863	13.1915	15.9043	+	R_S
20.5211	20.2731	20.1773	19.9652	19.4773	19.954	20.2056	19.7825	19.6641	20.3415	19.5524	20.4835	20.4123	20.5527	20.6336	20.5245	20.3388	20.7555	21.139	20.6608	20.0637	20.0686	20.0781	19.9355	19.8399	19.5998	20.3018	19.4334	19.4827	19.3649	19.6518	19.5794	19.7583	19.8909	19.4972	20.2334	20.0345	20.1489	19.6352	19.7316	19.6346	19.2431	19.7081	19.6327	19.8845	19.9416	19.5865	19.4062	+	R_S
21.3377	21.2903	21.4579	21.3173	20.9733	21.5086	21.5403	21.2403	20.7742	20.9191	21.7775	21.8108	21.2775	21.2847	21.5296	21.1074	21.5095	22.1702	21.8628	22.4352	21.3842	21.8345	22.2098	22.4437	20.7951	20.5013	20.76	20.5856	20.5268	20.568	20.635	20.6797	20.8305	20.7662	20.7868	21.0938	20.8263	20.6261	20.778	21.281	21.0615	21.3947	21.2391	21.1052	21.639	21.3894	21.7029	21.7304	+	R_S
16.3486	15.7604	16.0973	15.0636	15.4552	16.7478	16.9494	15.9883	17.6535	18.4418	17.2521	17.4812	16.7675	17.3276	17.1161	15.5356	17.6087	17.1101	17.5127	17.9518	17.4698	17.767	17.6922	16.3042	17.2547	14.9706	16.5112	15.9987	15.7173	15.8376	15.9006	15.5254	16.9229	14.2989	15.6096	15.7018	16.2385	16.1313	16.6003	15.3927	17.1262	16.9108	17.2229	16.3739	15.6563	15.5547	16.0001	14.9879	+	R_S
19.4572	19.0781	19.2768	18.7643	19.1493	19.3386	19.6234	19.3792	19.1161	20.0182	19.5028	19.9991	20.2113	20.207	20.4132	19.9443	20.4801	20.0554	20.4605	20.1474	20.39	20.0807	20.0001	20.2661	18.9571	18.4312	18.9373	18.5132	19.2518	19.1522	19.2852	19.4771	19.3466	19.2556	19.3189	19.5943	19.312	19.2523	19.4449	19.3614	19.2623	19.6111	19.4326	19.3574	19.2839	19.4337	19.1781	19.2579	+	R_S
17.3636	17.2532	16.8416	17.026	17.0623	17.6116	17.6717	17.129	17.366	17.3087	16.8002	17.818	18.2496	17.5906	16.997	17.6934	15.8088	17.6528	18.5444	18.328	18.0344	17.1023	18.3071	18.01	17.4613	16.5023	17.0487	17.4668	17.5833	17.2181	17.7307	17.696	16.4073	15.752	16.1662	16.5088	15.9597	17.1418	16.5664	16.665	17.0841	16.6764	15.5921	16.2749	17.4897	16.7386	16.0249	16.4005	+	R_S
17.4576	15.0859	16.2025	15.9166	15.2389	15.5426	16.7992	16.1899	15.645	16.3098	15.0937	16.2328	16.5222	13.9765	15.8691	16.3267	16.7251	17.9617	18.12	17.5925	16.7567	16.7164	17.6084	16.5218	15.5914	16.2738	15.6311	16.0003	13.9644	13.9076	13.7458	14.0958	16.7291	16.8017	17.0597	17.3913	15.7837	16.7857	15.8913	15.6818	14.0763	15.3746	12.9188	16.1489	13.9898	13.3712	14.425	13.1836	+	R_S
21.8296	21.0592	21.8671	21.5491	20.6605	21.0113	21.247	21.1982	22.1362	23.5849	22.5352	21.9933	22.0924	21.8622	22.1764	22.203	21.1333	21.6844	21.7091	23.0681	21.9308	20.8552	21.0763	22.114	21.3243	20.2234	20.723	20.8976	21.1258	21.0875	21.2883	21.3699	20.4479	21.3534	21.2159	20.6652	21.1737	21.2719	21.431	21.7276	21.7062	20.8047	21.5809	21.6755	20.9348	20.7677	20.8995	20.1984	+	R_S
20.465	19.9661	20.5099	20.2943	19.277	19.2943	19.8628	19.4187	20.1372	20.6636	20.4377	20.3472	20.9049	20.3465	21.1283	20.8119	20.3918	20.5379	20.5501	20.7377	20.029	19.8457	19.5429	20.2069	19.7821	19.09	19.4056	19.0315	19.4283	19.2701	19.603	19.5404	18.7115	19.7348	19.6647	20.3874	20.1364	20.0803	19.7074	20.1791	19.9528	19.6142	19.9621	20.0839	19.7958	19.4649	19.5128	18.9544	+	R_S
15.5957	14.9436	15.1558	14.6259	14.2852	14.9211	14.6432	12.7313	13.2867	14.7269	14.4223	15.0216	15.3152	15.8593	15.4809	15.2602	16.2308	16.6772	15.7698	15.8553	16.7235	16.3665	17.0461	16.2804	14.5181	14.4607	14.7596	14.4524	14.2435	14.2583	13.8211	12.8712	14.9832	14.6084	12.2405	12.8634	14.4184	14.0166	14.9143	14.1751	15.5328	15.4675	14.9124	15.6004	14.1585	14.2259	14.056	14.5663	+	R_S
14.6618	15.666	16.007	15.1713	14.6782	15.3944	15.3161	15.0829	15.6696	14.7574	16.1733	15.0079	15.8536	16.2436	16.4176	15.9047	15.8483	16.581	16.5596	16.729	16.0963	15.6423	15.8049	15.7478	14.3289	14.0894	14.5527	15.1511	14.5883	14.3347	14.7315	14.2601	14.1432	14.2986	14.4686	14.1563	15.3795	14.981	15.7149	16.5094	15.6161	15.1714	15.7763	15.1363	15.6422	15.0166	15.7189	15.5095	+	R_S
20.6784	20.7633	20.8068	20.5932	20.7532	21.096	20.9547	20.7913	20.3822	20.9171	20.5338	20.7609	21.2587	21.2744	21.1379	21.2084	21.2264	21.3323	21.7673	21.8569	20.9621	20.9188	21.1289	21.3623	20.2871	19.6985	19.9276	20.2243	20.333	20.1727	20.5194	20.5496	20.4608	20.5803	20.3476	20.5797	20.8033	20.9348	20.5372	21.0081	20.8236	20.6373	20.7032	20.7761	20.6434	20.5448	20.613	20.4771	+	R_S
13.5587	14.1264	10.6217	11.4091	11.6046	11.8643	11.5539	11.8186	13.5526	11.3135	14.6746	14.7087	12.404	13.2873	10.3093	9.56397	14.5045	15.2901	15.2424	14.4197	12.4949	14.5985	13.3216	12.9311	10.6699	12.8713	11.7753	0	11.7282	12.0711	11.769	10.9115	12.5552	10.7586	12.2977	11.3351	12.6371	8.5819	10.4561	11.0593	11.3795	10.9324	12.171	11.5339	12.0192	10.751	12.2272	11.8632	+	R_S
15.705	15.0329	15.318	15.2192	14.8433	15.3407	14.342	14.789	14.5212	12.6632	14.801	14.2131	15.9011	16.2663	16.141	16.3995	16.402	16.6692	16.5976	16.162	15.7708	15.5729	15.6516	14.8787	13.4676	14.1327	14.8018	14.447	14.9729	15.4946	15.4865	14.6971	14.0385	12.7628	12.6091	13.3429	14.5357	15.7423	13.7408	15.2014	15.5757	14.6646	13.8352	14.3713	15.1471	14.7843	15.412	11.0149	+	R_S
15.762	15.8952	15.4815	16.2567	15.6662	14.724	15.8338	15.6658	16.7116	15.6922	16.292	15.9717	16.9128	17.6914	17.7323	17.3504	16.8655	17.5935	17.8793	18.1954	17.168	16.9023	17.5312	17.4725	15.5609	15.9379	15.7942	16.2513	15.984	15.7865	15.9599	15.5654	14.9739	16.1698	16.1483	15.666	14.6989	15.8011	15.4124	16.3949	16.2802	15.5804	15.5372	16.2107	16.319	15.9977	15.845	15.9354	+	R_S
18.1674	17.6306	17.6547	17.0145	18.0435	18.6959	18.6165	18.306	17.0602	17.5904	18.8794	18.6967	18.0222	18.7293	18.3964	17.9543	20.4993	20.7519	21.0197	20.8642	20.028	20.2915	20.4783	19.693	17.2371	17.1037	17.7789	16.8158	17.6382	17.0948	17.7339	17.2532	18.6234	16.942	17.3976	17.8554	18.586	17.9732	18.5605	18.8642	17.8314	18.565	18.0811	17.94	18.1656	18.2609	18.0835	18.5195	+	R_S
20.2695	20.2372	20.2457	19.903	19.8139	20.0994	19.6718	19.9247	20.6648	20.9157	20.7617	20.711	20.6642	20.9837	20.657	20.6637	20.9906	20.2645	20.6125	20.8901	20.9754	20.4153	20.0377	20.8892	19.4602	19.3342	18.88	19.3185	20.1413	20.2589	20.3557	20.4014	19.74	20.188	19.8232	19.6447	19.6991	19.8292	19.9375	20.2036	20.1352	20.3324	20.1233	20.0456	20.2828	20.0014	19.893	19.6989	+	R_S
15.4134	16.2723	10.6568	11.2107	12.6123	9.88319	13.9539	12.2524	13.8284	12.4887	14.352	11.9467	14.7611	11.195	14.3803	14.1464	15.8148	14.8372	15.2586	14.0022	15.604	16.1463	15.3841	14.2867	11.8099	13.1943	10.8059	13.4512	15.1552	11.0114	11.0372	11.1356	11.6209	10.8647	11.9599	13.5089	15.4332	9.92656	11.3342	14.086	15.1354	10.9704	11.1353	11.7424	11.5973	10.5863	12.2153	13.5069	+	R_S
17.4714	16.7814	17.6639	17.1942	15.4788	16.0001	16.6557	16.3145	16.8927	17.0589	17.6116	16.6238	17.7338	18.0063	18.302	17.2426	17.4359	17.0545	16.8049	17.3052	17.962	17.0528	15.9818	16.4083	14.648	14.758	14.4643	15.2058	15.8704	16.0502	15.6666	15.9409	15.301	15.534	15.8951	16.0833	17.3626	16.6482	16.7034	17.201	17.7475	16.7581	17.1662	16.7692	16.3768	16.3505	17.3568	16.1911	+	R_S
19.1391	18.9578	19.2466	18.7431	19.0821	19.9037	19.224	19.3497	18.4722	18.949	19.6927	19.6151	19.5712	20.0628	20.0737	19.5641	20.2387	20.2179	20.7475	21.1567	20.2302	20.2345	20.3902	20.8887	18.6243	18.5385	19.2574	18.861	18.4778	18.3491	18.1687	18.5587	19.3595	18.6615	18.8985	18.9217	18.8847	18.7148	19.2477	19.5499	19.1126	19.4359	19.1834	19.0202	19.819	19.6147	19.5939	19.6936	+	R_S
19.7847	19.9009	19.0282	18.9404	19.0202	19.5869	19.1021	19.1547	19.3417	19.5377	18.9852	19.9279	19.8268	20.0525	19.6085	19.8996	19.8814	20.9322	21.2875	20.0603	18.9432	19.4404	20.199	19.3824	19.0064	18.6919	18.681	18.7223	19.8059	20.195	20.1517	19.7493	18.8526	18.7006	18.7499	19.0892	18.6944	19.0356	17.9368	19.3958	18.6937	18.3341	17.9129	18.6623	19.2534	19.2118	18.1121	18.7875	+	R_S
18.2366	17.9739	18.2564	18.399	17.377	17.186	18.2207	17.6983	18.9567	19.2549	18.0975	17.8521	18.8118	18.7045	19.0877	18.6148	19.6616	19.1879	18.5739	18.5638	18.7976	17.612	17.6084	17.6215	18.0473	17.492	17.1815	17.3239	17.6856	17.7774	17.5975	17.4632	17.4538	18.3596	18.2762	19.075	17.5695	17.6174	17.8256	17.569	18.0529	17.2967	17.4955	18.0003	17.5223	17.2909	16.515	16.563	+	R_S
17.7193	17.1982	17.2115	16.9965	16.9765	17.5192	17.2895	17.1515	16.7288	16.5353	16.8149	17.1325	17.5204	17.9296	17.821	17.4145	17.6348	18.0725	18.0918	18.0996	17.8534	18.1838	18.2989	17.8464	16.943	17.0394	16.9304	17.2431	16.3568	16.3792	16.6206	16.9163	17.2055	16.9692	16.6581	16.717	16.9222	16.9938	17.1492	16.7317	16.7942	17.081	16.7888	17.1436	17.1509	17.3087	16.9899	17.3121	+	R_S
19.0367	18.9802	18.836	18.6075	18.1655	18.2534	18.2324	18.1223	18.0717	18.1651	17.6689	17.8388	18.6821	18.3665	18.7294	18.2256	19.8697	18.9327	19.0271	18.3023	19.1121	18.9413	19.3262	18.3865	17.9427	17.848	17.4525	17.8327	18.2058	17.9599	17.9334	18.4329	18.3647	18.2712	17.9607	18.6836	17.8662	18.0764	17.6432	17.7665	17.704	17.8338	17.9179	18.6534	17.9187	17.6673	17.9689	17.7887	+	R_S
17.8021	18.6996	18.042	17.4968	19.2684	19.7407	18.7712	18.4815	19.9651	18.9461	19.1313	19.0564	19.2544	19.2804	17.7786	18.5632	16.6204	18.0992	19.1446	18.7879	18.0555	18.9982	20.0552	19.5339	18.2926	18.0561	19.1167	18.1061	17.3001	16.7849	16.7458	16.6392	18.2187	17.5929	16.6882	17.1977	17.29	17.575	17.839	18.5561	17.8886	19.4985	17.7299	18.6184	18.9746	17.7563	17.9733	18.0964	+	R_S
17.2107	17.917	16.6912	16.5311	19.1868	21.0479	19.9504	18.5729	19.6334	17.8632	16.3694	19.9553	19.3144	17.3177	16.073	16.982	15.8046	17.8631	17.844	16.9055	18.6441	17.3757	17.6001	16.7118	18.402	17.4479	16.549	16.0685	18.334	11.2674	13.814	15.165	18.7392	16.9676	15.0672	15.7717	18.3899	19.1128	18.3573	17.0192	16.4284	17.8479	14.2457	14.6185	16.995	16.3	14.7185	14.4004	+	R_S
17.2625	15.8265	16.183	15.9535	17.4281	17.8862	18.03	17.4881	15.5458	16.9248	16.7543	18.0969	17.193	17.8884	16.9443	17.0413	18.7711	19.8729	19.2804	19.4481	18.2352	18.0309	18.0402	18.2419	16.2467	16.4638	17.0277	16.641	15.7646	14.9483	15.818	16.1405	16.611	15.3824	16.1626	16.5834	17.1527	16.4749	17.2872	17.5551	16.948	16.9084	16.9083	17.2958	16.9639	17.1064	17.1383	17.3638	+	R_S
14.4731	13.5073	14.5996	13.3477	14.3649	14.2323	11.4406	13.7905	14.4665	12.7767	13.2991	14.9065	15.5775	15.9855	16.0122	15.9873	15.899	14.4072	13.8302	13.0026	14.4239	14.0303	14.1951	11.9663	12.0142	12.5856	10.6986	12.2707	0.450623	12.1318	11.249	11.6745	13.5329	12.5031	11.1969	13.1752	14.4718	13.5858	11.6358	13.3394	13.1665	14.6325	13.5824	13.6517	12.986	12.1805	13.8932	13.8031	+	R_S
17.1622	17.4966	17.4971	16.9244	17.5267	18.0598	18.4456	17.362	17.2287	17.3348	18.6361	18.1011	17.8841	18.7393	17.5945	17.3563	17.869	17.9564	18.7685	17.5665	17.9295	19.3019	19.3766	18.215	18.18	17.5323	17.7702	17.3494	16.4746	16.4849	16.1769	16.2884	16.9862	16.1547	16.1969	17.4106	17.2491	16.9471	17.1327	17.4712	16.6412	18.1825	17.3245	17.7704	18.0637	17.5581	16.9153	17.3925	+	R_S
21.488	20.5902	20.1112	19.7687	20.7722	21.3521	20.9021	20.6393	19.9893	21.3281	19.4066	19.9403	21.3941	21.6981	21.4577	21.3731	18.3842	18.8276	20.2228	20.934	21.3029	20.9574	21.2373	21.5796	19.5763	19.1525	17.2599	18.6651	20.3731	20.317	19.4863	20.0816	18.3828	19.9201	19.6436	18.2054	20.8185	20.8236	20.7954	20.3363	20.6278	19.8842	20.4846	20.1444	19.0058	19.1339	19.6927	19.2569	+	R_S
22.4342	21.5195	22.2044	21.7728	21.5138	21.638	22.4184	21.9236	21.6437	22.7263	22.7477	22.2962	22.1386	21.7706	22.6605	22.1313	22.0568	21.204	21.6158	22.1935	22.7111	22.3405	22.4247	22.6175	21.9373	21.0528	21.509	21.1828	21.3205	21.5618	21.6183	21.634	21.3212	21.4117	21.5448	21.7534	21.647	21.7546	21.7062	21.5892	21.7511	22.0174	22.0819	22.0035	20.8687	21.1204	21.242	21.1588	+	R_S
20.3279	18.9141	19.8083	19.4598	20.2396	19.1159	19.9827	19.9578	20.9331	20.9306	20.1023	20.0102	21.1051	21.1424	20.9632	20.8383	21.2064	21.1304	20.554	20.9236	21.2435	21.1883	20.8333	21.2178	19.4476	19.2525	20.0095	19.006	17.74	17.9998	18.0378	17.5719	18.9259	19.0678	19.1856	20.2471	19.6424	20.0311	20.6304	20.2681	20.4772	21.7257	20.7777	20.7537	19.6561	19.3634	19.6517	19.4949	+	R_S
16.4215	15.8478	16.0164	15.6072	16.1913	16.8213	16.6718	16.3812	16.1848	16.6657	16.525	16.4973	16.9299	16.8777	16.7485	16.4123	16.8205	16.6194	16.9856	17.0054	16.3855	15.883	16.4035	16.5969	16.3755	15.7466	15.7296	16.0984	16.459	15.8756	15.911	16.1781	16.376	16.6674	16.4634	16.4186	16.5036	16.6428	16.6587	16.5455	13.5389	13.6706	13.604	14.1385	14.4627	14.0531	14.2423	14.5471	+	R_S
16.1783	16.0671	16.4231	16.0866	15.3851	15.6178	15.8361	15.6772	16.1228	16.5158	16.8579	16.0197	16.7493	16.8552	17.0126	16.272	15.834	16.1886	16.2806	17.2764	17.266	16.0256	16.2642	16.4152	16.0852	15.1186	15.0743	15.3811	15.5895	15.2129	14.9986	15.4559	15.9619	15.889	15.9187	15.3516	15.5808	15.8597	16.1044	16.2693	16.3269	15.7228	16.2282	15.9715	15.891	15.5327	15.4704	15.0392	+	R_S
18.0945	17.1832	17.5457	17.0915	16.7045	17.0389	17.044	17.2983	17.621	18.3823	17.3588	17.7092	18.3509	18.457	18.7527	18.1578	18.1394	18.4273	18.4064	18.5652	18.1776	17.6794	18.0402	18.0857	17.1453	17.5281	17.1556	17.2646	16.8534	16.4269	16.7481	16.7715	17.6279	17.1264	17.2233	17.3756	16.8219	16.997	17.5062	17.1888	17.8681	17.4021	17.648	17.529	17.0774	17.2666	17.0739	17.1892	+	R_S
22.1529	21.8638	21.7885	21.3592	21.6307	21.8477	21.283	21.7688	22.35	23.3253	22.2453	23.0653	22.2926	22.607	22.3733	21.9982	22.5382	22.8745	23.1405	22.7406	22.2652	21.75	22.1192	22.0753	21.651	21.1857	21.2302	21.238	21.8727	21.9217	21.9061	22.0052	21.964	21.9463	21.4179	21.0533	21.3651	21.2592	21.4386	21.1614	21.6765	21.6115	22.0092	21.7152	21.671	22.0239	21.4495	21.7383	+	R_S
18.8443	18.9915	18.8029	18.3958	19.086	19.3234	19.097	19.0683	18.3489	18.5608	18.4554	19.3349	19.3816	19.9856	19.6001	19.4806	19.3138	19.7701	19.5917	19.1901	19.3898	19.6828	19.6508	19.3629	18.214	17.8085	18.6359	18.2016	18.2119	18.0398	18.15	18.1675	18.5579	18.3552	18.1029	18.7149	19.0539	18.6886	18.7057	18.9014	18.6895	18.8555	18.614	18.5116	19.2777	19.1894	19.2032	19.0621	+	R_S
17.2939	17.5847	17.7668	17.9136	16.9607	17.3987	17.6341	17.4408	17.9946	18.1647	17.5924	17.616	18.0986	17.513	18.268	17.6898	18.7226	17.539	17.5814	17.8026	18.9659	18.7805	18.8533	19.1793	18.4787	17.3139	17.2728	16.8476	16.8302	16.1677	16.7138	17.2376	16.9691	17.8417	18.2935	18.0406	16.8448	17.2781	17.0332	16.6727	16.6002	17.62	17.0465	17.8302	17.5109	17.0305	16.5323	16.5584	+	R_S
14.3873	15.0926	15.0708	14.2561	13.8216	13.8295	13.877	13.8101	14.742	14.7458	14.586	14.6582	14.6031	15.4943	15.7333	15.408	15.0803	15.9306	15.7358	15.1579	14.5679	14.6323	14.3395	13.4824	13.5229	14.4876	13.8999	14.4884	14.7319	14.3459	15.2827	15.1355	14.0192	13.4843	12.9988	13.8875	13.5787	12.658	13.4972	14.479	13.9602	13.3763	14.1962	13.7443	14.1287	13.1363	12.9426	13.6348	+	R_S
16.7163	15.8159	16.492	15.7828	14.5336	14.903	15.167	14.9305	16.031	16.5107	16.764	16.1367	17.5598	17.8436	17.7095	17.3045	17.4642	15.9476	17.0365	17.2196	15.9158	15.7121	15.9492	15.6492	14.0386	13.9983	14.8453	15.4849	15.3187	15.1642	15.2574	15.9851	16.2944	15.7664	15.8817	16.3052	15.5548	15.0727	15.3515	15.5932	15.8836	15.749	16.1154	15.9022	14.2508	14.3636	14.751	15.8639	+	R_S
13.1432	15.3976	14.2839	14.9776	14.9911	15.3015	14.279	14.187	15.282	14.8091	15.3293	14.0571	15.6136	15.6501	14.7139	14.7964	14.3015	15.8437	15.7312	14.5663	15.2477	15.4187	15.6402	15.3705	13.6285	10.2443	14.3086	15.1212	14.1206	14.0112	13.4675	13.5281	14.0509	14.5395	14.6499	13.868	13.0572	11.7112	13.1535	14.0733	15.504	15.2091	15.0667	14.9613	15.1775	13.9291	12.7445	13.8146	+	R_S
21.0315	20.5902	20.6182	20.4632	19.8089	20.1611	20.4195	20.0032	18.421	19.3053	18.8464	19.4176	20.5935	19.8591	20.5904	20.4554	19.8759	19.3479	19.508	19.6615	20.4924	20.357	20.4645	20.2962	19.6516	19.7748	19.4248	18.9912	18.9974	18.9126	18.9118	19.1619	19.3107	19.9641	19.6997	20.0835	19.3605	19.8319	19.2255	19.1937	18.8446	18.8629	19.0438	19.5742	19.0443	19.5159	19.3546	19.2767	+	R_S
16.0102	17.4182	17.0196	17.0188	15.8078	16.1491	16.1632	16.4886	16.3242	16.115	16.6248	15.6977	16.6701	16.3107	16.2527	16.0452	16.7583	17.7566	17.8597	16.2978	16.3126	16.4384	17.3767	16.1661	16.1399	15.3177	15.4791	16.1871	16.7484	16.5863	16.7812	16.4156	14.9285	16.2359	15.9771	16.0922	15.8454	15.627	15.248	15.8592	15.8474	15.8747	15.4457	16.153	15.3577	15.5854	14.0089	14.8517	+	R_S
11.2739	13.6155	14.9672	14.1149	12.4669	13.7505	14.6617	11.8681	16.9156	16.0643	17.784	16.0117	14.7663	14.5849	14.3531	13.0767	15.8064	15.9168	15.6609	15.9014	16.8208	16.1059	16.4159	15.8507	10.8597	13.1075	14.2379	13.8542	12.9811	11.4253	12.8621	11.9001	13.5919	12.6973	10.6931	13.7672	14.8587	14.247	14.5292	15.0597	14.8744	15.6654	14.2359	14.6565	13.6528	13.7222	13.5364	12.3584	+	R_S
14.974	13.4103	14.7673	13.923	16.0538	16.7292	16.3403	14.921	17.6686	16.4713	17.2587	17.971	16.4178	16.4319	14.4414	14.3198	14.6295	17.4468	17.4866	17.3269	15.915	16.1816	17.6925	17.9264	15.7675	16.4619	17.0164	16.698	11.7429	12.0111	14.7589	14.3281	15.7311	16.5126	11.8618	13.9553	11.2473	14.8836	16.2146	14.4349	13.7753	15.8928	12.6021	15.7552	15.4864	13.7432	13.9996	15.2355	+	R_S
20.2776	19.6665	19.327	18.7938	19.0946	19.723	19.2763	19.3365	19.7733	19.9944	19.775	20.6037	19.773	19.9964	20.0107	19.5669	20.4077	20.0716	20.3104	19.469	20.2154	20.3009	20.6062	19.4678	19.1786	18.8797	19.3291	19.0254	18.4878	18.0581	18.4674	18.4519	20.3185	19.9213	19.438	18.8475	17.9229	18.4424	18.967	18.4812	19.2805	19.2018	19.243	19.0623	20.0218	19.9451	19.6488	19.6925	+	R_S
16.733	16.219	16.2414	15.7031	15.9597	16.4809	15.6146	15.8802	16.2759	16.5659	15.9095	16.3557	16.1694	16.1812	16.5499	16.0935	16.2433	15.8449	15.8906	15.7787	16.6138	16.0674	16.1627	16.1609	15.2685	15.7359	15.1576	15.618	15.1356	14.9891	14.4642	15.2035	16.5062	16.2686	15.6159	16.1993	15.9617	16.0284	15.2809	15.5082	15.691	15.1441	15.6789	15.5713	15.586	15.7287	15.7734	15.5076	+	R_S
16.4085	18.3735	15.6304	14.578	16.8266	17.8302	15.4994	15.5047	17.1914	16.0755	15.2605	16.3883	16.6937	16.7289	14.8878	15.5214	15.2929	16.8805	16.7944	14.9197	15.2575	17.2133	18.1157	16.8462	16.0571	14.8227	15.6934	14.4841	16.1852	15.8584	13.9017	15.331	17.011	16.7329	14.0793	14.4319	14.4399	14.6696	15.2546	14.2336	14.4424	16.9604	14.9173	15.671	15.9157	14.0768	13.6572	15.4313	+	R_S
20.8019	20.587	21.2929	21.3954	20.8812	21.1722	21.1918	21.2534	22.0516	22.3559	21.7855	22.3284	22.147	21.8139	21.8095	22.314	20.6546	21.0867	21.7884	22.8621	21.504	21.3059	21.7014	22.5296	20.9293	20.0193	21.1516	20.533	20.5698	20.2638	20.5406	21.1665	19.779	20.5573	20.8875	20.9353	20.6809	20.9897	20.9909	21.6675	21.167	20.9794	21.5115	21.0992	21.3646	21.154	21.5021	20.7968	+	R_S
17.6525	17.0784	17.6346	17.1225	15.5666	16.2774	15.7654	16.0683	17.3715	16.0797	17.3914	16.707	17.7963	17.6062	17.5664	17.1799	16.8284	16.609	17.1764	17.6979	17.8709	17.0819	17.7513	17.2302	15.6904	14.4531	14.9008	16.1967	16.3622	16.3137	16.627	15.8791	16.3923	16.3384	15.5331	15.1395	15.9733	16.2714	16.5901	16.6409	16.9869	16.7258	16.6784	16.8298	16.9188	16.4314	16.7481	16.7225	+	R_S
19.4771	19.6244	19.3869	18.8956	19.4388	20.3876	19.4894	19.4244	19.0639	19.5028	19.4945	20.5491	20.1687	20.4815	20.138	19.6929	20.5298	21.0105	21.0087	20.9044	20.7031	20.8018	20.9072	20.5322	19.0577	18.6055	19.0781	19.1321	19.8658	19.8715	19.4811	19.4333	19.6542	19.4318	18.7184	18.4838	19.3333	19.518	19.7995	19.7926	19.6294	19.6143	19.4627	19.4402	19.3224	19.2068	19.1486	19.1289	+	R_S
18.6349	19.0032	18.5177	18.204	18.6304	19.0142	18.1696	18.5546	17.5319	17.8338	17.4896	18.0804	18.8611	19.4553	18.7456	18.5257	18.765	18.4636	19.1821	18.5495	18.9482	18.9259	18.9851	18.8733	18.1791	17.8192	17.9711	18.2438	18.6394	17.9987	18.1874	18.4248	17.9557	17.9496	17.2815	17.477	18.1696	18.0189	18.069	17.6841	17.2954	17.6377	17.4942	17.5839	18.4151	18.3753	17.7254	18.0923	+	R_S
17.7041	16.2501	19.1248	17.0377	17.7336	18.0744	16.8547	16.8641	18.0904	12.1462	15.8848	13.0908	17.8636	18.0763	11.2481	17.5666	14.4889	14.6962	19.6537	18.652	14.183	17.6977	17.4023	18.5874	16.4038	15.2529	15.8656	16.5374	16.6968	14.6439	16.1807	15.3288	11.7291	14.1264	12.244	12.8839	13.1387	13.4941	13.2928	14.4261	13.3344	14.0898	12.2414	14.1506	17.5519	16.2758	17.2936	16.2603	+	R_S
13.5559	14.3313	13.9985	14.2612	13.384	14.7273	14.1693	13.9003	13.6875	13.1185	13.2002	14.0793	13.0169	13.2097	12.8079	12.4846	13.7209	15.3525	14.4719	12.9552	13.4448	13.6379	14.328	12.1402	13.4311	13.3043	13.577	14.3345	13.7587	14.1755	12.7313	11.4905	12.8934	12.7115	12.5447	13.2489	12.8892	12.4032	12.022	11.545	11.4782	12.8176	11.2747	12.6413	13.1422	12.5211	11.6386	13.0325	+	R_S
15.816	13.7183	14.7307	13.9881	14.4953	14.0701	14.8244	13.5793	14.8121	13.9083	13.8734	12.5881	15.1099	14.8399	13.0856	12.6205	15.8071	16.3377	14.3062	15.1927	15.1124	14.3345	15.757	14.4939	16.4739	15.5137	12.7191	13.5973	11.5344	11.5021	13.2888	12.5601	13.0567	8.65397	13.5171	14.4716	15.0712	11.224	13.953	9.74067	15.3096	14.8403	11.6836	13.5798	14.3562	10.998	9.36381	12.399	+	R_S
21.8044	22.5447	21.6715	21.7955	21.6341	22.4214	21.9754	22.1835	22.3201	21.95	21.8367	23.7769	22.8525	22.9519	22.1437	23.4049	22.3481	23.4747	24.3241	23.0147	22.4084	22.5781	23.4049	22.5812	21.6942	21.2188	21.0935	21.6495	22.4155	22.7718	22.9368	22.6148	21.5746	21.4324	21.3475	21.2642	21.4523	21.9166	21.4047	22.0647	21.9101	21.6006	21.3716	22.0433	22.1	21.6589	21.0181	21.7125	+	R_S
19.2147	18.8869	19.7529	19.5542	18.6933	19.0617	19.9282	19.1746	18.9344	18.3563	20.1578	18.6457	19.6365	19.7203	19.8641	18.9009	20.0174	20.1192	20.4229	20.863	19.8492	19.7358	20.2445	20.0581	18.9993	18.8888	19.0929	19.0186	18.408	18.458	18.6687	18.3277	18.4116	18.5607	18.9226	19.2498	18.6844	18.8024	19.3813	19.6022	19.0375	19.1848	19.3519	19.3418	18.7574	18.4478	18.5639	18.5861	+	R_S
22.7386	22.4212	22.4248	22.1878	21.8284	22.5006	21.9091	22.1987	22.3503	22.2661	22.0069	22.8208	22.6456	22.6423	22.7949	22.3497	24.0462	23.878	23.4488	22.9926	23.1837	22.7872	23.0591	23.0201	22.018	21.6335	21.9	21.9119	22.1029	21.9145	22.3597	22.3373	22.1684	22.4248	22.0189	22.4479	21.7689	21.8079	22.3362	21.8247	21.5812	21.8295	21.7619	22.363	22.4767	22.0668	21.9202	21.9613	+	R_S
22.5492	22.9454	22.6392	22.6858	22.6297	23.2873	22.2324	22.7478	23.7972	23.8933	22.7642	24.7201	23.752	23.7718	22.5306	23.4992	22.5532	23.5862	24.1913	23.6074	23.0563	22.9506	23.6805	23.4079	22.7717	21.7712	21.9501	22.0907	23.1112	23.1065	23.2502	23.3163	22.2961	23.068	21.9914	21.5262	22.0787	22.4093	22.2189	22.4581	22.1938	22.477	22.0645	22.2936	23.2693	22.9235	22.1991	22.3926	+	R_S
14.4971	14.0061	14.2816	13.6309	14.5028	14.9813	14.3937	13.8372	12.7857	13.1804	13.6138	12.5258	15.571	15.4376	15.4661	15.2689	14.9805	15.9774	16.009	15.584	14.3246	14.9035	15.3105	14.9577	12.6853	12.7273	12.0432	12.7356	14.2318	14.1418	14.572	14.1066	13.8682	13.6877	12.9029	14.4598	13.2961	13.8279	12.1169	12.9361	13.3515	14.0204	13.1211	14.4728	14.5745	14.2062	13.8026	13.9824	+	R_S
16.2774	17.0319	16.9856	16.2708	16.4396	16.9895	16.5223	16.6104	16.5336	16.8302	17.3033	17.1928	16.5615	17.5594	17.121	17.1761	16.9755	15.5501	17.1229	17.2433	17.089	16.3832	16.6656	16.3607	14.5989	14.5095	14.8045	15.6712	16.0502	15.9799	16.3308	16.4885	15.5918	16.012	15.6025	15.9078	15.9118	15.2324	16.4354	17.1112	16.8767	16.4253	16.6549	16.3477	16.931	16.1245	16.3289	16.3896	+	R_S
15.8886	16.3458	17.4923	17.1379	15.6759	15.9049	16.9416	16.0499	16.8982	15.603	18.4379	16.1993	16.874	16.8098	17.6956	16.8848	17.0389	17.2367	17.6105	17.298	17.1756	16.5382	16.2025	17.1089	15.6143	14.7236	15.7644	15.5217	16.3047	15.9243	15.9162	15.324	13.5489	14.6309	16.4275	15.8334	15.8916	15.3959	15.9788	17.3432	17.5759	15.8648	17.0569	16.0639	16.0167	15.5703	16.5078	15.8465	+	R_S
19.9568	19.4771	19.3897	18.7702	18.9473	19.1896	18.7956	19.1767	19.5365	20.1195	19.8349	20.8233	20.14	20.6825	20.6428	19.9641	20.593	20.4689	20.6	20.051	20.5654	20.1199	20.1123	19.0182	18.1938	18.296	18.5242	18.2341	19.8105	19.3783	19.4168	19.3834	19.1663	18.9391	18.532	18.5875	18.8501	18.933	19.06	19.0497	19.4653	19.8527	19.9258	19.1359	19.2091	19.6614	19.0669	19.6559	+	R_S
13.0006	13.7123	13.4109	13.9084	11.7461	13.1002	12.2015	14.1778	13.5916	12.6883	13.2463	14.31	13.4151	12.8492	13.0368	14.0467	14.4135	13.5663	14.637	12.7538	13.1449	13.495	12.5847	14.9476	12.4697	12.4596	12.6973	12.5386	14.2145	14.0018	14.3504	14.2462	11.3704	11.7963	12.6682	12.9739	11.2761	11.898	11.7304	11.1489	11.1231	11.7102	12.3565	7.66172	11.3047	12.7535	12.0374	11.8379	+	R_S
21.6486	21.524	21.7059	21.6772	21.2937	22.6148	21.4055	21.7205	22.911	21.7354	23.0973	22.4611	22.8707	22.9059	22.4814	22.3248	21.5988	23.527	23.4844	23.6485	21.4533	21.3392	22.2587	22.5295	19.9067	18.9164	19.4249	20.514	21.7852	21.8876	22.3112	21.6547	20.1325	20.1233	19.4991	19.9701	21.0428	21.3114	21.4615	22.6478	21.7522	22.2307	21.3577	21.7389	22.5032	21.6743	21.9541	22.5339	+	R_S
15.8321	15.8103	15.9381	15.5927	14.2771	14.2644	14.8483	15.0564	15.4748	15.1593	16.005	15.4836	15.589	15.8262	16.5976	15.838	16.1947	17.083	15.606	15.9862	16.5501	15.9854	16.5957	15.724	13.4842	15.9403	15.0253	15.2975	11.0961	13.2385	13.7092	13.7799	14.4994	13.5728	15.4816	16.1014	15.559	15.4877	14.9214	16.1177	16.2197	14.7402	15.9207	15.9275	12.8175	13.8271	13.2562	11.8263	+	R_S
11.392	12.621	13.8253	12.3843	11.151	10.5247	11.9335	10.9534	13.3259	13.3183	15.8359	15.233	14.0148	14.2686	15.3316	14.1558	16.9293	17.4868	11.253	15.6506	17.1043	15.8387	14.9891	14.2136	11.2795	11.9523	11.8029	11.7803	12.2659	11.6952	11.5827	11.0775	12.5629	11.4211	12.0437	12.8524	10.1326	11.5565	14.4367	13.1208	13.8317	11.1815	13.892	13.8303	13.894	11.7179	10.709	12.5725	+	R_S
15.8634	16.2341	16.5785	16.1278	14.6089	14.8965	13.8389	13.0593	18.4782	16.8618	17.8119	17.1448	15.1928	15.6147	14.7394	14.79	16.6532	18.6996	18.3948	17.1713	16.0891	16.8692	17.6334	17.1588	15.7558	12.0318	12.1384	13.1693	15.887	15.4019	15.7468	15.5632	16.0551	16.8436	15.7646	16.0624	12.7625	13.0139	13.8306	14.2155	14.4028	15.2267	13.3485	14.634	17.05	15.4258	14.7461	15.1616	+	R_S
14.1005	14.5464	12.6234	14.6158	15.5773	15.7542	15.5324	14.612	13.8187	14.2141	14.1259	15.4525	16.5627	17.2667	16.017	16.7016	15.2151	15.669	16.1333	15.6269	17.7942	18.5029	18.8144	17.9211	16.4678	14.3904	14.3593	15.4977	11.0512	14.7018	12.6157	8.83055	14.977	14.4069	15.0694	14.6563	13.9368	13.5169	14.4921	14.6916	13.5919	15.1316	14.5788	13.4989	14.7707	13.2074	14.7911	15.3858	+	R_S
16.9022	16.385	17.0166	16.4902	16.9526	17.436	17.6679	16.9215	15.9369	16.6165	17.2106	16.6761	17.0647	17.153	17.5414	17.2854	17.1361	17.446	17.4611	18.6029	17.2706	17.2472	17.4547	17.8356	16.5965	16.4576	16.4751	16.5431	15.3571	15.4027	15.7228	16.3024	15.9408	15.9097	16.2217	16.4845	16.6108	16.4544	16.6152	17.1372	16.7717	16.8959	16.835	16.9496	16.8334	16.6821	16.7473	16.5429	+	R_S
22.9909	22.6461	22.803	22.3538	21.9946	22.5126	22.3043	22.2262	22.3524	22.5606	21.9046	22.8171	23.5386	23.3443	23.1976	23.1447	22.7458	23.0115	23.845	23.5206	22.7947	22.7355	22.7037	23.1322	22.1228	21.6675	21.9214	21.5479	22.3186	22.2991	22.297	22.2586	22.0192	22.3531	22.109	22.0196	22.1641	22.4843	22.3183	22.5044	22.1304	22.029	22.5447	22.6986	22.3013	22.056	21.8522	22.0931	+	R_S
13.9564	14.2628	14.5759	14.384	11.9107	13.0573	14.1605	14.2778	15.2907	14.0477	15.4078	15.4241	13.9898	14.6759	14.1632	14.1861	15.0362	16.4886	15.7197	15.1547	14.7215	15.4456	15.9762	15.1184	13.8488	12.7745	12.4899	13.2934	13.6359	13.675	13.9972	13.7054	12.6707	12.9202	13.6217	13.9743	13.9136	13.0335	13.952	14.4708	12.4432	12.878	13.2067	14.0825	15.3118	14.7629	13.5523	14.6481	+	R_S
15.9469	16.9898	13.9093	15.2787	16.6906	16.9064	16.2095	15.8307	15.9459	16.0397	15.0699	16.9315	16.3832	16.5661	15.483	16.227	15.3645	17.8972	17.3945	16.9219	16.4167	16.1023	16.753	16.6293	15.437	15.495	14.1354	15.1575	16.8063	16.6467	16.1214	15.1896	15.2793	14.3181	14.4833	14.8377	15.7516	15.5094	14.4292	15.5754	15.4724	16.3069	14.007	15.0865	15.6737	15.1039	14.88	15.0714	+	R_S
20.2495	20.6943	20.51	20.4522	20.0062	20.5103	20.4631	20.5209	20.6157	20.506	20.2401	21.5955	21.2444	21.0361	20.5299	21.6815	20.5287	21.1572	21.7596	21.4294	20.6053	20.6524	21.162	20.7752	19.8438	19.3464	19.3839	19.8474	20.5723	20.3802	20.867	20.9198	19.795	19.8261	19.8983	19.7908	19.7317	20.4311	19.7884	20.2437	20.3527	20.0259	19.8589	20.3089	20.7093	20.3115	19.9414	20.2948	+	R_S
15.6268	15.3554	15.4224	14.5555	14.7951	14.6629	15.4751	14.5767	14.3171	15.1908	14.7029	15.3138	15.546	15.684	15.3729	15.4535	15.2014	15.986	16.0131	15.5601	15.5804	14.744	15.5951	15.2709	14.5024	13.7829	13.9114	14.7615	14.6976	15.3552	15.2095	15.1356	14.9217	14.4938	14.0768	14.1728	14.5314	14.6503	13.7272	14.3469	14.2746	14.3366	14.1913	15.2325	14.9185	14.4761	14.387	15.1476	+	R_S
13.7876	14.0573	13.2319	13.6865	13.2441	14.2255	14.5857	14.4911	13.7648	11.6111	14.1788	14.4731	13.2068	12.1531	13.2396	14.091	14.4865	16.2361	15.3962	14.1544	12.6689	13.8911	14.0689	13.4177	11.9313	13.7406	13.2134	12.6802	9.67023	13.3335	13.4058	14.5034	11.8245	14.8572	12.6999	14.6539	9.44652	12.2594	10.3549	11.8348	13.3494	11.5791	11.5151	14.2784	11.7328	9.86949	12.5219	13.2959	+	R_S
19.6073	18.6274	19.0055	18.7799	18.4876	18.1613	19.7426	18.8393	18.6131	19.009	19.3742	19.1098	19.8185	19.889	20.1285	20.262	18.7988	19.9167	20.115	20.2584	18.793	18.7402	19.0706	19.8376	18.1812	18.1914	17.9194	18.1791	18.2212	19.1095	19.0362	18.6739	17.8794	17.7498	18.6047	19.6616	18.8068	19.0754	18.671	19.5009	18.3649	17.815	17.9431	18.6373	17.903	17.5799	18.8923	18.6877	+	R_S
16.9799	17.3158	16.2338	16.0336	16.9969	17.0296	17.2021	16.3692	15.7489	16.484	17.265	16.2309	17.0671	18.1764	17.7006	17.1681	16.65	18.252	18.2336	17.9725	17.2655	16.6159	16.4422	17.0801	16.0972	15.6887	14.8437	15.3878	16.2193	16.5084	16.5422	15.8128	15.5516	14.3815	15.0792	15.2038	16.6995	16.1651	16.2491	17.8713	17.5116	16.0648	16.4071	15.9753	16.5224	16.169	17.0428	15.7262	+	R_S
21.143	20.4321	21.106	20.6737	20.1319	20.3931	20.0921	20.578	21.6304	22.357	21.1671	21.6238	20.9861	20.864	21.2354	21.148	20.4215	20.899	21.5011	21.9944	21.3804	19.8387	20.3684	21.0828	20.3922	19.5708	19.9815	20.4204	20.2203	19.9908	20.4252	20.7323	20.1653	20.6893	20.5807	19.9643	19.5212	20.0875	20.2135	19.7754	20.8168	20.1156	20.6666	20.9905	19.809	20.217	20.0042	19.5884	+	R_S
17.1204	16.722	17.2114	16.9407	17.2018	17.0574	17.5222	16.9681	15.2328	15.3295	17.2151	15.9735	17.7024	17.9537	17.7531	17.5472	18.5405	19.3512	18.8644	18.98	17.4018	18.0905	18.388	17.4968	16.3242	16.6338	16.8799	16.6832	14.9605	15.1347	15.2814	14.9894	15.4324	15.2388	16.0576	17.0102	16.8695	16.7989	16.1893	16.7171	16.5837	17.3968	16.9394	17.6611	16.5379	16.4482	16.6804	16.9681	+	R_S
19.9657	19.3398	19.7812	19.3705	19.6759	20.0611	19.9766	19.9156	19.8901	20.3728	20.5017	20.8176	20.1823	20.1175	20.4489	20.1597	20.5389	20.771	20.92	21.1062	20.6409	20.7426	20.837	20.7748	19.7058	19.4537	19.822	19.4881	19.2672	19.1761	19.4551	19.5661	19.7411	19.5597	19.4749	19.4361	19.3242	19.564	19.6759	19.8325	19.7819	19.7662	20.0438	19.9689	19.7475	19.8712	19.943	19.9422	+	R_S
18.5872	17.3243	17.9035	17.3992	19.0981	18.1073	19.1471	18.0999	20.0241	18.8541	18.8745	19.747	20.4971	19.7684	19.388	20.5168	20.95	20.4868	20.6298	19.0781	18.8585	19.6818	20.0059	18.6369	17.2023	18.9302	18.8123	18.8018	17.9681	17.7945	17.6467	17.5323	19.1164	17.8041	17.5443	18.9302	16.2984	15.7435	16.1844	16.6057	19.451	19.2272	19.0644	17.9873	18.7089	18.0652	18.6379	18.743	+	R_S
15.3397	15.6087	15.6302	15.1575	15.0512	15.3202	15.5637	15.6999	15.2081	16.0652	15.802	16.2423	15.2925	15.8406	14.9868	14.8873	15.6109	15.0862	16.1683	14.763	16.8038	16.6762	16.8465	16.109	15.385	14.7988	14.8559	15.3263	15.4341	15.0708	15.4496	15.5359	15.1786	15.1343	14.8563	14.2358	13.8382	13.8569	14.6967	13.219	15.1552	15.0216	15.5265	16.1176	13.756	13.6609	14.456	12.6678	+	R_S
15.843	16.2195	16.435	16.4852	15.8663	16.1766	16.6012	16.2308	16.1269	14.895	15.288	17.2163	17.3968	16.645	17.1772	17.4569	16.3666	17.3438	17.594	17.1843	17.0006	16.8094	17.2181	16.7375	14.217	15.5387	16.0291	15.7223	15.6275	16.1963	16.1441	15.2587	15.3766	15.9406	16.0908	15.29	16.1615	16.2204	15.6312	15.8106	15.9837	15.8279	16.297	16.1464	16.1548	15.3037	16.1113	15.4758	+	R_S
17.4428	17.3251	18.4662	17.4885	14.0882	14.7234	16.1021	14.4892	17.1186	14.6272	15.5522	13.527	16.6771	15.8393	17.255	16.8803	16.3703	16.7873	17.4384	17.412	16.2207	13.8475	14.7223	16.5431	13.7481	15.9445	13.4192	15.2495	13.6184	14.6521	14.1353	13.2267	14.1205	13.7948	14.2803	14.9732	16.5532	16.2384	14.9417	16.0302	15.0982	15.5271	15.1995	15.3596	15.5575	14.6558	14.8407	13.877	+	R_S
17.9759	17.4448	17.8982	17.2465	17.6511	17.5848	18.0633	17.8571	18.2319	18.8202	18.8592	18.9385	18.1962	18.488	18.801	18.3138	18.2244	18.179	18.1535	18.7153	19.2015	18.8036	18.9246	19.123	17.4843	16.8986	17.4886	16.8321	16.8872	17.2309	17.1674	17.3013	17.7144	17.6412	17.607	17.7779	18.0217	17.7436	17.9204	18.2522	17.826	17.6326	17.9896	17.714	17.7555	17.8357	17.921	17.8316	+	R_S
16.1267	14.8092	16.0385	15.7164	15.0108	15.5755	15.9626	15.2197	14.4525	14.7503	15.4169	13.9574	15.6636	15.4829	15.6167	15.3981	16.0018	15.8941	15.6907	17.2371	16.0117	15.8832	16.1007	16.2791	14.2159	14.1944	13.6141	14.2699	14.5809	14.2539	14.4721	15.0142	13.7152	13.9029	14.1829	15.0623	15.1632	15.1261	14.8362	15.5537	14.6947	14.748	14.794	15.1277	15.6616	15.2041	15.8139	15.2881	+	R_S
21.3694	20.4833	20.4812	20.0775	20.2913	19.8429	20.6648	20.0902	21.0541	20.4675	20.1635	21.1353	21.4308	21.2034	21.2323	22.0677	20.6523	21.1417	22.0002	21.2649	20.1442	20.1143	20.8143	19.9159	19.9746	19.5993	20.3586	19.8292	20.3289	21.1666	21.0689	20.4743	20.2628	19.7678	19.2841	20.027	20.0516	20.8009	19.302	19.8474	19.5977	19.4849	19.123	18.9929	19.4637	19.133	19.896	19.9796	+	R_S
19.7946	18.4882	18.9457	18.0713	18.3826	18.8127	18.6072	18.5841	18.8839	18.5347	19.5502	19.9297	19.6321	20.1005	19.6872	19.631	19.732	20.0916	20.3915	20.7338	20.138	19.5399	19.8595	18.9795	17.6011	18.5388	17.33	17.8338	18.0583	18.5355	18.944	18.632	18.9026	17.9977	18.1568	18.1556	18.2728	18.1679	18.3268	19.0964	19.1483	19.395	18.9002	18.7357	18.4956	18.7334	19.0834	19.2546	+	R_S
20.0307	19.0449	19.0225	16.6982	19.5966	19.7574	18.2883	20.0608	18.5537	17.8008	18.8024	21.1213	18.8561	21.1278	18.6606	18.7148	21.66	20.0317	21.1835	18.7134	22.4787	21.4169	21.0211	19.697	17.923	17.3354	20.394	18.7967	17.137	19.0522	19.9122	18.8408	21.6298	15.8536	16.1424	16.4285	17.4966	17.0904	19.7191	17.6915	18.1156	19.2871	18.0695	17.6643	17.4023	16.7449	16.2939	19.6203	+	R_S
18.1713	17.7755	18.6693	18.1321	18.1949	18.3228	18.5466	17.8721	17.7218	17.907	19.0972	16.8111	19.2133	19.0731	19.045	18.4067	18.9676	18.9393	18.9718	19.7912	18.9697	18.6156	18.2878	18.5832	17.7386	17.5227	17.7412	17.9483	17.0017	16.8166	16.7306	16.8728	16.4213	16.4767	17.0133	17.1624	18.5769	18.4213	17.8024	18.7319	18.2507	18.8088	18.103	17.8556	18.0758	17.5501	17.6644	17.3301	+	R_S
17.5604	16.1108	17.4259	16.6553	15.5648	15.6541	15.0832	15.6566	16.197	15.583	15.8703	15.9365	15.1323	15.2778	17.1142	16.7142	17.6917	16.0944	17.1081	17.9335	18.2606	17.3363	16.8301	17.4914	15.9985	14.6738	17.0247	15.7513	15.2168	15.234	15.6463	16.2255	14.6416	15.3597	14.3977	14.8089	15.4039	13.8883	16.3728	15.9511	14.8932	15.7978	15.6163	15.8571	15.418	15.3533	16.2986	15.2652	+	R_S
19.2761	19.0386	20.1128	19.6123	19.1534	19.6153	19.7294	18.9734	18.7007	20.0276	20.1141	18.7122	19.8567	19.7822	19.9383	19.7251	18.931	19.657	19.843	20.4113	19.3481	19.1196	19.3671	19.4386	18.3279	17.516	17.2769	18.1152	18.0276	17.3823	17.5994	17.8222	17.3714	17.392	18.2432	18.0705	19.328	19.1892	19.324	20.0644	19.9629	18.7319	19.7389	19.538	19.6585	18.9062	19.3966	18.5934	+	R_S
22.3213	21.6512	22.1441	21.436	22.9783	23.1596	23.223	22.7105	24.0408	22.7711	23.2659	23.8634	23.8862	24.09	21.9325	23.296	21.6733	22.8797	24.6913	23.6219	22.6002	24.1876	24.1688	23.7097	23.3322	22.017	22.964	22.1914	20.8727	20.964	21.4068	21.5865	23.1845	21.9525	21.3369	21.9698	22.1654	22.3811	21.4679	22.1102	22.3345	23.1446	21.8474	22.1441	22.5474	21.8475	21.6874	22.5116	+	R_S
22.3619	21.932	22.1681	21.7966	21.4609	22.272	21.9806	21.7933	21.2734	21.8665	21.4642	22.3439	22.6807	22.8723	22.8389	22.7384	23.1092	23.3232	23.6174	23.4841	22.7579	22.5465	23.0354	22.7561	21.3112	20.8346	21.2551	21.254	21.3462	21.0798	21.5629	21.5278	21.7234	21.5593	21.231	21.3438	21.7241	21.8104	22.1183	22.0461	22.2168	21.6457	22.2073	22.0291	21.8512	21.878	22.0564	22.0216	+	R_S
18.9648	18.9833	20.3684	19.455	18.2128	18.3163	19.323	18.2628	18.4787	18.6994	20.3844	18.1365	20.0281	20.0617	20.9994	20.2478	19.5457	20.1451	19.1817	19.8995	20.3156	18.6744	18.7701	19.6875	18.1637	16.443	17.5814	16.5244	18.9145	17.8684	17.7117	18.2311	17.396	17.7637	19.3738	18.122	20.0525	18.1399	19.1209	19.7465	19.0058	17.436	18.9051	17.2902	18.5902	18.728	19.2963	18.2435	+	R_S
13.6943	14.1162	13.7116	12.2515	12.9511	13.3376	14.0044	13.4327	13.1456	14.008	15.745	15.0449	13.9973	15.3713	15.2538	13.606	16.4744	15.6656	15.5327	15.7163	16.2318	16.0488	15.7905	14.6177	13.1504	13.7389	13.2662	13.4242	13.104	13.412	12.6835	14.0495	13.3552	12.8337	12.8116	13.5239	13.8743	12.0169	14.0478	14.7954	13.5656	13.9908	13.771	13.1155	13.114	13.3464	13.4007	13.7635	+	R_S
16.2088	16.0742	16.2744	16.0261	14.9186	15.6499	15.4983	15.1846	17.2325	16.8538	16.4117	16.2935	16.5183	16.4482	16.3745	15.9662	16.3716	16.0736	16.5372	16.714	16.3296	15.5486	15.868	15.7402	16.1054	15.6265	14.4885	14.7845	14.0731	14.6031	14.8711	14.8432	14.8663	15.8292	15.3795	15.5776	15.3826	15.667	15.6261	15.9728	16.006	16.2736	15.9395	15.9127	14.3002	15.7751	14.0218	14.1159	+	R_S
19.2933	19.1558	19.9222	19.3292	18.7305	18.6161	20.3157	18.6004	18.6807	18.8028	19.3591	18.5044	19.5436	19.0091	19.7451	19.6928	19.7661	20.5547	20.0662	20.6897	19.8107	19.9056	20.3383	20.0275	19.0598	18.8858	18.923	19.3795	17.8004	17.4373	17.5951	17.4903	18.9439	17.8124	19.2343	19.4761	19.3596	18.5225	18.6968	19.4084	18.7308	18.2021	18.4574	19.1847	18.8036	18.4296	19.168	17.59	+	R_S
17.6369	17.0581	16.9873	16.7121	16.784	16.7517	16.6182	16.5539	16.7095	16.4948	16.8616	17.3459	16.8816	17.009	16.6781	16.735	17.1336	17.2766	17.0445	17.4275	17.373	17.4554	17.0677	16.9686	16.5559	16.6615	16.6963	15.8537	15.7676	15.6421	16.0616	15.9772	15.6952	14.9706	15.6731	15.8796	17.4915	16.4253	15.8039	15.9438	16.3305	16.3486	16.4017	16.431	16.8451	16.8848	16.748	17.0145	+	R_S
17.2689	17.1357	17.3958	17.0565	15.4615	16.5339	17.0582	16.191	15.4057	15.1683	16.4084	16.23	17.853	17.5689	17.62	17.1444	17.8936	18.8538	18.6107	17.445	17.2199	17.4729	18.0465	16.6754	15.6778	16.1657	16.1396	16.4182	15.0785	16.2959	16.2828	15.3098	15.1004	16.1006	15.5288	15.9322	16.9517	16.8497	16.544	16.6671	15.8246	16.1908	15.735	17.1003	16.3106	15.7439	15.7619	15.67	+	R_S
18.3617	18.7919	19.5622	18.5221	19.3176	19.4584	19.6935	19.3634	20.021	17.8037	20.2335	17.85	18.9477	20.0206	19.9466	18.7839	19.1243	18.0744	19.1115	18.6444	20.7253	19.814	19.5894	19.2054	15.8154	15.5769	17.3717	17.1051	17.573	17.9454	17.9401	16.8884	17.721	17.0547	17.5466	17.5817	19.286	17.7768	18.7589	19.9196	19.6805	18.7661	19.2966	18.5347	18.4708	18.0459	19.4346	18.3883	+	R_S
13.9569	12.3142	13.1636	12.32	12.6038	13.7127	14.7803	13.0227	13.1583	14.593	15.8161	15.5145	15.1849	14.7539	14.7572	13.441	14.8036	15.2543	15.2547	13.6857	15.2659	13.7438	13.8336	14.4312	14.0961	13.2902	13.8321	9.82816	13.0897	12.8786	14.5442	12.6996	13.8821	12.5686	11.3127	13.819	13.5119	11.5579	12.3055	12.1857	10.9087	14.1828	11.4949	13.4528	12.6063	11.1754	13.3395	14.2268	+	R_S
16.298	16.3163	16.1623	15.9575	16.3914	16.1969	16.122	16.0814	16.7347	16.6627	16.6133	16.3034	16.7411	17.3963	17.0497	16.8454	16.8901	17.2206	16.8529	16.8789	17.0899	16.298	16.2284	16.5069	15.3808	15.747	15.4505	15.9114	15.7473	15.0621	15.3969	15.5021	16.2046	16.2062	15.872	16.1804	16.3852	16.1348	16.3635	16.5168	16.0556	16.2187	16.6234	16.1421	15.7292	15.2694	15.7124	15.2697	+	R_S
16.3399	16.6258	16.1862	15.795	16.1576	16.8632	16.9964	16.2527	15.7185	16.245	16.0008	17.7824	17.0995	17.3094	16.7287	17.438	17.6896	19.0265	19.3497	18.2015	17.2584	17.2675	18.4828	17.2343	15.8925	15.3328	16.0764	16.3845	15.7316	16.5869	16.572	16.229	16.7313	16.2508	16.1332	16.1336	15.7897	16.0156	15.8971	15.8302	16.0718	15.8906	15.9781	15.9624	16.1218	15.9033	16.2702	16.5673	+	R_S
16.5518	18.1848	18.0422	17.8543	15.9281	16.371	16.4727	16.3541	18.8005	18.2747	16.9937	18.9228	17.8783	16.5625	16.7267	18.1075	15.6887	16.7438	17.7146	16.6846	17.1501	17.3657	18.3783	18.0932	16.3213	14.0069	14.6374	15.4754	17.8188	17.3643	17.4595	17.8942	15.7192	17.4056	17.2085	15.9307	16.6505	16.6821	16.1546	15.2942	13.0027	14.6237	14.1814	14.8117	16.8802	16.3858	15.2741	16.0411	+	R_S
14.1748	13.6729	13.8947	12.9247	13.2454	13.6324	13.6825	13.9637	12.1607	14.1633	14.0844	14.0252	15.3548	15.4812	15.5476	14.4319	14.719	13.1422	15.3105	14.2648	16.4093	15.3896	15.1093	15.1719	12.0465	12.0597	14.0625	13.8487	10.5556	12.5895	10.5281	12.7886	14.2881	10.7219	13.0697	11.9339	13.1986	11.6513	13.254	12.1513	14.7851	15.0358	14.2425	14.8826	13.1172	11.5024	13.7374	13.8555	+	R_S
18.8837	18.8228	19.3901	18.7241	16.9814	18.0869	19.0962	17.5539	16.583	16.0025	17.9928	17.28	19.4622	20.1176	19.7763	18.4421	20.9211	19.5964	18.5834	18.2338	19.5618	18.9511	18.9184	18.3891	15.2436	14.79	15.9529	15.8552	16.1574	16.2225	16.3497	16.0243	16.1792	14.6467	15.9823	17.4562	17.2746	16.4688	17.6017	17.3004	17.7469	17.7638	17.6899	17.7687	19.2368	19.4613	20.2644	19.4893	+	R_S
15.4676	12.6277	13.4555	13.2886	16.8249	17.3377	17.0697	16.5726	13.3413	13.2515	14.8111	14.7357	15.5645	16.8877	16.5999	15.552	15.7128	16.0632	15.7752	16.8752	17.2517	16.8368	16.8982	17.2983	14.4185	14.5817	15.0132	11.7405	10.655	14.0912	11.9861	11.867	15.4463	15.82	11.4814	12.6485	14.2673	15.1248	14.6085	15.8984	13.9355	14.5401	14.4641	12.2208	14.5697	15.1675	14.632	15.4918	+	R_S
17.5226	16.2563	17.2013	16.8897	15.4899	15.426	16.8743	15.17	16.2249	16.6746	16.9026	16.5784	17.4415	17.7314	18.3169	17.8964	15.8925	16.18	16.2755	16.91	16.3663	16.4414	15.9074	16.1703	17.391	16.149	16.4838	16.1927	15.606	15.4456	15.8876	14.6563	15.87	15.128	15.4679	15.3605	14.2054	13.8226	13.8699	13.7957	15.5254	15.3119	15.4695	13.7932	16.2078	16.3649	17.0054	15.6872	+	R_S
18.5059	20.6345	20.0837	20.0518	19.2596	19.5164	19.8806	19.7509	18.1931	17.8871	18.5044	18.2244	19.2598	19.6816	18.9967	19.1623	19.9756	20.8715	21.2698	19.6408	18.8033	19.3965	20.069	19.0133	18.9699	17.6306	17.6882	17.9002	20.0691	19.606	19.6069	19.6857	17.2166	18.5295	18.9795	17.8605	19.0614	17.9342	17.7968	18.108	16.562	16.9748	16.291	16.4222	19.1228	19.2286	17.0619	18.4058	+	R_S
20.4004	20.2293	20.0603	19.5701	20.1401	20.161	19.8672	20.1247	20.9482	21.9428	20.0636	21.2326	20.5099	20.7086	20.0582	20.1804	19.9642	20.5469	21.1104	20.7645	20.7715	19.7904	20.3557	20.1341	19.9825	19.2846	19.735	19.5224	20.1786	20.0345	20.0988	20.2358	19.7455	20.0981	19.5307	18.9827	19.7679	19.5775	19.3386	18.8895	19.8811	19.6071	19.843	19.8188	19.4281	19.7252	18.8334	19.1183	+	R_S
17.1815	16.6685	16.4218	16.0843	16.8364	17.7223	16.8775	17.1167	17.6461	17.8985	17.0358	18.7368	17.7554	18.2344	17.5671	17.603	18.6453	19.0975	19.2326	17.8609	18.2081	18.2465	18.461	17.5567	15.9688	15.9306	16.611	16.3509	15.7572	15.8354	16.2737	15.7333	17.1966	17.0875	16.2919	17.2041	16.436	16.8648	17.4537	16.729	17.1797	18.1778	17.274	17.3824	16.5958	16.9349	16.417	16.7589	+	R_S
17.7988	15.2778	16.5152	15.5186	15.827	15.3106	17.0755	15.5837	15.9885	15.8627	17.1043	15.1538	17.845	17.8887	18.3481	17.4246	17.1138	16.4928	16.3587	16.7922	17.6922	17.1316	16.6006	16.3712	14.5984	16.4347	15.7002	15.8991	12.5262	9.78532	14.5998	14.2241	16.4586	15.3257	16.1824	16.9015	16.3835	15.876	15.6736	16.2565	15.4149	14.8695	14.5262	15.4898	14.8615	14.6323	15.5746	15.071	+	R_S
15.5591	14.3097	14.8341	13.0791	13.7956	14.7779	13.132	13.8426	14.9538	14.3065	14.6866	16.6456	14.9871	15.5391	14.5238	15.2181	14.1841	14.5541	15.7577	15.3805	15.2427	13.3835	13.5552	13.0896	12.9048	12.6682	11.3602	12.3822	13.8061	14.6224	13.2766	13.5455	12.8704	13.2089	12.2665	9.96695	14.8845	14.9992	13.5124	14.3976	14.1786	10.9716	13.492	13.4501	11.92	12.137	13.7014	15.157	+	R_S
15.4831	15.6738	16.3279	15.4172	15.192	16.2567	16.2686	15.7305	15.451	15.9511	16.5342	14.8619	16.9889	17.4143	17.3485	16.8531	16.7273	17.0778	16.2166	17.556	17.4152	16.9078	16.6751	16.8364	15.0101	13.9949	14.4486	14.4271	15.7637	15.9698	15.1313	15.8084	15.5265	15.6302	15.9063	14.9763	15.7517	14.8433	16.4059	16.525	15.1491	14.9031	15.3966	14.773	15.061	15.5408	15.9876	16.1107	+	R_S
17.2146	17.0158	16.8471	16.5671	16.5711	17.1007	16.8936	16.9204	16.8205	16.9025	17.0488	17.8276	17.6499	17.9215	17.7022	17.1402	17.924	18.3993	18.82	18.5228	17.9792	18.0841	18.271	17.8128	16.8233	16.4363	16.5364	16.5907	16.5588	16.3673	16.3932	16.6051	16.8254	16.5775	16.4401	16.1999	16.7726	16.3862	16.6167	16.604	16.2907	16.6178	16.2524	16.5936	17.3201	17.5494	16.9446	17.6021	+	R_S
18.4089	17.5442	16.957	16.7957	18.3082	18.8633	18.4225	18.0614	17.4943	18.3757	17.655	18.7887	18.973	18.5983	18.2718	18.8904	18.0127	18.2078	18.964	18.2666	17.8779	18.7045	19.4433	18.7908	18.4023	17.2168	17.9879	17.0636	17.3102	17.614	17.5584	17.1469	17.156	16.5264	16.9034	17.0639	17.2244	17.5099	17.1331	17.4328	16.1497	17.1622	16.0142	16.0927	18.9046	17.6273	17.8414	18.2857	+	R_S
23.846	22.9952	23.6823	23.2232	23.7909	23.8068	24.0603	23.4939	22.9827	23.4926	24.1675	23.1909	25.0016	24.9038	24.8618	24.7619	22.8801	23.1181	24.1872	24.4954	23.9283	24.0313	23.6495	24.2646	23.5995	22.5336	22.7769	22.6517	22.0803	21.4398	21.4927	21.8143	21.9721	21.2729	22.0243	21.8485	23.4365	23.4606	23.2041	23.8605	23.599	24.5284	22.9687	23.1184	23.9933	23.0755	23.4113	22.9985	+	R_S
17.3615	13.6174	14.8816	12.4408	12.9257	12.7159	15.8057	14.1032	12.8765	14.9264	15.6883	12.8317	15.6299	14.3846	17.012	15.947	16.4256	17.6127	16.1911	17.294	15.3245	13.2667	11.5244	11.0387	13.0853	13.8821	11.5909	11.8519	11.2128	11.5812	11.1378	9.37835	12.6168	13.3344	11.8595	14.0007	14.305	10.5942	12.2351	12.3668	14.0978	12.8029	12.9041	13.6749	14.105	14.9216	14.494	13.395	+	R_S
20.1684	19.7565	20.0153	19.4326	20.3253	20.9018	20.6711	20.3084	19.7095	20.1756	20.5543	20.8556	20.8424	21.224	20.9612	20.5232	21.1436	21.6444	22.0405	22.094	21.1038	21.1719	21.4958	21.1298	19.6967	19.1204	19.828	19.4266	19.7232	19.7217	19.5928	19.8352	20.185	19.5852	19.4086	19.6079	19.7225	19.6295	20.1006	20.3109	20.4369	20.3416	20.3181	20.0047	20.0559	20.131	20.2967	20.3779	+	R_S
14.8088	14.4403	14.3822	13.5562	14.028	15.5763	15.3192	16.2183	14.6238	14.5319	14.478	12.8952	9.81016	15.3277	15.3207	14.8017	15.3519	14.9595	15.3012	15.2398	15.0862	14.1187	15.5731	15.1027	14.817	14.0622	12.7692	15.5843	13.8653	12.7434	13.8314	14.3973	12.5437	14.5016	14.8893	12.3576	11.8541	11.4267	10.2166	11.2936	13.6014	11.53	12.2534	13.3494	10.5597	10.9768	14.6562	12.896	+	R_S
[truncated: 53 more rows]
[truncated: 8 more columns]
