# Supplementary material for: Enzymatic Investigation of Spongospora subterranea Zoospore Attachment to Roots of Potato Cultivars Resistant or Susceptible to Powdery Scab Disease
Source: Proteomes. 2023 Feb 9;11(1):7. doi: 10.3390/proteomes11010007 (PMC9944879; doi:10.3390/proteomes11010007)
Supplement: Supplementary file 1 [file proteomes-11-00007-s001.zip › Supplemental file 5 - twenty most fold change proteins in trypsin shaving experiment compared with the whole-root proteins.xlsx]

## Sheet: 20 most log 2 fold change 
Accession	Description	Trypsin-shaving		General root protein
		Fold change	p value	Fold change	p value
P52401	Glucan endo-1,3-beta-glucosidase	4.42704	0	5.94675	0.01
M1C704	Globulin	4.00489	0	7.99169	0.03
M1BBJ1	Sinapyl alcohol dehydrogenase	2.78176	0	-0.134661	0.75
M0ZQ26	Glutathione S-transferase	2.54082	0	0.99965	0.14
M1AZC6	ER6 protein	2.49523	0	-	-
M1CFT0	Glycosyltransferase	2.33481	0	0.505841	0.26
M0ZLR3	B12D	2.32999	0	-	-
M0ZTQ5	Osmotin	2.05812	0	1.1809	0.15
M1D253	Nucleoredoxin	1.9986	0	1.02612	0.02
M1BIS3	Ribosomal protein	1.95923	0	-0.222387	0.55
M1AM94	Glyceraldehyde-3-phosphate dehydrogenase	-2.52964	0	0.505851	0.21
P93566	Oxygen-evolving enhancer protein 2	-2.54708	0	-0.38008	0.26
M1AXR4	Uncharacterized protein	-2.55453	0	-1.67138	0.05
M1BZW7	Transketolase	-3.03407	0	-0.372755	0.28
M1AMG7	Oxygen-evolving enhancer protein 1	-3.22238	0	0.799088	0.03
P55312	Catalase isozyme 2	-3.23565	0	-0.80214	0.05
M0ZVK4	Abscisic acid and environmental stress-inducible protein	-3.29907	0	3.69105	0.01
M1AFT2	Major latex	-3.4157	0	-2.16861	0.01
M1CYU9	Major latex	-4.51032	0	-	-
P08454	Wound-induced proteinase inhibitor 1	-5.28298	0	-3.68427	0.01
positive fold change means increased in resistant cultivar
minus fold change means decreased in resistant cultivar
